# Supplementary material for: Mapping the signaling network of BIN2 kinase using TurboID-mediated biotin labeling and phosphoproteomics
Source: Plant Cell. 2023 Jan 20;35(3):975–93. doi: 10.1093/plcell/koad013 (PMC10015162; doi:10.1093/plcell/koad013)
Supplement: koad013_Supplementary_Data [file koad013_supplementary_data.zip]

Archive with 7 entries (7 files):
- TPC2022LSB00484Supplemental Dataset_2.xlsx
- TPC2022LSB00484SupplementalDataset 1.xlsx
- TPC2022LSB00484SupplementalDataset 3.xlsx
- TPC2022LSB00484Supplemetal_Dataset4.xlsx
- Author_Revisions_Checklist2.pdf
- tpc22.00484PeerReviewReport.pdf
- TPC2022LSB00484Supplemental Data.pdf
