# Supplementary material for: Mapping the signaling network of BIN2 kinase using TurboID-mediated biotin labeling and phosphoproteomics
Source: Plant Cell. 2023 Jan 20;35(3):975–93. doi: 10.1093/plcell/koad013 (PMC10015162; doi:10.1093/plcell/koad013)
Supplement: koad013_Supplementary_Data [file koad013_supplementary_data.zip › TPC2022LSB00484Supplemental Dataset_2.xlsx]

## Sheet: Dataset 2A
Supplemental Data. Kim et al. (2023). Plant Cell
Dataset 2A. List of bikinin down-regulated phosphoproteins identifdied by SILIA-MS comparison of bikinin-treated and mock-treated BIN2-tbID plants, using 30 μM bikinin treatment and 1 hr incubation.
TAIR ID	Gene Description	Primary Gene Symbol
AT2G30710	Ypt/Rab-GAP domain of gyp1p superfamily protein
AT1G30320	Remorin family protein
AT2G18750	Calmodulin-binding protein
AT4G19190	zinc knuckle (CCHC-type) family protein
AT4G39420	spatacsin carboxy-terminus protein
AT2G20010	Gls protein (DUF810)
AT4G26480	RNA-binding KH domain-containing protein
AT2G39130	Transmembrane amino acid transporter family protein
AT2G48090	hypothetical protein
AT5G20190	Tetratricopeptide repeat (TPR)-like superfamily protein
AT5G09890	Protein kinase family protein
AT5G25590	DNA ligase (DUF630 and DUF632)
AT1G67590	Remorin family protein
AT5G52530	dentin sialophosphoprotein-like protein
AT1G27430	GYF domain-containing protein
AT3G05900	neurofilament protein-like protein
AT3G47210	hypothetical protein (DUF247)
AT5G37790	Protein kinase superfamily protein
AT2G37100	protamine P1 family protein
AT2G46630	serine/arginine repetitive matrix protein
AT5G48240	Rrp15p protein
AT4G38550	phospholipase-like protein (PEARLI 4) family protein
AT5G47430	DWNN domain, a CCHC-type zinc finger
AT5G41060	DHHC-type zinc finger family protein
AT5G08670	Encodes the mitochondrial ATP synthase beta-subunit. This subunit is encoded by a multigene family of three members (At5g08670, At5g08680, At5g08690) that shared 98% sequence identity at the amino acid level.
AT2G15760	calmodulin-binding protein (DUF1645)
AT4G01090	Hypothetical protein; participates in wound-induced lateral root development.
AT3G08680	Leucine-rich repeat protein kinase family protein
AT3G17160	hypothetical protein
AT2G30930	hypothetical protein
AT5G58530	Glutaredoxin family protein
AT1G29220	transcriptional regulator family protein
AT3G50370	hypothetical protein
AT1G36990	C-jun-amino-terminal kinase-interacting protein
AT2G23520	Pyridoxal phosphate (PLP)-dependent transferases superfamily protein
AT1G47970	nucleolin
AT2G42760	DUF1685 family protein
AT2G28360	SIT4 phosphatase-associated family protein
AT5G49665	Zinc finger (C3HC4-type RING finger) family protein
AT5G56790	Protein kinase superfamily protein
AT5G24320	Transducin/WD40 repeat-like superfamily protein
AT5G41810	Avr9/Cf-9 rapidly elicited protein
AT3G04600	Nucleotidylyl transferase superfamily protein
AT2G32850	Protein kinase superfamily protein
AT5G09620	Octicosapeptide/Phox/Bem1p family protein
AT1G76380	DNA-binding bromodomain-containing protein
AT5G18590	Galactose oxidase/kelch repeat superfamily protein
AT1G58025	DNA-binding bromodomain-containing protein
AT2G20950	phospholipase-like protein (PEARLI 4) family protein
AT1G24300	GYF domain-containing protein
AT3G21100	RNA-binding (RRM/RBD/RNP motifs) family protein
AT3G13990	dentin sialophosphoprotein, putative (DUF1296)
AT5G03700	D-mannose binding lectin protein with Apple-like carbohydrate-binding domain-containing protein
AT1G27700	Syntaxin/t-SNARE family protein
AT5G63550	DEK domain-containing chromatin associated protein
AT1G76070	hypothetical protein
AT5G56890	Protein kinase superfamily protein
AT5G53440	LOW protein: zinc finger CCCH domain protein
AT4G05150	Octicosapeptide/Phox/Bem1p family protein
AT1G47900	filament-like protein (DUF869)
AT4G18820	AAA-type ATPase family protein
AT5G49100	vitellogenin-like protein
AT4G14200	Pentatricopeptide repeat (PPR) superfamily protein
AT5G42220	Ubiquitin-like superfamily protein
AT3G13690	kinase with adenine nucleotide alpha hydrolases-like domain-containing protein
AT5G52980	ER-based factor for assembly of V-ATPase
AT3G05935	hypothetical protein
AT1G77770	forkhead box protein, putative (DUF1644)
AT5G13590	hypothetical protein
AT2G48060	piezo-type mechanosensitive ion channel component
AT4G35240	DNA-directed RNA polymerase subunit beta, putative (DUF630 and DUF632)
AT2G41410	Calcium-binding EF-hand family protein
AT3G52870	IQ calmodulin-binding motif family protein
AT3G50350	membrane insertase, putative (DUF1685)
AT4G22190	serine/arginine repetitive matrix-like protein
AT3G15040	senescence regulator (Protein of unknown function, DUF584)
AT3G56410	hypothetical protein (DUF3133)
AT5G55210	hypothetical protein
AT2G23200	Protein kinase superfamily protein
AT5G15910	NAD(P)-binding Rossmann-fold superfamily protein
AT3G01810	EEIG1/EHBP1 protein amino-terminal domain protein
AT1G29370	RNA polymerase II degradation factor-like protein (DUF1296)
AT3G55410	2-oxoglutarate dehydrogenase, E1 component
AT4G11860	FAM63A-like protein (DUF544)
AT1G17680	tetratricopeptide repeat (TPR)-containing protein
AT1G75990	PAM domain (PCI/PINT associated module) protein
AT2G39580	zinc finger C3H1 domain protein
AT5G38640	NagB/RpiA/CoA transferase-like superfamily protein
AT5G07650	Actin-binding FH2 protein
AT5G12350	Regulator of chromosome condensation (RCC1) family with FYVE zinc finger domain-containing protein
AT1G61795	PAK-box/P21-Rho-binding family protein
AT1G76660	hydroxyproline-rich glycoprotein family protein
AT4G17940	Tetratricopeptide repeat (TPR)-like superfamily protein
AT3G54760	dentin sialophosphoprotein-like protein
AT2G29210	splicing factor PWI domain-containing protein
AT5G57270	Core-2/I-branching beta-1,6-N-acetylglucosaminyltransferase family protein
AT1G72410	COP1-interacting protein-like protein
AT5G19050	alpha/beta-Hydrolases superfamily protein
AT3G15440	RING/U-box protein
AT2G36480	pre-mRNA cleavage complex 2 Pcf11-like protein
AT1G48090	calcium-dependent lipid-binding family protein
AT2G25920	pollen-specific LRR extensin-like protein
AT3G03570	signal transducer, putative (DUF3550/UPF0682)
AT1G56460	HIT zinc finger and PAPA-1-like domain-containing protein
AT2G04235	hypothetical protein
AT2G35050	kinase superfamily with octicosapeptide/Phox/Bem1p domain-containing protein
AT2G45460	SMAD/FHA domain-containing protein
AT1G67310	Calmodulin-binding transcription activator protein with CG-1 and Ankyrin domain
AT3G04140	Ankyrin repeat family protein
AT3G14172	GPI-anchored adhesin-like protein
AT4G39680	SAP domain-containing protein
AT2G37750	hypothetical protein
AT2G27060	Leucine-rich repeat protein kinase family protein
AT1G48610	AT hook motif-containing protein
AT4G08330	hypothetical protein
AT4G36970	Remorin family protein
AT1G33680	KH domain-containing protein
AT1G20670	DNA-binding bromodomain-containing protein
AT5G38600	Proline-rich spliceosome-associated (PSP) family protein / zinc knuckle (CCHC-type) family protein
AT1G01440	hypothetical protein (DUF3133)
AT4G02480	AAA-type ATPase family protein
AT5G09850	Transcription elongation factor (TFIIS) family protein
AT1G27100	Actin cross-linking protein
AT3G25590	micronuclear linker histone polyprotein-like protein
AT3G21290	dentin sialophosphoprotein-like protein
AT5G44290	Protein kinase superfamily protein
AT3G49800	BSD domain-containing protein
AT2G43340	hypothetical protein (DUF1685)
AT1G17360	LOW protein: protein phosphatase 1 regulatory subunit-like protein
AT4G27870	Vacuolar iron transporter (VIT) family protein
AT3G27880	hypothetical protein (DUF1645)
AT3G45830	nuclear factor kappa-B-binding-like protein
AT3G09200	Ribosomal protein L10 family protein
AT3G58640	Mitogen activated protein kinase kinase kinase-like protein
AT5G10290	leucine-rich repeat transmembrane protein kinase family protein
AT1G19480	DNA glycosylase superfamily protein
AT3G45190	SIT4 phosphatase-associated family protein
AT1G75400	RING/U-box superfamily protein
AT5G65910	BSD domain-containing protein
AT5G52430	hydroxyproline-rich glycoprotein family protein
AT4G08510	mediator of RNA polymerase II transcription subunit-like protein
AT2G46535	hypothetical protein
AT1G48970	NagB/RpiA/CoA transferase-like superfamily protein
AT3G20720	amino-terminal region of chorein
AT5G19420	Regulator of chromosome condensation (RCC1) family with FYVE zinc finger domain-containing protein
AT5G43310	COP1-interacting protein-like protein
AT5G17910	cardiomyopathy-associated protein
AT3G27320	alpha/beta-Hydrolases superfamily protein
AT5G13260	myosin
AT1G50570	Calcium-dependent lipid-binding (CaLB domain) family protein
AT2G47330	P-loop containing nucleoside triphosphate hydrolases superfamily protein
AT3G12590	hypothetical protein
AT2G43210	Ubiquitin-like superfamily protein
AT3G58730	vacuolar ATP synthase subunit D (VATD) / V-ATPase D subunit / vacuolar proton pump D subunit (VATPD)
AT5G47490	RGPR-like protein
AT4G15930	Dynein light chain type 1 family protein
AT4G39150	DNAJ heat shock N-terminal domain-containing protein
AT3G12010	C18orf8
AT2G33490	hydroxyproline-rich glycoprotein family protein
AT4G26650	RNA-binding (RRM/RBD/RNP motifs) family protein
AT4G25620	hydroxyproline-rich glycoprotein family protein
AT4G03000	RING/U-box superfamily protein
AT3G60380	cotton fiber protein
AT1G29350	RNA polymerase II degradation factor-like protein (DUF1296)
AT4G24100	Protein kinase superfamily protein
AT1G79570	kinase superfamily with octicosapeptide/Phox/Bem1p domain-containing protein
AT3G10980	PLAC8 family protein
AT2G38410	ENTH/VHS/GAT family protein
AT5G27990	Pre-rRNA-processing protein TSR2, conserved region
AT1G74840	Homeodomain-like superfamily protein
AT3G52710	hypothetical protein
AT5G23390	polygalacturonase inhibitor (DUF639)
AT5G13950	nuclear factor kappa-B-binding protein
AT1G03740	Protein kinase superfamily protein
AT4G36750	Quinone reductase family protein
AT3G19895	RING/U-box superfamily protein
AT4G16840	transmembrane protein
AT3G62240	RING/U-box superfamily protein
AT3G48710	DEK domain-containing chromatin associated protein
AT5G64090	hyccin
AT3G53390	Transducin/WD40 repeat-like superfamily protein
AT3G11590	golgin family A protein
AT3G15115	serine/arginine repetitive matrix protein
AT5G41100	hydroxyproline-rich glycoprotein family protein
AT2G47500	P-loop nucleoside triphosphate hydrolases superfamily protein with CH (Calponin Homology) domain-containing protein
AT1G78150	N-lysine methyltransferase
AT4G04940	transducin family protein / WD-40 repeat family protein
AT1G61690	phosphoinositide binding protein
AT2G39170	MEF2BNB-like protein
AT3G06868	vitellogenin-like protein
AT5G64420	DNA polymerase V family
AT5G42880	WEAK CHLOROPLAST MOVEMENT UNDER BLUE LIGHT-like protein (DUF827)
AT5G56140	RNA-binding KH domain-containing protein
AT1G61350	ARM repeat superfamily protein
AT4G33400	Vacuolar import/degradation, Vid27-related protein
AT5G23490	hypothetical protein
AT2G31010	Protein kinase superfamily protein
AT5G45190	Encodes a cyclin T partner CYCT1;5. Plays important roles in infection with Cauliflower mosaic virus (CaMV).
AT5G26360	TCP-1/cpn60 chaperonin family protein
AT1G70770	transmembrane protein (Protein of unknown function DUF2359, transmembrane)
AT1G24267	bZIP transcription factor, putative (DUF1664)
AT4G27680	P-loop containing nucleoside triphosphate hydrolases superfamily protein
AT5G56850	hypothetical protein
AT3G23310	AGC (cAMP-dependent, cGMP-dependent and protein kinase C) kinase family protein
AT2G31130	hypothetical protein
AT1G73930	polarity axis stabilization protein
AT1G12850	Phosphoglycerate mutase family protein
AT5G47620	RNA-binding (RRM/RBD/RNP motifs) family protein
AT3G26935	DHHC-type zinc finger family protein
AT5G22450	spectrin beta chain, brain
AT1G75370	Sec14p-like phosphatidylinositol transfer family protein
AT1G05150	Calcium-binding tetratricopeptide family protein
AT3G16060	ATP binding microtubule motor family protein
AT3G08620	RNA-binding KH domain-containing protein
AT1G62050	Ankyrin repeat family protein
AT3G16270	ENTH/VHS family protein
AT5G50530	CBS / octicosapeptide/Phox/Bemp1 (PB1) domains-containing protein
AT1G13940	T-box transcription factor, putative (DUF863)
AT2G02170	Remorin family protein
AT1G33470	RNA-binding (RRM/RBD/RNP motifs) family protein
AT5G57610	kinase superfamily with octicosapeptide/Phox/Bem1p domain-containing protein
AT2G21500	RING/U-box superfamily protein
AT1G79020	Enhancer of polycomb-like transcription factor protein
AT1G12460	Leucine-rich repeat protein kinase family protein
AT2G27090	bZIP transcription factor (DUF630 and DUF632)
AT5G38840	SMAD/FHA domain-containing protein
AT4G15020	hAT transposon superfamily
AT3G16310	mitotic phosphoprotein N end (MPPN) family protein
AT5G35180	ENHANCED DISEASE RESISTANCE protein (DUF1336)
AT2G23360	filament-like protein (DUF869)
AT4G32760	ENTH/VHS/GAT family protein
AT4G37090	UDP-N-acetylmuramoyl-L-alanyl-D-glutamate-2, 6-diaminopimelate ligase
AT5G07940	dentin sialophosphoprotein-like protein
AT5G16730	Encodes a microtubule-associated protein. The mRNA is cell-to-cell mobile.
AT5G60170	RNA binding (RRM/RBD/RNP motifs) family protein
AT2G20050	protein phosphatase 2C and cyclic nucleotide-binding/kinase domain-containing protein
AT1G70620	cyclin-like protein
AT1G52780	PII, uridylyltransferase (DUF2921)
AT1G20970	calponin-like domain protein
AT5G63630	P-loop containing nucleoside triphosphate hydrolases superfamily protein
AT3G56900	Encodes ALADIN, a component of the nuclear pore complex.	(ALADIN)
AT1G66680	unknown function	(AR401)
AT2G26530	Pheromone receptor-like protein involved in the early elicitor signaling events which occur within minutes and include ion fluxes across the plasma membrane, activation of MPKs and the formation of ROS related to PGPS1 and WRKY33.	(AR781)
AT4G11660	member of Heat Stress Transcription Factor (Hsf) family	(AT-HSFB2B)
AT1G17720	type 2A protein serine/threonine phosphatase 55 kDa B	(ATB BETA)
AT2G02160	CCCH-type zinc finger family protein	(ATC3H17)
AT3G58560	Encodes a protein that is involved in mRNA processing and localized to cytoplasmic p-bodies. Double mutants with CCR4b show decreased sensitivity to high concentrations of sucrose. Involved in starch and sucrose metabolism.	(ATCCR4A)
AT3G06010	Encodes AtCHR12, a SNF2/Brahma-type chromatin-remodeling protein. AtCHR12 mediates temporary growth arrest in Arabidopsis upon perceiving environmental stress.	(ATCHR12)
AT3G24870	Helicase/SANT-associated, DNA binding protein	(ATEAF1B)
AT1G53165	Protein kinase superfamily protein	(ATMAP4K ALPHA1)
AT1G18150	Encodes mitogen-activated protein kinase 8 (MPK8). MPK8 connects protein phosphorylation, Ca2+, and ROS in the wound-signaling pathway.	(ATMPK8)
AT1G49340	Encodes a phosphatidylinositol 4-kinase that is expressed in inflorescences and shoots.	(ATPI4K ALPHA)
AT4G01810	Sec23 homolog , forms a distinct clade with SEC23D.Mutants have defects in pollen exine patterning, tapetal development and pollen intine formation.	(ATSEC23A)
AT1G15280	CASC3/Barentsz eIF4AIII binding protein	(BTZ2)
AT4G02640	Encodes a basic leucine zipper (bZIP) transcription factor AtbZIP10. AtbZIP10 shuttles between the nucleus and the cytoplasm. It binds consensus G- and C-box DNA sequences. AtbZIP10 acts antagonistically with LSD1 in both pathogen-induced hypersensitive response and basal defense responses.	(BZO2H1)
AT3G09840	Encodes a cell division cycle protein, a member of AAA-type ATPases gene family. Expressed throughout the plant in regions of cell division. Within the cell, sub-cellular localization varies depending on the stage of the cell cycle.Mutants in which the expression of CDC48A is altered show defects in cytokinesis, cell expansion and cell differentiation. The mRNA is cell-to-cell mobile.	(CDC48A)
AT3G49720	Encodes CGR2 (cotton Golgi-related 2). CGR2 and a close homologue CGR3 have overlapping roles in plant growth and pectin methylesterification in the Golgi apparatus.	(CGR2)
AT4G18480	Encodes the CHLI subunit of magnesium chelatase which is required for chlorophyll biosynthesis. All four cysteine residues of the protein form two disulfide bonds (Cys102-Cys193 and Cys354-Cys396) under oxidized conditions but are fully reduced by reduction. It was suggested that the redox state of CHLI is regulated in vivo by the change of the redox environment in the chloroplasts probably via t…	(CHLI1)
AT2G40140	zinc finger (CCCH-type) family protein	(CZF1)
AT1G76810	eukaryotic translation initiation factor 2 (eIF-2) family protein	(EIF5B1)
AT1G32750	This gene is predicted to encode a histone acetyltransferase. Five lines with RNAi constructs directed against HAF1 grow normally and can produce root calli, but have defects in agrobacterium-mediated transformation.	(HAF01)
AT5G01160	Encodes a member of a core set of mRNA m6A writer proteins and is required for N6-adenosine methylation of mRNA.	(HAKAI)
AT5G02490	Heat shock protein 70 (Hsp 70) family protein	(Hsp70-2)
AT1G32130	The C-terminal portion of this protein has high homology to the C-termini of the IWS1 (Interacts With Spt6) proteins found in yeast and humans. Interacts with transcription factor BES1. Involved in brassinosteroid-regulated gene expression.	(IWS1)
AT1G18160	required for ABA- and osmotic-stress-MAP3 kinase required for activation of SnRK2 kinases, enabling robust ABA and osmotic stress signal transduction.	(M3Kδ7)
AT5G13240	Global repressor of RNA polymerase III (Pol III). Maf1 repressor activity is critical for plant survival during environmental stresses, and is regulated by its phosphorylation/dephosphorylation through the activity of TOR and PP4/PP2A phosphatases.	(MAF1)
AT5G43560	Encodes MUSE14, a TRAF domain protein. Regulates the turnover of nucleotide-binding domain and leucine-rich repeat-containing (NLR) immune receptors SNC1 and RPS2. Loss of both MUSE13 and MUSE14 leads to enhanced pathogen resistance, NLR accumulation, and autoimmunity. In addition, MUSE13/14 physically interact with ATG6 and appear to regulate ATG6 ubiquitination and thus formation of autophagoso…	(MUSE14)
AT1G32640	Encodes a MYC-related transcriptional activator with a typical DNA binding domain of a basic helix-loop-helix leucine zipper motif. Binds to an extended G-Box promoter motif and interacts with Jasmonate ZIM-domain proteins. MYC2 interacts with EIN3 and EIL1 to repress hook curvature and resistance to Botrytis cinera.Its transcription is induced by dehydration stress, ABA treatment and blue light …	(MYC2)
AT4G13630	zein-binding protein (Protein of unknown function, DUF593)	(MYOB13)
AT3G11850	myosin-binding protein (Protein of unknown function, DUF593)	(MYOB8)
AT1G02080	Acts as scaffold protein in the CCR4-NOT complex, by interacting with various NOT proteins and CAF1. Essential protein for proper pollen development and germination capacity.	(NOT1)
AT5G18230	transcription regulator NOT2/NOT3/NOT5 family protein	(NOT3)
AT3G61050	Encodes a novel transcriptional regulator, a calcium-dependent lipid-binding protein containing a C2 domain, that binds specifically to the promoter of THAS1 (thalianol synthase 1). It can bind ceramide and is involved in drought and salt tolerance.	(NTMC2T4)
AT3G61690	Putative TNAase	(NTP8)
AT3G10650	Encodes a nucleoporin involved in mRNA export from the nucleus. It is also involved in the regulation of nuclear morphology.	(NUP1)
AT5G18610	Encodes a receptor-like cytoplasmic kinase that is an immediate downstream component of the chitin receptor CERK1 and contributes to the regulation of chitin-induced immunity. Serine/threonine-protein kinase that regulates translation in response to stressors such as amino acid and purin deprivation, cold shock, wounding, cadmium, and UV-C exposure. Activated GCN2 phosphorylates the α-subunit of …	(PBL27)
AT5G47690	One of 5 PO76/PDS5 cohesion cofactor orthologs of Arabidopsis.	(PDS5A)
AT4G31880	One of 5 PO76/PDS5 cohesion cofactor orthologs of Arabidopsis.	(PDS5C)
AT5G19390	Encodes a protein with similarity to REN1, a Rho GTPase activating protein.It is cytoplasmic and plasma membrane associated in interphase, but during mitosis localizes to the CDZ/CDS in a POK-dependent manner.	(PHGAP2)
AT4G25940	ENTH/ANTH/VHS superfamily protein	(PICALM2B)
AT2G25430	AP180 N-terminal homology domain, TPLATE complex protein involved in clathrin-mediated endocytosis.	(PICALM4A)
AT1G67890	Encodes a protein with similarity to RAF MAP kinases. Based on loss of function phenotype, RAF11 appears to be involved in mediating ABA responses such as dormancy and environmental stress. Expressed in most plant tissues but excluded from root tips and young leaves.	(RAF11)
AT3G08850	Encodes one of two Arabidopsis RAPTOR/KOG1 homologs. RAPTOR proteins are binding partners of the target of rapamycin kinase that is present in all eukaryotes and play a central role in the stimulation of cell growth and metabolism in response to nutrients. Mutants show embryo lethal phenotype which occurs at pre-globular stage. May interact with TOR kinase in a rapamycin like signaling pathway. I…	(RAPTOR1)
AT5G08050	Encodes a grana core localized protein. Mutant plants have reduced NPQ, affected organization of light-havesting complex II and an enhanced grana stacking.	(RIQ1)
AT4G11740	Isolated as a suppressor of a dominant mutant in the Ara4 gene that was expressed in yeast ypt1 mutant strains. A novel protein with a small region of similarity to coil-coiled domain of yeast VSP27 protein.	(SAY1)
AT1G22870	One of two paralogs in Arabidopsis.Loss of both SCYL2B and SCYL2A results in severe growth defects.	(SCYL2A)
AT4G11260	Functions in plant disease resistance signaling, SCF(TIR1) mediated degradation of Aux/IAA proteins and HSP90 mediated degradation of R resistance proteins. AtSGT1a and AtSGT1b are functionally redundant in the resistance to pathogenes. AtSGT1b was more highly expressed than AtSGT1. The N-terminal TPR domain of AtSGT1a reduces the steady-state level of Arabidopsis SGT1 proteins whereas the same d…	(SGT1B)
AT1G78880	Plasma membrane-localized proteins that negatively regulate cellulose synthesis by inhibiting the exocytosis of CESAs.	(SHOU4)
AT1G16860	Plasma membrane-localized proteins that negatively regulate cellulose synthesis by inhibiting the exocytosis of CESAs.	(SHOU4L)
AT1G69220	Encodes serine/threonine kinase 1 (SIK1), a Hippo homolog. Regulates cell proliferation and cell expansion.	(SIK1)
AT3G48740	Encodes a member of the SWEET sucrose efflux transporter family proteins.	(SWEET11)
AT5G63880	SNF7 family protein	(VPS20.1)
AT4G19490	Putative homolog of yeast Vps54. Thought to associate with POK and ATVPS53 in a plant GARP-like complex involved in the membrane trafficking system.	(VPS54)
AT4G01250	AtWRKY22 is a member of WRKY Transcription Factor; Group II-e. It is involved in regulation of dark induced leaf senescence.	(WRKY22)
AT4G33200	member of Myosin-like proteins	(XI-I)
AT2G20960	phospholipase-like protein (PEARLI 4) family protein	(pEARLI4)
AT5G57110	Arabidopsis-autoinhibited Ca2+ -ATPase, isoform 8, contains all of the characteristic motifs of Ca2+ -transporting P-type Ca2+ -ATPases and is localized to the plasma membrane.	"AUTOINHIBITED CA2+ -ATPASE, ISOFORM 8" (ACA8)
AT2G21660	Encodes a small glycine-rich RNA binding protein that is part of a negative-feedback loop through which AtGRP7 regulates the circadian oscillations of its own transcript. Gene expression is induced by cold. GRP7 appears to promote stomatal opening and reduce tolerance under salt and dehydration stress conditions, but, promotes stomatal closing and thereby increases stress tolerance under conditio…	"COLD, CIRCADIAN RHYTHM, AND RNA BINDING 2" (CCR2)
AT1G07110	Encodes the bifunctional enzyme fructose-6-phosphate 2-kinase/fructose-2,6-bisphosphatase.	"FRUCTOSE-2,6-BISPHOSPHATASE" (F2KP)
AT3G48050	Encodes a large protein with N-terminal bromo-adjacent homology (BAH) and transcription elongation factor S-II (TFS2N) domains and two C-terminal GW (glycine and tryptophan) repeats. It is nuclear and colocalizes with the processing-body component DCP1 in the cytoplasm. SOU is a component of the miRNA pathway and is involved in translational repression.	'SHUTTLE' IN CHINESE (SUO)
AT4G31430	Encodes a plant-specific protein that physically interacts with CRWN1 and its homolog CRWN4 and localizes at the inner nuclear membrane. KAKU4 deforms the nuclear envelope in a dose-dependent manner, in association with nuclear membrane invagination and stack formation.	(JAPANESE FOR NUCLEUS) 4 (KAKU4)
AT1G10830	Encodes a functional 15-cis-zeta-carotene isomerase (Z-ISO).	15-CIS-ZETA-CAROTENE ISOMERASE (Z-ISO)
AT1G05805	basic helix-loop-helix (bHLH) DNA-binding superfamily protein	ABA-RESPONSIVE KINASE SUBSTRATE 2 (AKS2)
AT1G69260	ABI five binding protein	ABI FIVE BINDING PROTEIN (AFP1)
AT1G49720	Identified as a protein that binds to abscisic acid response elements. May mediate transcriptional regulation of ABA responses.	ABSCISIC ACID RESPONSIVE ELEMENT-BINDING FACTOR 1 (ABF1)
AT1G45249	Leucine zipper transcription factor that binds to the abscisic acid (ABA)?responsive element (ABRE) motif in the promoter region of ABA-inducible genes. Enhances drought tolerance in vegetative tissues. Required for normal glucose response. Localized in the nucleus. Expressed constitutively in roots, leaf vascular tissues, and hydathodes or in all tissues under stress conditions. It's phosphoryla…	ABSCISIC ACID RESPONSIVE ELEMENTS-BINDING FACTOR 2 (ABF2)
AT5G56180	encodes a protein whose sequence is similar to actin-related proteins (ARPs) in other organisms. Member of nuclear ARP family of genes.	ACTIN-RELATED PROTEIN 8 (ARP8)
AT3G05420	Acyl-CoA binding protein with high affinity for oleoyl-CoA. Expressed in all plant organs. Involved in fatty acid transport. Plays a role in determining seed oil content.	ACYL-COA BINDING PROTEIN 4 (ACBP4)
AT1G31730	Encodes a component of the AP4 complex and is involved in vacuolar sorting of storage proteins.	ADAPTOR PROTEIN COMPLEX 4E (AP4E)
AT1G23740	AOR is an alkenal/one oxidoreductase that acts on compounds with unsaturated alpha,beta-carbonyls. The activity of this enzyme with a number of substrates, including acrolein and 3-buten-2-one, was demonstrated in vitro using a truncated form of the protein that lacked approximately 80 of the first amino acids. This protein appears to localize to the chloroplast where it likely helps to maintain …	ALKENAL/ONE OXIDOREDUCTASE (AOR)
AT1G06460	ACD32.1 encodes an alpha-crystallin domain containing protein with homology to small heat shock proteins.	ALPHA-CRYSTALLIN DOMAIN 32.1 (ACD32.1)
AT1G18420	Involved in malate efflux response to P-deficiency in root hairs.	ALUMINUM-ACTIVATED MALATE TRANSPORTER 3 (ALMT3)
AT3G21430	DNA binding protein	ALWAYS EARLY 3 (ALY3)
AT5G04930	Encodes a putative aminophospholipid translocase (p-type ATPase) involved in chilling response. It is targeted to the plasma membrane following association in the endoplasmic reticulum with an ALIS protein beta-subunit. The mRNA is cell-to-cell mobile.	AMINOPHOSPHOLIPID ATPASE 1 (ALA1)
AT1G17500	ATPase E1-E2 type family protein / haloacid dehalogenase-like hydrolase family protein. ALA4 acts redundantly with ALA3, ALA5, ALA9, ALA10 and ALA11 in root and shoot development	AMINOPHOSPHOLIPID ATPASE 4 (ALA4)
AT1G09730	Encodes a SUMO protease that positively regulates the transition to flowering in long and short days. Along with SPF2, its activity is required for fertility as asp1/spf2 double mutants have defects in gametogenesis and embroygenesis.	ARABIDOPSIS SUMO PROTEASE 1 (ASP1)
AT5G43420	RING/U-box superfamily protein	ARABIDOPSIS T??XICOS EN LEVADURA 16 (ATL16)
AT1G20760	EH domain containing protein.	ARABIDOPSIS THALIANA EH DOMAIN CONTAINING PROTEIN 1 (ATEH1)
AT1G21630	TPLATE Adaptor complex subunit.	ARABIDOPSIS THALIANA EH DOMAIN CONTAINING PROTEIN 2 (ATEH2)
AT4G12640	Encodes a member of the Split ends (Spen) protein family that is characterized by an N-terminal domain, with one or more RNA recognition motifs and a SPOC domain. Knockout and overexpression mutants show no apparent changes in growth, development and flowering time under standard growth conditions.	ARABIDOPSIS THALIANA SPLIT ENDS 2 (ATSPEN2)
AT1G08680	A member of ARF GAP domain (AGD), A thaliana has 15 members, grouped into four classes. AGD14 belongs to the class 4, together with AGD15.	ARF GAP-LIKE ZINC FINGER-CONTAINING PROTEIN ZIGA4 (ZIGA4)
AT5G52040	Encodes an arginine/serine-rich splicing factor. Transcript is alternatively spliced and is differentially expressed in different tissues (flowers, roots, stems, and leaves) examined. Barta et al (2010) have proposed a nomenclature for Serine/Arginine-Rich Protein Splicing Factors (SR proteins): Plant Cell. 2010, 22:2926. RS41 binds to HYL1 and co-localizes to the nuclear dicing body. Along with …	ARGININE/SERINE-RICH SPLICING FACTOR 41 (RS41)
AT2G37340	encodes an RS-containing Zinc knuckle protein with molecular mass of 33kDa that is localized to nuclear specks. Barta et al (2010) have proposed a nomenclature for Serine/Arginine-Rich Protein Splicing Factors (SR proteins): Plant Cell. 2010, 22:2926.	ARGININE/SERINE-RICH ZINC KNUCKLE-CONTAINING PROTEIN 33 (RS2Z33)
AT4G11560	bromo-adjacent homology (BAH) domain-containing protein	ASI1-IMMUNOPRECIPITATED PROTEIN 3 (AIPP3)
AT2G33620	AT hook motif DNA-binding family protein	AT-HOOK MOTIF NUCLEAR LOCALIZED PROTEIN 10 (AHL10)
AT3G61310	AT hook motif DNA-binding family protein	AT-HOOK MOTIF NUCLEAR LOCALIZED PROTEIN 11 (AHL11)
AT1G63480	AT hook motif DNA-binding family protein	AT-HOOK MOTIF NUCLEAR LOCALIZED PROTEIN 12 (AHL12)
AT4G25450	member of NAP subfamily	ATP-BINDING CASSETTE B28 (ABCB28)
AT2G47800	Encodes a plasma membrane localized ATPase transporter involved in multidrug transport. The expression of this gene is upregulated by herbicide safeners such as benoxacor, fluxofenim and fenclorim. The mRNA is cell-to-cell mobile.	ATP-BINDING CASSETTE C4 (ABCC4)
AT2G28070	ABC-2 type transporter family protein	ATP-BINDING CASSETTE G3 (ABCG3)
AT2G36380	pleiotropic drug resistance 6	ATP-BINDING CASSETTE G34 (ABCG34)
AT2G01320	ABC-2 type transporter family protein	ATP-BINDING CASSETTE G7 (ABCG7)
AT3G49590	Autophagy-related protein 13	AUTOPHAGY-RELATED 13 (ATG13)
AT3G53930	Protein kinase superfamily protein	AUTOPHAGY-RELATED PROTEIN 1B (ATG1B)
AT2G37840	Protein kinase superfamily protein	AUTOPHAGY-RELATED PROTEIN 1C (ATG1C)
AT1G75310	auxin-like 1 protein	AUXILIN-LIKE 1 (AUL1)
AT4G12780	Negative regulation of growth and endocytosis, most likely as a result of inhibition of the recruitment of clathrin to endocytic pits. Overexpression inhbits recruitment of clathrin resulting in negative regulation of endocytosis and developmental arrest.	AUXILIN-LIKE1 (AUXILIN-LIKE1)
AT4G12770	Negative regulation of growth and endocytosis, most likely as a result of inhibition of the recruitment of clathrin to endocytic pits.	AUXILIN-LIKE2 (AUXILIN-LIKE2)
AT1G30280	Chaperone DnaJ-domain superfamily protein	AUXILIN-LIKE7 (AUXILIN-LIKE7)
AT2G34680	isolated from differential screening of a cDNA library from auxin-treated root culture. sequence does not show homology to any known proteins and is predicted to be extracellular.	AUXIN-INDUCED IN ROOT CULTURES 9 (AIR9)
AT1G16270	kinase superfamily with octicosapeptide/Phox/Bem1p domain-containing protein	B4 RAF-LIKE PROTEIN KINASE (B4)
AT1G27190	Activated by TCP8/14/15/22, involved in modulation of GA-dependent stamen filament elongation.	BAK1-INTERACTING RECEPTOR-LIKE KINASE 3 (BIR3)
AT3G45260	BIB is a member of the BIRD family of zinc finger proteins that includes JKD. BIB functions redundantly with JKD to retain SHR in the nucleus and thereby restrict SHR movement in root tissues.	BALDIBIS (BIB)
AT3G49670	Encodes a CLAVATA1-related receptor kinase-like protein required for both shoot and flower meristem function. Very similar to BAM1,with more than 85% a.a. identity. It has a broad expression pattern and is involved in vascular strand development in the leaf, control of leaf shape, size and symmetry, male gametophyte development and ovule specification and function. Anthers of double mutants (bam1…	BARELY ANY MERISTEM 2 (BAM2)
AT2G21230	bZIP30 is a transcriptional activator that is involved in regulation of growth and development of reproductive organs. It interacts with a number of developmental regulators including WUS, HEC1, KNAT1/BP, KNAT2, JAB, BEL1, and NGA1.	BASIC LEUCINE-ZIPPER 30 (BZIP30)
AT2G40070	Encodes a microtubule-associated protein involved in cortical microtubule organization during leaf development.	BASIC PROLINE-RICH PROTEIN 1 (BPP1)
AT3G09000	Encodes a microtubule-associated protein. Plays a minor role in cortical microtubule organization during leaf development.	BASIC PROLINE-RICH PROTEIN2 (BPP2)
AT1G17880	basic transcription factor 3	BASIC TRANSCRIPTION FACTOR 3 (BTF3)
AT1G58230	binding protein	BEACH-DOMAIN HOMOLOG B (BCHB)
AT2G45540	WD-40 repeat family protein / beige-like protein	BEACH-DOMAIN HOMOLOG C2 (BCHC2)
AT2G35940	Encodes a member of the BEL-like homeodomain protein family. Ecotopic expression in the embryo sac leads to defects in nuclear migration and cellularization and embryo sacs with multiple egg cells. Loss of function alleles have no female gametophyte defects. The ecotopic expression phenotype requires KNAT3 because it can be suppressed by loss of KNAT3 function alleles. Localized to the nucleus bu…	BEL1-LIKE HOMEODOMAIN 1 (BLH1)
AT3G50750	BES1/BZR1 homolog 1	BES1/BZR1 HOMOLOG 1 (BEH1)
AT4G18890	BES1/BZR1 homolog 3	BES1/BZR1 HOMOLOG 3 (BEH3)
AT1G78700	BES1/BZR1 homolog 4	BES1/BZR1 HOMOLOG 4 (BEH4)
AT3G23920	Encodes a chloroplast beta-amylase. Is necessary for leaf starch breakdown in the absence of BAM3.Activity of BAM1 increases 4 days after osmotic stress. BAM1 has a higher temperature optimum than BAM3 (PMID:25293962).	BETA-AMYLASE 1 (BAM1)
AT5G45300	Encodes a beta-amylase-like protein present in the nucleus rather than targeted to the chloroplast. Contains BRASSINAZOLE RESISTANT1 (BZR1)-type DNA binding domains. Activates gene expression in protoplast transactivation assays.	BETA-AMYLASE 2 (BMY2)
AT3G23980	Encodes a protein that interacts with the Polycomb-group (Pc-G) histone methyltransferase CLF (CURLY LEAF). It colocalizes with CLF to the nucleus and represses a subset of Pc-G target genes. The pleiotropic developmental mutant phenotype suggests that BLI prevents premature differentiation.	BLISTER (BLI)
AT2G46020	Encodes a SWI/SNF chromatin remodeling ATPase that upregulates transcription of all three CUC genes and is involved in the formation and/or maintenance of boundary cells during embryogenesis. Also mediates repression of expression of seed storage proteins in vegetative tissues. Interacts strongly with AtSWI3C, also with AtSWI3B, but not with AtSWI3A or AtSWI3D.	BRAHMA (BRM)
AT1G75080	Encodes a positive regulator of the brassinosteroid (BR) signalling pathway that mediates both downstream BR responses and negative feedback regulation of BR biosynthesis. There is evidence for phosphorylation-dependent nucleocytoplasmic shuttling of BZR1. GSK3-like kinases (including BIN2), 14-3-3 proteins, and the phosphatase BSU1 seem to participate in this process. Phosphorylation also appear…	BRASSINAZOLE-RESISTANT 1 (BZR1)
AT5G24630	This gene is predicted to encode a protein that forms part of the topoisomerase VI complex. BIN4 is a nuclear-localized protein that can bind DNA. bin4 mutants are brassinolide-insensitive dwarves with severely reduced cell size in leaves, roots, and hypocotyls. Proper development of root hairs and trichomes is also disrupted in bin4 mutants and they have elevated levels of double strand breaks i…	BRASSINOSTEROID-INSENSITIVE4 (BIN4)
AT4G35230	Encodes BR-signaling kinase 1 (BSK1), one of the three homologous BR-signaling kinases (BSK1, AT4G35230; BSK2, AT5G46570; BSK3, AT4G00710). Mediates signal transduction from receptor kinase BRI1 by functioning as the substrate of BRI1. Plasma membrane localized.	BRASSINOSTEROID-SIGNALING KINASE 1 (BSK1)
AT5G46570	Encodes BR-signaling kinase 2 (BSK2), one of the three homologous BR-signaling kinases (BSK1, AT4G35230; BSK2, AT5G46570; BSK3, AT4G00710). Mediates signal transduction from receptor kinase BRI1 by functioning as the substrate of BRI1. Plasma membrane localized.	BRASSINOSTEROID-SIGNALING KINASE 2 (BSK2)
AT3G15120	Encodes BRP1, an ATPase domain-containing protein that interacts with BRAT1 to negatively regulate transcriptional silencing at methylated genomic regions.	BRAT1 PARTNER 1 (BRP1)
AT5G42750	Encodes a plasma-membrane associated phosphoprotein that interacts directly with the kinase domain of BRI1 through the evolutionarily conserved C-terminal BIM motif binding to the C-lobe of the BRI1 kinase domain. It interferes with the interaction between BRI1 with its signalling partner, the plasma membrane localised LRR-receptor kinase BAK1 by inhibiting the transphosphorylation to keep BRI1 a…	BRI1 KINASE INHIBITOR 1 (BKI1)
AT1G19350	Encodes brassinosteroid (BR) signalling protein that accumulates in the nucleus as dephosphorylated form in response to BRs. Is phosphorylated by the BIN2 GSK3 kinase. It synergistically interacts with BIM1 to bind to E box sequences (CANNTG). The protein contains a nuclear localization signal (NLS), followed by a highly conserved amino-terminal domain (N) shared by all family members, a BIN2 pho…	BRI1-EMS-SUPPRESSOR 1 (BES1)
AT1G05910	Encodes an acetylated histone-binding protein BRAT1. BRAT1 forms a complex with BRP1 to prevent transcriptional silencing.	BROMODOMAIN AND ATPASE DOMAIN-CONTAINING PROTEIN 1 (BRAT1)
AT2G33540	C-terminal domain phosphatase-like 3	C-TERMINAL DOMAIN PHOSPHATASE-LIKE 3 (CPL3)
AT5G04870	A calcium-dependent protein kinase that can phosphorylate phenylalanine ammonia lyase (PAL), a key enzyme in pathogen defense.Phosphorylates, in vivo, the transcription factor ORE1, a master regulator of senescence.	CALCIUM DEPENDENT PROTEIN KINASE 1 (CPK1)
AT4G23650	Encodes calcium dependent protein kinase 3 (CPK3), a member of the Arabidopsis CDPK gene family. CDPKs contain an intrinsic Ca2+-activation domain with four EF hand Ca2+-binding sites. CDPKs protein kinases have been proposed to function in multiple plant signal transduction pathways downstream of [Ca2+]cyt elevations, thus transducing various physiological responses. CPK3 is expressed in both gu…	CALCIUM-DEPENDENT PROTEIN KINASE 6 (CDPK6)
AT5G58940	Arabidopsis thaliana calmodulin-binding receptor-like kinase mRNA The mRNA is cell-to-cell mobile.	CALMODULIN-BINDING RECEPTOR-LIKE CYTOPLASMIC KINASE 1 (CRCK1)
AT2G11520	high overall homology to CRCK1	CALMODULIN-BINDING RECEPTOR-LIKE CYTOPLASMIC KINASE 3 (CRCK3)
AT3G16940	calmodulin-binding transcription activator	CALMODULIN-BINDING TRANSCRIPTION ACTIVATOR 6 (CAMTA6)
AT1G29900	Encodes carbamoyl phosphate synthetase (CPS) large subunit (CARB), also named as VEN3. Heterologous expression of the Arabidopsis VEN3 and VEN6 genes in a CPS-deficient Escherichia coli strain fully restored bacterial growth in minimal medium, demonstrating the enzymatic activity of the VEN3 and VEN6 proteins.	CARBAMOYL PHOSPHATE SYNTHETASE B (CARB)
AT3G63520	Encodes a protein with 9-cis-epoxycarotenoid dioxygenase activity. The enzyme was shown to act on a variety of carotenoid including β-carotene, lutein, zeaxanthin, and all-trans-violaxanthin. When those compounds are used as substrates, the major reaction product detected is a C14 dialdehyde: 4,9-dimethyldodeca-2,4,6,8,10-pentaene-1,12-dial. The enzyme did not cleave as efficiently carotenoids co…	CAROTENOID CLEAVAGE DIOXYGENASE 1 (CCD1)
AT4G14340	Phosphorylates serine or threonine residues that are near and C-terminal to acidic side chains on a variety of target proteins. Member of CKL gene family (CKL-C group).	CASEIN KINASE I (CKI1)
AT1G20620	Catalase, catalyzes the breakdown of hydrogen peroxide (H2O2) into water and oxygen. The mRNA is cell-to-cell mobile.	CATALASE 3 (CAT3)
AT1G65320	Cystathionine beta-synthase (CBS) family protein	CBS DOMAIN CONTAINING PROTEIN 6 (CBSX6)
AT2G41140	Encodes CDPK-related kinase 1 (CRK1).	CDPK-RELATED KINASE 1 (CRK1)
AT1G09770	Member of MYB3R- and R2R3- type MYB- encoding genes. Essential for plant innate immunity. Interacts with MOS4 and PRL1. The mRNA is cell-to-cell mobile.	CELL DIVISION CYCLE 5 (CDC5)
AT4G00450	Encodes the Arabidopsis homolog of the transcriptional regulator MED12, is dynamically expressed during embryogenesis and regulates both developmental timing and the radial pattern formation. Involved in flowering time. The mutant enhances the expression of the flowering time (FT) gene. A knockout mutant of this gene showed late-flowering phenotype.	CENTER CITY (CCT)
AT1G55490	encodes the beta subunit of the chloroplast chaperonin 60, a homologue of bacterial GroEL. Mutants in this gene develops lesions on its leaves, expresses systemic acquired resistance (SAR) and develops accelerated cell death to heat shock stress. The protein has molecular chaperone activity for suppressing protein aggregation in vitro.	CHAPERONIN 60 BETA (CPN60B)
AT5G49890	member of Anion channel protein family	CHLORIDE CHANNEL C (CLC-C)
AT4G17090	Encodes a beta-amylase targeted to the chloroplast. Transgenic BMY8 RNAi lines fail to accumulate maltose during cold shock suggesting that maltose accumulation coincides with BMY8 expression. Apart from maltose, the sugar content of the RNAi lines were similar to wildtype (glucose and sucrose unaffected).BAM3 activity declines 2 and 4 days after start of cold stress despite an increase in transc…	CHLOROPLAST BETA-AMYLASE (CT-BMY)
AT4G24280	Involved in protein import into chloroplasts during early developmental stages. The mRNA is cell-to-cell mobile.	CHLOROPLAST HEAT SHOCK PROTEIN 70-1 (cpHsc70-1)
AT3G53460	Encodes a nuclear gene with a consensus RNA-binding domain that is localized to the chloroplast.	CHLOROPLAST RNA-BINDING PROTEIN 29 (CP29)
AT5G44800	Interacts with transcription factors involved in floral meristem identity and affects the expression of key floral regulators. Affects H3K27me3 and H3K4me3 levels at a subset of loci in the genome.	CHROMATIN REMODELING 4 (CHR4)
AT2G13370	chromatin remodeling 5	CHROMATIN REMODELING 5 (CHR5)
AT3G06400	Encodes a SWI2/SNF2 chromatin remodeling protein belonging to the ISWI family. Involved in nuclear proliferation during megagametogenesis and cell expansion in the sporophyte. Constitutively expressed. RNAi induced loss of function in megagametogenesis results in female sterility.35S:RNAi plants have reduced stature. Double mutation in CHR17 and CHR11 results in the loss of the evenly spaced nucl…	CHROMATIN-REMODELING PROTEIN 11 (CHR11)
AT5G23880	Encodes a protein similar to the 100kD subunit of cleavage and polyadenylation specificity factor (CPSF), the factor responsible for the recognition of the AAUAAA motif during mRNA polyadenylation. The protein interacts with a portion of a nuclear poly(A) polymerase. It is likely to be a part of the mRNA 3'end formation apparatus.	CLEAVAGE AND POLYADENYLATION SPECIFICITY FACTOR 100 (CPSF100)
AT2G20190	Encodes a microtubule-associated protein that is involved in both cell division and cell expansion. It likely promotes microtubule stability.	CLIP-ASSOCIATED PROTEIN (CLASP)
AT1G13030	Encodes a plant coilin, a protein that in other organisms is a major structural scaffolding protein necessary for Cajal body formation, composition and activity. It has been shown to bind both U1 and U1 snRNAs in vitro.	COILIN (COILIN)
AT4G01290	Protein with evolutionarily conserved eIF4E-binding motif in its N-terminal domain that can form mRNA cap?binding complexes and has the potential for regulating gene expression as a translation factor associated plant-specific cell cycle regulator.	CONSERVED BINDING OF EIF4E 1 (CBE1)
AT5G16300	Vps51/Vps67 family (components of vesicular transport) protein	CONSERVED OLIGOMERIC GOLGI COMPLEX 1 (COG1)
AT5G37190	COP1-interacting protein 4, a nuclear-localized positive regulator of arabidopsis photomorphogenesis	COP1-INTERACTING PROTEIN 4 (CIP4)
AT4G00930	Encodes COP1-interacting protein CIP4.1.	COP1-INTERACTING PROTEIN 4.1 (CIP4.1)
AT3G56240	CCH protein belongs to a family of eukaryotic proteins that participate in intracellular copper homeostasis by delivering this metal to the secretory pathway; mainly located along the vascular bundles of senescing leaves and petioles as well as in stem sieve elements; hypothesized to have a role in copper mobilization from decaying organs towards reproductive structures, as a result of metallopro…	COPPER CHAPERONE (CCH)
AT5G13290	Encodes a protein with predicted Ser/Thr kinase activity and membrane localization that is involved in the CLV3 signaling pathway that represses WUS expression in the meristem. Loss of function of CRN can suppress the phenotype caused by overexpression of CLV3. SOL2 isolated as a suppressor of root- specific overexpression of CLE19, a clavata3 like gene. sol2 partially suppresses the short root p…	CORYNE (CRN)
AT5G51020	Encodes CRL (CRUMPLED LEAF), a protein localized in the outer envelope membrane of plastids. Mutation in this gene affects the pattern of cell division, cell differentiation and plastid division.	CRUMPLED LEAF (CRL)
AT5G63370	CDKG1 interacts with the splicing factor RSZ33 to regulate proper splicing of Cals5 Pre-mRNA.	CYCLIN-DEPENDENT KINASE G1 (CDKG1)
AT1G67580	Protein kinase superfamily protein	CYCLIN-DEPENDENT KINASE G2 (CDKG2)
AT1G26340	encodes a member of the cytochromes b5 family of proteins that localizes to the outer envelope of the chloroplast. The C-terminal portion of the protein appears to be capable of inserting into a plant microsomal membrane in vitro.	CYTOCHROME B5 ISOFORM A (CB5-A)
AT5G47750	D6PK family kinase involved in pulse-induced phototropism and continuous light-induced hypocotyl phototropism, minor contribution to time-dependent phototropism.	D6 PROTEIN KINASE LIKE 2 (D6PKL2)
AT4G31160	Encodes a DCAF/DWD protein capable of interacting with DDB1 and associating with CUL4, likely as part of a nuclear ubiquitin ligase complex. DCAF1 appears to be required for plant embryogenesis and to affect several other developmental processes including leaf, shoot, and flower development.	DDB1-CUL4 ASSOCIATED FACTOR 1 (DCAF1)
AT1G26110	Encodes Decapping 5, required for mRNA decapping, P-body formation and translational repression during postembryonic development.	DECAPPING 5 (DCP5)
AT2G36490	A repressor of transcriptional gene silencing. Functions by demethylating the target promoter DNA. Interacts physically with RPA2/ROR1. In the ros1 mutants, an increase in methylation is observed in a number of gene promoters. Among the loci affected by ros1, a few (RD29A and At1g76930) are affected in cytosine methylation in all sequence contexts (CpG, CpNpG or CpNpN), although many others are a…	DEMETER-LIKE 1 (DML1)
AT2G33830	Negative regulator of local and systemic acquired resistance; target of FLD for activation of SAR.	DORMANCY ASSOCIATED GENE 2 (DRM2)
AT1G59610	A high molecular weight GTPase whose GTP-binding domain shows a low homology to those of other plant dynamin-like proteins.Contains a pleckstrin homologous domain. DRP2B and DRP1A participate together in clathrin-coated vesicle formation during endocytosis. The mRNA is cell-to-cell mobile.	DYNAMIN-LIKE 3 (DL3)
AT1G10290	involved in trafficking from the trans-Golgi Network to the central vacuole. The mRNA is cell-to-cell mobile.	DYNAMIN-LIKE PROTEIN 6 (ADL6)
AT2G25930	Encodes a nuclear protein that is expressed rhythmically and interacts with phytochrome B to control plant development and flowering through a signal transduction pathway. Required component of the core circadian clock regardless of light conditions.	EARLY FLOWERING 3 (ELF3)
AT2G40080	Encodes a novel nuclear 111 amino-acid phytochrome-regulated component of a negative feedback loop involving the circadian clock central oscillator components CCA1 and LHY. ELF4 is necessary for light-induced expression of both CCA1 and LHY, and conversely, CCA1 and LHY act negatively on light-induced ELF4 expression. ELF4 promotes clock accuracy and is required for sustained rhythms in the absen…	EARLY FLOWERING 4 (ELF4)
AT5G20480	Encodes a predicted leucine-rich repeat receptor kinase (LRR-RLK). Functions as the receptor for bacterial PAMP (pathogen associated molecular patterns) EF-Tu.	EF-TU RECEPTOR (EFR)
AT5G22640	EMB1211 is a MORN (multiple membrane occupation and recognition nexus) motif containing protein involved in embryo development and chloroplast biogenesis. The mRNA is cell-to-cell mobile.	EMBRYO DEFECTIVE 1211 (emb1211)
AT4G36630	Vacuolar sorting protein 39	EMBRYO DEFECTIVE 2754 (EMB2754)
AT2G38770	P-loop containing nucleoside triphosphate hydrolases superfamily protein	EMBRYO DEFECTIVE 2765 (EMB2765)
AT2G31060	elongation factor family protein	EMBRYO DEFECTIVE 2785 (EMB2785)
AT5G13010	Encodes a nuclear localized DEAH-box containing protein that is involved in miRNA biogenesis. Loss of function mutants are embryo lethal. Gene silencing experiments demonstrated its role in the localization of DCL-1 and HYL1 to the nuclear D-body. In silenced lines, miRNA production is suppressed and plants have developmental abnormalities and are hypersensitive to fungal pathogens.	EMBRYO DEFECTIVE 3011 (EMB3011)
AT5G40480	embryo defective 3012	EMBRYO DEFECTIVE 3012 (EMB3012)
AT1G01960	Encodes one of the functionally redundant ARF guanine-nucleotide exchange factors (ARF-GEFs). Functions as regulators of post-Golgi trafficking.	EMBRYO SAC DEVELOPMENT ARREST 10 (EDA10)
AT4G33050	Encodes a calmodulin-binding protein involved in stomatal movement.	EMBRYO SAC DEVELOPMENT ARREST 39 (EDA39)
AT5G11530	Involved in regulating reproductive development	EMBRYONIC FLOWER 1 (EMF1)
AT5G13020	Agenet domain containing nucleosome binding protein. Binds H3K36 sites.	EMSY-LIKE 3 (EML3)
AT1G17440	Encodes one of two Arabidopsis proteins with similarity to the TBP-associated factor TAF12. The gene product is an EIN3-interacting TFIID transcription factor required for proper ethylene response, including ERF1 induction. Loss of function mutants show enhanced response to ethylene. Located in nucleus and expressed throughout the plant. Required for ERF1 expression. Cytokinin-hypersensitive 1 (C…	ENHANCED ETHYLENE RESPONSE 4 (EER4)
AT5G01400	Encodes a Symplekin/Pta1 homologue which would have the potential to interact with either ESP1 or AtCstF64.	ENHANCED SILENCING PHENOTYPE 4 (ESP4)
AT5G23150	Putative transcription factor. Member of the floral homeotic AGAMOUS pathway.Mutations in HUA enhance the phenotype of mild ag-4 allele. Single hua mutants are early flowering and have reduced levels of FLC mRNA. Other MADS box flowering time genes such as FLM and MAF2 also appear to be regulated by HUA2. HUA2 normally activates FLC expression and enhances AG function. HUA and HUA-LIKE (HULK) gen…	ENHANCER OF AG-4 2 (HUA2)
AT5G11710	EPSIN1 plays an important role in the vacuolar trafficking of soluble proteins at the trans-Golgi network via its interaction with gamma-ADR, VTI11, VSR1, and clathrin. Associated with actin filaments and with the Golgi complex. Expressed in most tissues. The mRNA is cell-to-cell mobile.	EPSIN1 (EPS1)
AT1G75220	Encodes a vacuolar glucose exporter that is induced in response to factors that activate vacuolar glucose pools like darkness, heat stress and wounding and repressed during conditions that trigger glucose accumulation in the vacuole like cold stress and external sugar supply.	ERD6-LIKE 6 (ERDL6)
AT5G42950	EXA1 is a GYF domain-containing gene of the SMY2 subgroup. Mutants exhibit resistance to potexviruses.	ESSENTIAL FOR POTEXVIRUS ACCUMULATION 1 (EXA1)
AT5G03280	Involved in ethylene signal transduction. Acts downstream of CTR1. Positively regulates ORE1 and negatively regulates mir164A,B,C to regulate leaf senescence. A maternally expressed imprinted gene. Mutations in ein2 block ethylene stimulation of flavonol synthesis. The mRNA is cell-to-cell mobile.	ETHYLENE INSENSITIVE 2 (EIN2)
AT5G57090	Encodes an auxin efflux carrier that is similar to bacterial membrane transporters. Root-specific role in the transport of auxin. Acts downstream of CTR1 and ethylene biosynthesis, in the same pathway as EIN2 and AUX1, and independent from EIN3 and EIN5/AIN1 pathway. In the root, the protein localizes apically in epidermal and lateral root cap cells and predominantly basally in cortical cells. Fu…	ETHYLENE INSENSITIVE ROOT 1 (EIR1)
AT1G13020	Encodes eIF4B2, eukaryotic initiation factor 4B2.	EUKARYOTIC INITIATION FACTOR 4B2 (EIF4B2)
AT3G60240	protein synthesis initiation factor 4G (EIF4G). A mutation in this gene (cum2-1) results in decreased accumulation of CMV coat protein in upper, uninoculated leaves. Likely affects cell-to-cell movement of the virus, also affects TCV multiplication.	EUKARYOTIC TRANSLATION INITIATION FACTOR 4G (EIF4G)
AT3G13060	evolutionarily conserved C-terminal region 5	EVOLUTIONARILY CONSERVED C-TERMINAL REGION 5 (ECT5)
AT5G50380	A member of EXO70 gene family, putative exocyst subunits, conserved in land plants. Arabidopsis thaliana contains 23 putative EXO70 genes, which can be classified into eight clusters on the phylogenetic tree.	EXOCYST SUBUNIT EXO70 FAMILY PROTEIN F1 (EXO70F1)
AT5G59730	A member of EXO70 gene family, putative exocyst subunits, conserved in land plants. Arabidopsis thaliana contains 23 putative EXO70 genes, which can be classified into eight clusters on the phylogenetic tree. The mRNA is cell-to-cell mobile.	EXOCYST SUBUNIT EXO70 FAMILY PROTEIN H7 (EXO70H7)
AT2G23460	encodes a novel G-alpha protein that shares similarity to plant, yeast, and animal G-alpha proteins at the C-terminus. It contains an N-terminus that is as large as the C-terminus, is a member of a small family, and is expressed in all tissues examined, including roots, leaves, stems, flowers, and fruits.	EXTRA-LARGE G-PROTEIN 1 (XLG1)
AT1G31930	Encodes XLG3 (extra-large G protein 3) that shows significant similarity to the G protein alpha subunit in its C terminal region. Involved in the regulation of root morphological and growth responses.	EXTRA-LARGE GTP-BINDING PROTEIN 3 (XLG3)
AT3G24140	Encodes a basic helix-loop-helix transcription factor whose activity is required to promote differentiation of stomatal guard cells and to halt proliferative divisions in their immediate precursors. It fulfills its role through recruitment of the Arabidopsis Retinoblastoma homologue, RETINOBLASTOMA-RELATED (RBR). Both transcript and protein are expressed in and are required for halting divisions …	FAMA (FMA)
AT3G51550	Encodes a synergid-expressed, plasma-membrane localized receptor-like kinase that accumulates asymetrically in the synergid membrnane at the filiform apparatus and mediates male-female gametophyte interactions during pollen tube reception. Also involved in powdery mildew infection. Mutants show faster root elongation under dim light, the protein is required for intracellular accumulation of AHA2 …	FERONIA (FER)
AT5G66190	Encodes a leaf-type ferredoxin:NADP(H) oxidoreductase. It is present in both chloroplast stroma and thylakoid membranes but is more abundant in the thylakoid. The affinity of this enzyme for ferredoxin is slightly, but significantly, higher than AtLFNR2, an isoform of the same enzyme. AtLFNR1 forms a heterodimer with AtFNR2 and is also a prerequisite to attach AtFNR2 to the thylakoid membrane.	FERREDOXIN-NADP(+)-OXIDOREDUCTASE 1 (FNR1)
AT1G54520	FLAP1 is a chloroplast membrane protein of unknown function. When grown in variable light mutants have reduced chloroplast number and size. NPQ is increased relative to wild type under low light.	FLUCTUATING-LIGHT- ACCLIMATION PROTEIN1 (FLAP1)
AT4G14740	FORKED-LIKE family member, part of Group 1 (FKD1, FL1-FL3; Group 2 consists of FL4 and FL8 and Group 3 consists of FL5- FL7). May coordinate leaf size with vein density, where Group 1 members and Group 3 members have opposing functions.	FORKED-LIKE3 (FL3)
AT1G59910	Member of family of cytoskeletal-interacting proteins which have the ability to stimulate actin nucleation and barbed-end capping through the combined activity of conserved formin-homology 1 (FH1) and formin-homology 2 (FH2) domains.	FORMIN HOMOLOGUE 7 (FORMIN7)
AT3G25500	Poly-L-proline-containing (PLP) protein that form part of the signal-transduction cascade that leads to rearrangement of the actin cytoskeleton. AFH1 is a nonprocessive formin that moves from the barbered end to the side of an actin filament after the nucleation event.	FORMIN HOMOLOGY 1 (AFH1)
AT1G34260	Encodes a protein that is predicted to act as a phosphatidylinositol-3P 5-kinase, but, because it lacks a FYVE domain, it is unlikely to be efficiently targeted to membranes containing the porposed phosphatidylinositol-3P substrate. Therefore, its molecular function remains unknown. The mRNA is cell-to-cell mobile.	FORMS APLOID AND BINUCLEATE CELLS 1A (FAB1D)
AT3G14270	Encodes a protein that is predicted to act as a 1-phosphatidylinositol-3-phosphate (PtdIns3P) 5-kinase based on its homology to Fab1 from yeast. It contains an FYVE domain required for binding to PtdIns3P-containing membranes in yeast, as well as a Cpn60_TCP1 homology domain plus a kinase domain. fab1a/fab1b pollen grains not viable and have defective vacuolar organization. FAB1A and FAB1B comple…	FORMS APLOID AND BINUCLEATE CELLS 1B (FAB1B)
AT1G71010	Encodes a protein that is predicted to act as a phosphatidylinositol-3P 5-kinase, but, because it lacks a FYVE domain, it is unlikely to be efficiently targeted to membranes containing the proposed phosphatidylinositol-3P substrate. Therefore, its molecular function remains unknown. The mRNA is cell-to-cell mobile.	FORMS APLOID AND BINUCLEATE CELLS 1C (FAB1C)
AT5G47820	encodes a kinesin-like protein with an N-terminal microtubule binding motor domain. Protein is localized to the periphery of the cytoplasm and mutants in the gene exhibit altered orientation of cellulose microfibrils and reduced mechanical strength of fibers.	FRAGILE FIBER 1 (FRA1)
AT1G65580	Endonuclease/exonuclease/phosphatase family protein	FRAGILE FIBER3 (FRA3)
AT3G52930	Aldolase superfamily protein	FRUCTOSE-BISPHOSPHATE ALDOLASE 8 (FBA8)
AT2G26990	Represses photomorphogenesis and induces skotomorphogenesis in the dark.	FUSCA 12 (FUS12)
AT1G20110	Encodes a protein that is localized to the peripheral membrane of late endosomal compartments. Involved in the regulation of mulitivesicular/prevacuolar compartment protein sorting. Loss of function mutations are embryo lethal. Regulates IRT1-dependent metal transport and metal homeostasis. The mRNA is cell-to-cell mobile.	FYVE-DOMAIN PROTEIN 1 (FYVE1)
AT4G36730	member of a gene family encoding basic leucine zipper proteins (GBFs) which bind the G-box	G-BOX BINDING FACTOR 1 (GBF1)
AT2G46270	encodes a bZIP G-box binding protein whose expression is induced by ABA. It has been shown to bind to Adh that contains the G-box and is induced by cold and water deprivation. GBF3 has been shown to be expressed mostly in the root and dark-grown leaves. GBF3 can act as homodimers and as heterodimers with GFB1, GBF2 and GBF4. In addition, GBF3!?s DNA binding activity is enhanced by GIP1, GPRI1 and…	G-BOX BINDING FACTOR 3 (GBF3)
AT4G17330	gene of unknown function expressed in seedlings, flower buds and stems	G2484-1 PROTEIN (G2484-1)
AT1G78300	G-box binding factor GF14 omega encoding a 14-3-3 protein The mRNA is cell-to-cell mobile.	GENERAL REGULATORY FACTOR 2 (GRF2)
AT4G08350	global transcription factor group A2	GLOBAL TRANSCRIPTION FACTOR GROUP A2 (GTA2)
AT1G65440	Related to yeast Spt6 protein, which functions as part of a protein complex in transcription initiation and also plays a role in chromatin structure / assembly. It encodes a putative WG/GW-repeat protein involved in the regulation of apical-basal polarity of embryo	GLOBAL TRANSCRIPTION FACTOR GROUP B1 (GTB1)
AT1G06230	This gene is predicted to encode a bromodomain-containing protein. Plant lines expressing RNAi constructs targeted against GTE4 show some resistance to agrobacterium-mediated root transformation.	GLOBAL TRANSCRIPTION FACTOR GROUP E4 (GTE4)
AT5G35630	chloroplastic glutamine synthetase The mRNA is cell-to-cell mobile.	GLUTAMINE SYNTHETASE 2 (GS2)
AT1G42970	Encodes chloroplast localized glyceraldehyde-3-phosphate dehydrogenase that can use both NADH and NADPH to reduce 1,3-diphosphate glycerate. It forms A2B2 heterotetramers with GapA forms of the GADPH enzyme. These complexes are active in the light under reducing conditions, but show reduced NADPH-dependent activity in response to oxidized thioredoxins and increased NAD(H)/NADP(H) ratios due to th…	GLYCERALDEHYDE-3-PHOSPHATE DEHYDROGENASE B SUBUNIT (GAPB)
AT3G47420	Encodes a Pi starvation-responsive protein AtPS3. A member of the phosphate starvation-induced glycerol-3-phosphate permease gene family: AT3G47420(G3Pp1), AT4G25220(G3Pp2), AT1G30560(G3Pp3), AT4G17550(G3Pp4) and AT2G13100(G3Pp5). Its expression is responsive to phosphate (Pi) and not phosphite (Phi) in roots and shoots.	GLYCEROL-3-PHOSPHATE PERMEASE 1 (G3Pp1)
AT3G17420	Serine/threonine protein kinase-like protein expressed in etiolated cotyledons and found in glyoxysomes.	GLYOXYSOMAL PROTEIN KINASE 1 (GPK1)
AT1G79830	This gene is predicted to encode a protein that functions as a Golgi apparatus structural component known as a golgin in mammals and yeast. A fluorescently-tagged version of GC5 co-localizes with Golgi markers, and this localization appears to be replicated using the C-terminal (139 aa) portion of the protein. The C-terminal portion of the protein can also specifically interact with two members o…	GOLGIN CANDIDATE 5 (GC5)
AT1G55325	Encodes the Arabidopsis homolog of the transcriptional regulator MED13, is dynamically expressed during embryogenesis and regulates both developmental timing and the radial pattern formation.	GRAND CENTRAL (GCT)
AT2G26890	GRV2 has sequence similarity to the C. elegans protein RME-8 which is involved in endocytosis. grv2 mutants result in a reduction in gravitropic response in hypocotyls and shoots but do not affect root gravitropism. The mutants are defective in amyloplast sedimentation.	GRAVITROPISM DEFECTIVE 2 (GRV2)
AT2G22840	Growth regulating factor encoding transcription activator. One of the nine members of a GRF gene family, containing nuclear targeting domain. Mutants result in smaller leaves indicating the role of the gene in leaf development. Expressed in root, shoot and flower	GROWTH-REGULATING FACTOR 1 (GRF1)
AT1G33240	Encodes a plant transcriptional activator that contains two separate, but similar, trihelix DNA-binding domains, similar to GT-2. Gene is expressed in all aerial parts of the plant, with higher level of expression in siliques. At-GTL2 was thought to be a duplicated copy of this gene but is likely to be a cloning artefact, the result of a chimeric clone. Regulates ploidy-dependent cell growth in t…	GT-2-LIKE 1 (GTL1)
AT1G28440	HAESA-like 1	HAESA-LIKE 1 (HSL1)
AT1G79920	Heat shock protein 70 (Hsp 70) family protein	HEAT SHOCK PROTEIN 70-15 (Hsp70-15)
AT3G15095	Encodes HCF243 (high chlorophyll fluorescence), a chloroplast-localized protein involved in the D1 protein stability of the photosystem II complex1.	HIGH CHLOROPHYLL FLUORESCENCE 243 (HCF243)
AT3G54610	Encodes a histone acetyltransferase that plays a role in the determination of the embryonic root-shoot axis. It is also required to regulate the floral meristem activity by modulating the extent of expression of WUS and AG. In addition, it is involved in stem cuticular wax accumulation by modulating CER3 expression via H3K9/14 acetylation. In other eukaryotes, this protein is recruited to specifi…	HISTONE ACETYLTRANSFERASE OF THE GNAT FAMILY 1 (HAG1)
AT5G22650	Encodes a member of a plant-specific class of histone deacetylases. Controls the development of adaxial/abaxial leaf polarity. Its mRNA is widely expressed in stems, leaves, flowers and young siliques. Plant lines expressing RNAi constructs directed against this gene showed a marked reduction in agrobacterium-mediated root transformation.	HISTONE DEACETYLASE 2B (HD2B)
AT5G15210	Encodes ZFHD3, a member of the zinc finger homeodomain transcriptional factor family.	HOMEOBOX PROTEIN 30 (HB30)
AT2G12550	ubiquitin-associated (UBA)/TS-N domain-containing protein	HOMOLOG OF HUMAN NUB1 (NUB1)
AT1G03380	yeast autophagy 18 G-like protein	HOMOLOG OF YEAST AUTOPHAGY 18 (ATG18) G (ATG18G)
AT1G54710	autophagy 18h-like protein	HOMOLOG OF YEAST AUTOPHAGY 18 (ATG18) H (ATG18H)
AT3G54710	Encodes a cyclin-dependent protein kinase. Involved in nuclear DNA replication and plastid division.	HOMOLOG OF YEAST CDT1 B HOMOLOG OF YEAST CDT1 B (CDT1B)
AT5G58040	Encodes a subunit of the polyadenylation apparatus that interacts with and stimulates the activity of poly(A) polymerase. Additionally , it interacts with several polyadenylation factor subunits and is an RNA-binding protein. It is suggested that this protein coordinates a number of polyadenylation factor subunits with PAP and with RNA. The mRNA is cell-to-cell mobile.	HOMOLOG OF YEAST FIP1 [V] (FIP1[V])
AT3G43300	AtMIN7 is an immunity associated Arabidopsis protein targeted by HopM1, a conserved Pseudomonas syringae virulence protein. AtMIN7 encodes one of the eight members of the Arabidopsis adenosine diphosphate (ADP) ribosylation factor (ARF) guanine nucleotide exchange factor (GEF) protein family. The AFR GEF proteins are key components of the vesicle trafficking system in eukaryotic cells. HopM1 medi…	HOPM INTERACTOR 7 (ATMIN7)
AT1G25550	myb-like transcription factor family protein	HRS1 HOMOLOG3 (HHO3)
AT2G48160	HUA and HUA-LIKE (HULK) genes act redundantly to regulate a subset of essential genes, with some (or all) family members also having specific functions.	HUA2 LIKE 2 (HULK2)
AT3G63070	HUA and HUA-LIKE (HULK) genes act redundantly to regulate a subset of essential genes, with some (or all) family members also having specific functions. The mRNA is cell-to-cell mobile.	HUA2 LIKE 3 (HULK3)
AT4G17520	Hyaluronan / mRNA binding family	HYALURONAN/MRNA BINDING FAMILY PROTEIN (HLN)
AT1G17210	IAP-like protein 1	IAP-LIKE PROTEIN 1 (ILP1)
AT1G64790	ILITHYIA (ILA) is a HEAT repeat protein involved in plant immunity. The gene is also involved in systemic acquired resistance induced by P. syringae expressing avrRps4. Loss-of-function mutants of ILA caused pleiotropic defects in the mutant plants. The mutant plants are smaller in size and the leaves are serrated and yellow to light green in color. Required for bacterium-triggered stomatal closu…	ILITHYIA (ILA)
AT1G48490	Protein kinase which together with IREH1 plays an important role in controlling root skewing and maintaining the microtubule network.	INCOMPLETE ROOT HAIR ELONGATION 3 (IRE3)
AT2G43680	Member of IQ67 (CaM binding) domain containing family.	IQ-DOMAIN 14 (IQD14)
AT4G14750	Member of IQ67 (CaM binding) domain containing family.	IQ-DOMAIN 19 (IQD19)
AT5G03040	Member of IQ67 (CaM binding) domain containing family.	IQ-DOMAIN 2 (iqd2)
AT2G02790	Encodes a microtubule-associated protein.Member of IQ67 (CaM binding) domain containing family.	IQ-DOMAIN 29 (IQD29)
AT1G19870	Encodes a microtubule-associated protein.Member of IQ67 (CaM binding) domain containing family.	IQ-DOMAIN 32 (iqd32)
AT4G13430	Encodes a methylthioalkylmalate isomerase involved in glucosinolate biosynthesis.	ISOPROPYL MALATE ISOMERASE LARGE SUBUNIT 1 (IIL1)
AT4G29440	Regulator of Vps4 activity in the MVB pathway protein	IST1-LIKE 4 (ISTL4)
AT2G19710	Regulator of Vps4 activity in the MVB pathway protein	IST1-LIKE 5 (ISTL5)
AT4G32350	Regulator of Vps4 activity in the MVB pathway protein	IST1-LIKE 7 (ISTL7)
AT1G75100	Contains a J-domain at the C-terminus which is similar to the J-domain of auxilin, a clathrin-uncoating factor in cow, yeast and worm. Arabidopsis contains 6 other proteins similar to auxilin. Expressed in leaves and stems, but not in roots. Localized in the cytoplasm. Required for the chloroplast accumulation response, but not for the avoidance response. No molecular function known.	J-DOMAIN PROTEIN REQUIRED FOR CHLOROPLAST ACCUMULATION RESPONSE 1 (JAC1)
AT2G39310	jacalin-related lectin 22	JACALIN-RELATED LECTIN 22 (JAL22)
AT1G06660	Encodes JASON. jason mutant produces diploid male gametes leading to triploid progeny. Diploid gametes in the jason mutant are generated by a defect in male meiosis II.	JASON (JASON)
AT4G38600	encodes a member of HECT ubiquitin protein ligase family that is involved in trichome cell morphogenesis. Mutants in this gene exhibit supernumerary trichome branches and increased DNA content.	KAKTUS (KAK)
AT1G12360	encodes a Sec1 protein and expressed throughout the plant. physically interacts with Syntaxin1 and is required for cytokinesis.	KEULE (KEU)
AT1G21730	P-loop containing nucleoside triphosphate hydrolases superfamily protein	KINESIN 7.1 (KIN7.1)
AT2G21380	Kinesin motor family protein	KINESIN 7.2 (KIN7.2)
AT5G10470	Kinesin that binds cyclin-dependent kinase CDKA;1 as homodimer or as heterodimer with KCA2. Demarcates the division site in plant cells.	KINESIN LIKE PROTEIN FOR ACTIN BASED CHLOROPLAST MOVEMENT 1 (KAC1)
AT5G04290	Encodes SPT5-Like, a member of the nuclear SPT5 (Suppressor of Ty insertion 5) RNA polymerase (RNAP) elongation factor family that is characterized by the presence of a carboxy-terminal extension with more than 40 WG/GW motifs. Interacts with AGO4. Required for RNA-directed DNA methylation. The mRNA is cell-to-cell mobile.	KOW DOMAIN-CONTAINING TRANSCRIPTION FACTOR 1 (KTF1)
AT4G35890	Encodes a cytoplasmic LAM domain containing protein that is involved in leaf senescence. The mRNA is cell-to-cell mobile.	LA RELATED PROTEIN 1C (LARP1C)
AT1G25390	Protein kinase superfamily protein	LEAF RUST 10 DISEASE-RESISTANCE LOCUS RECEPTOR- LIKE PROTEIN KINASE-LIKE 4 (LRK10L4)
AT1G07650	Leucine-rich repeat receptor-like kinase with extracellular malectin-like domain, which possesses cell death induction activity in plant leaves.	LEUCINE-RICH REPEAT RECEPTOR-LIKE KINASE WITH EXTRACELLULAR MALECTIN-LIKE DOMAIN 1 (LMK1)
AT4G32551	LEUNIG regulates floral organ identity,gynoecium and ovule development. Negatively regulates AGAMOUS . Encodes a glutamine-rich protein with seven WD repeats similar to transcriptional corepressors.	LEUNIG (LUG)
AT2G32700	Encodes a WD40 repeat and LUFS domain containing protein that is similar to LUG. Interacts physically with SEUSS and likely functions as part of a repressor complex that represses AG. Involved in cell wall modifications necessary for mucilage extrusion and mediates aluminium sensitivity through PECTIN METHYLESTERASE46-modulated root cell wall pectin methylesterification.	LEUNIG_HOMOLOG (LUH)
AT5G01240	Encodes LAX1 (LIKE AUXIN RESISTANT), a member of the AUX1 LAX family of auxin influx carriers. Required for the establishment of embryonic root cell organization.	LIKE AUXIN RESISTANT 1 (LAX1)
AT1G67230	Encodes a nuclear coiled-coil protein related to the carrot peripheral nuclear protein NMCP1 that is involved in the determination of plant nuclear structure. Member of a small gene family in Arabidopsis containing 4 proteins (LNC1-4 or CRWN 1-4) with redundant functions in protection from oxidative damage, control of nuclear morphology and degradation of ABI5.	LITTLE NUCLEI1 (LINC1)
AT1G13220	Encodes a nuclear coiled-coil protein related to the carrot peripheral nuclear protein NMCP1 that is involved in the determination of plant nuclear structure. Member of a small gene family in Arabidopsis containing 4 proteins (LNC1-4 or CRWN 1-4) with redundant functions in protection from oxidative damage, control of nuclear morphology and degradation of ABI5.	LITTLE NUCLEI2 (LINC2)
AT5G65770	Encodes a protein that localizes to the nuclear periphery and affects nuclear morphology. Member of a small gene family in Arabidopsis containing 4 proteins (LNC1-4 or CRWN 1-4) with redundant functions in protection from oxidative damage, control of nuclear morphology and degradation of ABI5.	LITTLE NUCLEI4 (LINC4)
AT5G23450	Encodes a sphingosine kinase that specifically phosphorylates D-erythro-dihydrosphingosine (DHS), but not N-acetyl-DHS or D-threo-DHS. It also also phosphorylates D-erythro-sphingosine, trans-4, trans-8-sphingadienine and phytosphingosine.	LONG-CHAIN BASE (LCB) KINASE 1 (LCBK1)
AT1G50120	Encodes a Golgi-localized protein which regulates pollen tube growth. Required for TGN formation and Golgi structure maintenance.	LOSS OF TGN (LOT)
AT1G56070	encodes a translation elongation factor 2-like protein that is involved in cold-induced translation. Mutations in this gene specifically blocks low temperature-induced transcription of cold-responsive genes but induces the expression of CBF genes and mutants carrying the recessive mutations fail to acclimate to cold and is freezing sensitive.	LOW EXPRESSION OF OSMOTICALLY RESPONSIVE GENES 1 (LOS1)
AT5G52310	cold regulated gene, the 5' region of cor78 has cis-acting regulatory elements that can impart cold-regulated gene expression The mRNA is cell-to-cell mobile.	LOW-TEMPERATURE-INDUCED 78 (LTI78)
AT4G16310	FAD-dependent lysine-specific histone demethylase involved in the control of flowering time.	LSD1-LIKE 3 (LDL3)
AT5G60160	Vacuolar aspartyl aminopeptidase which also functions as a molecular chaperone.	M18 ASPARTYL AMINOPEPTIDASE2 (DAP1)
AT5G47480	RGPR-like protein	MAIGO 5 (MAG5)
AT2G04865	Encodes a nuclear localized aminotransferase-like protein containing a plant mobile domain. The mRNA is cell-to-cell mobile.	MAIN-LIKE 2 (MAIL2)
AT1G80180	Encodes a substrate of the MAPK kinases. Phenotypic analyses of Arabidopsis expressing phosphorylation site mutant forms of At1g80180.1 showed clustered stomata and higher stomatal index in cotyledons expressing the phosphomimetic form of At1g80180.1. Tightly connected with MAPK signaling to fine-tune stomatal production and patterning.	MAPK SUBSTRATES IN THE STOMATAL LINEAGE 1 (MASS1)
AT5G11850	MAP3 kinase involved phosphorylation of a critical Ser171 for OST1/SnRK2.6 activation.	MAPKKK DELTA-1 (MKD1)
AT1G06220	Encodes a protein with similarity to splicing factor Snu114. Snu114 is thought to be involved in activation of the splicosome. Loss of GFA1 function results in reduced female fertility. Approximately 50% of ovules abort due to defects in the female gametophyte. In mutant gametophytes antipodal cells express egg cell markers suggesting a defect in specification of cell fate.GFA1 is also required t…	MATERNAL EFFECT EMBRYO ARREST 5 (MEE5)
AT5G12080	Encodes a mechanosensitive (or stretch-activated) ion channel in the plasma membrane with a moderate preference for anions.Cell death activity is negatively regulated by phosphorylation while mechanosensitive properties are unaffected.	MECHANOSENSITIVE CHANNEL OF SMALL CONDUCTANCE-LIKE 10 (MSL10)
AT1G78610	mechanosensitive channel of small conductance-like 6	MECHANOSENSITIVE CHANNEL OF SMALL CONDUCTANCE-LIKE 6 (MSL6)
AT5G19520	mechanosensitive channel of small conductance-like 9	MECHANOSENSITIVE CHANNEL OF SMALL CONDUCTANCE-LIKE 9 (MSL9)
AT5G38990	Involved in growth adaptation upon exposure to metal ions. Contributes together with the other MDS genes to the complex network of CrRLK1Ls that positively and negatively affect growth.	MEDOS 1 (MDS1)
AT2G42890	A member of mei2-like gene family, predominantly plant-based family of genes encoding RNA binding proteins with characteristic presence of a highly conserved RNA binding motif first described in the mei2 gene of the fission yeast S. pombe. In silico analyses reveal nine mei2 -like genes in A. thaliana. They were grouped into four distinct clades, based on overall sequence similarity and subfamily…	MEI2-LIKE 2 (ML2)
AT5G07290	AML4 A member of mei2-like gene family, predominantly plant-based family of genes encoding RNA binding proteins with characteristic presence of a highly conserved RNA binding motif first described in the mei2 gene of the fission yeast S. pombe. In silico analyses reveal nine mei2 -like genes in A. thaliana. They were grouped into four distinct clades, based on overall sequence similarity and subf…	MEI2-LIKE 4 (ML4)
AT5G61960	A member of mei2-like gene family, predominantly plant-based family of genes encoding RNA binding proteins with characteristic presence of a highly conserved RNA binding motif first described in the mei2 gene of the fission yeast S. pombe. In silico analyses reveal nine mei2 -like genes in A. thaliana. They were grouped into four distinct clades, based on overall sequence similarity and subfamily…	MEI2-LIKE PROTEIN 1 (ML1)
AT1G29400	A member of mei2-like gene family, predominantly plant-based family of genes encoding RNA binding proteins with characteristic presence of a highly conserved RNA binding motif first described in the mei2 gene of the fission yeast S. pombe. In silico analyses reveal nine mei2 -like genes in A. thaliana. They were grouped into four distinct clades, based on overall sequence similarity and subfamily…	MEI2-LIKE PROTEIN 5 (ML5)
AT4G21750	Encodes a homeobox protein similar to GL2. It is expressed in both the apical and basal daughter cells of the zygote as well as their progeny. Expression is detected starting the two-celled stage of embryo development and is later restricted to the outermost, epidermal cell layer from its inception. Its promoter is highly modular with each region contributing to specific aspects of the gene's spa…	MERISTEM LAYER 1 (ATML1)
AT1G33990	Encodes a protein predicted to act as a carboxylesterase. It has similarity to the SABP2 methyl salicylate esterase from tobacco. This protein does not act on methyl IAA, methyl JA, MeSA, MeGA4, or MEGA9 in vitro.	METHYL ESTERASE 14 (MES14)
AT1G14690	microtubule-associated protein 65-7	MICROTUBULE-ASSOCIATED PROTEIN 65-7 (MAP65-7)
AT5G55230	Binds and bundles microtubules. Plays a role in stabilizing anti-parallel microtubules in the central spindle at anaphase to early cytokinesis but is not essential at the midline of the phragmoplast at later stages. The timing with which the MAP65-1 was targeted to the spindle appears to be regulated by a phosphorylation sensitive switch. Enhances microtubule polymerization, promotes nucleation a…	MICROTUBULE-ASSOCIATED PROTEINS 65-1 (MAP65-1)
AT1G24764	Member of the MAP70 protein family.	MICROTUBULE-ASSOCIATED PROTEINS 70-2 (MAP70-2)
AT1G11310	A member of a large family of seven-transmembrane domain proteins specific to plants, homologs of the barley mildew resistance locus o (MLO) protein. The Arabidopsis genome contains 15 genes encoding MLO proteins, with localization in plasma membrane. Phylogenetic analysis revealed four clades of closely-related AtMLO genes. ATMLO2 belongs to the clade IV, with AtMLO3, AtMLO6 and AtMLO12. The gen…	MILDEW RESISTANCE LOCUS O 2 (MLO2)
AT2G07690	Member of the minichromosome maintenance complex, involved in DNA replication initiation. Abundant in proliferating and endocycling tissues. Localized in the nucleus during G1, S and G2 phases of the cell cycle, and are released into the cytoplasmic compartment during mitosis. Binds chromatin.	MINICHROMOSOME MAINTENANCE 5 (MCM5)
AT4G01400	Pentatricopeptide Repeat Protein involved in splicing of nad4, nad 5, nad 1 and nad2 introns which affects biogenesis of the respiratory complex I.	MITOCHONDRIAL INTRON SPLICING FACTOR 74 (MISF74)
AT1G53570	Encodes a member of the MEKK subfamily that functions redundantly with MAPKKK3 to activate MPK3/6 downstream of multiple pattern recognition receptors and confer resistance to both bacterial and fungal pathogens.	MITOGEN-ACTIVATED PROTEIN KINASE KINASE KINASE 3 (MAP3KA)
AT5G66850	Encodes a member of the MEKK subfamily that functions redundantly with MAPKKK3 to activate MPK3/6 downstream of multiple pattern recognition receptors and confer resistance to both bacterial and fungal pathogens.	MITOGEN-ACTIVATED PROTEIN KINASE KINASE KINASE 5 (MAPKKK5)
AT3G13530	MAP3K epsilon protein kinase 1 is functionally redundant with MAP3Ke2. Required for pollen development but not essential. map3ke1;map3ke2 double-mutant pollen grains develop plasma membrane irregularities following pollen mitosis I. Localized primarily in the plasma membrane. Expressed in leaf trichomes, root columella cells and developing ovules.	MITOGEN-ACTIVATED PROTEIN KINASE KINASE KINASE 7 (MAPKKK7)
AT1G70830	MLP-like protein 28	MLP-LIKE PROTEIN 28 (MLP28)
AT1G63940	monodehydroascorbate reductase 6	MONODEHYDROASCORBATE REDUCTASE 6 (MDAR6)
AT1G08060	Encodes a transcriptional silencer that is required for proper expression of PRR/NLR immune receptor genes.	MORPHEUS MOLECULE 1 (MOM1)
AT2G16640	multimeric translocon complex in the outer envelope membrane 132	MULTIMERIC TRANSLOCON COMPLEX IN THE OUTER ENVELOPE MEMBRANE 132 (TOC132)
AT4G37260	Member of the R2R3 factor gene family. The mRNA is cell-to-cell mobile.	MYB DOMAIN PROTEIN 73 (MYB73)
AT3G19960	member of Myosin-like proteins	MYOSIN 1 (ATM1)
AT1G17580	Encodes a member of the type XI myosin protein family involved in organelle trafficking and overall plant development.	MYOSIN 1 (MYA1)
AT3G49530	Transcription factor that serves as a molecular link between cold signals and pathogen resistance responses. Undergoes proteolytic processing triggered by cold-induced changes in membrane fluidity.It relocates from the plasma membrane to the nucleus in response to ER stress. NAC062 is phosphorylated by SnRK2.8 at Thr-142.	NAC DOMAIN CONTAINING PROTEIN 62 (NAC062)
AT4G35580	Encodes a calmodulin-binding NAC protein (CBNAC). Contains calmodulin-binding domain in the C-terminus of the protein. Functions as a calmodulin-regulated transcriptional repressor.	NAC TRANSCRIPTION FACTOR-LIKE 9 (NTL9)
AT4G15545	NAI1 interacting protein, involved in ER body formation.	NAI2-INTERACTING PROTEIN 1 (NAIP1)
AT1G16520	NAI1 interacting protein, involved in ER body and vesicle formation.	NAI2-INTERACTING PROTEIN 2 (NAIP2)
AT5G13850	nascent polypeptide-associated complex subunit alpha-like protein 3	NASCENT POLYPEPTIDE-ASSOCIATED COMPLEX SUBUNIT ALPHA-LIKE PROTEIN 3 (NACA3)
AT3G17850	Protein kinase which together with IRE3 plays an important role in controlling root skewing and maintaining the microtubule network.	NCOMPLETE ROOT HAIR ELONGATION 1 (IREH1)
AT2G16485	Encodes NERD (Needed for RDR2-independent DNA methylation), a plant-specific GW repeat- and PHD finger-containing protein involved in siRNA-dependent DNA methylation.	NEEDED FOR RDR2-INDEPENDENT DNA METHYLATION (NERD)
AT5G05970	a WD40 repeat protein related to the animal NEDD1/GCP-WD protein, which interacts with the g-tubulin complex. Plays a critical role in MT organization during mitosis	NEURAL PRECURSOR CELL EXPRESSED, DEVELOPMENTALLY DOWN-REGULATED GENE 1 (NEDD1)
AT5G28290	Encodes AtNek3, a member of the NIMA-related serine/threonine kinases (Neks) that have been linked to cell-cycle regulation in fungi and mammals. Plant Neks might be involved in plant development processes.	NIMA-RELATED KINASE 3 (NEK3)
AT3G12200	Encodes AtNek7, a member of the NIMA-related serine/threonine kinases (Neks) that have been linked to cell-cycle regulation in fungi and mammals. Plant Neks might be involved in plant development processes.	NIMA-RELATED KINASE 7 (Nek7)
AT4G28600	encodes a calmodulin-binding protein that is expressed in pollen, suspension culture cells, flowers, and fruits.	NO POLLEN GERMINATION RELATED 2 (NPGR2)
AT5G20730	Encodes an auxin-regulated transcriptional activator. Activates expression of IAA1 and IAA9 in the presence of auxin. Mutants affect blue light and gravitropic and auxin mediated growth responses. Together with AUX19, it is involved in the response to ethylene. In the arf7 arf19 double mutant, several auxin-responsive genes (e.g. IAA5, LBD16, LBD29 and LBD33) are no longer upregulated by auxin.	NON-PHOTOTROPHIC HYPOCOTYL (NPH4)
AT5G64330	Involved in blue light response signaling pathway; interacts with the blue light photoreceptor NPH1. Null mutations abolish phototrophic responses of etiolated seedlings to low fluence blue light. Protein contains multiple protein-protein interaction domains.	NON-PHOTOTROPIC HYPOCOTYL 3 (NPH3)
AT1G15780	mediator of RNA polymerase II transcription subunit 15a-like protein	NON-RECOGNITION-OF-BTH 4 (NRB4)
AT4G28910	Encodes a transcriptional repressor that functions in the jasmonic acid (JA) signalling pathway, root development, and has a key role in leaf development, likely due to the transcriptional regulation of CYCD3 expression. Transcriptional repressor that accumulates in short-day conditions. Regulates together with FRS7 and FRS12 glucosinolate biosynthesis.	NOVEL INTERACTOR OF JAZ (NINJA)
AT5G67385	Phototropic-responsive NPH3 family protein	NRL PROTEIN FOR CHLOROPLAST MOVEMENT1 (NCH1)
AT1G69870	Encodes a low affinity nitrate transporter NRT1.7. Expressed in phloem. Responsible for source-to-sink remobilization of nitrate. The mRNA is cell-to-cell mobile.	NRT1/ PTR FAMILY 2.13 (NPF2.13)
AT4G13350	Encodes a GTPase that interacts with nuclear shuttle proteins (NSPs) from a number of different plant viruses. The gene is widely expressed and NIG transcript levels do not rise in response to viral infection. This cytoplasmic protein does not directly interact with a viral movement protein (MP), but, it does promote the movement of NSP from the nucleus to the cytoplasm. Overexpression of NIG in …	NSP (NUCLEAR SHUTTLE PROTEIN)-INTERACTING GTPASE (NIG)
AT4G32850	Encodes a nuclear poly(A) polymerase. Located in the nucleus. The mRNA is cell-to-cell mobile.	NUCLEAR POLY(A) POLYMERASE (nPAP)
AT1G79280	Encodes a 237-kDA protein with similarity to vertebrate Tpr, a long coiled-coil proteins of nuclear pore inner basket filaments. It is localized to the inner surface of the nuclear envelope and is a component of the nuclear pore-associated steps of sumoylation and mRNA export in plants. Mutations affect flowering time regulation and other developmental processes. Probably acts in the same pathway…	NUCLEAR PORE ANCHOR (NUA)
AT2G40030	Encodes the unique largest subunit of nuclear DNA-dependent RNA polymerase V; homologous to budding yeast RPB1 and the E. coli RNA polymerase beta prime subunit. Required for normal RNA-directed DNA methylation at non-CG methylation sites and transgene silencing. The nrpe1 mutant is more resistant to biotrophic pathogens and is primed to activate salicylic acid-dependent defence genes.	NUCLEAR RNA POLYMERASE D1B (NRPD1B)
AT2G27810	Encodes a plasma-membrane localized nucleobase transporter capable of transporting adenine, guanine, uracil and hypoxanthine. Likely to be a proton-nucleobase symporter.	NUCLEOBASE-ASCORBATE TRANSPORTER 12 (NAT12)
AT1G48920	Encodes ATNUC-L1 (NUCLEOLIN LIKE 1), the predominant form of the two nucleolin proteins found in Arabidopsis. This protein is involved in rRNA processing, ribosome biosynthesis, and vascular pattern formation. PARL1 localizes to the nucleolus and parl1 mutants accumulate elevated levels of the unspliced 35S pre-rRNA. parl1 mutants also have defects in cotyledon, leaf, sepal, and petal vein patter…	NUCLEOLIN LIKE 1 (NUC-L1)
AT3G07780	Encodes a nuclear PHD finger protein that is functionally redundant with OBE2 and plays an important role in the maintenance and/or establishment of the root and shoot apical meristems. The mRNA is cell-to-cell mobile.	OBERON1 (OBE1)
AT5G48160	Encodes a nuclear PHD finger protein that is functionally redundant with OBE1 and plays an important role in the maintenance and/or establishment of the root and shoot apical meristems.	OBERON2 (OBE2)
AT3G09070	Encodes a polarly localised membrane-associated protein that regulates phloem differentiation entry.	OCTOPUS (OPS)
AT1G17370	Encodes an RNA?binding protein involved in stress granule formation. Regulated by a transposable element small RNA.	OLIGOURIDYLATE BINDING PROTEIN 1B (UBP1B)
AT5G64200	encodes an SC35-like splicing factor of 35 kD localized to the nuclear specks.	ORTHOLOG OF HUMAN SPLICING FACTOR SC35 (SC35)
AT1G13170	OSBP(oxysterol binding protein)-related protein 1D	OSBP(OXYSTEROL BINDING PROTEIN)-RELATED PROTEIN 1D (ORP1D)
AT2G19810	Encodes Oxidation-related Zinc Finger 1 (OZF1), a plasma membrane protein involved in oxidative stress.	OXIDATION-RELATED ZINC FINGER 1 (OZF1)
AT2G41900	AtOXS2 specifcally entered the nuclear under salt stress. Te specifc nuclear localization of AtOXS2 could play a role in salt tolerance at the molecular level. Tese results implied that AtOXS2 might target some downstream cis-elements which are required for salt stress responses	OXIDATIVE STRESS 2 (OXS2)
AT4G14990	Topoisomerase II-associated protein PAT1	PAT1 HOMOLOG 2 (PAT1H2)
AT1G72150	novel cell-plate-associated protein that is related in sequence to proteins involved in membrane trafficking in other eukaryotes The mRNA is cell-to-cell mobile.	PATELLIN 1 (PATL1)
AT1G59870	ATP binding cassette transporter. Localized to the plasma membrane in uninfected cells. In infected leaves, the protein concentrated at infection sites. Contributes to nonhost resistance to inappropriate pathogens that enter by direct penetration in a salicylic acid?dependent manner. Required for mlo resistance. Has Cd transporter activity (Cd2+ extrusion pump) and contributes to heavy metal resi…	PENETRATION 3 (PEN3)
AT5G56290	Encodes the peroxisomal targeting signal type 1 receptor that facilitates peroxisomal protein translocation. It recognizes proteins with the PTS1 consensus sequence (tripeptide SKL or a conserved variant) at the extreme C terminus. The protein has several domains, including C-terminal tetratricopeptide repeat motifs which act in binding the C-terminal "SKL" targeting signal. The mechanism of tran…	PEROXIN 5 (PEX5)
AT1G06530	Encodes PEROXISOMAL AND MITOCHONDRIAL DIVISION FACTOR2. Involved in mitochondrial morphogenesis.	PEROXISOMAL AND MITOCHONDRIAL DIVISION FACTOR 2 (PMD2)
AT1G14040	Encodes a PHO1 homologue that is upregulated in response to Zn deficiency and is involved in Pi homeostasis in response to Zn deficiency. The mRNA is cell-to-cell mobile.	PHO1 HOMOLOG 3 (PHO1H3)
AT5G66410	Encodes a protein that functions in microtubule assembly. Plants with reduced levels of both PLP3a (At3g50960) and PLP3b show defects in cytokinesis, cortical microtubule array formation, oriented cell growth, and maintenance of proper ploidy.	PHOSDUCIN-LIKE PROTEIN 3 HOMOLOG (PLP3b)
AT5G42870	The PAH2 gene encodes a phosphatidate phosphohydrolase. Mutant analysis revealed its involvement in galactolipid synthesis pathway, and the membrane lipid remodeling. The pah1pah2 double-mutant showed enhanced Al-susceptibility under low-P conditions, but there was no significant differences in Al tolerance between pah1pah2 and wild type when they were grown in a solution containing 35 μM Pi.	PHOSPHATIDIC ACID PHOSPHOHYDROLASE 2 (PAH2)
AT5G51820	Encodes a plastid isoform of the enzyme phosphoglucomutase involved in controlling photosynthetic carbon flow. Effective petiole movement against the direction of the gravity requires functional PGM activity that is required for full development of amyloplasts.	PHOSPHOGLUCOMUTASE (PGM)
AT3G08510	Phosphoinositide-specific phospholipase C (PI-PLC), catalyzes hydrolysis of phosphatidylinositol 4,5-bisphosphate into inositol 1,4,5-trisphosphate and diacylglycerol. It is involved in auxin biosynthesis and signaling, modulating development of both male and female gametophytes. It also regulates MAMP-triggered immunity by modulating ROS production.	PHOSPHOLIPASE C 2 (PLC2)
AT2G42010	phospholipase D (PLDbeta)	PHOSPHOLIPASE D BETA 1 (PLDBETA1)
AT2G32260	phosphorylcholine cytidylyltransferase	PHOSPHORYLCHOLINE CYTIDYLYLTRANSFERASE (CCT1)
AT2G16365	PCH1 binds and stabilizes the active (Pfr) form of phytochrome B and is involved in the formation of photobodies in the nucleus. PCH1 is expressed in evenings and is associated to the evening complex through binding to phyB, and represses hypocotyl elongation and growth. Using mass spec, the existence of the At2g16365.2 isoform has been verified, however here is no evidence that any of the other …	PHOTOPERIODIC CONTROL OF HYPOCOTYL 1 (PCH1)
AT2G46820	Encodes the P subunit of Photosystem I. About 25% of the TMP14 pool appeared to be phosphorylated, and this ratio is not affected by light. Contains seven phosphorylation sites on threonine residue and chloroplast targeting signal. Located in the proximity of PSI-L, -H and -O subunits. Forms oligomers with other members of CURT1 family to modulate grana structure.	PHOTOSYSTEM I P SUBUNIT (PSI-P)
AT4G02770	Encodes a protein predicted by sequence similarity with spinach PsaD to be photosystem I reaction center subunit II (PsaD1)	PHOTOSYSTEM I SUBUNIT D-1 (PSAD-1)
AT3G50820	Encodes a protein which is an extrinsic subunit of photosystem II and which has been proposed to play a central role in stabilization of the catalytic manganese cluster. In Arabidopsis thaliana the PsbO proteins are encoded by two genes: psbO1 and psbO2. PsbO2 is the minor isoform in the wild-type. Mutants defective in this gene have been shown to be affected in the dephosphorylation of the D1 pr…	PHOTOSYSTEM II SUBUNIT O-2 (PSBO2)
AT1G79040	Encodes for the 10 kDa PsbR subunit of photosystem II (PSII). This subunit appears to be involved in the stable assembly of PSII, particularly that of the oxygen-evolving complex subunit PsbP. Mutants defective in this gene have reduced amounts of subunits PsbP and PsbQ in PSII. In turn, assembly of PsbR is dependent on the presence of PsbJ.	PHOTOSYSTEM II SUBUNIT R (PSBR)
AT3G45780	Blue-light photoreceptor. Contains a light activated serine-threonine kinase domain and LOV1 and LOV2 repeats. Mutants are defective in blue-light response. Mediates blue light-induced growth enhancements. PHOT1 and PHOT2 mediate blue light-dependent activation of the plasma membrane H+-ATPase in guard cell protoplasts. PHOT1 undergoes blue-light-dependent autophosphorylation. At least eight phos…	PHOTOTROPIN 1 (PHOT1)
AT5G58140	Membrane-bound protein serine/threonine kinase that functions as blue light photoreceptor in redundancy with PHO1. Involved in stomatal opening, chloroplast movement and phototropism. Mediates blue light-induced growth enhancements. PHOT1 and PHOT2 mediate blue light-dependent activation of the plasma membrane H+-ATPase in guard cell protoplasts. PHOT2 possesses two LOV (LOV1 and LOV2, for light-…	PHOTOTROPIN 2 (PHOT2)
AT2G02950	Encodes a basic soluble protein which can independently bind to either PHYA or PHYB, regardless of whether the phytochromes are in the Pr or Pfr state. PKS1 can be phosphorylated by oat phyA in vitro in a light regulated manner. It is postulated to be a negative regulator of phyB signalling.	PHYTOCHROME KINASE SUBSTRATE 1 (PKS1)
AT1G14280	Encodes phytochrome kinase substrate 2. PKS proteins are critical for hypocotyl phototropism. Forms a complex with Phot1, Phot2 and NPH3.	PHYTOCHROME KINASE SUBSTRATE 2 (PKS2)
AT1G72390	nuclear receptor coactivator	PHYTOCHROME-DEPENDENT LATE-FLOWERING (PHL)
AT1G73590	Encodes an auxin efflux carrier involved in shoot and root development. It is involved in the maintenance of embryonic auxin gradients. Loss of function severely affects organ initiation, pin1 mutants are characterised by an inflorescence meristem that does not initiate any flowers, resulting in the formation of a naked inflorescence stem. PIN1 is involved in the determination of leaf shape by ac…	PIN-FORMED 1 (PIN1)
AT1G70940	A regulator of auxin efflux and involved in differential growth. PIN3 is expressed in gravity-sensing tissues, with PIN3 protein accumulating predominantly at the lateral cell surface. PIN3 localizes to the plasma membrane and to vesicles. In roots, PIN3 is expressed without pronounced polarity in tiers two and three of the columella cells, at the basal side of vascular cells, and to the lateral …	PIN-FORMED 3 (PIN3)
AT2G01420	Encodes a putative auxin efflux carrier that is localized in developing and mature root meristems. It is involved in the maintenance of embryonic auxin gradients. A role for AtPIN4 in generating a sink for auxin below the quiescent center of the root meristem that is essential for auxin distribution and patterning is proposed. In the root, PIN4 is detected around the quiescent center and cells su…	PIN-FORMED 4 (PIN4)
AT1G23080	Encodes a novel component of auxin efflux that is located apically in the basal cell and is involved during embryogenesis in setting up the apical-basal axis in the embryo. It is also involved in pattern specification during root development. In roots, it is expressed at lateral and basal membranes of provascular cells in the meristem and elongation zone, whereas in the columella cells it coincid…	PIN-FORMED 7 (PIN7)
AT2G17440	Encodes PIRL5, a member of the Plant Intracellular Ras-group-related LRRs (Leucine rich repeat proteins). PIRLs are a distinct, plant-specific class of intracellular LRRs that likely mediate protein interactions, possibly in the context of signal transduction. The mRNA is cell-to-cell mobile.	PLANT INTRACELLULAR RAS GROUP-RELATED LRR 5 (PIRL5)
AT3G47820	PLANT U-BOX 39	PLANT U-BOX 39 (PUB39)
AT2G23140	PUB4 encodes a functional ubiquitin-protein ligase. The gene is expressed in most plant tissues and the protein localizes to the nucleus. PUB4 has been recovered as a second site suppressor from several different genetic screens and from these, it has been inferred to have roles in regulating root development, pollen tapetum development and ROS induced chloroplast degredation.	PLANT U-BOX 4 (PUB4)
AT2G45140	Encodes a Plant VAMP-Associated protein that localizes to the ER and binds to the sitosterol-binding protein ORP3a. The WFDE motif in ORP3a appears to be important for this direct interaction. Mutation of this motif causes ORP3a to relocalize to the Golgi and cytosol. The interaction between PVA12 and ORP3a does not appear to be sterol-dependent. The mRNA is cell-to-cell mobile.	PLANT VAP HOMOLOG 12 (PVA12)
AT1G73460	Protein kinase superfamily protein	PLANT-SPECIFIC DUAL-SPECIFICITY TYROSINE PHOSPHORYLATION-REGULATED KINASE 2A (DYRKP-2A)
AT1G73450	Protein kinase superfamily protein	PLANT-SPECIFIC DUAL-SPECIFICITY TYROSINE PHOSPHORYLATION-REGULATED KINASE 2B (DYRKP-2B)
AT2G16070	An integral outer envelope membrane protein (its homolog in A thaliana PDV1), component of the plastid division machinery. Similar to ARC6, PDV2 localizes to a continuous ring at the division site in wild-type plants. PDV1 and PDV2 are required for localization of ARC5 at the chloroplast division site.	PLASTID DIVISION2 (PDV2)
AT3G46780	plastid transcriptionally active 16	PLASTID TRANSCRIPTIONALLY ACTIVE 16 (PTAC16)
AT5G39570	Protein of unknown function. Binds phosphatidic acid and acts downstream of PLDalpha.	PLD REGULATED PROTEIN1 (PLDRP1)
AT2G46920	Pol mutations are recessive, partial suppressors of meristem defects in strong clv1 and clv3 mutants, and nearly complete suppressors of weak clv1 mutants. Single mutants appear normal. Acts downstream of the CLV signaling pathway in meristem development and is required together with PLL1 for stem-cell maintenance through the regulation of WUS.	POLTERGEIST (POL)
AT4G29720	polyamine oxidase 5	POLYAMINE OXIDASE 5 (PAO5)
AT5G56360	Encodes PSL4, beta-subunit of endoplasmic reticulum-resident glucosidase II, which is essential for stable accumulation and quality control of the elf18 receptor EFR but not the flg22 receptor FLS2. The mRNA is cell-to-cell mobile.	PRIORITY IN SWEET LIFE 4 (PSL4)
AT1G52290	Encodes a member of the proline-rich extensin-like receptor kinase (PERK) family. This family consists of 15 predicted receptor kinases (PMID: 15653807).	PROLINE-RICH EXTENSIN-LIKE RECEPTOR KINASE 15 (PERK15)
AT3G60800	Encodes a protein S-acyltransferase that, together with PAT13, cooperatively regulates leaf senescence.	PROTEIN ACYLTRANSFERASE 14 (PAT14)
AT3G55480	Encodes PAT2, a putative beta-subunit of adaptor protein complex 3 (AP-3) that can partially complement the corresponding yeast mutant. Mediates the biogenesis and function of lytic vacuoles.	PROTEIN AFFECTED TRAFﬁCKING 2 (PAT2)
AT2G28930	protein kinase 1B	PROTEIN KINASE 1B (PK1B)
AT3G25840	Spliceosome-associated kinase involved in alternative splicing. May influence alternative splicing patterns by phosphorylating a subset of splicing regulators.	PRP4 KINASE A (PRP4KA)
AT1G34320	Ikzf5 (DUF668)	PSK SIMULATOR 1 (PSI1)
AT5G08660	D-lactate dehydrogenase (DUF668)	PSK SIMULATOR 3 (PSI3)
AT2G29190	Encodes a member of the Arabidopsis Pumilio (APUM) proteins containing PUF domain (eight repeats of approximately 36 amino acids each). PUF proteins regulate both mRNA stability and translation through sequence-specific binding to the 3' UTR of target mRNA transcripts.	PUMILIO 2 (PUM2)
AT2G29140	Encodes a member of the Arabidopsis Pumilio (APUM) proteins containing PUF domain (eight repeats of approximately 36 amino acids each). PUF proteins regulate both mRNA stability and translation through sequence-specific binding to the 3' UTR of target mRNA transcripts. The mRNA is cell-to-cell mobile.	PUMILIO 3 (PUM3)
AT3G10360	Encodes a member of the Arabidopsis Pumilio (APUM) proteins containing PUF domain (eight repeats of approximately 36 amino acids each). PUF proteins regulate both mRNA stability and translation through sequence-specific binding to the 3' UTR of target mRNA transcripts.	PUMILIO 4 (PUM4)
AT3G20250	Encodes a member of the Arabidopsis Pumilio (APUM) proteins containing PUF domain (eight repeats of approximately 36 amino acids each). PUF proteins regulate both mRNA stability and translation through sequence-specific binding to the 3' UTR of target mRNA transcripts. APUM5 is involved in susceptibility to CMV and is not required for bacterial or fungal pathogen resistance although its expressio…	PUMILIO 5 (PUM5)
AT1G19770	Member of a family of proteins related to PUP1, a purine transporter. May be involved in the transport of purine and purine derivatives such as cytokinins, across the plasma membrane. The mRNA is cell-to-cell mobile.	PURINE PERMEASE 14 (PUP14)
AT5G40340	PWWP domain protein involved in regulation of FLC and flowering time.	PWWP DOMAIN PROTEIN 3 (PDP3)
AT3G16420	The PBP1(PYK10-binding protein 1) assists the PYK10 (beta-glucosidase complex) in its activity and may act like a molecular chaperone that facilitates the correct polymerization of PYK10, when tissues are damaged and subcellular structures are destroyed by pests. The mRNA is cell-to-cell mobile.	PYK10-BINDING PROTEIN 1 (PBP1)
AT2G38310	Encodes a member of the PYR (pyrabactin resistance )/PYL(PYR1-like)/RCAR (regulatory components of ABA receptor) family proteins with 14 members. PYR/PYL/RCAR family proteins function as abscisic acid sensors. Mediate ABA-dependent regulation of protein phosphatase 2Cs ABI1 and ABI2. The mRNA is cell-to-cell mobile.	PYR1-LIKE 4 (PYL4)
AT1G15020	Encodes a protein disulfide isomerase-like (PDIL) protein, a member of a multigene family within the thioredoxin (TRX) superfamily. This protein also belongs to the quiescin-sulfhydryl oxidase (QSOX) family, which possess an Erv1-like domain at the COOH terminus in addition to a TRX domain.	QUIESCIN-SULFHYDRYL OXIDASE 1 (QSOX1)
AT1G09630	Encodes a putative GTP-binding protein. Associates with organelles on a pathway from the Golgi to the plasma membrane in interphase. In dividing cells acts at the cell plate.	RAB GTPASE 11C (RAB11c)
AT5G19320	Encodes RAN GTPase activating protein 2. The protein is localized to the nuclear envelope during interphase.	RAN GTPASE ACTIVATING PROTEIN 2 (RANGAP2)
AT1G01320	Encodes REDUCED CHLOROPLAST COVERAGE 1 (REC1). Located in the nucleus and cytosol. Contributes to establishing the size of the chloroplast compartment.	REDUCED CHLOROPLAST COVERAGE (REC1)
AT4G28080	Encodes REDUCED CHLOROPLAST COVERAGE 2 (REC2). Along with REC1 and REC3 it contributes to establishing the size of the chloroplast compartment.	REDUCED CHLOROPLAST COVERAGE 2 (REC2)
AT1G15290	Encodes REDUCED CHLOROPLAST COVERAGE 3 (REC3). Contributes to establishing the size of the chloroplast compartment.	REDUCED CHLOROPLAST COVERAGE 3 (REC3)
AT3G06550	Encodes a homolog of the protein Cas1p known to be involved in polysaccharide O-acetylation in Cryptococcus neoformans. Mutants show reduced cell wall polysaccharide acetylation and increased resistance to Botrytis cinerea. The protein is expressed in the Golgi and is involved in the acetylation of xylan during secondary wall biosynthesis.	REDUCED WALL ACETYLATION 2 (RWA2)
AT5G40450	Encodes a member of a plant gene family, APK_ORTHOMCL5144,of unknown function. RBB1 is localized to the cytosol and involved in vacuolar biogenesis and organization. RBB1 mutants have increased number of vacuolar bulbs and fewer trans-vacuolar strands.	REGULATOR OF BULB BIOGENESIS1 (RBB1)
AT1G20920	P-loop containing nucleoside triphosphate hydrolases superfamily protein	REGULATOR OF CBF GENE EXPRESSION 1 (RCF1)
AT5G53060	Encodes a KH domain-containing putative RNA-binding protein RCF3. Functions as a upstream regulator for heat stress-responsive gene expression and thermotolerance and mediation of jasmonate signalling.Also shown to interact with HYL1 and is a component of the nuclear dicing body and to function in primary miRNA processing.	REGULATOR OF CBF GENE EXPRESSION 3 (RCF3)
AT3G61260	Lipid raft regulatory protein, crucial for plasma membrane nanodomain assembly to control plasmodesmata aperture and functionality. Negatively regulates the cell-to-cell movement of TuMV via competition with PCaP1 for binding actin filaments.	REMORIN 1.2 (REM1.2)
AT1G11330	S-locus lectin protein kinase family protein	RESISTANT TO DFPM INHIBITION OF ABA SIGNALING 2 (RDA2)
AT3G16857	Encodes an Arabidopsis response regulator (ARR) protein that acts in concert with other type-B ARRs in the cytokinin signaling pathway. Also involved in cytokinin-dependent inhibition of hypocotyl elongation and cytokinin-dependent greening and shooting in tissue culture. ARR1, ARR10, and ARR12 are redundant regulators of drought response, with ARR1 being the most critical. ARR1, ARR10 and ARR12 …	RESPONSE REGULATOR 1 (RR1)
AT3G46620	Encodes an ABA- and drought-induced RING-DUF1117 gene whose mutation results in hyposensitive phenotypes toward ABA in terms of germination rate and stomatal closure and markedly reduced tolerance to drought stress relative to wild-type plants.	RING AND DOMAIN OF UNKNOWN FUNCTION 1117 1 (RDUF1)
AT1G55150	DEA(D/H)-box RNA helicase family protein	RNA HELICASE 20 (RH20)
AT1G60200	RMB25 is an alternative splicing factor involved in mediation of abiotic stress response and ABA response. Its expression is modulated by a variety of stressors and it in turn appears to affect the ratio of splice variants of stress responsive genes such as HAB1.2/HAB1.1.	RNA-BINDING PROTEIN 25 (RBM25)
AT1G49600	RNA-binding protein 47A	RNA-BINDING PROTEIN 47A (RBP47A)
AT5G17520	Encodes a maltose transporter that is expressed in leaves and roots. Mutations at the MEX1 locus cause accumulation of both starch and maltose in leaves, with maltose levels at least 40 times higher than that of wild-type. This gene encodes a protein located in the chloroplast envelope.	ROOT CAP 1 (RCP1)
AT2G46710	ROP (Rho of plant GTPases) family member Involved in cell wall patterning. Encodes ROP inactivator, regulates the formation of ROP-activated domains; these in turn determined the pattern of cell wall pits. Positively regulates pit formation, but negatively regulates pit size, required for periodic formation of secondary cell wall pits.	ROP GUANOSINE TRIPHOSPHATASE (GTPASE)-ACTIVATING PROTEIN 3 (ROPGAP3)
AT2G37080	Encodes RIP2 (ROP interactive partner 2), a putative Rho protein effector, interacting specifically with the active form of ROPs (Rho proteins of plants).	ROP INTERACTIVE PARTNER 2 (RIP2)
AT5G60210	Encodes RIP5 (ROP interactive partner 5), a putative Rho protein effector, interacting specifically with the active form of ROPs (Rho proteins of plants).	ROP INTERACTIVE PARTNER 5 (RIP5)
AT3G10730	Encodes a member of the Sad1/UNC-84 (SUN)-domain proteins: AtSUN1(At5g04990), AtSUN2(AT3G10730). SUN domain proteins are part of the cytoskeletal-nucleoskeletal bridging complexes. AtSUN1 and AtSUN2 are localized to the nuclear envelope and are present as homomers and heteromers in vivo.	SAD1/UNC-84 DOMAIN PROTEIN 2 (SUN2)
AT5G13300	Belongs to 15-member small GTPase gene family, ARF-GAP domain proteins (AGD); corresponds to AGD3, and is one of four proteins belonging to class 1, together with AGD1, AGD2 and AGD4. The protein contains four domains: BAR domain, PH domain, an ARF-GAP domain, and two Ankyrin repeats. In sfc mutants, the secondary and tertiary veins of cotyledons, leaves, sepals and petals are largely replaced by…	SCARFACE (SFC)
AT3G49430	Barta et al (2010) have proposed a nomenclature for Serine/Arginine-Rich Protein Splicing Factors (SR proteins): Plant Cell. 2010, 22:2926.	SERINE/ARGININE-RICH PROTEIN SPLICING FACTOR 34A (SR34a)
AT4G15410	serine/threonine protein phosphatase 2A 55 kDa regulatory subunit B prime gamma	SERINE/THREONINE PROTEIN PHOSPHATASE 2A 55 KDA REGULATORY SUBUNIT B PRIME GAMMA (PUX5)
AT2G27100	Identified as a leaf form mutant by Redei having serrated leaves. Further analysis of the single loss of function allele indicated pleiotropic effects extending to many aspects of shoot development such as taller meristems, alterations in phase transition, phyllotaxy and branching. Encodes a single zinc finger containing protein that is expressed in meristems and organ primordia and forms a compl…	SERRATE (SE)
AT1G19790	A member of SHI gene family. Arabidopsis thaliana has ten members that encode proteins with a RING finger-like zinc finger motif. Despite being highly divergent in sequence, many of the SHI-related genes are partially redundant in function and synergistically promote gynoecium, stamen and leaf development in Arabidopsis.	SHI-RELATED SEQUENCE 7 (SRS7)
AT1G08180	cyclin-dependent kinase inhibitor	SIAMESE-RELATED 2 (SMR2)
AT2G22300	Encodes a putative CAM binding transcription factor. Loss of function mutations show enhanced resistance to fungal and bacterial pathogens suggesting that CAMTA functions to suppress defense responses.It acts in the cold response pathway, it can bind to and activate the expression of DREB1 genes.	SIGNAL RESPONSIVE 1 (SR1)
AT5G15020	Encodes a homolog of the transcriptional repressor SIN3 (AT1G24190).	SIN3-LIKE 2 (SNL2)
AT5G16270	Encodes a SCC1/REC8 ortholog that may be involved in mitosis and may represent a mitotic cohesin. Plays a role in somatic DNA double strand break damage repair. The mRNA is cell-to-cell mobile.	SISTER CHROMATID COHESION 1 PROTEIN 4 (SYN4)
AT4G30350	Encodes a member of an eight-gene family (SMAX1 and SMAX1-like) that has weak similarity to AtHSP101, a ClpB chaperonin required for thermotolerance. Regulates root and root hair development downstream of KAI2-mediated signaling.	SMAX1-LIKE 2 (SMXL2)
AT3G01090	encodes a SNF1-related protein kinase that physically interacts with SCF subunit SKP1/ASK1 and 20S proteosome subunit PAD1. It can also interact with PRL1 DWD-containing protein. Based on in vitro degradation assays and cul4cs and prl1 mutants, there is evidence that AKIN10 is degraded in a proteasome-dependent manner, and that this depends on a CUL4-PRL1 E3 ligase	SNF1 KINASE HOMOLOG 10 (KIN10)
AT3G19570	Encodes SCO3 (snowy cotyledon3), a member of a largely uncharacterized protein family unique to the plant kingdom. The sco3-1 mutation alters chloroplast morphology and development, reduces chlorophyll accumulation, impairs thylakoid formation and photosynthesis in seedlings, and results in photoinhibition under extreme CO(2) concentrations in mature leaves. SCO3 is targeted to the periphery of p…	SNOWY COTYLEDON 3 (SCO3)
AT5G58440	sorting nexin 2A	SORTING NEXIN 2A (SNX2a)
AT2G28150	DUF966 domain containing protein, expressed during embryogenesis.	SOSEKI3 (SOK3)
AT1G03060	Encodes a WD/BEACH domain protein involved in cell morphogenesis and ribonucleoprotein particle formation. It interacts with the P-body core component DCP2, associates to mRNA processing bodies (P-bodies), and regulates their assembly upon salt stress.	SPIRRIG (SPI)
AT2G28290	Encodes a SWI2/SNF2-like protein in the SNF2 subclass. Homozygous plants with null mutations exhibit premature termination of the meristem and carpelloid structures from the inflorescence meristem. Co-activator of floral homeotic gene expression. Acts with LFY to regulate shoot apical meristem identity. Required for meristem maintenance. Regulates flowering under a non-inductive photoperiod. It p…	SPLAYED (SYD)
AT3G48860	coiled-coil protein	STOMATAL CYTOKINESIS DEFECTIVE 2 (SCD2)
AT1G49040	Encodes soluble protein containing N-terminal DENN domain and eight C-terminal WD-40 repeats. Involved in cytokinesis of guard mother cells and leaf epidermal cells. The overall growth and development of mutant plants is severely affected, they are smaller than wt, with defects in seedling development, leaf expansion and flower morphology which renders the mutant conditionally sterile.	STOMATAL CYTOKINESIS-DEFECTIVE 1 (SCD1)
AT1G68830	STN7 protein kinase; required for state transitions, phosphorylation of the major antenna complex (LHCII) between PSII and PSI, and light adaptation. STN7 is involved in state transitions.	STT7 HOMOLOG STN7 (STN7)
AT5G20280	Encodes a protein with putative sucrose-phosphate synthase activity. When the gene was expressed in transgenic tobacco plants, a clear trend for increased SPS activity was noted.	SUCROSE PHOSPHATE SYNTHASE 1F (SPS1F)
AT5G10020	Leucine-rich receptor-like protein kinase family protein	SUCROSE-INDUCED RECEPTOR KINASE 1 (SIRK1)
AT1G73660	Encodes a protein with similarity to MAPKKKs. May function as a negative regulator of salt tolerance.	SUGAR INSENSITIVE 8 (SIS8)
AT1G17340	Phosphoinositide phosphatase family protein	SUPPRESSOR OF ACTIN 5 (SAC5)
AT1G21580	Encodes a zinc-finger protein that co-localizes with the exosome-associated RNA helicase HEN2 and functions as a co-factor of nuclear RNA quality control by the nucleoplasmic exosome.	SUPPRESSOR OF PAS2 1 (SOP1)
AT1G67140	HEAT repeat-containing protein	SWEETIE (SWEETIE)
AT2G33610	Homologous to yeast SWI3 & RSC8, components of the SWI/SNF and RSC chromatin remodeling complexes. Interacts with BSH, AtSWI3A, SWI3C and FCA. Expressed ubiquitously.	SWITCH SUBUNIT 3 (SWI3B)
AT2G47210	myb-like transcription factor family protein	SWR1 COMPLEX 4 (SWC4)
AT3G52400	syntaxin protein, involved in the negative regulation of defense pathways such as programmed cell death, salicylic acid signalling pathway, jasmonic acid signalling pathway	SYNTAXIN OF PLANTS 122 (SYP122)
AT5G26980	member of SYP4 Gene Family	SYNTAXIN OF PLANTS 41 (SYP41)
AT5G44260	Encodes a Tandem CCCH Zinc Finger protein. Interacts and co-localizes with MARD1 and RD21A in processing bodies (PBs) and stress granules (SGs).	TANDEM CCCH ZINC FINGER PROTEIN 5 (TZF5)
AT5G12850	CCCH-type zinc finger protein with ARM repeat domain-containing protein	TANDEM ZINC FINGER 8 (TZF8)
AT4G34340	TBP-associated factor 8	TBP-ASSOCIATED FACTOR 8 (TAF8)
AT1G49950	Encodes a telomeric DNA binding protein and Single Myb Histone (SMH) gene family member. In vitro, an N-terminal Myb domain enables it to interact with double-stranded telomeric repeats.Mutations in TRB1 and TRB3 enhance the lhp1 mutant phenotype. Triple mutants are more strongly affected than the respective double mutants with lhp1. TRB1 binds non-H3K27me3 target genes predominantly at the trans…	TELOMERE REPEAT BINDING FACTOR 1 (TRB1)
AT1G25560	Encodes a member of the RAV transcription factor family that contains AP2 and B3 binding domains. Involved in the regulation of flowering under long days. Loss of function results in early flowering. Overexpression causes late flowering and repression of expression of FT. Novel transcriptional regulator involved in ethylene signaling. Promoter bound by EIN3. EDF1 in turn, binds to promoter elemen…	TEMPRANILLO 1 (TEM1)
AT5G17690	Regulates the meristem response to light signals and the maintenance of inflorescence meristem identity. Influences developmental processes controlled by APETALA1. TFL2 silences specific genes within euchromatin but not genes positioned in heterochromatin. TFL2 protein localized preferentially to euchromatic regions and not to heterochromatic chromocenters. Involved in euchromatin organization. R…	TERMINAL FLOWER 2 (TFL2)
AT2G41520	Encodes one of the 36 carboxylate clamp (CC)-tetratricopeptide repeat (TPR) proteins (Prasad 2010, Pubmed ID: 20856808) with potential to interact with Hsp90/Hsp70 as co-chaperones.	TETRATRICOPEPTIDE REPEAT 15 (TPR15)
AT5G12430	Encodes one of the 36 carboxylate clamp (CC)-tetratricopeptide repeat (TPR) proteins (Prasad 2010, Pubmed ID: 20856808) with potential to interact with Hsp90/Hsp70 as co-chaperones.	TETRATRICOPEPTIDE REPEAT 16 (TPR16)
AT1G04530	Encodes one of the 36 carboxylate clamp (CC)-tetratricopeptide repeat (TPR) proteins (Prasad 2010, Pubmed ID: 20856808) with potential to interact with Hsp90/Hsp70 as co-chaperones.	TETRATRICOPEPTIDE REPEAT 4 (TPR4)
AT5G21990	Encodes one of the 36 carboxylate clamp (CC)-tetratricopeptide repeat (TPR) proteins (Prasad 2010, Pubmed ID: 20856808). Functions as a chaperone receptor at the chloroplast outer envelope, mediating Hsp70-dependent protein targeting to chloroplasts. It has been localized to the ER membrane, interacts with the Sec translocon, and has a potential function in post-translational protein transport in…	TETRATRICOPEPTIDE REPEAT 7 (TPR7)
AT3G58620	Encodes one of the 36 carboxylate clamp (CC)-tetratricopeptide repeat (TPR) proteins (Prasad 2010, Pubmed ID: 20856808) with potential to interact with Hsp90/Hsp70 as co-chaperones. The TTL family is required for osmotic stress tolerance and male sporogenesis.	TETRATRICOPETIDE-REPEAT THIOREDOXIN-LIKE 4 (TTL4)
AT5G54380	Encodes THESEUS1 (THE1), a receptor kinase regulated by Brassinosteroids and required for cell elongation during vegetative growth.	THESEUS1 (THE1)
AT3G22380	Encodes a nucleus-acting plant-specific clock regulator working close to the central oscillator and affecting the circadian gating of light responses. Circadian gating is the alteration of circadian phase according to the photoperiod of the entraining day/light cycle and the rhythmic antagonism of light responses in the early subjective night. TIC differentially regulates CCA1 and PRR9 from LHY, …	TIME FOR COFFEE (TIC)
AT1G14740	Encodes a PHD-finger protein that, with TTA1, is redundantly required for MP-dependent embryonic root meristem initiation.	TITANIA 1 (TTA1)
AT3G63500	Encodes a PHD-finger protein that, with TTA2, is redundantly required for MP-dependent embryonic root meristem initiation.	TITANIA 2 (TTA2)
AT1G32400	TOM2A encodes a 280 amino acid putative four-pass transmembrane protein with a C-terminal farnesylation signal, essential for efficient multiplication of tobacco mosaic viruses.	TOBAMOVIRUS MULTIPLICATION 2A (TOM2A)
AT3G61380	Phosphatidylinositol N-acetyglucosaminlytransferase subunit P-like protein	TON1 RECRUITING MOTIF 14 (TRM14)
AT2G17550	RB1-inducible coiled-coil protein	TON1 RECRUITING MOTIF 26 (TRM26)
AT1G18620	Member of a small gene family in Arabidopsis. Quadruple mutants in this family display defects in cell elongation.	TON1 RECRUITING MOTIF 3 (TRM3)
AT1G74160	Member of a small gene family in Arabidopsis. Quadruple mutants in this family display defects in cell elongation.	TON1 RECRUITING MOTIF 4 (TRM4)
AT3G55005	Encodes a protein of unknown function that is involved in cortical microtubule organization. Mutants exhibit abnormal cell growth and patterns of division. TON1B appears to be redundant with TON1A. Encodes a novel protein that is similar to human FOP and OFD1 centrosomal proteins. Localizes to the preprophase band, cytoplasm and cell cortex where it is probably associated with the cortical cytosk…	TONNEAU 1B (TON1B)
AT4G35300	tonoplast monosaccharide transporter2	TONOPLAST MONOSACCHARIDE TRANSPORTER2 (TMT2)
AT1G15750	Encodes a protein with several WD40 repeats at the C-terminus and predicted protein-protein interaction domains at the N-terminus. Together with the TOPLESS-RELATED PROTEINS (TPRs), it is thought to be involved in transcriptional repression of root-promoting genes in the top half of the embryo during the transition stage of embryogenesis. It can also interact with IAA12 through the EAR domain of …	TOPLESS (TPL)
AT1G80490	Encodes a protein with a Lissen-cephaly type-1-like homology (LisH) domain at the N terminus,a C-terminal to LisH (CTLH) domain, and 12 WD (tryptophan-aspartic acid)-40 repeats at the C terminus. It is closely related to Topless (TPL), which mediates auxin-dependent transcriptional repression during embryogenesis.	TOPLESS-RELATED 1 (TPR1)
AT3G16830	TOPLESS-related 2	TOPLESS-RELATED 2 (TPR2)
AT4G27060	Encodes a novel, plant-specific microtubule-associated protein that regulates the orientation of cortical microtubules and the direction of organ growth. The protein plays a role in control of microtubule dependent anisotropic cell elongation. spr2 mutant rosette leaves, cauline leaves, roots, petioles and petals curl in an anticlockwise direction.	TORTIFOLIA 1 (TOR1)
AT5G55860	WEB1/PMI2 related protein involved in mecahnotransduction.TREPH1 is phosphorylated at position S625 in response to touch, and this is required for mechanosensitive growth response.	TOUCH-REGULATED PHOSPHOPROTEIN1 (TREPH1)
AT5G20930	Nuclear serine/threonine protein kinase that requires a coiled-coil region for oligomerization and catalytic activity. Required for leaf and flower development and is involved in the regulation of RNA interference. Expression localized to the developing style by stage 13.	TOUSLED (TSL)
AT4G02510	An integral membrane GTPase that functions as a transit-sequence receptor required for the import of proteins necessary for chloroplast biogenesis. Located in the outer chloroplast membrane. Phosphorylation of the G-domains regulate translocon assembly. The mRNA is cell-to-cell mobile.	TRANSLOCON AT THE OUTER ENVELOPE MEMBRANE OF CHLOROPLASTS 159 (TOC159)
AT3G17900	unknown protein;(source:TAIR10)	TRAPP-INTERACTING PLANT PROTEIN (TRIPP)
AT1G51450	Nuclear protein required for early embryogenesis. Encodes a structural core component of a COMPASS-like H3K4 histone methylation complex that is also involved in the timing of the floral transition and in leaf morphogenesis. Mutants are decreased in H3K4 histone trimethylation.	TRAUCO (TRO)
AT4G17770	Encodes an enzyme putatively involved in trehalose biosynthesis. The protein has a trehalose synthase (TPS)-like domain that may or may not be active as well as a trehalose phosphatase (TPP)-like domain. Phosphorylated TPS5 extracted from Arabidopsis cells binds directly to 14-3-3 isoforms. The mRNA is cell-to-cell mobile.	TREHALOSE PHOSPHATASE/SYNTHASE 5 (TPS5)
AT1G19835	TCS1 encodes a coiled-coil domain protein that binds to microtubules and co-localizes with the cortical microtubules. Mutants have defects in trichome branching and hypocotyl elongation. TCS1 interacts with ZWI and appears to be involved in microtubule assembly.	TRICHOME CELL SHAPE 1 (TCS1)
AT1G73980	TTM1 is a triphosphate tunnel metalloenzyme that displays pyrophosphatase activity. It contains both a uridine kinase (UK) domain,CYTH domain, a coiled-coil domain and a transmembrane domain at the C-terminal Mutants show a delay in leaf senescence. Can functionally complement TTM1 and vise versa. (PMID:28733390)	TRIPHOSPHATE TUNNEL METALLOENZYME 1 (TTM1)
AT1G68720	Encodes the chloroplastic A-to-I tRNA editing enzyme.	TRNA ARGININE ADENOSINE DEAMINASE (TADA)
AT1G21610	wound-responsive family protein	UBINUCLEIN 1 (UBN1)
AT1G70320	encodes a ubiquitin-protein ligase-like protein containing a HECT domain. There are six other HECT-domain UPLs in Arabidopsis.	UBIQUITIN-PROTEIN LIGASE 2 (UPL2)
AT1G04860	Encodes a ubiquitin-specific protease.	UBIQUITIN-SPECIFIC PROTEASE 2 (UBP2)
AT1G08200	Encodes a putative UDP-D-apiose/UPD-D-xylose synthetase.	UDP-D-APIOSE/UDP-D-XYLOSE SYNTHASE 2 (AXS2)
AT2G41490	UDP-GlcNAc:dolichol phosphate N-acetylglucosamine-1-phosphate transferase	UDP-GLCNAC-ADOLICHOL PHOSPHATE GLCNAC-1-P-TRANSFERASE (GPT)
AT4G29380	The gene encodes phosphatidylinositol 3- kinase involved in the development and germination of pollen through the biosynthesis of phosphatidylinositol 3-phosphate (PI3P). The mRNA is cell-to-cell mobile.	VACUOLAR PROTEIN SORTING 15 (VPS15)
AT3G60600	Encodes VAP27 (for Vesicle-Associated Protein). VAP27 has high homology to the VAP33 family of SNARE-like proteins from animals. May be involved in vesicular transport to or from the ER. Located exclusively in limiting membrane of protein storage vacuoles. Binds SRC2.	VAMP/SYNAPTOBREVIN-ASSOCIATED PROTEIN 27-1 (VAP27-1)
AT3G13300	Encodes VCS (VARICOSE). Involved in mRNA decapping. VCS forms a mRNA decapping complex with DCP1 (At1g08370) and DCP2 (At5g13570). Unlike DCP2, VCS itself does not have mRNA decapping activity in vitro. DCP1, DCP2 and VCS colocalize in cytoplasmic loci, which are putative Arabidopsis mRNA processing bodies. Null mutants of DCP1, DCP2, and VCS accumulate capped mRNAs with a reduced degradation rat…	VARICOSE (VCS)
AT3G13290	varicose-like protein	VARICOSE-RELATED (VCR)
AT1G02120	Encodes VAD1 (Vascular Associated Death1), a regulator of cell death and defense responses in vascular tissues. VAD1 is a putative membrane associated protein and contains a GRAM domain. vad1 is a lesion mimic mutant that exhibits light conditional appearance of propagative HR (hypersensitive response)-like lesions along the vascular system. The mRNA is cell-to-cell mobile.	VASCULAR ASSOCIATED DEATH1 (VAD1)
AT5G61150	Encodes highly hydrophilic protein involved in positively regulating FLC expression. Mutants are early flowering and show a loss of FLC expression in the absence of cold. Member of PAF-C complex.	VERNALIZATION INDEPENDENCE 4 (VIP4)
AT3G57410	Encodes a protein with high homology to animal villin. VLN3 is a Ca2+-regulated villin involved in actin filament bundling.	VILLIN 3 (VLN3)
AT5G65683	Zinc finger (C3HC4-type RING finger) family protein	WAV3 HOMOLOG 2 (WAVH2)
AT3G04910	Serine/threonine protein kinase, whose transcription is regulated by circadian rhythm.	WITH NO LYSINE (K) KINASE 1 (WNK1)
AT5G56210	Encodes an outer nuclear membrane protein that anchors RanGAP1 to the nuclear envelope. It interacts with SUN proteins and is required for maintaining the elongated nuclear shape of epidermal cells.	WPP DOMAIN INTERACTING PROTEIN 2 (WIP2)
AT1G13960	Encodes WRKY DNA-binding protein 4 (WRKY4).	WRKY DNA-BINDING PROTEIN 4 (WRKY4)
AT5G35980	Encodes a dual specificity protein kinase which phosphorylates substract proteins on Ser/Thr and Tyr residues. Some substrates include annexin family proteins. YAK1 mutations suppress TOR deficiency in Arabidopsis and consequences of lst8 mutations. The YAK1 protein is phosphorylated by the TOR kinase.	YEAST YAK1-RELATED GENE 1 (YAK1)
AT1G63700	Member of MEKK subfamily, a component of the stomatal development regulatory pathway. Mutations in this locus result in embryo lethality.	YODA (YDA)
AT5G04340	Encodes a C2H2 zinc finger transcription factor that coordinately activates phytochelatin-synthesis related gene expression and directly targets GSH1 by binding to its promoter to positively regulate Cd accumulation and tolerance.	ZINC FINGER OF ARABIDOPSIS THALIANA 6 (ZAT6)
AT2G04880	Encodes WRKY1, a member of the WRKY transcription factors in plants involved in disease resistance, abiotic stress, senescence as well as in some developmental processes. WRKY1 is involved in the salicylic acid signaling pathway. The crystal structure of the WRKY1 C-terminal domain revealed a zinc-binding site and identified the DNA-binding residues of WRKY1. The mRNA is cell-to-cell mobile.	ZINC-DEPENDENT ACTIVATOR PROTEIN-1 (ZAP1)
AT2G45770	chloroplast SRP receptor homolog, alpha subunit CPFTSY. Required for LHCP integration into isolated thylakoids.	CPFTSY

## Sheet: Dataset 2B
Supplemental Data. Kim et al. (2023). Plant Cell
Supplemental Dataset 2B: List of all the phosphopeptides identidified and quantified using Protein Prospector.
Mock/bikinin	Bikinin/mock	Peptide	Variable Mods	z	Gene name	Protein Description	T: Acc #
10.7	0.209	ISNSAPVTPPVSSPTSR	Phospho@12|13	2	BES1, BZR2BES1, BZR2	BRASSINOSTEROID SIGNALLING POSITIVE REGULATOR (BZR1) FAMILY PROTEIN;BRASSINOSTEROID SIGNALLING POSITIVE REGULATOR (BZR1) FAMILY PROTEIN	AT1G19350.1
10.4	0.65	VVSRDDELDLQNGVSTVSNSEDGYNSSMER	Label:15N(1)+Phospho@15|16	3	LINC4LINC4LINC4LINC4LINC4LINC4	LITTLE NUCLEI4;LITTLE NUCLEI4;LITTLE NUCLEI4;LITTLE NUCLEI4;LITTLE NUCLEI4;LITTLE NUCLEI4	AT5G65770.1
8.28	0.154	LPNYLYIPGGSISAPVTPPLSSPTAR	Phospho@21|22	3	BEH4	BES1/BZR1 HOMOLOG 4	AT1G78700.1
4.8	0.193	ISNSCPVTPPVSSPTSK	Carbamidomethyl@5;Phospho@12|13	2	BZR1BZR1BZR1BZR1	BRASSINOSTEROID SIGNALLING POSITIVE REGULATOR (BZR1) FAMILY PROTEIN;BRASSINOSTEROID SIGNALLING POSITIVE REGULATOR (BZR1) FAMILY PROTEIN;BRASSINOSTEROID SIGNALLING POSITIVE REGULATOR (BZR1) FAMILY PROTEIN;BRASSINOSTEROID SIGNALLING POSITIVE REGULATOR (BZR1) FAMILY PROTEIN	AT1G75080.1
4.54	0.38	VPEAQITNSATPTTTPR	Label:15N(1)+Phospho@13|14|15	2		SAP DOMAIN-CONTAINING PROTEIN;SAP DOMAIN-CONTAINING PROTEIN;SAP DOMAIN-CONTAINING PROTEIN;SAP DOMAIN-CONTAINING PROTEIN;SAP DOMAIN-CONTAINING PROTEIN;SAP DOMAIN-CONTAINING PROTEIN;SAP DOMAIN-CONTAINING PROTEIN;SAP DOMAIN-CONTAINING PROTEIN;SAP DOMAIN-CONTAINING PROTEIN;SAP DOMAIN-CONTAINING PROTEIN;SAP DOMAIN-CONTAINING PROTEIN;SAP DOMAIN-CONTAINING PROTEIN;SAP DOMAIN-CONTAINING PROTEIN;SAP DOMAI…	AT4G39680.1
4.36	0.287	SNQVCPGSPGGGNLISPGSVISNSGTSSPYPGK	Label:15N(1)+Phospho@8|16	3		HYDROXYPROLINE-RICH GLYCOPROTEIN FAMILY PROTEIN;HYDROXYPROLINE-RICH GLYCOPROTEIN FAMILY PROTEIN	AT5G52430.1
3.62	0.738	STSGVDGNSPVSVCISPGER	Carbamidomethyl@14;Phospho@1|2|3	2		ALPHA/BETA-HYDROLASES SUPERFAMILY PROTEIN;ALPHA/BETA-HYDROLASES SUPERFAMILY PROTEIN;ALPHA/BETA-HYDROLASES SUPERFAMILY PROTEIN	AT2G44970.1
3.55	0.0549	SDVEFSQVFFK	Phospho@1;Phospho@6	2		PROTEIN KINASE SUPERFAMILY PROTEIN;PROTEIN KINASE SUPERFAMILY PROTEIN;PROTEIN KINASE SUPERFAMILY PROTEIN;PROTEIN KINASE SUPERFAMILY PROTEIN	AT1G25390.1
2.97	0.451	MNSGSMASPPVPEGGAGTGVVR	Phospho@3|5|8	3		ABC-2 TYPE TRANSPORTER FAMILY PROTEIN;ABC-2 TYPE TRANSPORTER FAMILY PROTEIN	AT2G28070.1
2.86	0.688	SILAGNAPELQHPNSNSILR	Phospho@15|17	3	EIN4EIN4	SIGNAL TRANSDUCTION HISTIDINE KINASE, HYBRID-TYPE, ETHYLENE SENSOR;SIGNAL TRANSDUCTION HISTIDINE KINASE, HYBRID-TYPE, ETHYLENE SENSOR	AT3G04580.1
2.8	0.57	NNIAFLGQTLPTNVFASSSSPSPR	Phospho@20|22	3		C2H2-LIKE ZINC FINGER PROTEIN;C2H2-LIKE ZINC FINGER PROTEIN	AT3G45260.1
2.73	0.793	DGGQTATTSGLDDSSPTVSQR	Phospho@14|15	2		PHOX (PX) DOMAIN-CONTAINING PROTEIN	AT3G48195.1
2.66	0.543	ESSPEPESQLWR	Phospho@2|3	2		TETRATRICOPEPTIDE REPEAT (TPR)-LIKE SUPERFAMILY PROTEIN	AT1G80130.1
2.61	0.652	KYSSMPDISGLSMSAR	Phospho@3|4	3	EIN2, PIR2, CKR1, ERA3, ORE3, ORE2, ATEIN2EIN2, PIR2, CKR1, ERA3, ORE3, ORE2, ATEIN2EIN2, PIR2, CKR1, ERA3, ORE3, ORE2, ATEIN2EIN2, PIR2, CKR1, ERA3, ORE3, ORE2, ATEIN2	NRAMP METAL ION TRANSPORTER FAMILY PROTEIN;NRAMP METAL ION TRANSPORTER FAMILY PROTEIN;NRAMP METAL ION TRANSPORTER FAMILY PROTEIN;NRAMP METAL ION TRANSPORTER FAMILY PROTEIN	AT5G03280.1
2.32	0.479	RGSIVSLPGGDGTGEADFVQASALVSQPALYSK	Label:15N(1)+Phospho@3|6|13	3	TMT2	TONOPLAST MONOSACCHARIDE TRANSPORTER2	AT4G35300.1
2.32	0.624	FSYNSYPDSAESSPR	Phospho@9|12|13	2		OCTICOSAPEPTIDE/PHOX/BEM1P FAMILY PROTEIN;OCTICOSAPEPTIDE/PHOX/BEM1P FAMILY PROTEIN;OCTICOSAPEPTIDE/PHOX/BEM1P FAMILY PROTEIN;OCTICOSAPEPTIDE/PHOX/BEM1P FAMILY PROTEIN;OCTICOSAPEPTIDE/PHOX/BEM1P FAMILY PROTEIN;OCTICOSAPEPTIDE/PHOX/BEM1P FAMILY PROTEIN;OCTICOSAPEPTIDE/PHOX/BEM1P FAMILY PROTEIN;OCTICOSAPEPTIDE/PHOX/BEM1P FAMILY PROTEIN;OCTICOSAPEPTIDE/PHOX/BEM1P FAMILY PROTEIN;OCTICOSAPEPTIDE/PHOX/…	AT5G09620.1
2.31	0.59	VESDVVSLDGHDFLETDAQIGDDGK	Label:15N(1)+Phospho@3|7	3	PIN7, ATPIN7PIN7, ATPIN7	AUXIN EFFLUX CARRIER FAMILY PROTEIN;AUXIN EFFLUX CARRIER FAMILY PROTEIN	AT1G23080.1
2.3	0.397	TSPSRLQIPDDSEFSK	Phospho@1|2	3		REMORIN FAMILY PROTEIN	AT1G30320.1
2.27	0.7	VSPTASPPPASSPR	Phospho@11|12	2		HYDROXYPROLINE-RICH GLYCOPROTEIN FAMILY PROTEIN;HYDROXYPROLINE-RICH GLYCOPROTEIN FAMILY PROTEIN	AT3G26910.1
2.24	0.693	STSDGYDASGGEDSDQVPSR	Label:15N(1)+Phospho@1|2|3	2		DHHC-TYPE ZINC FINGER FAMILY PROTEIN;DHHC-TYPE ZINC FINGER FAMILY PROTEIN;DHHC-TYPE ZINC FINGER FAMILY PROTEIN;DHHC-TYPE ZINC FINGER FAMILY PROTEIN	AT1G69420.1
2.18	0.657	INIPSPSPPSSPR	Phospho@10|11	2		O-FUCOSYLTRANSFERASE FAMILY PROTEIN;O-FUCOSYLTRANSFERASE FAMILY PROTEIN	AT1G35510.1
2.18	0.744	FDFLHGIDSPASSPR	Phospho@12|13	3		TRANSDUCIN/WD40 REPEAT-LIKE SUPERFAMILY PROTEIN;TRANSDUCIN/WD40 REPEAT-LIKE SUPERFAMILY PROTEIN;TRANSDUCIN/WD40 REPEAT-LIKE SUPERFAMILY PROTEIN;TRANSDUCIN/WD40 REPEAT-LIKE SUPERFAMILY PROTEIN;TRANSDUCIN/WD40 REPEAT-LIKE SUPERFAMILY PROTEIN;TRANSDUCIN/WD40 REPEAT-LIKE SUPERFAMILY PROTEIN;TRANSDUCIN/WD40 REPEAT-LIKE SUPERFAMILY PROTEIN	AT4G11270.1
2.1	0.231	RNIMGVESNVQPLTSPLSK	Oxidation@4;Phospho@14|15	3		TRANSCRIPTION REGULATOR NOT2/NOT3/NOT5 FAMILY PROTEIN;TRANSCRIPTION REGULATOR NOT2/NOT3/NOT5 FAMILY PROTEIN;TRANSCRIPTION REGULATOR NOT2/NOT3/NOT5 FAMILY PROTEIN	AT5G18230.1
2.07	0.259	MASESSPQQHYK	Oxidation@1;Phospho@5|6	2		PLANT PROTEIN OF UNKNOWN FUNCTION (DUF827);PLANT PROTEIN OF UNKNOWN FUNCTION (DUF827)	AT5G55860.1
2.06	0.723	EVPVGTVSVYNSPR	Label:15N(1)+Phospho@10=6	2	PLDGAMMA1, MEE54PLDGAMMA1, MEE54PLDGAMMA1, MEE54	PHOSPHOLIPASE D GAMMA 1;PHOSPHOLIPASE D GAMMA 1;PHOSPHOLIPASE D GAMMA 1	AT4G11850.1
2.03	0.624	AAALNIVPTSTGAAK	Phospho@9|10	2	GAPA, GAPA-1GAPBGAPA, GAPA-1GAPB	GLYCERALDEHYDE 3-PHOSPHATE DEHYDROGENASE A SUBUNIT;GLYCERALDEHYDE-3-PHOSPHATE DEHYDROGENASE B SUBUNIT;GLYCERALDEHYDE 3-PHOSPHATE DEHYDROGENASE A SUBUNIT;GLYCERALDEHYDE-3-PHOSPHATE DEHYDROGENASE B SUBUNIT	AT3G26650.1
1.98	0.535	LPVPVAVQAQSSSPR	Phospho@11|12|13	2		FUNCTIONS IN: MOLECULAR	AT5G41100.1
1.96	0.727	APPATLTSPKPPSSSDFSIPTIDLK	Phospho@5|7|8	3		2-OXOGLUTARATE (2OG) AND FE(II)-DEPENDENT OXYGENASE SUPERFAMILY PROTEIN;2-OXOGLUTARATE (2OG) AND FE(II)-DEPENDENT OXYGENASE SUPERFAMILY PROTEIN	AT1G06620.1
1.89	0.584	VPEAQITNSATPTTTPR	Phospho@13|14|15	2		SAP DOMAIN-CONTAINING PROTEIN;SAP DOMAIN-CONTAINING PROTEIN;SAP DOMAIN-CONTAINING PROTEIN;SAP DOMAIN-CONTAINING PROTEIN;SAP DOMAIN-CONTAINING PROTEIN;SAP DOMAIN-CONTAINING PROTEIN;SAP DOMAIN-CONTAINING PROTEIN;SAP DOMAIN-CONTAINING PROTEIN;SAP DOMAIN-CONTAINING PROTEIN;SAP DOMAIN-CONTAINING PROTEIN;SAP DOMAIN-CONTAINING PROTEIN;SAP DOMAIN-CONTAINING PROTEIN;SAP DOMAIN-CONTAINING PROTEIN;SAP DOMAI…	AT4G39680.1
1.86	0.397	ARNTFVGTPCWMAPEVLQPGSGYNSK	Label:15N(1)+Phospho@4|8	3		PROTEIN KINASE SUPERFAMILY PROTEIN;PROTEIN KINASE SUPERFAMILY PROTEIN;PROTEIN KINASE SUPERFAMILY PROTEIN	AT4G10730.1
1.85	0.55	LGFCSQIATGGSQQSSPIVFPEK	Carbamidomethyl@4;Phospho@15|16	3	ATLCBK1, LCBK1ATLCBK1, LCBK1ATLCBK1, LCBK1	LONG-CHAIN BASE (LCB) KINASE 1;LONG-CHAIN BASE (LCB) KINASE 1;LONG-CHAIN BASE (LCB) KINASE 1	AT5G23450.1
1.85	0.73	DIEVESSITPR	Phospho@6|7	2		ATPASE E1-E2 TYPE FAMILY PROTEIN / HALOACID DEHALOGENASE-LIKE HYDROLASE FAMILY PROTEIN	AT1G17500.1
1.84	0.33	KEEVIEEVASPK	Phospho@10	2	NAP57, AtNAP57, CBF5, AtCBF5NAP57, AtNAP57, CBF5, AtCBF5	HOMOLOGUE OF NAP57;HOMOLOGUE OF NAP57	AT3G57150.1
1.81	0.727	EGSSSPPTVEQR	Phospho@5=6	2	ATDUF1, DUF1	DOMAIN OF UNKNOWN FUNCTION 724 1	AT1G03300.1
1.79	0.752	DNNTPSQSIISSSTSTMQNLK	Phospho@6|8	2	EMB2719, HAP15EMB2719, HAP15EMB2719, HAP15EMB2719, HAP15EMB2719, HAP15EMB2719, HAP15EMB2719, HAP15EMB2719, HAP15EMB2719, HAP15EMB2719, HAP15EMB2719, HAP15EMB2719, HAP15EMB2719, HAP15	PAM DOMAIN (PCI/PINT ASSOCIATED MODULE) PROTEIN;PAM DOMAIN (PCI/PINT ASSOCIATED MODULE) PROTEIN;PAM DOMAIN (PCI/PINT ASSOCIATED MODULE) PROTEIN;PAM DOMAIN (PCI/PINT ASSOCIATED MODULE) PROTEIN;PAM DOMAIN (PCI/PINT ASSOCIATED MODULE) PROTEIN;PAM DOMAIN (PCI/PINT ASSOCIATED MODULE) PROTEIN;PAM DOMAIN (PCI/PINT ASSOCIATED MODULE) PROTEIN;PAM DOMAIN (PCI/PINT ASSOCIATED MODULE) PROTEIN;PAM DOMAIN (PCI…	AT1G20200.1
1.78	0.445	GEEPSLSASSSCR	Carbamidomethyl@12;Phospho@9|10|11	2		PROTEIN KINASE SUPERFAMILY PROTEIN;PROTEIN KINASE SUPERFAMILY PROTEIN	AT5G37790.1
1.78	0.759	EVLSETTLFTPSSSFR	Phospho@12|13|14	2		UNKNOWN PROTEIN;FUNCTIONS IN: MOLECULAR	AT1G61170.1
1.78	0.783	SPVYEPLLSDSPNATR	Phospho@11=11	2	ALA2	AMINOPHOSPHOLIPID ATPASE 2	AT5G44240.1
1.78	0.795	SPSSVASLEPK	Label:15N(1)+Phospho@1=17	2		UNKNOWN PROTEIN;LOCATED IN: PLASMA MEMBRANE;EXPRESSED IN: 25 PLANT STRUCTURES;EXPRESSED DURING: 15 GROWTH STAGES;HAS 35333 BLAST HITS TO 34131 PROTEINS IN 2444 SPECIES: ARCHAE - 798;BACTERIA - 22429;METAZOA - 974;FUNGI - 991;PLANTS - 531;VIRUSES - 0;OTHER EUKARYOTES - 9610 (SOURCE: NCBI BLINK).;UNKNOWN PROTEIN;LOCATED IN: PLASMA MEMBRANE;EXPRESSED IN: 25 PLANT STRUCTURES;EXPRESSED DURING: 15 GROW…	AT4G31430.2
1.75	0.763	VHISEPEPEVK	Phospho@4	2	ERD14	DEHYDRIN FAMILY PROTEIN	AT1G76180.1
1.74	0.258	ESSPGFDVLVDNEAGDSEYYHVEDR	Label:15N(1)+Phospho@2|3	3		CCCH-TYPE ZINC FINGER FAMILY PROTEIN;CCCH-TYPE ZINC FINGER FAMILY PROTEIN;CCCH-TYPE ZINC FINGER FAMILY PROTEIN	AT2G02160.1
1.72	0.585	SSRSGESPSGLMNQYPTQK	Phospho&Phospho@((1&(2|4|7|9))|(2&(4|7|9))|(4&(7|9))|(7&9))	3		AUTOPHAGY-RELATED PROTEIN 13	AT3G49590.1
1.68	0.498	SVPSSPGPNWLNSPGSSSGLIAK	Phospho@1|4|5	3		RNA-BINDING KH DOMAIN-CONTAINING PROTEIN;RNA-BINDING KH DOMAIN-CONTAINING PROTEIN;RNA-BINDING KH DOMAIN-CONTAINING PROTEIN;RNA-BINDING KH DOMAIN-CONTAINING PROTEIN;RNA-BINDING KH DOMAIN-CONTAINING PROTEIN;RNA-BINDING KH DOMAIN-CONTAINING PROTEIN;RNA-BINDING KH DOMAIN-CONTAINING PROTEIN;RNA-BINDING KH DOMAIN-CONTAINING PROTEIN	AT5G56140.1
1.68	0.62	GGRSSLFDGIEEGGIR	Phospho@4|5	3	ATBS14A, ATBET11, BET11, BS14AATBS14A, ATBET11, BET11, BS14A	BET1P/SFT1P-LIKE PROTEIN 14A;BET1P/SFT1P-LIKE PROTEIN 14A	AT3G58170.1
1.68	0.622	QWSESSNSTEATSPAMSPAHR	Phospho&Phospho@((3&(5|6|8|9))|(5&(6|8|9))|(6&(8|9))|(8&9))	3		UNKNOWN PROTEIN;INVOLVED IN: BIOLOGICAL	AT3G48860.2
1.67	0.277	SASFGIHGNNNNSVSRPAR	Phospho@3=7	3	CZF1, ZFAR1, SZF2, ATSZF2	ZINC FINGER (CCCH-TYPE) FAMILY PROTEIN	AT2G40140.1
1.67	0.633	WGLSDLEGQESQRGSPASVGR	Phospho@11|15	3		PROTEIN KINASE SUPERFAMILY PROTEIN;PROTEIN KINASE SUPERFAMILY PROTEIN	AT5G18610.1
1.67	0.79	LGAGLVQSPLDR	Label:15N(1)+Phospho@8	2		CCT MOTIF FAMILY PROTEIN;CCT MOTIF FAMILY PROTEIN	AT5G53420.1
1.65	0.54	FAELSGNDIFK	Phospho@5	2		UNKNOWN PROTEIN;BEST ARABIDOPSIS THALIANA PROTEIN MATCH IS: UNKNOWN PROTEIN (TAIR:AT1G35780.1);HAS 152 BLAST HITS TO 146 PROTEINS IN 18 SPECIES: ARCHAE - 0;BACTERIA - 0;METAZOA - 1;FUNGI - 2;PLANTS - 149;VIRUSES - 0;OTHER EUKARYOTES - 0 (SOURCE: NCBI BLINK).	AT1G78150.1
1.65	0.642	SPSEMVYNHQLK	Phospho@1|3	2	CID6	CTC-INTERACTING DOMAIN 6	AT5G25540.1
1.62	0.728	SSVAEVTVPSSPYK	Phospho@10|11	2	ATMIN7, BEN1ATMIN7, BEN1ATMIN7, BEN1	HOPM INTERACTOR 7;HOPM INTERACTOR 7;HOPM INTERACTOR 7	AT3G43300.1
1.6	0.467	LGAGLVQSPLDR	Phospho@8	2		CCT MOTIF FAMILY PROTEIN;CCT MOTIF FAMILY PROTEIN	AT5G53420.1
1.6	0.606	GSDSSLSSPGSQGNQEFGTK	Label:15N(1)+Phospho@7|8	2		UNKNOWN PROTEIN;BEST ARABIDOPSIS THALIANA PROTEIN MATCH IS: UNKNOWN PROTEIN (TAIR:AT2G34310.3);HAS 84 BLAST HITS TO 78 PROTEINS IN 24 SPECIES: ARCHAE - 2;BACTERIA - 4;METAZOA - 9;FUNGI - 8;PLANTS - 55;VIRUSES - 0;OTHER EUKARYOTES - 6 (SOURCE: NCBI BLINK).;UNKNOWN PROTEIN;BEST ARABIDOPSIS THALIANA PROTEIN MATCH IS: UNKNOWN PROTEIN (TAIR:AT2G34310.3);HAS 84 BLAST HITS TO 78 PROTEINS IN 24 SPECIES: …	AT1G29530.1
1.6	0.791	NIMGVESNVQPLTSPLSK	Oxidation@3;Phospho@14=16	2		TRANSCRIPTION REGULATOR NOT2/NOT3/NOT5 FAMILY PROTEIN;TRANSCRIPTION REGULATOR NOT2/NOT3/NOT5 FAMILY PROTEIN;TRANSCRIPTION REGULATOR NOT2/NOT3/NOT5 FAMILY PROTEIN;TRANSCRIPTION REGULATOR NOT2/NOT3/NOT5 FAMILY PROTEIN	AT5G18230.1
1.56	0.557	SGSFAGTAQSGPGAPMATGR	Label:15N(1)+Oxidation@16;Label:15N(1)+Phospho@1|3	2		UBIQUITIN-SPECIFIC PROTEASE FAMILY C19-RELATED PROTEIN;UBIQUITIN-SPECIFIC PROTEASE FAMILY C19-RELATED PROTEIN;UBIQUITIN-SPECIFIC PROTEASE FAMILY C19-RELATED PROTEIN;UBIQUITIN-SPECIFIC PROTEASE FAMILY C19-RELATED PROTEIN;UBIQUITIN-SPECIFIC PROTEASE FAMILY C19-RELATED PROTEIN	AT1G16860.1
1.55	0.758	IDGDPFVSSPVDLAAHMDSVFGSGK	Label:15N(1)+Phospho@8|9	3		DENTIN SIALOPHOSPHOPROTEIN-RELATED;DENTIN SIALOPHOSPHOPROTEIN-RELATED	AT4G20720.1
1.53	0.642	FYPLSSSPR	Phospho@5|6|7	2		PROTEIN OF UNKNOWN FUNCTION (DUF1162);PROTEIN OF UNKNOWN FUNCTION (DUF1162);PROTEIN OF UNKNOWN FUNCTION (DUF1162)	AT5G24740.1
1.52	0.555	QREANISGDDAFAR	Phospho@7	3	SYP71, ATSYP71	SYNTAXIN OF PLANTS 71	AT3G09740.1
1.5	0.474	IVLGESK	Phospho@6	2		RING/U-BOX SUPERFAMILY PROTEIN	AT5G53110.1
1.49	0.739	AFGSLSTPTASLPDLNSSALSSILR	Phospho@4|6|7	3	ATG2484-1, G2484-1	G2484-1 PROTEIN	AT4G17330.1
1.47	0.625	DIEAEGFTSDVGITK	Phospho@9=14	2		RING/FYVE/PHD ZINC FINGER SUPERFAMILY PROTEIN	AT1G32810.2
1.45	0.0679	ELALLNSNNLREESPGPSGGGSVSPFNSSGK	Label:15N(1)+Phospho@7|14	3		RNA-BINDING KH DOMAIN-CONTAINING PROTEIN;RNA-BINDING KH DOMAIN-CONTAINING PROTEIN;RNA-BINDING KH DOMAIN-CONTAINING PROTEIN;RNA-BINDING KH DOMAIN-CONTAINING PROTEIN;RNA-BINDING KH DOMAIN-CONTAINING PROTEIN;RNA-BINDING KH DOMAIN-CONTAINING PROTEIN;RNA-BINDING KH DOMAIN-CONTAINING PROTEIN;RNA-BINDING KH DOMAIN-CONTAINING PROTEIN	AT2G38610.1
1.45	0.711	THIISESSPDMPAAGDVTLSR	Phospho@5|7|8	3		PHOSPHOINOSITIDE PHOSPHATASE FAMILY PROTEIN	AT5G20840.1
1.45	0.734	GITAPGNIDSLRLSPNFTR	Phospho@10|14	3	NEDD1	TRANSDUCIN/WD40 REPEAT-LIKE SUPERFAMILY PROTEIN	AT5G05970.1
1.45	0.79	SYSNLLDLASGNFHSFSR	Phospho@1|3	3	ATTPS5, TPS5ATTPS5, TPS5ATTPS5, TPS5ATTPS5, TPS5	TREHALOSE PHOSPHATASE/SYNTHASE 5;TREHALOSE PHOSPHATASE/SYNTHASE 5;TREHALOSE PHOSPHATASE/SYNTHASE 5;TREHALOSE PHOSPHATASE/SYNTHASE 5	AT4G17770.1
1.44	0.0507	RADQRGDEDDDVSPRPFGTQPK	Phospho@13=29	4	pEARLI4	ARABIDOPSIS PHOSPHOLIPASE-LIKE PROTEIN (PEARLI 4) FAMILY	AT2G20960.1
1.43	0.776	SPSVGPQTLGDHAILDR	Phospho@1|3	3		CONTAINS INTERPRO DOMAIN/S: SPT20 FAMILY (INTERPRO:IPR021950);HAS 8778 BLAST HITS TO 7244 PROTEINS IN 477 SPECIES: ARCHAE - 6;BACTERIA - 326;METAZOA - 4198;FUNGI - 1506;PLANTS - 923;VIRUSES - 22;OTHER EUKARYOTES - 1797 (SOURCE: NCBI BLINK).	AT1G72390.1
1.42	0.697	RSFLLDDASDGNESGTEEDQSAFMK	Label:15N(1)+Phospho@9|14	3		ARID/BRIGHT DNA-BINDING DOMAIN-CONTAINING PROTEIN;ARID/BRIGHT DNA-BINDING DOMAIN-CONTAINING PROTEIN;ARID/BRIGHT DNA-BINDING DOMAIN-CONTAINING PROTEIN;ARID/BRIGHT DNA-BINDING DOMAIN-CONTAINING PROTEIN;ARID/BRIGHT DNA-BINDING DOMAIN-CONTAINING PROTEIN;ARID/BRIGHT DNA-BINDING DOMAIN-CONTAINING PROTEIN	AT2G17410.1
1.42	0.704	NGTPDPQAIAR	Phospho@3	2	APUM2, PUM2APUM1, PUM1	PUMILIO 2;PUMILIO 1	AT2G29190.1
1.42	0.776	RDSYQNDYQEEDDSSGSGTVVIRSPR	Phospho@14|15|17|19|24	3	ATMAP4K ALPHA1ATMAP4K ALPHA1ATMAP4K ALPHA1ATMAP4K ALPHA1	PROTEIN KINASE SUPERFAMILY PROTEIN;PROTEIN KINASE SUPERFAMILY PROTEIN;PROTEIN KINASE SUPERFAMILY PROTEIN;PROTEIN KINASE SUPERFAMILY PROTEIN	AT1G53165.1
1.41	0.585	LILFGGATALEGNSGGTGTPTSAGSAGIR	Phospho@21|22	3	BSL3BSL3BSL3BSL3BSL3BSL3BSL3BSL3BSL3BSL3BSL3BSL3	BRI1 SUPPRESSOR 1 (BSU1)-LIKE 3;BRI1 SUPPRESSOR 1 (BSU1)-LIKE 3;BRI1 SUPPRESSOR 1 (BSU1)-LIKE 3;BRI1 SUPPRESSOR 1 (BSU1)-LIKE 3;BRI1 SUPPRESSOR 1 (BSU1)-LIKE 3;BRI1 SUPPRESSOR 1 (BSU1)-LIKE 3;BRI1 SUPPRESSOR 1 (BSU1)-LIKE 3;BRI1 SUPPRESSOR 1 (BSU1)-LIKE 3;BRI1 SUPPRESSOR 1 (BSU1)-LIKE 3;BRI1 SUPPRESSOR 1 (BSU1)-LIKE 3;BRI1 SUPPRESSOR 1 (BSU1)-LIKE 3;BRI1 SUPPRESSOR 1 (BSU1)-LIKE 3	AT2G27210.1
1.41	0.613	GISAWNFNLEDLK	Phospho@3	2		PROTEIN KINASE SUPERFAMILY PROTEIN;PROTEIN KINASE SUPERFAMILY PROTEIN	AT5G14720.1
1.41	0.791	GGGRVPAASRPVEYGQSLDATVDIPLDNMNDSSQK	Phospho@32|33	4		SCAMP FAMILY PROTEIN;SCAMP FAMILY PROTEIN	AT1G32050.1
1.4	0.674	TTCGTPNYVAPEVLSHK	Carbamidomethyl@3;Phospho@1|2	2	CIPK8, SnRK3.13, PKS11, ATCIPK8CIPK8, SnRK3.13, PKS11, ATCIPK8	CBL-INTERACTING PROTEIN KINASE 8;CBL-INTERACTING PROTEIN KINASE 8	AT4G24400.1
1.39	0.101	SAFSLDQTNSVNR	Phospho@4=26	2	EDR2EDR2	ENHANCED DISEASE RESISTANCE 2;ENHANCED DISEASE RESISTANCE 2	AT4G19040.1
1.39	0.771	DFTGDVATSSCK	Carbamidomethyl@11;Phospho@9|10	2		MITOGEN ACTIVATED PROTEIN KINASE KINASE KINASE-RELATED	AT3G58640.1
1.39	0.778	ISGPLDYSGSMK	Phospho@10=6	2		UBIQUITIN-SPECIFIC PROTEASE FAMILY C19-RELATED PROTEIN;UBIQUITIN-SPECIFIC PROTEASE FAMILY C19-RELATED PROTEIN;UBIQUITIN-SPECIFIC PROTEASE FAMILY C19-RELATED PROTEIN;UBIQUITIN-SPECIFIC PROTEASE FAMILY C19-RELATED PROTEIN;UBIQUITIN-SPECIFIC PROTEASE FAMILY C19-RELATED PROTEIN;UBIQUITIN-SPECIFIC PROTEASE FAMILY C19-RELATED PROTEIN;UBIQUITIN-SPECIFIC PROTEASE FAMILY C19-RELATED PROTEIN;UBIQUITIN-SPEC…	AT1G78880.1
1.38	0.76	ISLASPAETSPDK	Label:15N(1)+Phospho@9|10	2	ATARP9, ARP9ATARP9, ARP9ATARP9, ARP9ATARP9, ARP9ATARP9, ARP9	ACTIN-RELATED PROTEIN 9;ACTIN-RELATED PROTEIN 9;ACTIN-RELATED PROTEIN 9;ACTIN-RELATED PROTEIN 9;ACTIN-RELATED PROTEIN 9	AT5G43500.1
1.37	0.724	ITPHSVPSPRPSSPR	Phospho&Phospho@((5&(12|13))|(8&(12|13)))	3	IQD14IQD14IQD14	IQ-DOMAIN 14;IQ-DOMAIN 14;IQ-DOMAIN 14	AT2G43680.1
1.36	0.617	DGSVTQSHHISLDK	Phospho@3=17	3		PROTEIN KINASE SUPERFAMILY PROTEIN	AT5G18610.1
1.35	0.75	ASDSIDTGIGNSYGSR	Phospho@12=22	2	KAK, UPL3KAK, UPL3	HEAT REPEAT;HECT-DOMAIN (UBIQUITIN-TRANSFERASE);HEAT REPEAT;HECT-DOMAIN (UBIQUITIN-TRANSFERASE)	AT4G38600.1
1.34	0.698	DDSNNLQQWSSSEIGQNLFTYEDLSK	Label:15N(1)+Phospho@3|10|11|12	3		PROTEIN KINASE SUPERFAMILY PROTEIN	AT1G52290.1
1.34	0.742	AGSSTTFLSPPSSPR	Phospho@12|13	2		SERINC-DOMAIN CONTAINING SERINE AND SPHINGOLIPID BIOSYNTHESIS PROTEIN;SERINC-DOMAIN CONTAINING SERINE AND SPHINGOLIPID BIOSYNTHESIS PROTEIN	AT3G06170.1
1.32	0.715	EFSSNANFSPLAR	Phospho@3|4	2	ATMAP4K ALPHA1	PROTEIN KINASE SUPERFAMILY PROTEIN	AT1G53165.1
1.32	0.716	SMTGEQIQAPSSPR	Phospho@11|12	2	CCC1, ATCCC1, HAP5CCC1, ATCCC1, HAP5CCC1, ATCCC1, HAP5CCC1, ATCCC1, HAP5CCC1, ATCCC1, HAP5	CATION-CHLORIDE CO-TRANSPORTER 1;CATION-CHLORIDE CO-TRANSPORTER 1;CATION-CHLORIDE CO-TRANSPORTER 1;CATION-CHLORIDE CO-TRANSPORTER 1;CATION-CHLORIDE CO-TRANSPORTER 1	AT1G30450.1
1.32	0.74	HRLSSQGLLSPIPSR	Phospho@4|5	3		TRANSMEMBRANE AMINO ACID TRANSPORTER FAMILY PROTEIN	AT2G39130.1
1.31	0.8	DSSFYCSPSR	Label:15N(1)+Phospho@7=14	2	NPH3, RPT3, JK218NPH3, RPT3, JK218NPH3, RPT3, JK218	PHOTOTROPIC-RESPONSIVE NPH3 FAMILY PROTEIN;PHOTOTROPIC-RESPONSIVE NPH3 FAMILY PROTEIN;PHOTOTROPIC-RESPONSIVE NPH3 FAMILY PROTEIN	AT5G64330.1
1.3	0.699	HGSGFSISQSPR	Phospho@8|10	2	EMB71, YDA, MAPKKK4EMB71, YDA, MAPKKK4EMB71, YDA, MAPKKK4EMB71, YDA, MAPKKK4	PROTEIN KINASE SUPERFAMILY PROTEIN;PROTEIN KINASE SUPERFAMILY PROTEIN;PROTEIN KINASE SUPERFAMILY PROTEIN;PROTEIN KINASE SUPERFAMILY PROTEIN	AT1G63700.1
1.3	0.748	SMSFVGTHEYLAPEIIK	Label:15N(1)+Oxidation@2;Label:15N(1)+Phospho@1|3	3	D6PKL1, AGC1-2D6PKATPK7, D6PKL3ATPK7D6PKL2, PK5D6PKL1, AGC1-2D6PKATPK7, D6PKL3ATPK7D6PKL2, PK5D6PKL1, AGC1-2D6PKATPK7, D6PKL3ATPK7D6PKL2, PK5D6PKL1, AGC1-2D6PKATPK7, D6PKL3ATPK7D6PKL2, PK5D6PKL1, AGC1-2D6PKATPK7, D6PKL3ATPK7D6PKL2, PK5D6PKL1, AGC1-2D6PKATPK7, D6PKL3ATPK7D6PKL2, PK5	PROTEIN KINASE SUPERFAMILY PROTEIN;D6 PROTEIN KINASE LIKE 1;D6 PROTEIN KINASE;PROTEIN KINASE SUPERFAMILY PROTEIN;PROTEIN KINASE SUPERFAMILY PROTEIN;D6 PROTEIN KINASE LIKE 2;PROTEIN KINASE SUPERFAMILY PROTEIN;D6 PROTEIN KINASE LIKE 1;D6 PROTEIN KINASE;PROTEIN KINASE SUPERFAMILY PROTEIN;PROTEIN KINASE SUPERFAMILY PROTEIN;D6 PROTEIN KINASE LIKE 2;PROTEIN KINASE SUPERFAMILY PROTEIN;D6 PROTEIN KINASE …	AT2G44830.1
1.29	0.641	AAAASSYSDNSGTESSPR	Phospho@15|16	2	ADL6, DRP2AADL6, DRP2A	DYNAMIN-LIKE PROTEIN 6;DYNAMIN-LIKE PROTEIN 6	AT1G10290.1
1.28	0.718	QDSILEMAHSPGSR	Phospho@10=13	3	CINV2CINV2CINV2CINV2CINV2	CYTOSOLIC INVERTASE 2;CYTOSOLIC INVERTASE 2;CYTOSOLIC INVERTASE 2;CYTOSOLIC INVERTASE 2;CYTOSOLIC INVERTASE 2	AT4G09510.1
1.27	0.436	LTAPSSPDVPYAR	Phospho@6=9	2		FUNCTIONS IN: MOLECULAR	AT1G76660.1
1.27	0.544	LGQMSPR	Phospho@5	2	BOR1	HCO3- TRANSPORTER FAMILY	AT2G47160.1
1.27	0.544	TLEAPLPGSLSAVNNATTR	Label:15N(1)+Phospho@9|11	2	ACBP4ACBP4ACBP4ACBP4ACBP4	ACYL-COA BINDING PROTEIN 4;ACYL-COA BINDING PROTEIN 4;ACYL-COA BINDING PROTEIN 4;ACYL-COA BINDING PROTEIN 4;ACYL-COA BINDING PROTEIN 4	AT3G05420.1
1.27	0.555	GVSAWNFDVR	Phospho@3	2		PROTEIN KINASE SUPERFAMILY PROTEIN	AT4G24100.1
1.26	0.687	EGFQIMDTSQR	Phospho@8|9	2	CPK32, ATCPK32, CDPK32CPK32, ATCPK32, CDPK32	CALCIUM-DEPENDENT PROTEIN KINASE 32;CALCIUM-DEPENDENT PROTEIN KINASE 32	AT3G57530.1
1.24	0.517	RMPPQYTPSSYQVQASSPQQMSYPR	Phospho@16|17	3	APUM5, PUM5APUM5, PUM5	PUMILIO 5;PUMILIO 5	AT3G20250.1
1.24	0.705	GISAWNFNLEDLK	Label:15N(1)+Phospho@3	2		PROTEIN KINASE SUPERFAMILY PROTEIN;PROTEIN KINASE SUPERFAMILY PROTEIN	AT5G14720.1
1.24	0.769	GVSAWNFNIEDLK	Phospho@3	2		PROTEIN KINASE SUPERFAMILY PROTEIN	AT4G10730.1
1.23	0.554	SSSMSSDLPPSPLGQLAVQLSDSDLR	Oxidation@4;Phospho@1|2|3|5|6	3		PROTEIN OF UNKNOWN FUNCTION (DUF810);PROTEIN OF UNKNOWN FUNCTION (DUF810)	AT2G25800.1
1.21	0.729	MQSEIGAVDDGSVSDGSINTHPESQDASDPTCDQGGK	Label:15N(1)+Phospho@12|14|17|20	3		FUNCTIONS IN: MOLECULAR	AT1G20970.1
1.2	0.796	GHSSPGTPFNIDPITSPK	Phospho&Phospho@((3&(15|16))|(4&(15|16))|(7&(15|16)))	3	PRAF1PRAF1PRAF1	REGULATOR OF CHROMOSOME CONDENSATION (RCC1) FAMILY WITH FYVE ZINC FINGER DOMAIN;REGULATOR OF CHROMOSOME CONDENSATION (RCC1) FAMILY WITH FYVE ZINC FINGER DOMAIN;REGULATOR OF CHROMOSOME CONDENSATION (RCC1) FAMILY WITH FYVE ZINC FINGER DOMAIN	AT1G76950.1
1.19	0.663	QYYPSQDESMSPTSVR	Phospho@9|11	2	GRL, NAP1, NAPPGRL, NAP1, NAPPGRL, NAP1, NAPPGRL, NAP1, NAPP	TRANSCRIPTION ACTIVATORS;TRANSCRIPTION ACTIVATORS;TRANSCRIPTION ACTIVATORS;TRANSCRIPTION ACTIVATORS	AT2G35110.1
1.19	0.738	STSDGYDASGGEDSDQVPSR	Phospho@1|2|3	2		DHHC-TYPE ZINC FINGER FAMILY PROTEIN;DHHC-TYPE ZINC FINGER FAMILY PROTEIN;DHHC-TYPE ZINC FINGER FAMILY PROTEIN;DHHC-TYPE ZINC FINGER FAMILY PROTEIN	AT1G69420.1
1.19	0.792	DIQDISLNLK	Phospho@6	2	ATSPS1F, SPS1F	SUCROSE PHOSPHATE SYNTHASE 1F	AT5G20280.1
1.18	0.128	ATTEVGEAPATTTEAETTELPEIVK	Phospho@2|3	3	PTAC8, TMP14, PSAP, PSI-PPTAC8, TMP14, PSAP, PSI-PPTAC8, TMP14, PSAP, PSI-PPTAC8, TMP14, PSAP, PSI-P	PHOTOSYSTEM I P SUBUNIT;PHOTOSYSTEM I P SUBUNIT;PHOTOSYSTEM I P SUBUNIT;PHOTOSYSTEM I P SUBUNIT	AT2G46820.1
1.18	0.744	FMSQSSSFPTK	Phospho@5=10	2		TPX2 (TARGETING PROTEIN FOR XKLP2) PROTEIN FAMILY;TPX2 (TARGETING PROTEIN FOR XKLP2) PROTEIN FAMILY;TPX2 (TARGETING PROTEIN FOR XKLP2) PROTEIN FAMILY;TPX2 (TARGETING PROTEIN FOR XKLP2) PROTEIN FAMILY;TPX2 (TARGETING PROTEIN FOR XKLP2) PROTEIN FAMILY;TPX2 (TARGETING PROTEIN FOR XKLP2) PROTEIN FAMILY;TPX2 (TARGETING PROTEIN FOR XKLP2) PROTEIN FAMILY	AT2G35880.1
1.17	0.563	RHQPLHSLSSQEGLTSPIN	Phospho@9|10	3	CER5, D3, ABCG12, WBC12, ATWBC12	ABC-2 TYPE TRANSPORTER FAMILY PROTEIN	AT1G51500.1
1.17	0.766	GGPESSGRFSTPLGSGNVLSEEEQK	Phospho@5|6|10|11	3		PHOTOTROPIC-RESPONSIVE NPH3 FAMILY PROTEIN;PHOTOTROPIC-RESPONSIVE NPH3 FAMILY PROTEIN;PHOTOTROPIC-RESPONSIVE NPH3 FAMILY PROTEIN	AT1G30440.1
1.16	0.658	SSSMAGGGSGSGDYGGPIK	Label:15N(1)+Oxidation@4;Label:15N(1)+Phospho@1|2|3	2		ALPHA/BETA-HYDROLASES SUPERFAMILY PROTEIN;ALPHA/BETA-HYDROLASES SUPERFAMILY PROTEIN;ALPHA/BETA-HYDROLASES SUPERFAMILY PROTEIN;ALPHA/BETA-HYDROLASES SUPERFAMILY PROTEIN;ALPHA/BETA-HYDROLASES SUPERFAMILY PROTEIN;ALPHA/BETA-HYDROLASES SUPERFAMILY PROTEIN;ALPHA/BETA-HYDROLASES SUPERFAMILY PROTEIN;ALPHA/BETA-HYDROLASES SUPERFAMILY PROTEIN;ALPHA/BETA-HYDROLASES SUPERFAMILY PROTEIN;ALPHA/BETA-HYDROLASES…	AT5G19050.1
1.15	0.168	LENGQDDDTDDQFYEEYFDHDMGSDDDEDEK	Label:15N(1)+Phospho@24=6	3	ATCCT1, CCT1ATCCT1, CCT1ATCCT1, CCT1ATCCT1, CCT1	PHOSPHORYLCHOLINE CYTIDYLYLTRANSFERASE;PHOSPHORYLCHOLINE CYTIDYLYLTRANSFERASE;PHOSPHORYLCHOLINE CYTIDYLYLTRANSFERASE;PHOSPHORYLCHOLINE CYTIDYLYLTRANSFERASE	AT2G32260.1
1.15	0.731	GLDIDTAGHHYTV	Label:15N(1)+Phospho@11|12	3	AHA1, PMA, OST2, HA1AHA1, PMA, OST2, HA1AHA1, PMA, OST2, HA1	H(+)-ATPASE 1;H(+)-ATPASE 1;H(+)-ATPASE 1	AT2G18960.1
1.15	0.746	RWNVNVLSSASSHR	Phospho@11|12	3		UNKNOWN PROTEIN;HAS 31 BLAST HITS TO 31 PROTEINS IN 9 SPECIES: ARCHAE - 0;BACTERIA - 0;METAZOA - 0;FUNGI - 0;PLANTS - 31;VIRUSES - 0;OTHER EUKARYOTES - 0 (SOURCE: NCBI BLINK).	AT2G25735.1
1.14	0.472	IIGVDFNSK	Phospho@8	2	ADH1, ADH, ATADH, ATADH1	ALCOHOL DEHYDROGENASE 1	AT1G77120.1
1.14	0.699	SGSGTSLNGDLPQSVSR	Phospho@1|3	2		RGPR-RELATED;RGPR-RELATED	AT5G47480.1
1.13	0.0243	RGSESPGTEANGNAYDFTTK	Label:15N(1)+Phospho@5|8	2	ATB BETAATB BETAATB BETAATB BETA	PROTEIN PHOSPHATASE 2A, REGULATORY SUBUNIT PR55;PROTEIN PHOSPHATASE 2A, REGULATORY SUBUNIT PR55;PROTEIN PHOSPHATASE 2A, REGULATORY SUBUNIT PR55;PROTEIN PHOSPHATASE 2A, REGULATORY SUBUNIT PR55	AT1G17720.1
1.13	0.154	DFRDSLQR	Phospho@5	2		PLECTIN-RELATED	AT2G26770.1
1.13	0.623	SVFTEDLDPPETESESDSPK	Phospho@14|16|18	2		BSD DOMAIN-CONTAINING PROTEIN;BSD DOMAIN-CONTAINING PROTEIN;BSD DOMAIN-CONTAINING PROTEIN;BSD DOMAIN-CONTAINING PROTEIN;BSD DOMAIN-CONTAINING PROTEIN	AT1G03350.1
1.13	0.705	SAAFEIAFQSPANR	Phospho@1;Phospho@10	2	AT-GTL1, AT-GTL2, GTL1AT-GTL1, AT-GTL2, GTL1AT-GTL1, AT-GTL2, GTL1	GT-2-LIKE 1;GT-2-LIKE 1;GT-2-LIKE 1	AT1G33240.1
1.13	0.755	GAVMEILRSPQGNK	Phospho@9	2		UNKNOWN PROTEIN;LOCATED IN: CHLOROPLAST;EXPRESSED IN: 22 PLANT STRUCTURES;EXPRESSED DURING: 13 GROWTH STAGES;HAS 110095 BLAST HITS TO 59224 PROTEINS IN 2216 SPECIES: ARCHAE - 177;BACTERIA - 15429;METAZOA - 38345;FUNGI - 18843;PLANTS - 13341;VIRUSES - 3084;OTHER EUKARYOTES - 20876 (SOURCE: NCBI BLINK).;UNKNOWN PROTEIN;LOCATED IN: CHLOROPLAST;EXPRESSED IN: 22 PLANT STRUCTURES;EXPRESSED DURING: 13 G…	AT2G46630.1
1.12	0.124	LSSYPSLGLGNSFSFK	Label:15N(1)+Phospho@4|6	2		CBS / OCTICOSAPEPTIDE/PHOX/BEMP1 (PB1) DOMAINS-CONTAINING PROTEIN;CBS / OCTICOSAPEPTIDE/PHOX/BEMP1 (PB1) DOMAINS-CONTAINING PROTEIN;CBS / OCTICOSAPEPTIDE/PHOX/BEMP1 (PB1) DOMAINS-CONTAINING PROTEIN	AT3G52950.1
1.12	0.561	DSSAGCGVQEPSSPK	Carbamidomethyl@6;Phospho@12|13	2	PGP20PGP20	P-GLYCOPROTEIN 20;P-GLYCOPROTEIN 20	AT3G55320.1
1.12	0.679	SSPLGSSDNLAK	Label:15N(1)+Phospho@1|2	2		MAJOR FACILITATOR SUPERFAMILY PROTEIN;MAJOR FACILITATOR SUPERFAMILY PROTEIN;MAJOR FACILITATOR SUPERFAMILY PROTEIN	AT1G80530.1
1.12	0.73	EMEGLPSTTRSVGELPPELK	Phospho&Phospho@((7&(8|9|11))|(8&(9|11))|(9&11))	3		DWNN DOMAIN, A CCHC-TYPE ZINC FINGER	AT5G47430.1
1.11	0.425	SPSSVASLEPK	Phospho@3=11	2		UNKNOWN PROTEIN;LOCATED IN: PLASMA MEMBRANE;EXPRESSED IN: 25 PLANT STRUCTURES;EXPRESSED DURING: 15 GROWTH STAGES;HAS 35333 BLAST HITS TO 34131 PROTEINS IN 2444 SPECIES: ARCHAE - 798;BACTERIA - 22429;METAZOA - 974;FUNGI - 991;PLANTS - 531;VIRUSES - 0;OTHER EUKARYOTES - 9610 (SOURCE: NCBI BLINK).;UNKNOWN PROTEIN;LOCATED IN: PLASMA MEMBRANE;EXPRESSED IN: 25 PLANT STRUCTURES;EXPRESSED DURING: 15 GROW…	AT4G31430.2
1.11	0.61	TCNTEVIVLDDDDDSESREDEDMR	Label:15N(1)+Phospho@15|17	3		POLYNUCLEOTIDYL TRANSFERASE, RIBONUCLEASE H FOLD PROTEIN WITH HRDC DOMAIN	AT1G54440.1
1.11	0.695	SSVPVASSLPGIGMDSMAAAK	Label:15N(1)+Phospho@1|2|7|8	2		NAGB/RPIA/COA TRANSFERASE-LIKE SUPERFAMILY PROTEIN;NAGB/RPIA/COA TRANSFERASE-LIKE SUPERFAMILY PROTEIN;NAGB/RPIA/COA TRANSFERASE-LIKE SUPERFAMILY PROTEIN;NAGB/RPIA/COA TRANSFERASE-LIKE SUPERFAMILY PROTEIN;NAGB/RPIA/COA TRANSFERASE-LIKE SUPERFAMILY PROTEIN	AT5G38640.1
1.11	0.752	LPLDIDSPTQSENSSSSQQTPK	Label:15N(1)+Phospho@7|9	2		CALCIUM-DEPENDENT LIPID-BINDING (CALB DOMAIN) FAMILY PROTEIN;CALCIUM-DEPENDENT LIPID-BINDING (CALB DOMAIN) FAMILY PROTEIN;CALCIUM-DEPENDENT LIPID-BINDING (CALB DOMAIN) FAMILY PROTEIN;CALCIUM-DEPENDENT LIPID-BINDING (CALB DOMAIN) FAMILY PROTEIN;CALCIUM-DEPENDENT LIPID-BINDING (CALB DOMAIN) FAMILY PROTEIN;CALCIUM-DEPENDENT LIPID-BINDING (CALB DOMAIN) FAMILY PROTEIN	AT1G50570.1
1.11	0.784	DINDISLNLK	Phospho@6	2	SPS1, ATSPS2F, KNS2, SPS2F	SUCROSE PHOSPHATE SYNTHASE 2F	AT5G11110.1
1.1	0.378	SDAVWDEPTSPK	Phospho@9|10	2		UNKNOWN PROTEIN;FUNCTIONS IN: MOLECULAR	AT1G76070.1
1.1	0.393	NSNWGPPPSRSPNQHIR	Phospho@9|11	3		HYDROXYPROLINE-RICH GLYCOPROTEIN FAMILY PROTEIN;HYDROXYPROLINE-RICH GLYCOPROTEIN FAMILY PROTEIN	AT1G14710.1
1.1	0.6	IDLDKPEVEDDDDNDEDDSEDDDEAEGHDGEAGGR	Phospho@19	4	NACA3NACA3	NASCENT POLYPEPTIDE-ASSOCIATED COMPLEX SUBUNIT ALPHA-LIKE PROTEIN 3;NASCENT POLYPEPTIDE-ASSOCIATED COMPLEX SUBUNIT ALPHA-LIKE PROTEIN 3	AT5G13850.1
1.1	0.662	IHGHGDSSSLSDSDDDK	Label:15N(1)+Phospho@8|11	3	BTI3, RTNLB4BTI3, RTNLB4BTI3, RTNLB4BTI3, RTNLB4	VIRB2-INTERACTING PROTEIN 3;VIRB2-INTERACTING PROTEIN 3;VIRB2-INTERACTING PROTEIN 3;VIRB2-INTERACTING PROTEIN 3	AT5G41600.1
1.1	0.68	SVVELTTGSSEDGK	Label:15N(1)+Phospho@9|10	2		RNA-BINDING (RRM/RBD/RNP MOTIFS) FAMILY PROTEIN;RNA-BINDING (RRM/RBD/RNP MOTIFS) FAMILY PROTEIN;RNA-BINDING (RRM/RBD/RNP MOTIFS) FAMILY PROTEIN;RNA-BINDING (RRM/RBD/RNP MOTIFS) FAMILY PROTEIN;RNA-BINDING (RRM/RBD/RNP MOTIFS) FAMILY PROTEIN;RNA-BINDING (RRM/RBD/RNP MOTIFS) FAMILY PROTEIN;RNA-BINDING (RRM/RBD/RNP MOTIFS) FAMILY PROTEIN;RNA-BINDING (RRM/RBD/RNP MOTIFS) FAMILY PROTEIN;RNA-BINDING (RR…	AT3G14100.1
1.09	0.00521	RSMSDSNLNNVRK	Oxidation@3;Phospho@2|4	3		UNKNOWN PROTEIN;EXPRESSED IN: 21 PLANT STRUCTURES;EXPRESSED DURING: 13 GROWTH STAGES;HAS 35333 BLAST HITS TO 34131 PROTEINS IN 2444 SPECIES: ARCHAE - 798;BACTERIA - 22429;METAZOA - 974;FUNGI - 991;PLANTS - 531;VIRUSES - 0;OTHER EUKARYOTES - 9610 (SOURCE: NCBI BLINK).;UNKNOWN PROTEIN;EXPRESSED IN: 21 PLANT STRUCTURES;EXPRESSED DURING: 13 GROWTH STAGES;HAS 35333 BLAST HITS TO 34131 PROTEINS IN 2444…	AT5G56850.1
1.09	0.25	MQLSNLER	Oxidation@1;Phospho@4	2	LINC4	LITTLE NUCLEI4	AT5G65770.1
1.09	0.79	STSLSLFSSK	Phospho@3=16	2		TETRATRICOPEPTIDE REPEAT (TPR)-LIKE SUPERFAMILY PROTEIN	AT1G80130.1
1.08	0.288	DSVFPCNSLSNSQRLSFR	Carbamidomethyl@6;Phospho@8|10|12|16	3		ZINC FINGER C-X8-C-X5-C-X3-H TYPE FAMILY PROTEIN;ZINC FINGER C-X8-C-X5-C-X3-H TYPE FAMILY PROTEIN	AT1G21580.1
1.08	0.569	SPTVVTVQPSSPR	Phospho@10|11	2		ADENINE NUCLEOTIDE ALPHA HYDROLASES-LIKE SUPERFAMILY PROTEIN;ADENINE NUCLEOTIDE ALPHA HYDROLASES-LIKE SUPERFAMILY PROTEIN;ADENINE NUCLEOTIDE ALPHA HYDROLASES-LIKE SUPERFAMILY PROTEIN;ADENINE NUCLEOTIDE ALPHA HYDROLASES-LIKE SUPERFAMILY PROTEIN	AT1G11360.1
1.08	0.75	SASFHTLDELEVR	Label:15N(1)+Phospho@1|3	2		GLUTAREDOXIN FAMILY PROTEIN;GLUTAREDOXIN FAMILY PROTEIN	AT1G64500.1
1.07	0.599	EFSSNTNVSPLGR	Phospho@3|4	2		PROTEIN KINASE SUPERFAMILY PROTEIN	AT3G15220.1
1.07	0.792	SASFKEESDFFADLK	Phospho@1|3	2		SEC14P-LIKE PHOSPHATIDYLINOSITOL TRANSFER FAMILY PROTEIN;SEC14P-LIKE PHOSPHATIDYLINOSITOL TRANSFER FAMILY PROTEIN;SEC14P-LIKE PHOSPHATIDYLINOSITOL TRANSFER FAMILY PROTEIN;SEC14P-LIKE PHOSPHATIDYLINOSITOL TRANSFER FAMILY PROTEIN;SEC14P-LIKE PHOSPHATIDYLINOSITOL TRANSFER FAMILY PROTEIN;SEC14P-LIKE PHOSPHATIDYLINOSITOL TRANSFER FAMILY PROTEIN	AT1G30690.1
1.06	0.508	VQVATVR	Phospho@5	2	PTAC16	PLASTID TRANSCRIPTIONALLY ACTIVE 16	AT3G46780.1
1.06	0.653	VTYVAPPRPPSPVHEGSEEGSSPR	Phospho@17|21|22	4	VAP27-1, VAP, (AT)VAP, VAP27VAP27-1, VAP, (AT)VAP, VAP27VAP27-1, VAP, (AT)VAP, VAP27	VESICLE ASSOCIATED PROTEIN;VESICLE ASSOCIATED PROTEIN;VESICLE ASSOCIATED PROTEIN	AT3G60600.1
1.06	0.691	LVGSLPIMR	Phospho@4	2	ATPAH2, PAH2ATPAH2, PAH2	PHOSPHATIDIC ACID PHOSPHOHYDROLASE 2;PHOSPHATIDIC ACID PHOSPHOHYDROLASE 2	AT5G42870.1
1.05	0.406	TDIASSTWLSSK	Phospho@10|11	2	NAK	PROTEIN KINASE SUPERFAMILY PROTEIN	AT5G02290.1
1.05	0.599	ALCADHSIK	Carbamidomethyl@3;Phospho@7	2		RIBOSOMAL PROTEIN L7AE/L30E/S12E/GADD45 FAMILY PROTEIN	AT2G32060.1
1.04	0.0386	LVGSRDSNDSSFNNGDLGELGYVAPEYSSTMVASLK	Label:15N(1)+Phospho@7|10|11	3		LEUCINE-RICH REPEAT PROTEIN KINASE FAMILY PROTEIN;LEUCINE-RICH REPEAT PROTEIN KINASE FAMILY PROTEIN;LEUCINE-RICH REPEAT PROTEIN KINASE FAMILY PROTEIN;LEUCINE-RICH REPEAT PROTEIN KINASE FAMILY PROTEIN;LEUCINE-RICH REPEAT PROTEIN KINASE FAMILY PROTEIN	AT1G27190.1
1.04	0.345	LVGSVTNSSK	Phospho@8|9	2		UNKNOWN PROTEIN;FUNCTIONS IN: MOLECULAR	AT5G64680.1
1.04	0.636	TSPDSIVMVEAK	Phospho@1|2	2		UNKNOWN PROTEIN;FUNCTIONS IN: MOLECULAR	AT5G40450.1
1.03	0.567	HGGFAYMYFDDDESHK	Label:15N(1)+Oxidation@7;Label:15N(1)+Phospho@6|8	2	AMT11, ATAMT1, ATAMT11AMT11, ATAMT1, ATAMT11AMT11, ATAMT1, ATAMT11AMT11, ATAMT1, ATAMT11AMT11, ATAMT1, ATAMT11AMT11, ATAMT1, ATAMT11AMT11, ATAMT1, ATAMT11AMT11, ATAMT1, ATAMT11	AMMONIUM TRANSPORTER 1;1;AMMONIUM TRANSPORTER 1;1;AMMONIUM TRANSPORTER 1;1;AMMONIUM TRANSPORTER 1;1;AMMONIUM TRANSPORTER 1;1;AMMONIUM TRANSPORTER 1;1;AMMONIUM TRANSPORTER 1;1;AMMONIUM TRANSPORTER 1;1	AT4G13510.1
1.03	0.681	DSEPQLLPLFPVTSPR	Phospho@13|14	2		VQ MOTIF-CONTAINING PROTEIN;VQ MOTIF-CONTAINING PROTEIN	AT3G15300.1
1.03	0.753	SGSFQSESLLGGGGGESINDADFGFARPDFR	Phospho@1|3	3		SUCRASE/FERREDOXIN-LIKE FAMILY PROTEIN	AT4G26620.1
1.03	0.799	SPSSDVVVGQSTGR	Phospho@1=18	2		HAT TRANSPOSON SUPERFAMILY;HAT TRANSPOSON SUPERFAMILY;HAT TRANSPOSON SUPERFAMILY;HAT TRANSPOSON SUPERFAMILY	AT3G22220.1
1.01	0.175	FPLTTDFYGSSSPSAAR	Phospho@10|11|12	2		ARM REPEAT SUPERFAMILY PROTEIN	AT4G16490.1
1.01	0.685	VNSPPTEDFVGFPTQEEIK	Phospho@3|6	3	FU	PROTEIN KINASE FAMILY PROTEIN WITH ARM REPEAT DOMAIN	AT1G50240.2
1.01	0.708	NNTSNASESNLGPVSGLSAGVNK	Label:15N(1)+Phospho@3|4	2		PENTATRICOPEPTIDE REPEAT (PPR) SUPERFAMILY PROTEIN;PENTATRICOPEPTIDE REPEAT (PPR) SUPERFAMILY PROTEIN	AT4G14200.1
1.01	0.739	VVSFNLAK	Phospho@3	2		PHOTOTROPIC-RESPONSIVE NPH3 FAMILY PROTEIN	AT3G44820.1
1.01	0.783	CGWGISPR	Carbamidomethyl@1;Phospho@6	2	PP2A-2PP2A-2	PROTEIN PHOSPHATASE 2A-2;PROTEIN PHOSPHATASE 2A-2	AT1G10430.1
1.01	0.79	SSPAPPESSVAPVSSGR	Label:15N(1)+Phospho@1|2	2		DWNN DOMAIN, A CCHC-TYPE ZINC FINGER;DWNN DOMAIN, A CCHC-TYPE ZINC FINGER	AT4G17410.1
1	0.667	DAAVVQVASSEHK	Phospho@9|10	2		SAP DOMAIN-CONTAINING PROTEIN;SAP DOMAIN-CONTAINING PROTEIN	AT4G39680.1
0.999	0.481	EAQLTPLPSSASPSSIAYSTTQEMSTPLAQEQWPSGR	Label:15N(1)+Phospho@9|10|12|14|15|18|19|20|21|25	4	DCAF1	DDB1-CUL4 ASSOCIATED FACTOR 1	AT4G31160.1
0.998	0.42	LDVVAMDVDQPGSDLK	Oxidation@6;Phospho@13	2	TROTROTRO	TRAUCO;TRAUCO;TRAUCO	AT1G51450.1
0.997	0.778	DPNFLDQEPGSRSPKPGSEAPDQDPGSTR	Label:15N(1)+Phospho@11|13|18	4		TCP FAMILY TRANSCRIPTION FACTOR;TCP FAMILY TRANSCRIPTION FACTOR	AT1G35560.1
0.994	0.576	SSPGSILMVQQNK	Phospho@1|2	2	SAR3, MOS3, PRE, NUP96SAR3, MOS3, PRE, NUP96SAR3, MOS3, PRE, NUP96	SUPPRESSOR OF AUXIN RESISTANCE 3;SUPPRESSOR OF AUXIN RESISTANCE 3;SUPPRESSOR OF AUXIN RESISTANCE 3	AT1G80680.1
0.993	0.578	LMREGSLQLEGEN	Phospho@6	2	CDPK19, CPK8	CALCIUM-DEPENDENT PROTEIN KINASE 19	AT5G19450.1
0.993	0.723	GAVMEILRSPQGNK	Oxidation@4;Phospho@9	3		UNKNOWN PROTEIN;LOCATED IN: CHLOROPLAST;EXPRESSED IN: 22 PLANT STRUCTURES;EXPRESSED DURING: 13 GROWTH STAGES;HAS 110095 BLAST HITS TO 59224 PROTEINS IN 2216 SPECIES: ARCHAE - 177;BACTERIA - 15429;METAZOA - 38345;FUNGI - 18843;PLANTS - 13341;VIRUSES - 3084;OTHER EUKARYOTES - 20876 (SOURCE: NCBI BLINK).;UNKNOWN PROTEIN;LOCATED IN: CHLOROPLAST;EXPRESSED IN: 22 PLANT STRUCTURES;EXPRESSED DURING: 13 G…	AT2G46630.1
0.987	0.682	LPSPPVAQR	Phospho@3	2		SPLICING FACTOR PWI DOMAIN-CONTAINING PROTEIN	AT2G29210.1
0.986	0.744	SDSNAPLFNMEDIDEGFEGYDDER	Phospho@1|3	3	CESA1, RSW1, AtCESA1CESA1, RSW1, AtCESA1CESA1, RSW1, AtCESA1	CELLULOSE SYNTHASE 1;CELLULOSE SYNTHASE 1;CELLULOSE SYNTHASE 1	AT4G32410.1
0.983	0.558	GEANISYICSR	Carbamidomethyl@9;Phospho@6|7	2	ASKdZeta, ATSK23, BIL1, ATSK2-2, SKdZetaASKdZeta, ATSK23, BIL1, ATSK2-2, SKdZetaASKdZeta, ATSK23, BIL1, ATSK2-2, SKdZeta	SHAGGY-RELATED PROTEIN KINASE DZETA;SHAGGY-RELATED PROTEIN KINASE DZETA;SHAGGY-RELATED PROTEIN KINASE DZETA	AT2G30980.1
0.983	0.644	VLAESESSAFEDQCGR	Phospho@7=12;Carbamidomethyl@14	2	CA2, CA18, BETA CA2CA2, CA18, BETA CA2CA2, CA18, BETA CA2CA2, CA18, BETA CA2CA2, CA18, BETA CA2	CARBONIC ANHYDRASE 2;CARBONIC ANHYDRASE 2;CARBONIC ANHYDRASE 2;CARBONIC ANHYDRASE 2;CARBONIC ANHYDRASE 2	AT5G14740.1
0.977	0.71	WVTDSDVIVGILEEK	Phospho@3|5	2	DHAR1, ATDHAR1, DHAR5	DEHYDROASCORBATE REDUCTASE	AT1G19570.1
0.958	0.449	SSSQLGSNTAK	Phospho@3=12	2	IQD19	IQ-DOMAIN 19	AT4G14750.1
0.956	0.515	TLHGLQAPDAK	Phospho@1	2	AHA11, HA11	H(+)-ATPASE 11	AT5G62670.1
0.951	0.228	AESDSEEEEIIDELPRK	Phospho@3|5	3		UNKNOWN PROTEIN;FUNCTIONS IN: MOLECULAR	AT4G37090.1
0.951	0.696	AFFDSADWALLK	Phospho@5	2		CAMP-REGULATED PHOSPHOPROTEIN 19-RELATED PROTEIN;CAMP-REGULATED PHOSPHOPROTEIN 19-RELATED PROTEIN	AT4G16146.1
0.95	0.767	SSMVSHEIPMSR	Phospho@1|2	3		TRANSMEMBRANE AMINO ACID TRANSPORTER FAMILY PROTEIN	AT2G39130.1
0.947	0.157	LGNNFAAPPSQTSSPLQR	Phospho@10|12|13|14	2	BZO2H1, ATBZIP10BZO2H1, ATBZIP10	BZIP TRANSCRIPTION FACTOR FAMILY PROTEIN;BZIP TRANSCRIPTION FACTOR FAMILY PROTEIN	AT4G02640.1
0.947	0.512	FLQFVSK	Phospho@6	2	PEX5, ATPEX5	PEROXIN 5	AT5G56290.1
0.945	0.248	EETSEEIMTLEDFLAK	Phospho@3|4	2		BASIC-LEUCINE ZIPPER (BZIP) TRANSCRIPTION FACTOR FAMILY PROTEIN;BASIC-LEUCINE ZIPPER (BZIP) TRANSCRIPTION FACTOR FAMILY PROTEIN	AT5G44080.1
0.932	0.0804	TSSSEVPLELFNVFK	Label:15N(1)+Phospho@1|2|3|4	2	PIRL5	PLANT INTRACELLULAR RAS GROUP-RELATED LRR 5	AT2G17440.1
0.929	0.785	SPEFLK	Phospho@1	2		TRANSLATION ELONGATION FACTOR EF1B, GAMMA CHAIN	AT1G57720.1
0.927	0.662	SLEVFGSPVAIEK	Phospho@1;Phospho@7	2	PKS1PKS1PKS1	PHYTOCHROME KINASE SUBSTRATE 1;PHYTOCHROME KINASE SUBSTRATE 1;PHYTOCHROME KINASE SUBSTRATE 1	AT2G02950.1
0.924	0.653	SDDSLGSQFLMSHPQASTGQQEPAK	Oxidation@11;Phospho@1|4	3		PROTEIN KINASE SUPERFAMILY PROTEIN WITH OCTICOSAPEPTIDE/PHOX/BEM1P DOMAIN;PROTEIN KINASE SUPERFAMILY PROTEIN WITH OCTICOSAPEPTIDE/PHOX/BEM1P DOMAIN;PROTEIN KINASE SUPERFAMILY PROTEIN WITH OCTICOSAPEPTIDE/PHOX/BEM1P DOMAIN;PROTEIN KINASE SUPERFAMILY PROTEIN WITH OCTICOSAPEPTIDE/PHOX/BEM1P DOMAIN;PROTEIN KINASE SUPERFAMILY PROTEIN WITH OCTICOSAPEPTIDE/PHOX/BEM1P DOMAIN;PROTEIN KINASE SUPERFAMILY PR…	AT1G16270.1
0.922	0.622	LIDAGMSPR	Phospho@7	2		UNKNOWN PROTEIN;CONTAINS INTERPRO DOMAIN/S: PROTEIN OF UNKNOWN FUNCTION DUF1630 (INTERPRO:IPR012860);HAS 290 BLAST HITS TO 263 PROTEINS IN 104 SPECIES: ARCHAE - 0;BACTERIA - 0;METAZOA - 148;FUNGI - 30;PLANTS - 49;VIRUSES - 0;OTHER EUKARYOTES - 63 (SOURCE: NCBI BLINK).	AT1G73930.1
0.921	0.052	IASPSNIVANTK	Phospho@3=21	2	MAP65-2MAP65-2	MICROTUBULE-ASSOCIATED PROTEIN 65-2;MICROTUBULE-ASSOCIATED PROTEIN 65-2	AT4G26760.1
0.919	0.673	AVQPVGLSRR	Phospho@8	2	AtTLP1, TLP1	TUBBY LIKE PROTEIN 1	AT1G76900.1
0.918	0.308	FGSLLSLGHITGK	Phospho@3=29	2	CW7	CW7	AT1G59520.1
0.917	0.798	GLSPAPFNAQPMIVQDADPLR	Phospho@3	3		RING/U-BOX SUPERFAMILY PROTEIN	AT5G05230.1
0.916	0.654	NDRGSEGLLK	Phospho@5	2		MIF4G DOMAIN-CONTAINING PROTEIN / MA3 DOMAIN-CONTAINING PROTEIN	AT1G80930.1
0.916	0.764	NNMRFSFGR	Phospho@6	3		INTEGRIN-LINKED PROTEIN KINASE FAMILY;INTEGRIN-LINKED PROTEIN KINASE FAMILY	AT2G31800.1
0.914	0.454	SDSGINGVDFTEK	Label:15N(1)+Phospho@1|3	2	SIP1SIP1	RAFFINOSE SYNTHASE FAMILY PROTEIN;RAFFINOSE SYNTHASE FAMILY PROTEIN	AT5G40390.1
0.912	0.542	GDGGHGGFERSDSQSELSSGNSDALAIEQR	Label:15N(1)+Phospho@11|13|15	3	EDA10EDA10	SEC7-LIKE GUANINE NUCLEOTIDE EXCHANGE FAMILY PROTEIN;SEC7-LIKE GUANINE NUCLEOTIDE EXCHANGE FAMILY PROTEIN	AT1G01960.1
0.904	0.795	TQQQASSPGEGLNSVAASFHVMSK	Label:15N(1)+Oxidation@22;Label:15N(1)+Phospho@6|7	3	CHUP1CHUP1CHUP1CHUP1CHUP1CHUP1CHUP1CHUP1CHUP1	HYDROXYPROLINE-RICH GLYCOPROTEIN FAMILY PROTEIN;HYDROXYPROLINE-RICH GLYCOPROTEIN FAMILY PROTEIN;HYDROXYPROLINE-RICH GLYCOPROTEIN FAMILY PROTEIN;HYDROXYPROLINE-RICH GLYCOPROTEIN FAMILY PROTEIN;HYDROXYPROLINE-RICH GLYCOPROTEIN FAMILY PROTEIN;HYDROXYPROLINE-RICH GLYCOPROTEIN FAMILY PROTEIN;HYDROXYPROLINE-RICH GLYCOPROTEIN FAMILY PROTEIN;HYDROXYPROLINE-RICH GLYCOPROTEIN FAMILY PROTEIN;HYDROXYPROLINE-…	AT3G25690.1
0.901	0.568	YPQIGSSSGSSSR	Phospho@6|7|8|10|11|12	2	ADK1, CKL9ALPHA, CKL9BETAckl7	DUAL SPECIFICITY KINASE 1;CASEIN KINASE I-LIKE 7	AT1G03930.1
0.899	0.597	TSPVGPWNGGFMDSESNYESQEK	Label:15N(1)+Phospho@1|2	3		UNKNOWN PROTEIN;BEST ARABIDOPSIS THALIANA PROTEIN MATCH IS: UNKNOWN PROTEIN (TAIR:AT4G27620.2);HAS 1304 BLAST HITS TO 1173 PROTEINS IN 200 SPECIES: ARCHAE - 14;BACTERIA - 115;METAZOA - 628;FUNGI - 104;PLANTS - 95;VIRUSES - 8;OTHER EUKARYOTES - 340 (SOURCE: NCBI BLINK).;UNKNOWN PROTEIN;BEST ARABIDOPSIS THALIANA PROTEIN MATCH IS: UNKNOWN PROTEIN (TAIR:AT4G27620.2);HAS 1304 BLAST HITS TO 1173 PROTEI…	AT4G27610.1
0.897	0.371	LDHDFTTNNSGSPNTQTQSQEEQNSRDEQPAVEPGSGSGSTGR	Label:15N(1)+Phospho&Label:15N(1)+Phospho@((6&(7|10|12|15|17|19|25))|(7&(10|12|15|17|19|25))|(10&(12|15|17|19|25))|(12&(15|17|19|25))|(15&(17|19|25))|(17&(19|25))|(19&25))	4	AGF2, AHL15AGF2, AHL15AGF2, AHL15AGF2, AHL15AGF2, AHL15AGF2, AHL15	AT-HOOK PROTEIN OF GA FEEDBACK 2;AT-HOOK PROTEIN OF GA FEEDBACK 2;AT-HOOK PROTEIN OF GA FEEDBACK 2;AT-HOOK PROTEIN OF GA FEEDBACK 2;AT-HOOK PROTEIN OF GA FEEDBACK 2;AT-HOOK PROTEIN OF GA FEEDBACK 2	AT3G55560.1
0.894	0.467	SSSPPFSTPADQEYRK	Phospho@1|3	3	ATMYC2, RD22BP1, JAI1, JIN1, MYC2, ZBF1	BASIC HELIX-LOOP-HELIX (BHLH) DNA-BINDING FAMILY PROTEIN	AT1G32640.1
0.893	0.326	LSLDDDTVSSPK	Phospho@9|10	2		PHOSPHORIBULOKINASE / URIDINE KINASE FAMILY;PHOSPHORIBULOKINASE / URIDINE KINASE FAMILY;PHOSPHORIBULOKINASE / URIDINE KINASE FAMILY	AT1G73980.1
0.893	0.47	LSASLPNGGFDLTLAVR	Phospho@2|4	2		NAGB/RPIA/COA TRANSFERASE-LIKE SUPERFAMILY PROTEIN	AT1G48970.1
0.891	0.57	GLDIETPSHYTV	Label:15N(1)+Phospho@6=8	2	AHA2, PMA2, HA2AHA2, PMA2, HA2AHA2, PMA2, HA2AHA2, PMA2, HA2	H(+)-ATPASE 2;H(+)-ATPASE 2;H(+)-ATPASE 2;H(+)-ATPASE 2	AT4G30190.1
0.887	0.646	VMYGLSLDDLGDDGSLSSIATR	Label:15N(1)+Phospho@17|18	3	ATCSLB04, CSLB04, ATCSLB4ATCSLB04, CSLB04, ATCSLB4ATCSLB04, CSLB04, ATCSLB4ATCSLB04, CSLB04, ATCSLB4ATCSLB04, CSLB04, ATCSLB4ATCSLB04, CSLB04, ATCSLB4	CELLULOSE SYNTHASE-LIKE B4;CELLULOSE SYNTHASE-LIKE B4;CELLULOSE SYNTHASE-LIKE B4;CELLULOSE SYNTHASE-LIKE B4;CELLULOSE SYNTHASE-LIKE B4;CELLULOSE SYNTHASE-LIKE B4	AT2G32540.1
0.88	0.741	SSLIPNALNA	Phospho@1|2	2		PLASMA-MEMBRANE CHOLINE TRANSPORTER FAMILY PROTEIN	AT4G38640.1
0.878	0.398	AQASSDGDEEEAIPLRSEGK	Phospho@4|5	2	GLT1, PGLCT	PLASTIDIC GLC TRANSLOCATOR	AT5G16150.1
0.878	0.637	HDDSDDEVMDVVRK	Phospho@4	3		FUNCTIONS IN: MOLECULAR	AT1G73770.1
0.876	0.769	MSPNHSPFK	Phospho@2;Phospho@6	2	ATRSP35, ATRSP40, AT-SRP40, RSP35, RS40, At-RS40ATRSP35, ATRSP40, AT-SRP40, RSP35, RS40, At-RS40	ARGININE/SERINE-RICH SPLICING FACTOR 35;ARGININE/SERINE-RICH SPLICING FACTOR 35	AT4G25500.1
0.876	0.774	STVGTPAYIAPEVLLR	Phospho@1|2	2	SNRK2-3, SNRK2.3, SRK2I	SUCROSE NONFERMENTING 1(SNF1)-RELATED PROTEIN KINASE 2.3	AT5G66880.1
0.874	0.708	ATFQASSTSWSSPR	Label:15N(1)+Phospho@11|12	2		ZINC FINGER C-X8-C-X5-C-X3-H TYPE FAMILY PROTEIN;ZINC FINGER C-X8-C-X5-C-X3-H TYPE FAMILY PROTEIN;ZINC FINGER C-X8-C-X5-C-X3-H TYPE FAMILY PROTEIN;ZINC FINGER C-X8-C-X5-C-X3-H TYPE FAMILY PROTEIN	AT3G48440.1
0.873	0.774	AQEVAADSLSNLDVDGQSR	Phospho@10=21	2	LINC1LINC1LINC1	LITTLE NUCLEI1;LITTLE NUCLEI1;LITTLE NUCLEI1	AT1G67230.1
0.871	0.641	TRSSIAMGTPSFLELK	Oxidation@7;Phospho@1|3|4	3		ENTH/VHS FAMILY PROTEIN;ENTH/VHS FAMILY PROTEIN	AT3G46540.1
0.866	0.429	NTTSQIAIVGANTCPIESLDYEIFENDFFK	Carbamidomethyl@14;Phospho@2|3|4	3	CLC-C, ATCLC-C	CHLORIDE CHANNEL C	AT5G49890.1
0.862	0.116	IVDSLK	Phospho@4	2	ATILP1, ILP1	IAP-LIKE PROTEIN 1	AT1G17210.1
0.858	0.738	ISSTSLISGR	Phospho@3=9	2	LECRKA4.3	LECTIN RECEPTOR KINASE A4.3	AT5G01560.1
0.855	0.521	SFSQQEDDPTRYR	Phospho@3=11	3	TAF5	TBP-ASSOCIATED FACTOR 5	AT5G25150.1
0.854	0.586	MVSGSSSLREQVEQQQPLSAK	Phospho@3|5|6|7	3	TADA, ATTADATADA, ATTADATADA, ATTADA	TRNA ARGININE ADENOSINE DEAMINASE;TRNA ARGININE ADENOSINE DEAMINASE;TRNA ARGININE ADENOSINE DEAMINASE	AT1G68720.1
0.852	0.473	VGSGQMLAQR	Phospho@3	2		PROTEIN KINASE SUPERFAMILY PROTEIN WITH OCTICOSAPEPTIDE/PHOX/BEM1P DOMAIN;PROTEIN KINASE SUPERFAMILY PROTEIN WITH OCTICOSAPEPTIDE/PHOX/BEM1P DOMAIN	AT5G57610.1
0.852	0.613	SPSSQDSLPGIALYR	Phospho@1|3	2		AUTOPHAGY-RELATED PROTEIN 13	AT3G49590.1
0.851	0.739	QSSMLESSQVIR	Phospho@7=11;Phospho@2|3	2		MAJOR FACILITATOR SUPERFAMILY PROTEIN;MAJOR FACILITATOR SUPERFAMILY PROTEIN;MAJOR FACILITATOR SUPERFAMILY PROTEIN;MAJOR FACILITATOR SUPERFAMILY PROTEIN;MAJOR FACILITATOR SUPERFAMILY PROTEIN;MAJOR FACILITATOR SUPERFAMILY PROTEIN	AT1G19450.1
0.843	0.244	LSSISTPTEIQGYPIK	Phospho@2|3	2		UNKNOWN PROTEIN;FUNCTIONS IN: MOLECULAR	AT4G01290.1
0.842	0.516	SSGANVSGSSRTPTHQSSR	Phospho@9|10|12	3	RIN4RIN4RIN4	RPM1 INTERACTING PROTEIN 4;RPM1 INTERACTING PROTEIN 4;RPM1 INTERACTING PROTEIN 4	AT3G25070.1
0.838	0.39	SSSPPVAPPLPPPR	Phospho@1|2|3	2		UNKNOWN PROTEIN;FUNCTIONS IN: MOLECULAR	AT4G32020.1
0.838	0.786	LGGGGGVSSGGGSGVGSGSSNMLR	Oxidation@22;Phospho@8|9	2		PREPROTEIN TRANSLOCASE SEC, SEC61-BETA SUBUNIT PROTEIN;PREPROTEIN TRANSLOCASE SEC, SEC61-BETA SUBUNIT PROTEIN;PREPROTEIN TRANSLOCASE SEC, SEC61-BETA SUBUNIT PROTEIN;PREPROTEIN TRANSLOCASE SEC, SEC61-BETA SUBUNIT PROTEIN;PREPROTEIN TRANSLOCASE SEC, SEC61-BETA SUBUNIT PROTEIN;PREPROTEIN TRANSLOCASE SEC, SEC61-BETA SUBUNIT PROTEIN;PREPROTEIN TRANSLOCASE SEC, SEC61-BETA SUBUNIT PROTEIN;PREPROTEIN TRA…	AT5G60460.1
0.836	0.686	GFETETDVAVSSPVTR	Label:15N(1)+Phospho@11|12	2		PROTEIN KINASE FAMILY PROTEIN	AT5G09890.1
0.834	0.767	MSDFLSGSLSAESPK	Phospho@10|13	2		PROTEIN OF UNKNOWN FUNCTION (DUF668);PROTEIN OF UNKNOWN FUNCTION (DUF668);PROTEIN OF UNKNOWN FUNCTION (DUF668);PROTEIN OF UNKNOWN FUNCTION (DUF668);PROTEIN OF UNKNOWN FUNCTION (DUF668)	AT5G04550.1
0.824	0.607	SEDPMETSSAEAGGGIR	Phospho@9=15	2	ATHB25, ZFHD2, HB25, ZHD1ATHB25, ZFHD2, HB25, ZHD1	HOMEOBOX PROTEIN 25;HOMEOBOX PROTEIN 25	AT5G65410.1
0.818	0.625	AAAAAPGLSPK	Label:15N(1)+Phospho@9	2	CPK9CPK9	CALMODULIN-DOMAIN PROTEIN KINASE 9;CALMODULIN-DOMAIN PROTEIN KINASE 9	AT3G20410.1
0.817	0.716	LDVVAMDVDQPGSDLK	Label:15N(1)+Phospho@13	2	TROTROTRO	TRAUCO;TRAUCO;TRAUCO	AT1G51450.1
0.809	0.724	SNSDGRDAFVFLNNSNDK	Phospho@1|3	3		PROTEIN OF UNKNOWN FUNCTION (DUF1645);PROTEIN OF UNKNOWN FUNCTION (DUF1645)	AT1G23710.1
0.806	0.733	SSSPGYVGSYSVNK	Label:15N(1)+Phospho@1|2|3	2		RNA-BINDING (RRM/RBD/RNP MOTIFS) FAMILY PROTEIN;RNA-BINDING (RRM/RBD/RNP MOTIFS) FAMILY PROTEIN;RNA-BINDING (RRM/RBD/RNP MOTIFS) FAMILY PROTEIN;RNA-BINDING (RRM/RBD/RNP MOTIFS) FAMILY PROTEIN;RNA-BINDING (RRM/RBD/RNP MOTIFS) FAMILY PROTEIN	AT3G07810.1
0.805	0.0611	RCLYEGSTSPGGFPNSWNGASYCTSDLAVLK	Label:15N(1)+Phospho@7|8|9|16	3	CRLCRLCRLCRLCRL	CRUMPLED LEAF;CRUMPLED LEAF;CRUMPLED LEAF;CRUMPLED LEAF;CRUMPLED LEAF	AT5G51020.1
0.805	0.748	SSSVNSVPLILDIEDFK	Phospho@1|2|3	2	SEC10SEC10SEC10SEC10	EXOCYST COMPLEX COMPONENT SEC10;EXOCYST COMPLEX COMPONENT SEC10;EXOCYST COMPLEX COMPONENT SEC10;EXOCYST COMPLEX COMPONENT SEC10	AT5G12370.1
0.804	0.722	LSLPPLTSDR	Phospho@7|8	2	RRF, HFP108, cpRRF, AtcpRRF	RIBOSOME RECYCLING FACTOR, CHLOROPLAST PRECURSOR	AT3G63190.1
0.8	0.78	AVVSEGGNDLVNEK	Phospho@4	2		THUMP DOMAIN-CONTAINING PROTEIN	AT5G12410.1
0.797	0.544	SRSFGDVNEIGAREEK	Phospho@1|3	3		ENTH/ANTH/VHS SUPERFAMILY PROTEIN;ENTH/ANTH/VHS SUPERFAMILY PROTEIN;ENTH/ANTH/VHS SUPERFAMILY PROTEIN;ENTH/ANTH/VHS SUPERFAMILY PROTEIN	AT4G32285.1
0.791	0.0103	TVDGETENLPNGDSSPK	Label:15N(1)+Phospho@14|15	2		TETRATRICOPEPTIDE REPEAT (TPR)-LIKE SUPERFAMILY PROTEIN;TETRATRICOPEPTIDE REPEAT (TPR)-LIKE SUPERFAMILY PROTEIN;TETRATRICOPEPTIDE REPEAT (TPR)-LIKE SUPERFAMILY PROTEIN	AT4G28080.1
0.788	0.486	ASHGSDDNSSEPMIIDTK	Label:15N(1)+Phospho@2|5|9	3	EMB1265, CPSF100, ESP5, ATCPSF100EMB1265, CPSF100, ESP5, ATCPSF100EMB1265, CPSF100, ESP5, ATCPSF100EMB1265, CPSF100, ESP5, ATCPSF100EMB1265, CPSF100, ESP5, ATCPSF100	CLEAVAGE AND POLYADENYLATION SPECIFICITY FACTOR 100;CLEAVAGE AND POLYADENYLATION SPECIFICITY FACTOR 100;CLEAVAGE AND POLYADENYLATION SPECIFICITY FACTOR 100;CLEAVAGE AND POLYADENYLATION SPECIFICITY FACTOR 100;CLEAVAGE AND POLYADENYLATION SPECIFICITY FACTOR 100	AT5G23880.1
0.788	0.794	RDTTSNQLPVFAPVGTR	Phospho@3|4|5	3		DHHC-TYPE ZINC FINGER FAMILY PROTEIN;DHHC-TYPE ZINC FINGER FAMILY PROTEIN	AT4G15080.1
0.777	0.505	SMGASTLQATSPKK	Phospho@10|11	2	BPS1	PROTEIN OF UNKNOWN FUNCTION (DUF793)	AT1G01550.1
0.774	0.634	SDGVAGTLPTDGNQSQASGSPSSSSK	Label:15N(1)+Phospho@20|22	3		P-LOOP CONTAINING NUCLEOSIDE TRIPHOSPHATE HYDROLASES SUPERFAMILY PROTEIN;P-LOOP CONTAINING NUCLEOSIDE TRIPHOSPHATE HYDROLASES SUPERFAMILY PROTEIN	AT1G21730.1
0.772	0.677	QDSLLSVSVPFLQK	Phospho@3=30	2	NLM1, NIP11, AT-NLM1, ATNLM1	NOD26-LIKE MAJOR INTRINSIC PROTEIN 1	AT4G19030.1
0.77	0.61	SSGQVQGQQFSNVSANQLLAEQQR	Phospho@1|2	3	SEU	SEUSS TRANSCRIPTIONAL CO-REGULATOR	AT1G43850.1
0.769	0.563	GESSLEPDSTPSSPK	Phospho@12|13	2	JMJ14, PKDM7BJMJ14, PKDM7B	JUMONJI 14;JUMONJI 14	AT4G20400.1
0.761	0.67	ASSSPDAITTAAVSSGQSN	Label:15N(1)+Phospho@2|3|4|9|10	2	ECT5ECT5	EVOLUTIONARILY CONSERVED C-TERMINAL REGION 5;EVOLUTIONARILY CONSERVED C-TERMINAL REGION 5	AT3G13060.2
0.757	0.672	LLWQSSDVADSR	Label:15N(1)+Phospho@5|6	2		ALUMINIUM ACTIVATED MALATE TRANSPORTER FAMILY PROTEIN;ALUMINIUM ACTIVATED MALATE TRANSPORTER FAMILY PROTEIN;ALUMINIUM ACTIVATED MALATE TRANSPORTER FAMILY PROTEIN;ALUMINIUM ACTIVATED MALATE TRANSPORTER FAMILY PROTEIN	AT1G68600.1
0.755	0.769	FSGSPVSTGTPK	Phospho@4=28;Phospho@8|10	2	WEB1WEB1WEB1WEB1WEB1WEB1WEB1WEB1WEB1	PLANT PROTEIN OF UNKNOWN FUNCTION (DUF827);PLANT PROTEIN OF UNKNOWN FUNCTION (DUF827);PLANT PROTEIN OF UNKNOWN FUNCTION (DUF827);PLANT PROTEIN OF UNKNOWN FUNCTION (DUF827);PLANT PROTEIN OF UNKNOWN FUNCTION (DUF827);PLANT PROTEIN OF UNKNOWN FUNCTION (DUF827);PLANT PROTEIN OF UNKNOWN FUNCTION (DUF827);PLANT PROTEIN OF UNKNOWN FUNCTION (DUF827);PLANT PROTEIN OF UNKNOWN FUNCTION (DUF827)	AT2G26570.1
0.752	0.638	YLSGSIIPESTFSPK	Phospho@10|11|13	2		PROTEIN KINASE SUPERFAMILY PROTEIN;PROTEIN KINASE SUPERFAMILY PROTEIN;PROTEIN KINASE SUPERFAMILY PROTEIN;PROTEIN KINASE SUPERFAMILY PROTEIN;PROTEIN KINASE SUPERFAMILY PROTEIN	AT5G14720.1
0.751	0.741	SWSPASQTLSTAVSTSTK	Label:15N(1)+Phospho@1|3	2	SWP, MED14, ATMED14SWP, MED14, ATMED14	RNA POLYMERASE II TRANSCRIPTION MEDIATORS;RNA POLYMERASE II TRANSCRIPTION MEDIATORS	AT3G04740.1
0.745	0.744	DESDDETPISSMFRK	Label:15N(1)+Phospho@3=7	3	MGO1, TOP1ALPHA, TOP1MGO1, TOP1ALPHA, TOP1MGO1, TOP1ALPHA, TOP1	DNA TOPOISOMERASE I ALPHA;DNA TOPOISOMERASE I ALPHA;DNA TOPOISOMERASE I ALPHA	AT5G55300.1
0.743	0.106	SIDGNSSSRDVNLK	Phospho@6|7	2		PROTEIN OF UNKNOWN FUNCTION (DUF1218);PROTEIN OF UNKNOWN FUNCTION (DUF1218)	AT4G31130.1
0.741	0.728	SDDQSITCDISSPR	Carbamidomethyl@8;Phospho@11|12	2		CALCIUM-BINDING EF-HAND FAMILY PROTEIN;CALCIUM-BINDING EF-HAND FAMILY PROTEIN	AT1G29025.1
0.737	0.609	NSVVSPVVGAGGDSSK	Phospho@14|15	2	RSZ33, ATRSZ33, RS2Z33, AT-RS2Z33RSZ33, ATRSZ33, RS2Z33, AT-RS2Z33RSZ33, ATRSZ33, RS2Z33, AT-RS2Z33RSZ33, ATRSZ33, RS2Z33, AT-RS2Z33RSZ33, ATRSZ33, RS2Z33, AT-RS2Z33RSZ33, ATRSZ33, RS2Z33, AT-RS2Z33	ARGININE/SERINE-RICH ZINC KNUCKLE-CONTAINING PROTEIN 33;ARGININE/SERINE-RICH ZINC KNUCKLE-CONTAINING PROTEIN 33;ARGININE/SERINE-RICH ZINC KNUCKLE-CONTAINING PROTEIN 33;ARGININE/SERINE-RICH ZINC KNUCKLE-CONTAINING PROTEIN 33;ARGININE/SERINE-RICH ZINC KNUCKLE-CONTAINING PROTEIN 33;ARGININE/SERINE-RICH ZINC KNUCKLE-CONTAINING PROTEIN 33	AT2G37340.1
0.732	0.766	RRSPSPPPAR	Phospho@3;Phospho@5	3	SRZ-22, SRZ22, RSZP22, RSZ22, At-RSZ22SRZ-22, SRZ22, RSZP22, RSZ22, At-RSZ22	SERINE/ARGININE-RICH 22;SERINE/ARGININE-RICH 22	AT4G31580.1
0.73	0.626	NPTVWLEGSTGSSQNANTDTSAVSDAYAK	Label:15N(1)+Phospho@9|10|12|13	3	SEC3ASEC3A	EXOCYST COMPLEX COMPONENT SEC3A;EXOCYST COMPLEX COMPONENT SEC3A	AT1G47550.1
0.726	0.085	AVITTSSQEDDTDVLDDVK	Phospho@6=10	2	PIE1, SRCAP, chr13PIE1, SRCAP, chr13PIE1, SRCAP, chr13PIE1, SRCAP, chr13	SNF2 DOMAIN-CONTAINING PROTEIN / HELICASE DOMAIN-CONTAINING PROTEIN;SNF2 DOMAIN-CONTAINING PROTEIN / HELICASE DOMAIN-CONTAINING PROTEIN;SNF2 DOMAIN-CONTAINING PROTEIN / HELICASE DOMAIN-CONTAINING PROTEIN;SNF2 DOMAIN-CONTAINING PROTEIN / HELICASE DOMAIN-CONTAINING PROTEIN	AT3G12810.1
0.725	0.567	DIQTALGQASS	Phospho@10|11	2	ATGPX2, GPX2ATGPX2, GPX2ATGPX2, GPX2	GLUTATHIONE PEROXIDASE 2;GLUTATHIONE PEROXIDASE 2;GLUTATHIONE PEROXIDASE 2	AT2G31570.1
0.725	0.686	IVNPVESSDVETDK	Phospho@7|8	2		BSD DOMAIN-CONTAINING PROTEIN;BSD DOMAIN-CONTAINING PROTEIN;BSD DOMAIN-CONTAINING PROTEIN;BSD DOMAIN-CONTAINING PROTEIN	AT5G65910.1
0.724	0.577	IIDGSPPPSPK	Label:15N(1)+Phospho@5;Label:15N(1)+Phospho@9	2	RSZ33, ATRSZ33, RS2Z33, AT-RS2Z33RSZ33, ATRSZ33, RS2Z33, AT-RS2Z33RSZ33, ATRSZ33, RS2Z33, AT-RS2Z33RSZ33, ATRSZ33, RS2Z33, AT-RS2Z33	ARGININE/SERINE-RICH ZINC KNUCKLE-CONTAINING PROTEIN 33;ARGININE/SERINE-RICH ZINC KNUCKLE-CONTAINING PROTEIN 33;ARGININE/SERINE-RICH ZINC KNUCKLE-CONTAINING PROTEIN 33;ARGININE/SERINE-RICH ZINC KNUCKLE-CONTAINING PROTEIN 33	AT2G37340.1
0.716	0.53	EVDQEPSGEGVTRVDGSESEEETEEMIFGSSEAAK	Label:15N(1)+Phospho&Label:15N(1)+Phospho@((7&(12|17|19))|(12&(17|19))|(17&19))	3	TOC159, TOC86, PPI2, TOC160, ATTOC159TOC159, TOC86, PPI2, TOC160, ATTOC159TOC159, TOC86, PPI2, TOC160, ATTOC159TOC159, TOC86, PPI2, TOC160, ATTOC159TOC159, TOC86, PPI2, TOC160, ATTOC159	TRANSLOCON AT THE OUTER ENVELOPE MEMBRANE OF CHLOROPLASTS 159;TRANSLOCON AT THE OUTER ENVELOPE MEMBRANE OF CHLOROPLASTS 159;TRANSLOCON AT THE OUTER ENVELOPE MEMBRANE OF CHLOROPLASTS 159;TRANSLOCON AT THE OUTER ENVELOPE MEMBRANE OF CHLOROPLASTS 159;TRANSLOCON AT THE OUTER ENVELOPE MEMBRANE OF CHLOROPLASTS 159	AT4G02510.1
0.714	0.755	ERVASPENGAVR	Phospho@5	2	ATRSP41, RS41, At-RS41	RNA-BINDING (RRM/RBD/RNP MOTIFS) FAMILY PROTEIN	AT5G52040.1
0.713	0.625	SRSNVAALAASSSASQLPSLGAATPTR	Label:15N(1)+Phospho@1|3	4		OXIDOREDUCTASES, ACTING ON NADH OR NADPH;OXIDOREDUCTASES, ACTING ON NADH OR NADPH;OXIDOREDUCTASES, ACTING ON NADH OR NADPH	AT1G75260.1
0.712	0.722	ASVNSPTASQMDELDDFSIGR	Oxidation@11;Phospho@2|5	2		CHAPERONE DNAJ-DOMAIN SUPERFAMILY PROTEIN;CHAPERONE DNAJ-DOMAIN SUPERFAMILY PROTEIN;CHAPERONE DNAJ-DOMAIN SUPERFAMILY PROTEIN;CHAPERONE DNAJ-DOMAIN SUPERFAMILY PROTEIN;CHAPERONE DNAJ-DOMAIN SUPERFAMILY PROTEIN;CHAPERONE DNAJ-DOMAIN SUPERFAMILY PROTEIN;CHAPERONE DNAJ-DOMAIN SUPERFAMILY PROTEIN;CHAPERONE DNAJ-DOMAIN SUPERFAMILY PROTEIN;CHAPERONE DNAJ-DOMAIN SUPERFAMILY PROTEIN;CHAPERONE DNAJ-DOMAIN…	AT4G12780.1
0.707	0.482	SAVFNQFQQQQQQQQSMLSPINTSFSSPK	Label:15N(1)+Phospho@26|27	4		CCCH-TYPE ZINC FINGER PROTEIN WITH ARM REPEAT DOMAIN;CCCH-TYPE ZINC FINGER PROTEIN WITH ARM REPEAT DOMAIN;CCCH-TYPE ZINC FINGER PROTEIN WITH ARM REPEAT DOMAIN;CCCH-TYPE ZINC FINGER PROTEIN WITH ARM REPEAT DOMAIN;CCCH-TYPE ZINC FINGER PROTEIN WITH ARM REPEAT DOMAIN;CCCH-TYPE ZINC FINGER PROTEIN WITH ARM REPEAT DOMAIN;CCCH-TYPE ZINC FINGER PROTEIN WITH ARM REPEAT DOMAIN;CCCH-TYPE ZINC FINGER PROTEI…	AT2G41900.1
0.706	0.755	TFTICGNADYLAPEIVQGK	Label:15N(1)+Phospho@1|3	2		PROTEIN SERINE/THREONINE PHOSPHATASES;PROTEIN KINASES;CATALYTICS;CAMP-DEPENDENT PROTEIN KINASE REGULATORS;ATP BINDING;PROTEIN SERINE/THREONINE PHOSPHATASES;PROTEIN SERINE/THREONINE PHOSPHATASES;PROTEIN KINASES;CATALYTICS;CAMP-DEPENDENT PROTEIN KINASE REGULATORS;ATP BINDING;PROTEIN SERINE/THREONINE PHOSPHATASES	AT2G20050.1
0.704	0.733	GWVDATTLAPSRVGSGMIVAIK	Phospho@11|15	3	CONNEXIN 32	PROTEIN KINASE SUPERFAMILY PROTEIN	AT4G35600.1
0.698	0.145	TENLAPAGLGAGLTSLDK	Phospho@14|15	2		TETRATRICOPEPTIDE REPEAT (TPR)-CONTAINING PROTEIN	AT3G52140.1
0.694	0.72	SSSPNVFAAPPILQK	Phospho@1|2|3	2	HEN1, CRM2HEN1, CRM2HEN1, CRM2	DOUBLE-STRANDED RNA BINDING PROTEIN-RELATED / DSRBD PROTEIN-RELATED;DOUBLE-STRANDED RNA BINDING PROTEIN-RELATED / DSRBD PROTEIN-RELATED;DOUBLE-STRANDED RNA BINDING PROTEIN-RELATED / DSRBD PROTEIN-RELATED	AT4G20910.1
0.693	0.765	FGNESDVNELHDDEQPPPAK	Phospho@5	3	HB-7, HDG5	HOMEOBOX-7	AT5G46880.1
0.693	0.797	QNAATFQSSPLNEDVDGTYSER	Phospho@8|9	2	CHR5	CHROMATIN REMODELING 5	AT2G13370.1
0.691	0.074	HPISPK	Phospho@4	2	SNL6	SIN3-LIKE 6	AT1G10450.1
0.69	0.253	DLGLTLAADALNAGYNSDEEVYAAAK	Label:15N(1)+Phospho@15|17	2		P-LOOP CONTAINING NUCLEOSIDE TRIPHOSPHATE HYDROLASES SUPERFAMILY PROTEIN;P-LOOP CONTAINING NUCLEOSIDE TRIPHOSPHATE HYDROLASES SUPERFAMILY PROTEIN	AT2G47330.1
0.689	0.643	AFLDEDDPNQLPQSPK	Phospho@14	2		UNKNOWN PROTEIN;LOCATED IN: CELLULAR	AT2G30530.1
0.687	0.623	SSESDLLSITEK	Phospho@1|2	2	ATCSLC05, CSLC05, ATCSLC5, CSLC5	CELLULOSE-SYNTHASE-LIKE C5	AT4G31590.1
0.682	0.635	KLSSASSLGSMEESYFLQASLDSSDK	Phospho@3|4|6|7	3	GC5GC5GC5	GOLGIN CANDIDATE 5;GOLGIN CANDIDATE 5;GOLGIN CANDIDATE 5	AT1G79830.1
0.673	0.716	SLSSPPAGMFLQNQTDIGK	Label:15N(1)+Phospho@1|3|4	2	ARR12, RR12ARR12, RR12	RESPONSE REGULATOR 12;RESPONSE REGULATOR 12	AT2G25180.1
0.672	0.654	SRSNLSNNSDIQEPGRPPAGHSVK	Phospho@1|3	4	ATCSLD2, CSLD2	CELLULOSE-SYNTHASE LIKE D2	AT5G16910.1
0.668	0.627	NILISQTSTFEPDSLLLDSSLSSSSFASSSR	Phospho@23|24|25	3	ATEXO70D2, EXO70D2ATEXO70D2, EXO70D2ATEXO70D2, EXO70D2ATEXO70D2, EXO70D2ATEXO70D2, EXO70D2	EXOCYST SUBUNIT EXO70 FAMILY PROTEIN D2;EXOCYST SUBUNIT EXO70 FAMILY PROTEIN D2;EXOCYST SUBUNIT EXO70 FAMILY PROTEIN D2;EXOCYST SUBUNIT EXO70 FAMILY PROTEIN D2;EXOCYST SUBUNIT EXO70 FAMILY PROTEIN D2	AT1G54090.1
0.659	0.666	DSEPQLLPLFPVTSPR	Label:15N(1)+Phospho@13|14	2		VQ MOTIF-CONTAINING PROTEIN;VQ MOTIF-CONTAINING PROTEIN	AT3G15300.1
0.658	0.716	SSPAASSSSMAAVNILR	Phospho@1|2	2	BLH2, SAW1	BEL1-LIKE HOMEODOMAIN 2	AT4G36870.1
0.658	0.722	APAISPTSLSALTPR	Phospho@5=22	2		UNKNOWN PROTEIN;BEST ARABIDOPSIS THALIANA PROTEIN MATCH IS: UNKNOWN PROTEIN (TAIR:AT3G48020.1).;UNKNOWN PROTEIN;BEST ARABIDOPSIS THALIANA PROTEIN MATCH IS: UNKNOWN PROTEIN (TAIR:AT3G48020.1).	AT5G62865.1
0.652	0.00954	QQVPDFGYSPVPQNGYSSSSK	Label:15N(1)+Phospho@8|9	3		TRANSCRIPTION ELONGATION FACTOR (TFIIS) FAMILY PROTEIN;TRANSCRIPTION ELONGATION FACTOR (TFIIS) FAMILY PROTEIN	AT5G09850.1
0.65	0.623	TVVMVLPSSAR	Phospho@8|9	2		COP1-INTERACTING PROTEIN-RELATED;COP1-INTERACTING PROTEIN-RELATED	AT5G43310.1
0.644	0.458	SNNNNIQPMDLESSSSVSGQQR	Label:15N(1)+Phospho@13|14|15|16	2	ATRBL4, RBL4	RHOMBOID-LIKE PROTEIN 4	AT3G53780.2
0.643	0.79	LVGSRDSNDSSFNNGDLGELGYVAPEYSSTMVASLK	Label:15N(1)+Phospho&Label:15N(1)+Phospho@((4&(7|10|11))|(7&(10|11))|(10&11))	3		LEUCINE-RICH REPEAT PROTEIN KINASE FAMILY PROTEIN;LEUCINE-RICH REPEAT PROTEIN KINASE FAMILY PROTEIN;LEUCINE-RICH REPEAT PROTEIN KINASE FAMILY PROTEIN;LEUCINE-RICH REPEAT PROTEIN KINASE FAMILY PROTEIN;LEUCINE-RICH REPEAT PROTEIN KINASE FAMILY PROTEIN	AT1G27190.1
0.641	0.711	EGGDAFIPDDGSSMSGISELVEER	Phospho@12|13	2		TRANSDUCIN FAMILY PROTEIN / WD-40 REPEAT FAMILY PROTEIN;TRANSDUCIN FAMILY PROTEIN / WD-40 REPEAT FAMILY PROTEIN	AT4G00800.1
0.639	0.8	SLPLHIEDSASLPQQEPNSNSSGEIK	Phospho@19|21|22	3		SH3 DOMAIN-CONTAINING PROTEIN;SH3 DOMAIN-CONTAINING PROTEIN;SH3 DOMAIN-CONTAINING PROTEIN	AT1G31440.1
0.636	0.565	SDETSDDEDELTSFGSMPVK	Phospho@4|5	3	HOS1HOS1	UBIQUITIN-PROTEIN LIGASES;UBIQUITIN-PROTEIN LIGASES	AT2G39810.1
0.634	0.644	STAGTPEWMAPEVLR	Oxidation@9;Phospho@1|2	2	EDR1, ATEDR1EDR1, ATEDR1	PROTEIN KINASE SUPERFAMILY PROTEIN;PROTEIN KINASE SUPERFAMILY PROTEIN;PROTEIN KINASE SUPERFAMILY PROTEIN;PROTEIN KINASE SUPERFAMILY PROTEIN	AT1G08720.1
0.632	0.551	NETGNQVSPLPELVAEPTSAR	Phospho@18|19	3	D6PKL1, AGC1-2	D6 PROTEIN KINASE LIKE 1	AT4G26610.1
0.623	0.328	LSSYTDELSK	Phospho@3=9	2		PHOTOTROPIC-RESPONSIVE NPH3 FAMILY PROTEIN	AT5G67385.1
0.622	0.579	SFSSVPSSPR	Phospho@7|8	2		P-LOOP CONTAINING NUCLEOSIDE TRIPHOSPHATE HYDROLASES SUPERFAMILY PROTEIN;P-LOOP CONTAINING NUCLEOSIDE TRIPHOSPHATE HYDROLASES SUPERFAMILY PROTEIN;P-LOOP CONTAINING NUCLEOSIDE TRIPHOSPHATE HYDROLASES SUPERFAMILY PROTEIN	AT5G61450.1
0.61	0.796	GFLSGPIER	Phospho@4	2	PLL4PLL5	POLTERGEIST LIKE 4;POL-LIKE 5	AT2G28890.1
0.602	0.678	LSSLQSPFVTTNQK	Phospho@2|3	2		UNKNOWN PROTEIN;HAS 25 BLAST HITS TO 25 PROTEINS IN 8 SPECIES: ARCHAE - 0;BACTERIA - 0;METAZOA - 0;FUNGI - 0;PLANTS - 25;VIRUSES - 0;OTHER EUKARYOTES - 0 (SOURCE: NCBI BLINK).;UNKNOWN PROTEIN;HAS 25 BLAST HITS TO 25 PROTEINS IN 8 SPECIES: ARCHAE - 0;BACTERIA - 0;METAZOA - 0;FUNGI - 0;PLANTS - 25;VIRUSES - 0;OTHER EUKARYOTES - 0 (SOURCE: NCBI BLINK).	AT2G35470.1
0.59	0.758	AASSAAGNPQSDADFNPYEVLGVNPIEGFDK	Label:15N(1)+Phospho@3|4|11	3	CJD1	CHLOROPLAST J-LIKE DOMAIN 1	AT1G08640.1
0.587	0.796	ASPSFNPLASPDSDAGIEK	Phospho@2|4	2	MSL9, ATMSL9MSL9, ATMSL9MSL9, ATMSL9	MECHANOSENSITIVE CHANNEL OF SMALL CONDUCTANCE-LIKE 9;MECHANOSENSITIVE CHANNEL OF SMALL CONDUCTANCE-LIKE 9;MECHANOSENSITIVE CHANNEL OF SMALL CONDUCTANCE-LIKE 9	AT5G19520.1
0.576	0.436	EEWTGEVFDVELIK	Phospho@4	2		LEUCINE-RICH REPEAT PROTEIN KINASE FAMILY PROTEIN;LEUCINE-RICH REPEAT PROTEIN KINASE FAMILY PROTEIN	AT3G08680.1
0.567	0.61	SPDVVDIECGGGDDVGLLR	Phospho@1;Carbamidomethyl@9	2		PROTEIN KINASE SUPERFAMILY PROTEIN	AT1G66880.1
0.566	0.146	APDPGGSGEILPSTPSLSETTSGGAAAASK	Phospho@16|18|20|21|22	2	ATSWI3B, CHB2, SWI3BATSWI3B, CHB2, SWI3BATSWI3B, CHB2, SWI3B	SWITCH SUBUNIT 3;SWITCH SUBUNIT 3;SWITCH SUBUNIT 3	AT2G33610.1
0.559	0.751	IVEASSGNGSPQLVPLNSVK	Phospho@5|6|10	2		PROTEIN KINASE SUPERFAMILY PROTEIN;PROTEIN KINASE SUPERFAMILY PROTEIN;PROTEIN KINASE SUPERFAMILY PROTEIN;PROTEIN KINASE SUPERFAMILY PROTEIN;PROTEIN KINASE SUPERFAMILY PROTEIN;PROTEIN KINASE SUPERFAMILY PROTEIN;PROTEIN KINASE SUPERFAMILY PROTEIN	AT3G09830.1
0.545	0.696	VIDASPK	Phospho@5	2	RSZ32, RS2Z32, At-RS2ZRSZ32, RS2Z32, At-RS2Z	RNA-BINDING (RRM/RBD/RNP MOTIFS) FAMILY PROTEIN WITH RETROVIRUS ZINC FINGER-LIKE DOMAIN;RNA-BINDING (RRM/RBD/RNP MOTIFS) FAMILY PROTEIN WITH RETROVIRUS ZINC FINGER-LIKE DOMAIN	AT3G53500.1
0.544	0.74	SGGGGSVFEGVGR	Phospho@1;Phospho@6	2		PROTEIN OF UNKNOWN FUNCTION, DUF584;PROTEIN OF UNKNOWN FUNCTION, DUF584	AT1G11700.1
0.542	0.632	SVVELTTGSSEDGK	Phospho@9|10	2		RNA-BINDING (RRM/RBD/RNP MOTIFS) FAMILY PROTEIN;RNA-BINDING (RRM/RBD/RNP MOTIFS) FAMILY PROTEIN;RNA-BINDING (RRM/RBD/RNP MOTIFS) FAMILY PROTEIN;RNA-BINDING (RRM/RBD/RNP MOTIFS) FAMILY PROTEIN;RNA-BINDING (RRM/RBD/RNP MOTIFS) FAMILY PROTEIN;RNA-BINDING (RRM/RBD/RNP MOTIFS) FAMILY PROTEIN;RNA-BINDING (RRM/RBD/RNP MOTIFS) FAMILY PROTEIN;RNA-BINDING (RRM/RBD/RNP MOTIFS) FAMILY PROTEIN;RNA-BINDING (RR…	AT3G14100.1
0.541	0.778	TWDPLLGPQGNQAPAGSSK	Phospho@17|18	2		TETRASPANIN FAMILY PROTEIN	AT2G20230.1
0.523	0.73	AMGVEDEDDEADKDSDEDENALPFACFICR	Label:15N(1)+Oxidation@2;Label:15N(1)+Phospho@15	3		ZINC FINGER (CCCH-TYPE/C3HC4-TYPE RING FINGER) FAMILY PROTEIN;ZINC FINGER (CCCH-TYPE/C3HC4-TYPE RING FINGER) FAMILY PROTEIN;ZINC FINGER (CCCH-TYPE/C3HC4-TYPE RING FINGER) FAMILY PROTEIN	AT1G01350.1
0.521	0.3	MGQALGIPDSGLLFR	Phospho@10	2	RGS1, ATRGS1	G-PROTEIN COUPLED RECEPTORS;GTPASE ACTIVATORS	AT3G26090.1
0.511	0.478	STAGTAEWMAPEVLR	Phospho@1|2	2		PROTEIN TYROSINE KINASE FAMILY PROTEIN;PROTEIN KINASE SUPERFAMILY PROTEIN	AT1G73660.1
0.511	0.497	IQEGPEGSLQSEMK	Phospho@8;Phospho@11	2	LINC3LINC3LINC3LINC3	LITTLE NUCLEI3;LITTLE NUCLEI3;LITTLE NUCLEI3;LITTLE NUCLEI3	AT1G68790.1
0.504	0.375	EGSLPTVIEEEAEDSET	Phospho@15|17	2		PYRIDOXAL PHOSPHATE (PLP)-DEPENDENT TRANSFERASES SUPERFAMILY PROTEIN	AT2G23520.1
0.498	0.667	SNGSSDNLDPLIVAVNSFQTLQEALQK	Phospho@1|4|5	3	WIP2WIP2	WPP DOMAIN INTERACTING PROTEIN 2;WPP DOMAIN INTERACTING PROTEIN 2	AT5G56210.1
0.49	0.699	ALELLNLAEVSSEDDEDDK	Label:15N(1)+Phospho@11|12	2		UNKNOWN PROTEIN;BEST ARABIDOPSIS THALIANA PROTEIN MATCH IS: UNKNOWN PROTEIN (TAIR:AT4G24590.1);HAS 35333 BLAST HITS TO 34131 PROTEINS IN 2444 SPECIES: ARCHAE - 798;BACTERIA - 22429;METAZOA - 974;FUNGI - 991;PLANTS - 531;VIRUSES - 0;OTHER EUKARYOTES - 9610 (SOURCE: NCBI BLINK).;UNKNOWN PROTEIN;BEST ARABIDOPSIS THALIANA PROTEIN MATCH IS: UNKNOWN PROTEIN (TAIR:AT4G24590.1);HAS 35333 BLAST HITS TO 34…	AT5G49710.1
0.485	0.698	TQTPNSPLR	Phospho@6=23	2	MAP3KA, MAPKKK3	MITOGEN-ACTIVATED PROTEIN KINASE KINASE KINASE 3	AT1G53570.1
0.464	0.445	NLLSEARSPR	Phospho@4;Phospho@8	2		PENTATRICOPEPTIDE REPEAT (PPR) SUPERFAMILY PROTEIN;PENTATRICOPEPTIDE REPEAT (PPR) SUPERFAMILY PROTEIN	AT4G14200.1
0.454	0.767	FQQSTMSPEIVEVQEESTK	Label:15N(1)+Oxidation@6;Label:15N(1)+Phospho@4|5	2		PROTEIN KINASE SUPERFAMILY PROTEIN;PROTEIN KINASE SUPERFAMILY PROTEIN;PROTEIN KINASE SUPERFAMILY PROTEIN;PROTEIN KINASE SUPERFAMILY PROTEIN;PROTEIN KINASE SUPERFAMILY PROTEIN	AT2G40980.1
0.436	0.478	ESFEADMEDLEMQK	Phospho@2	2	LINC3	LITTLE NUCLEI3	AT1G68790.1
0.413	0.0847	HLEENGSDGEQGPGGSNGWITTINDVEMENQIVLPEDK	Label:15N(1)+Oxidation@28;Label:15N(1)+Phospho@7|16|21|22	3	MEE5, CLO, GFA1MEE5, CLO, GFA1MEE5, CLO, GFA1MEE5, CLO, GFA1	RIBOSOMAL PROTEIN S5/ELONGATION FACTOR G/III/V FAMILY PROTEIN;RIBOSOMAL PROTEIN S5/ELONGATION FACTOR G/III/V FAMILY PROTEIN;RIBOSOMAL PROTEIN S5/ELONGATION FACTOR G/III/V FAMILY PROTEIN;RIBOSOMAL PROTEIN S5/ELONGATION FACTOR G/III/V FAMILY PROTEIN	AT1G06220.1
0.407	0.499	ELLPEPFNSPQR	Phospho@9	2	ATCDT1B, CDT1B, CDT1	HOMOLOG OF YEAST CDT1 B HOMOLOG OF YEAST CDT1 B	AT3G54710.1
0.401	0.334	EEVQVAQSDVNIR	Phospho@8	2	VIP4	LEO1-LIKE FAMILY PROTEIN	AT5G61150.1
0.382	0.116	EQVEQQQPLSAK	Phospho@10	2	TADA, ATTADA	TRNA ARGININE ADENOSINE DEAMINASE	AT1G68720.1
0.366	0.687	NLQPASAASSAGGR	Phospho@6|9|10	2	TICTIC	TIME FOR COFFEE;TIME FOR COFFEE	AT3G22380.1
0.359	0.399	TPNIEPQGYSEEEEEEEEEVPAGNAAK	Label:15N(1)+Phospho@9|10	2	HD2A, ATHD2A, HDA3, HDT1	HISTONE DEACETYLASE 3	AT3G44750.1
0.358	0.261	ISSGNLESDASVSHPGPSQSFPGNGELSGSGIGQPALQLSSPLQLQQK	Label:15N(1)+Phospho@40|41	4		TRANSCRIPTION REGULATORS	AT1G02080.1
0.351	0.792	GRLSIGEEEEDAPR	Phospho@4	3		PROTEIN KINASE FAMILY PROTEIN	AT3G13670.1
0.35	0.785	QAPVSPFMEVATPSSESASASTTIANDSDEEMDDEK	Label:15N(1)+Phospho@19|21|22|23|28	3		UNKNOWN PROTEIN;HAS 24 BLAST HITS TO 24 PROTEINS IN 8 SPECIES: ARCHAE - 0;BACTERIA - 0;METAZOA - 2;FUNGI - 0;PLANTS - 22;VIRUSES - 0;OTHER EUKARYOTES - 0 (SOURCE: NCBI BLINK).;UNKNOWN PROTEIN;HAS 24 BLAST HITS TO 24 PROTEINS IN 8 SPECIES: ARCHAE - 0;BACTERIA - 0;METAZOA - 2;FUNGI - 0;PLANTS - 22;VIRUSES - 0;OTHER EUKARYOTES - 0 (SOURCE: NCBI BLINK).;UNKNOWN PROTEIN;HAS 24 BLAST HITS TO 24 PROTEIN…	AT1G30880.1
0.313	0.341	NNGVSFGFDTLSS	Phospho@12|13	2		UNKNOWN PROTEIN;BEST ARABIDOPSIS THALIANA PROTEIN MATCH IS: UNKNOWN PROTEIN (TAIR:AT2G35810.1);HAS 155 BLAST HITS TO 155 PROTEINS IN 54 SPECIES: ARCHAE - 0;BACTERIA - 66;METAZOA - 0;FUNGI - 0;PLANTS - 82;VIRUSES - 0;OTHER EUKARYOTES - 7 (SOURCE: NCBI BLINK).	AT2G35830.1
0.312	0.77	DGVQPQPLSQNNHGGATTADNGGSGGASGVGGGGGGGGIPSFSEFSFADLK	Label:15N(1)+Phospho@9|17|18|24|28	4	BSK1BSK1BSK1	BR-SIGNALING KINASE 1;BR-SIGNALING KINASE 1;BR-SIGNALING KINASE 1	AT4G35230.1
0.291	0.222	TATEAYEAPLLVSLSGRR	Phospho@13|15	3		PROTEIN KINASE FAMILY PROTEIN WITH LEUCINE-RICH REPEAT DOMAIN	AT5G25930.1
0.277	0.458	ILPASPR	Phospho@5	2		PLANT PROTEIN OF UNKNOWN FUNCTION (DUF827)	AT5G42880.1
0.263	0.578	DDNNQVSLEQVMSPIMQQFR	Label:15N(1)+Phospho@7|13	3	MIRO1, emb2473	MIRO-RELATED GTP-ASE 1	AT5G27540.1
0.258	0.78	RPSSVPIIDFDIDR	Phospho@3|4	3		PROTEIN OF UNKNOWN FUNCTION (DUF668)	AT1G34320.1
0.252	0.385	LSSSSIGSSK	Phospho@4|5	2		HYDROXYPROLINE-RICH GLYCOPROTEIN FAMILY PROTEIN	AT5G52430.1
0.239	0.0881	SSDQFSEYIK	Phospho@1|2	2		UNKNOWN PROTEIN;FUNCTIONS IN: MOLECULAR	AT2G48090.1
0.236	0.217	SGEMTDSSLLSISPPSAR	Phospho@13=7	2	BAM1, BMY7, TR-BAMYBAM1, BMY7, TR-BAMYBAM1, BMY7, TR-BAMYBAM1, BMY7, TR-BAMYBAM1, BMY7, TR-BAMY	BETA-AMYLASE 1;BETA-AMYLASE 1;BETA-AMYLASE 1;BETA-AMYLASE 1;BETA-AMYLASE 1	AT3G23920.1
0.228	0.143	SFSDFLQTSFPGGEQNGTATNAK	Label:15N(1)+Phospho@1|3	2		CYSTATHIONINE BETA-SYNTHASE (CBS) FAMILY PROTEIN;CYSTATHIONINE BETA-SYNTHASE (CBS) FAMILY PROTEIN	AT1G65320.1
0.219	0.172	AMAEETVLPSLSSVATSQPVESSENGFTSESPK	Label:15N(1)+Oxidation@2;Label:15N(1)+Phospho@31=13	3	AGD9AGD9AGD9AGD9AGD9AGD9AGD9	ARF-GAP DOMAIN 9;ARF-GAP DOMAIN 9;ARF-GAP DOMAIN 9;ARF-GAP DOMAIN 9;ARF-GAP DOMAIN 9;ARF-GAP DOMAIN 9;ARF-GAP DOMAIN 9	AT5G46750.1
0.219	0.245	IEGSLLDDTDK	Phospho@4=41	2		AMINOTRANSFERASE-LIKE, PLANT MOBILE DOMAIN FAMILY PROTEIN	AT2G04865.1
0.216	0.0672	SASPVSESTTTR	Phospho@3=14	2		TOPOISOMERASE II-ASSOCIATED PROTEIN PAT1	AT4G14990.1
0.206	0.151	EAEIDLLDGSK	Phospho@10	2		LEUCINE-RICH REPEAT PROTEIN KINASE FAMILY PROTEIN	AT1G74360.1
0.204	0.571	DGGETPQVTAPGAASPPPPQVAAPEAASPPTGTNTANTTATFVNESPSQK	Label:15N(1)+Phospho@9|15|28|31|33|35	4		ENTH/VHS FAMILY PROTEIN	AT2G43160.1
0.19	0.647	VGFFTSIEPPPESSLQRPNR	Phospho@13|14	3		NAGB/RPIA/COA TRANSFERASE-LIKE SUPERFAMILY PROTEIN	AT1G48970.1
0.169	0.76	SSGEISPEREPLIK	Phospho@1=11	2		MAJOR FACILITATOR SUPERFAMILY PROTEIN;MAJOR FACILITATOR SUPERFAMILY PROTEIN;MAJOR FACILITATOR SUPERFAMILY PROTEIN	AT5G17010.1
0.15	0.111	SVAVENAEHETGENGASVPEEAEDNKSPQQGNGNLPSLTIQEIVSCVK	Label:15N(1)+Phospho@17|27	4		UNKNOWN PROTEIN;FUNCTIONS IN: MOLECULAR	AT3G45830.1
0.149	0.0993	ADNNNNNVDAFSDAGWSRELGPSSEISEK	Label:15N(1)+Phospho@12|17	3		CALCIUM-BINDING TETRATRICOPEPTIDE FAMILY PROTEIN;CALCIUM-BINDING TETRATRICOPEPTIDE FAMILY PROTEIN	AT1G05150.1
0.134	0.689	QSSMLESSQVIR	Oxidation@4;Phospho@2|3	2		MAJOR FACILITATOR SUPERFAMILY PROTEIN;MAJOR FACILITATOR SUPERFAMILY PROTEIN;MAJOR FACILITATOR SUPERFAMILY PROTEIN;MAJOR FACILITATOR SUPERFAMILY PROTEIN;MAJOR FACILITATOR SUPERFAMILY PROTEIN;MAJOR FACILITATOR SUPERFAMILY PROTEIN	AT1G19450.1
0.132	0.303	SSSPPFSTPADQEYR	Phospho@1|2|3	2	ATMYC2, RD22BP1, JAI1, JIN1, MYC2, ZBF1	BASIC HELIX-LOOP-HELIX (BHLH) DNA-BINDING FAMILY PROTEIN	AT1G32640.1
0.124	0.643	SNSSITATAAVAATQQQQPR	Phospho@1|3|4	2	ATBRXL4, BRX-LIKE4, BRXL4ATBRXL4, BRX-LIKE4, BRXL4ATBRXL4, BRX-LIKE4, BRXL4	BREVIS RADIX-LIKE 4;BREVIS RADIX-LIKE 4;BREVIS RADIX-LIKE 4	AT5G20540.1
0.119	0.0339	SRGNSYQPAQEVNSNQSALNDK	Label:15N(1)+Phospho@1|5|6	3		NUCLEOTIDYLTRANSFERASES;NUCLEOTIDYLTRANSFERASES;NUCLEOTIDYLTRANSFERASES	AT3G61690.1
0.118	0.138	EPGEASSTATTAETVEERSGSGRWR	Phospho&Phospho@((10&(11|14|19|21))|(11&(14|19|21))|(14&(19|21))|(19&21))	3		PROTEIN PHOSPHATASE 2C FAMILY PROTEIN	AT1G79630.1
0.106	0.706	CAVCQIDESPSEDLSSNGGSIISSASK	Label:15N(1)+Phospho@23|24	2		PROTEIN PHOSPHATASE 2C FAMILY PROTEIN;PROTEIN PHOSPHATASE 2C FAMILY PROTEIN;PROTEIN PHOSPHATASE 2C FAMILY PROTEIN	AT1G09160.1
0.0859	0.649	IALESESPAK	Phospho@5|7	2		REMORIN FAMILY PROTEIN;REMORIN FAMILY PROTEIN;REMORIN FAMILY PROTEIN;REMORIN FAMILY PROTEIN	AT3G61260.1
0.0802	0.207	SNDEIFIK	Phospho@1	2		HYALURONAN / MRNA BINDING FAMILY	AT4G16830.1
0.0728	0.526	LELLQAQSCPDAITNHVHLLQNPASPPPPPQ	Label:15N(1)+Phospho@8|14|25	4		GLYCINE-RICH PROTEIN;GLYCINE-RICH PROTEIN;GLYCINE-RICH PROTEIN;GLYCINE-RICH PROTEIN	AT4G17620.1
0.0726	0.386	LMVSDSFSTNSIFQNGDESK	Label:15N(1)+Phospho@4|6|8	2		PROTEIN KINASE SUPERFAMILY PROTEIN;PROTEIN KINASE SUPERFAMILY PROTEIN;PROTEIN KINASE SUPERFAMILY PROTEIN;PROTEIN KINASE SUPERFAMILY PROTEIN;PROTEIN KINASE SUPERFAMILY PROTEIN	AT2G23200.1
0.0722	0.0879	DGYEEVVSGTQEGEDLAVK	Phospho@8=18	2		FUNCTIONS IN: BINDING;INVOLVED IN: BIOLOGICAL	AT1G30240.1
0.0564	0.0745	DNNVPVSYSGNGIPTK	Label:15N(1)+Phospho@7|9	2		CALCIUM-BINDING TETRATRICOPEPTIDE FAMILY PROTEIN;CALCIUM-BINDING TETRATRICOPEPTIDE FAMILY PROTEIN;CALCIUM-BINDING TETRATRICOPEPTIDE FAMILY PROTEIN	AT2G32450.1
0.0411	0.555	EVEVTNVNSDGDQSDINSK	Label:15N(1)+Phospho@5|9	2	LINC1LINC1LINC1LINC1	LITTLE NUCLEI1;LITTLE NUCLEI1;LITTLE NUCLEI1;LITTLE NUCLEI1	AT1G67230.1
0.0383	0.745	VFRNPVSYESEDNGVYQQSGR	Label:15N(1)+Phospho@8|10	3	REF6REF6	RELATIVE OF EARLY FLOWERING 6;RELATIVE OF EARLY FLOWERING 6	AT3G48430.1
0.03	0.458	IQNPPPEQIFDDSK	Phospho@13	2		REMORIN FAMILY PROTEIN	AT3G61260.1
0.0298	0.0646	SINSESDSDSDFPHENQQGNPGLGK	Label:15N(1)+Phospho@4|6|8	3	RCP1, MEX1RCP1, MEX1RCP1, MEX1RCP1, MEX1RCP1, MEX1	ROOT CAP 1 (RCP1);ROOT CAP 1 (RCP1);ROOT CAP 1 (RCP1);ROOT CAP 1 (RCP1);ROOT CAP 1 (RCP1)	AT5G17520.1
0.0236	0.037	NLLALAAAGANSGGSNSLVTQLSGGPLGALLEK	Label:15N(1)+Phospho@12|15|17|20|23	4	VCSVCSVCSVCSVCS	TRANSDUCIN/WD40 REPEAT-LIKE SUPERFAMILY PROTEIN;TRANSDUCIN/WD40 REPEAT-LIKE SUPERFAMILY PROTEIN;TRANSDUCIN/WD40 REPEAT-LIKE SUPERFAMILY PROTEIN;TRANSDUCIN/WD40 REPEAT-LIKE SUPERFAMILY PROTEIN;TRANSDUCIN/WD40 REPEAT-LIKE SUPERFAMILY PROTEIN	AT3G13300.1
0.0236	0.0596	TSSQNGAEAQTPLPQDK	Label:15N(1)+Phospho@1|2|3	2	ATSWI3C, CHB4, SWI3CATSWI3C, CHB4, SWI3C	SWITCH/SUCROSE NONFERMENTING 3C;SWITCH/SUCROSE NONFERMENTING 3C	AT1G21700.1
0.0227	0.465	IESGCVPLPAYGSPEGSNGHAGDEGASSK	Label:15N(1)+Phospho@11|13	3		DUPLICATED HOMEODOMAIN-LIKE SUPERFAMILY PROTEIN;DUPLICATED HOMEODOMAIN-LIKE SUPERFAMILY PROTEIN;DUPLICATED HOMEODOMAIN-LIKE SUPERFAMILY PROTEIN;DUPLICATED HOMEODOMAIN-LIKE SUPERFAMILY PROTEIN	AT5G08520.1
0.017	0.0394	DSSPDDNMDVDAQQLILR	Phospho@2;Phospho@3	2	UBP26, SUP32, ATUBP26UBP26, SUP32, ATUBP26UBP26, SUP32, ATUBP26	UBIQUITIN-SPECIFIC PROTEASE 26;UBIQUITIN-SPECIFIC PROTEASE 26;UBIQUITIN-SPECIFIC PROTEASE 26	AT3G49600.1
0.0159	0.0543	ANGGFIMSASHNPGGPEYDWGIK	Label:15N(1)+Phospho@8|10	2	PGM, ATPGMP, PGM1, STF1PGM, ATPGMP, PGM1, STF1PGM, ATPGMP, PGM1, STF1PGM, ATPGMP, PGM1, STF1PGM, ATPGMP, PGM1, STF1PGM, ATPGMP, PGM1, STF1PGM, ATPGMP, PGM1, STF1	PHOSPHOGLUCOMUTASE;PHOSPHOGLUCOMUTASE;PHOSPHOGLUCOMUTASE;PHOSPHOGLUCOMUTASE;PHOSPHOGLUCOMUTASE;PHOSPHOGLUCOMUTASE;PHOSPHOGLUCOMUTASE	AT5G51820.1
0.0131	0.0173	KPVQSENGSVNGNTSKPNSPPPQPQSQAPSNGER	Label:15N(1)+Phospho&Label:15N(1)+Phospho@((14&(15|19))|(15&19))	4		CBS / OCTICOSAPEPTIDE/PHOX/BEMP1 (PB1) DOMAINS-CONTAINING PROTEIN	AT3G52950.1
0.00741	0.014	SVTSSSNGSSHNFR	Label:15N(1)+Phospho&Label:15N(1)+Phospho@((5&(9|10))|(6&(9|10)))	2		PLAC8 FAMILY PROTEIN;PLAC8 FAMILY PROTEIN;PLAC8 FAMILY PROTEIN;PLAC8 FAMILY PROTEIN;PLAC8 FAMILY PROTEIN	AT3G10980.1
0.00737	0.14	GSESPGTEANGNAYDFTTK	Label:15N(1)+Phospho@2|4|7	2	ATB BETAATB BETAATB BETAATB BETA	PROTEIN PHOSPHATASE 2A, REGULATORY SUBUNIT PR55;PROTEIN PHOSPHATASE 2A, REGULATORY SUBUNIT PR55;PROTEIN PHOSPHATASE 2A, REGULATORY SUBUNIT PR55;PROTEIN PHOSPHATASE 2A, REGULATORY SUBUNIT PR55	AT1G17720.1
0.00651	0.265	SLPHSPINGFSF	Label:15N(1)+Phospho@1|5	2		PROTEIN KINASE SUPERFAMILY PROTEIN;PROTEIN KINASE SUPERFAMILY PROTEIN	AT1G49730.1
0.00649	0.00529	SLDTTEDQDAQNWLEEW	Phospho@1=7	2		PROTEIN SERINE/THREONINE PHOSPHATASES;PROTEIN KINASES;CATALYTICS;CAMP-DEPENDENT PROTEIN KINASE REGULATORS;ATP BINDING;PROTEIN SERINE/THREONINE PHOSPHATASES	AT2G20050.1
NaN	0.000677	AAASTDDFLQTLEDFTSK	Phospho@4|5	3		S-ADENOSYL-L-METHIONINE-DEPENDENT METHYLTRANSFERASES SUPERFAMILY PROTEIN;S-ADENOSYL-L-METHIONINE-DEPENDENT METHYLTRANSFERASES SUPERFAMILY PROTEIN	AT2G31740.1
NaN	0.00295	SDSGINGVDFTEK	Label:15N(1)+Phospho@1=8	2	SIP1 SIP1	RAFFINOSE SYNTHASE FAMILY PROTEIN;RAFFINOSE SYNTHASE FAMILY PROTEIN	AT5G40390.1
NaN	0.00421	DVGLDIVSDEETNGR	Label:15N(1)+Phospho@8=16	2		ZINC FINGER C-X8-C-X5-C-X3-H TYPE FAMILY PROTEIN;ZINC FINGER C-X8-C-X5-C-X3-H TYPE FAMILY PROTEIN	AT3G21810.1
NaN	0.00463	SISAEGLNLLK	Label:15N(1)+Phospho@3=14	2		PROTEIN PHOSPHATASE 2C FAMILY PROTEIN;PROTEIN PHOSPHATASE 2C FAMILY PROTEIN	AT2G33700.1
NaN	0.00475	FGPLASGLENETTLPSYGSSPPR	Phospho@20=19	3		REGULATOR OF VPS4 ACTIVITY IN THE MVB PATHWAY PROTEIN	AT4G29440.1
NaN	0.00503	TLLETSELEEEDAR	Phospho@6=7	2		SH3 DOMAIN-CONTAINING PROTEIN	AT2G07360.1
NaN	0.00649	NGNSNQTGSPTLPSERQEDVNSNVK	Label:15N(1)+Phospho@7|9|11|14	3	DRB4	DOUBLE-STRANDED-RNA-BINDING PROTEIN 4	AT3G62800.1
NaN	0.00672	SVPVSPGSRSLTK	Phospho@5=14;Phospho@8|10	2	AIR9	OUTER ARM DYNEIN LIGHT CHAIN 1 PROTEIN	AT2G34680.1
NaN	0.00679	VVSLDPARDSTELK	Phospho@10|11	3		CALCIUM-BINDING EF-HAND FAMILY PROTEIN	AT3G10190.1
NaN	0.00682	DDASEPLPVYQQAVNGISQISFGEEENLSPK	Label:15N(1)+Phospho@29=41	3		UNKNOWN PROTEIN;BEST ARABIDOPSIS THALIANA PROTEIN MATCH IS: UNKNOWN PROTEIN (TAIR:AT1G35780.1);HAS 152 BLAST HITS TO 146 PROTEINS IN 18 SPECIES: ARCHAE - 0;BACTERIA - 0;METAZOA - 1;FUNGI - 2;PLANTS - 149;VIRUSES - 0;OTHER EUKARYOTES - 0 (SOURCE: NCBI BLINK).;UNKNOWN PROTEIN;BEST ARABIDOPSIS THALIANA PROTEIN MATCH IS: UNKNOWN PROTEIN (TAIR:AT1G35780.1);HAS 152 BLAST HITS TO 146 PROTEINS IN 18 SPEC…	AT1G78150.1
NaN	0.00728	TVAAETVNGSSNVNTPSK	Label:15N(1)+Phospho@11=14;Label:15N(1)+Phospho@15|17	2		FUNCTIONS IN: MOLECULAR	AT5G64090.1
NaN	0.00729	DGYEEVVSGTQEGEDLAVK	Phospho@8|10	3		COMPONENT UNKNOWN;EXPRESSED IN: 21 PLANT STRUCTURES;EXPRESSED DURING: 13 GROWTH STAGES;CONTAINS INTERPRO DOMAIN/S: ARMADILLO-TYPE FOLD (INTERPRO:IPR016024);HAS 165 BLAST HITS TO 164 PROTEINS IN 73 SPECIES: ARCHAE - 0;BACTERIA - 0;METAZOA - 47;FUNGI - 68;PLANTS - 46;VIRUSES - 0;OTHER EUKARYOTES - 4 (SOURCE: NCBI BLINK).;FUNCTIONS IN: BINDING;INVOLVED IN: BIOLOGICAL	AT1G30240.1
NaN	0.00761	SAAVLSPSR	Phospho@6=11	2		TRAF-LIKE SUPERFAMILY PROTEIN	AT5G43560.1
NaN	0.00933	EGSEEGSSPRASVSDNGNASDFTAAPR	Phospho@12=11;Phospho@7|8	3	PVA12	PLANT VAP HOMOLOG 12	AT2G45140.1
NaN	0.00961	TANSSFGGSQSSSSGHNNSYR	Label:15N(1)+Phospho@4|11|12|13|14	3	ASP1, AGD7ASP1, AGD7ASP1, AGD7ASP1, AGD7ASP1, AGD7ASP1, AGD7ASP1, AGD7	ARF-GAP DOMAIN 7;ARF-GAP DOMAIN 7;ARF-GAP DOMAIN 7;ARF-GAP DOMAIN 7;ARF-GAP DOMAIN 7;ARF-GAP DOMAIN 7;ARF-GAP DOMAIN 7	AT2G37550.1
NaN	0.00978	LIEGQISASPASEEAGQNGHHASSPQAEEMGETR	Label:15N(1)+Phospho&Label:15N(1)+Phospho@((7&(9|12|23|24))|(9&(12|23|24))|(12&(23|24))|(23&24))	4		TRANSDUCIN/WD40 REPEAT-LIKE SUPERFAMILY PROTEIN;TRANSDUCIN/WD40 REPEAT-LIKE SUPERFAMILY PROTEIN;TRANSDUCIN/WD40 REPEAT-LIKE SUPERFAMILY PROTEIN;TRANSDUCIN/WD40 REPEAT-LIKE SUPERFAMILY PROTEIN	AT3G21060.1
NaN	0.0106	LEDQSGSSIHGQR	Phospho@7|8	3		UNKNOWN PROTEIN;INVOLVED IN: BIOLOGICAL	AT4G39420.2
NaN	0.012	AQDSQNDLSALFLSEEK	Phospho@4=31	2		UNKNOWN PROTEIN;BEST ARABIDOPSIS THALIANA PROTEIN MATCH IS: UNKNOWN PROTEIN (TAIR:AT2G30820.2);HAS 166 BLAST HITS TO 144 PROTEINS IN 35 SPECIES: ARCHAE - 0;BACTERIA - 17;METAZOA - 13;FUNGI - 20;PLANTS - 104;VIRUSES - 0;OTHER EUKARYOTES - 12 (SOURCE: NCBI BLINK).	AT1G06660.1
NaN	0.0128	MGSGGSSVVLDSENGVETESRK	Phospho@3=11;Phospho@6|7	3	TEM1, EDF1	AP2/B3 TRANSCRIPTION FACTOR FAMILY PROTEIN	AT1G25560.1
NaN	0.0132	SNPFYSEAYTTNGSGTGFK	Label:15N(1)+Phospho@6|9|10|11|14	2	CDPK19, CPK8 CDPK19, CPK8 CDPK19, CPK8 CDPK19, CPK8	CALCIUM-DEPENDENT PROTEIN KINASE 19;CALCIUM-DEPENDENT PROTEIN KINASE 19;CALCIUM-DEPENDENT PROTEIN KINASE 19;CALCIUM-DEPENDENT PROTEIN KINASE 19	AT5G19450.1
NaN	0.0137	SPIRSPNQK	Phospho@1=77	2		PROTEIN OF UNKNOWN FUNCTION (DUF668)	AT1G34320.1
NaN	0.0142	SFQNLGISSNGPDFSSR	Phospho@1|8	3	AOC3	ALLENE OXIDE CYCLASE 3	AT3G25780.1
NaN	0.0146	FLSNVTSNITNGSNGSSGSPQRPGTLNNSDNGSFR	Label:15N(1)+Phospho@10|16|17|19|25|29	3		PPPDE PUTATIVE THIOL PEPTIDASE FAMILY PROTEIN;PPPDE PUTATIVE THIOL PEPTIDASE FAMILY PROTEIN	AT4G25660.1
NaN	0.0149	NLEGIQDSSDQITTSLGK	Label:15N(1)+Phospho@13=6	2	CRY2, FHA, AT-PHH1, PHH1, ATCRY2	CRYPTOCHROME 2	AT1G04400.1
NaN	0.0152	TVAAETVNGSSNVNTPSK	Label:15N(1)+Phospho&Label:15N(1)+Phospho@((6&(15|17))|(10&(15|17)))	2		FUNCTIONS IN: MOLECULAR	AT5G64090.1
NaN	0.0158	IGHESSENGDYEQQIPD	Label:15N(1)+Phospho@6|11	2		AT HOOK MOTIF DNA-BINDING FAMILY PROTEIN;AT HOOK MOTIF DNA-BINDING FAMILY PROTEIN;AT HOOK MOTIF DNA-BINDING FAMILY PROTEIN	AT3G04590.2
NaN	0.016	GSESPGTEANGNAYDFTTK	Label:15N(1)+Phospho@2|4	2	ATB BETA ATB BETA ATB BETA	PROTEIN PHOSPHATASE 2A, REGULATORY SUBUNIT PR55;PROTEIN PHOSPHATASE 2A, REGULATORY SUBUNIT PR55;PROTEIN PHOSPHATASE 2A, REGULATORY SUBUNIT PR55	AT1G17720.1
NaN	0.0166	HIQAGASK	Phospho@7	2	GAPB	GLYCERALDEHYDE-3-PHOSPHATE DEHYDROGENASE B SUBUNIT	AT1G42970.1
NaN	0.0167	KGESDEEMMIHQPAR	Phospho@4	3		REGULATOR OF VPS4 ACTIVITY IN THE MVB PATHWAY PROTEIN	AT4G32350.1
NaN	0.0167	QADLSKDSDIK	Phospho@8=26	2		LOCATED IN: CYTOSOL, CHLOROPLAST;EXPRESSED IN: 24 PLANT STRUCTURES;EXPRESSED DURING: 14 GROWTH STAGES;BEST ARABIDOPSIS THALIANA PROTEIN MATCH IS: TUDOR/PWWP/MBT SUPERFAMILY PROTEIN (TAIR:AT1G15940.1);HAS 137162 BLAST HITS TO 70781 PROTEINS IN 2973 SPECIES: ARCHAE - 289;BACTERIA - 24182;METAZOA - 56725;FUNGI - 20130;PLANTS - 6559;VIRUSES - 758;OTHER EUKARYOTES - 28519 (SOURCE: NCBI BLINK).	AT4G31880.1
NaN	0.0175	EVGSDRDGGSPQDNGRNSVVSPVVGAGGDSSK	Label:15N(1)+Phospho&Label:15N(1)+Phospho@((4&(10|18|21))|(10&(18|21))|(18&21))	4	RSZ33, ATRSZ33, RS2Z33, AT-RS2Z33	ARGININE/SERINE-RICH ZINC KNUCKLE-CONTAINING PROTEIN 33	AT2G37340.1
NaN	0.0176	SPSVSVVAK	Phospho@1|3	2		RETICULON FAMILY PROTEIN	AT5G58000.1
NaN	0.0184	ADGSDSEEACLEVSEEAIK	Label:15N(1)+Phospho@4=36;Label:15N(1)+Phospho@6=27	2		P-LOOP CONTAINING NUCLEOSIDE TRIPHOSPHATE HYDROLASES SUPERFAMILY PROTEIN;P-LOOP CONTAINING NUCLEOSIDE TRIPHOSPHATE HYDROLASES SUPERFAMILY PROTEIN;P-LOOP CONTAINING NUCLEOSIDE TRIPHOSPHATE HYDROLASES SUPERFAMILY PROTEIN	AT3G19740.1
NaN	0.0196	EFEPIDSGSELEEDDLK	Phospho@7=20	2		PROCESS UNKNOWN;EXPRESSED IN: 23 PLANT STRUCTURES;EXPRESSED DURING: 13 GROWTH STAGES;CONTAINS INTERPRO DOMAIN/S: RIBOSOME BIOGENESIS PROTEIN NOP16 (INTERPRO:IPR019002);HAS 104 BLAST HITS TO 104 PROTEINS IN 57 SPECIES: ARCHAE - 0;BACTERIA - 0;METAZOA - 0;FUNGI - 63;PLANTS - 35;VIRUSES - 0;OTHER EUKARYOTES - 6 (SOURCE: NCBI BLINK).	AT1G02870.1
NaN	0.0198	TANLPSSDDPSAPNKPESVNGDQVDQEIQNFK	Label:15N(1)+Phospho@11|18	4	BSK2BSK2BSK2BSK2	BR-SIGNALING KINASE 2;BR-SIGNALING KINASE 2;BR-SIGNALING KINASE 2;BR-SIGNALING KINASE 2	AT5G46570.1
NaN	0.02	ADNNNNNVDAFSDAGWSRELGPSSEISEK	Label:15N(1)+Phospho@12|17|23|24	3		CALCIUM-BINDING TETRATRICOPEPTIDE FAMILY PROTEIN;CALCIUM-BINDING TETRATRICOPEPTIDE FAMILY PROTEIN;CALCIUM-BINDING TETRATRICOPEPTIDE FAMILY PROTEIN	AT1G05150.1
NaN	0.0205	GRSPNGSSVLK	Label:15N(1)+Phospho@3=56	2		DNA-BINDING BROMODOMAIN-CONTAINING PROTEIN	AT3G57980.1
NaN	0.0207	AVEPTPPSTPSPSPFEDEVFVR	Phospho&Phospho@((5&(8|9|11))|(8&(9|11))|(9&11))	3	UPM1	UROPHORPHYRIN METHYLASE 1	AT5G40850.1
NaN	0.0207	GGFSRDDELGFSSDDEVSANPR	Phospho@12=27;Phospho@13=36	2		ZINC FINGER (RAN-BINDING) FAMILY PROTEIN	AT1G55040.1
NaN	0.0213	EEAASSPVSGAADHQVPASP	Phospho@19=41	2	ATMAP65-1, MAP65-1 ATMAP65-1, MAP65-1 ATMAP65-1, MAP65-1	MICROTUBULE-ASSOCIATED PROTEINS 65-1;MICROTUBULE-ASSOCIATED PROTEINS 65-1;MICROTUBULE-ASSOCIATED PROTEINS 65-1	AT5G55230.1
NaN	0.0221	ELGPSSEISEK	Phospho@6|9	2		CALCIUM-BINDING TETRATRICOPEPTIDE FAMILY PROTEIN	AT1G05150.1
NaN	0.0223	SNALGDEDSLDATEPGLTK	Phospho@9=37	2	HUA2 HUA2	TUDOR/PWWP/MBT DOMAIN-CONTAINING PROTEIN;TUDOR/PWWP/MBT DOMAIN-CONTAINING PROTEIN	AT5G23150.1
NaN	0.0229	ASPSLAERR	Phospho@2=28	2	MKP1, ATMKP1	MITOGEN-ACTIVATED PROTEIN KINASE PHOSPHATASE 1	AT3G55270.1
NaN	0.0233	SENTSPVSGNDSDLSQLSEK	Phospho@5=7	2	CAMTA3, SR1 CAMTA3, SR1	SIGNAL RESPONSIVE 1;SIGNAL RESPONSIVE 1	AT2G22300.1
NaN	0.0237	IVSVASNASQDIK	Phospho@9=27	2		SMAD/FHA DOMAIN-CONTAINING PROTEIN;SMAD/FHA DOMAIN-CONTAINING PROTEIN	AT2G45460.1
NaN	0.0238	NTTNGSQWESSLFSSSMSDLFSR	Label:15N(1)+Phospho@10|14|15|16	3	AML1, ML1	MEI2-LIKE PROTEIN 1	AT5G61960.1
NaN	0.0239	VSGETAIESPTIDVSSK	Phospho@9=13	2	AXS2	UDP-D-APIOSE/UDP-D-XYLOSE SYNTHASE 2	AT1G08200.1
NaN	0.0242	RPAASGASSSTSNVQENGSGSEDEDEDEAGGTQAR	Label:15N(1)+Phospho&Label:15N(1)+Phospho@((5&(8|9|10|11|12|19|21))|(8&(9|10|11|12|19|21))|(9&(10|11|12|21))|(10&(11|12|19|21))|(11&(12|19|21))|(12&(19|21))|(19&21))	4		CONTAINS INTERPRO DOMAIN/S: DDRGK DOMAIN (INTERPRO:IPR019153);HAS 30201 BLAST HITS TO 17322 PROTEINS IN 780 SPECIES: ARCHAE - 12;BACTERIA - 1396;METAZOA - 17338;FUNGI - 3422;PLANTS - 5037;VIRUSES - 0;OTHER EUKARYOTES - 2996 (SOURCE: NCBI BLINK).;CONTAINS INTERPRO DOMAIN/S: DDRGK DOMAIN (INTERPRO:IPR019153);HAS 30201 BLAST HITS TO 17322 PROTEINS IN 780 SPECIES: ARCHAE - 12;BACTERIA - 1396;METAZOA …	AT4G27120.1
NaN	0.0245	AHGTDPSPPMSPILGATR	Label:15N(1)+Phospho@4|7	2	BAM1, BMY7, TR-BAMY BAM1, BMY7, TR-BAMY BAM1, BMY7, TR-BAMY BAM1, BMY7, TR-BAMY BAM1, BMY7, TR-BAMY	BETA-AMYLASE 1;BETA-AMYLASE 1;BETA-AMYLASE 1;BETA-AMYLASE 1;BETA-AMYLASE 1	AT3G23920.1
NaN	0.0255	LCSSLEPLFR	Carbamidomethyl@2;Phospho@3=13	2		CALMODULIN-BINDING PROTEIN	AT2G24300.2
NaN	0.0262	SELESTDDGPEEVVEIPK	Phospho@1|5|6	3		PROCESS UNKNOWN;LOCATED IN: PLASMA MEMBRANE, VACUOLE;EXPRESSED IN: GUARD CELL, CULTURED CELL;BEST ARABIDOPSIS THALIANA PROTEIN MATCH IS: PROTON PUMP INTERACTOR 1 (TAIR:AT4G27500.1);HAS 30201 BLAST HITS TO 17322 PROTEINS IN 780 SPECIES: ARCHAE - 12;BACTERIA - 1396;METAZOA - 17338;FUNGI - 3422;PLANTS - 5037;VIRUSES - 0;OTHER EUKARYOTES - 2996 (SOURCE: NCBI BLINK).;FUNCTIONS IN: MOLECULAR	AT1G20970.1
NaN	0.0272	AGTENGRPSSSSAANNSSSDQIQR	Label:15N(1)+Phospho@17=14;Label:15N(1)+Phospho@3|9|10|11|12	3	TPR2 TPR2 TPR2 TPR2 TPR2	TOPLESS-RELATED 2;TOPLESS-RELATED 2;TOPLESS-RELATED 2;TOPLESS-RELATED 2;TOPLESS-RELATED 2	AT3G16830.1
NaN	0.0281	FYLSDEYEDK	Phospho@4=50	2		PROTEIN KINASE SUPERFAMILY PROTEIN	AT1G45160.1
NaN	0.0281	TNSIENSGSDQPSSPSVLQTQSPR	Label:15N(1)+Phospho@22=15;Label:15N(1)+Phospho@7|9|13|14	3		BSD DOMAIN-CONTAINING PROTEIN;BSD DOMAIN-CONTAINING PROTEIN;BSD DOMAIN-CONTAINING PROTEIN	AT3G49800.1
NaN	0.0285	SVPLQIDNLSENASPR	Phospho@10=75;Phospho@14=111	2	PROCESS UNKNOWNLOCATED IN: PLASMA MEMBRANEEXPRESSED IN: 21 PLANT STRUCTURESEXPRESSED DURING: 13 GROWTH STAGESBEST ARABIDOPSIS THALIANA PROTEIN MATCH IS: NUCLEOLAR PROTEIN GAR2-RELATED (TAIR:AT2G42320.2)HAS 1327 BLAST HITS TO 470 PROTEINS IN 132 SPECIES: ARCHAE - 2BACTERIA - 131METAZOA - 139FUNGI - 114PLANTS - 114VIRUSES - 0OTHER EUKARYOTES - 827 (SOURCE: NCBI BLINK).FUNCTIONS IN: MOLECULAR	FUNCTION UNKNOWN;INVOLVED IN: BIOLOGICAL	AT3G01810.1
NaN	0.0289	LLSEPAPGISASPSEENMR	Phospho@3=41	3	UBC36, UBC13B UBC36, UBC13B	UBIQUITIN-CONJUGATING ENZYME 36;UBIQUITIN-CONJUGATING ENZYME 36	AT1G16890.2
NaN	0.0293	ELDLGSPVSPLRSQPR	Phospho@6=45;Phospho@9=13	3	TTL1	TETRATRICOPETIDE-REPEAT THIOREDOXIN-LIKE 1	AT1G53300.1
NaN	0.0294	NPVSYESEDNGVYQQSGR	Label:15N(1)+Phospho@4|5	2	REF6 REF6 REF6	RELATIVE OF EARLY FLOWERING 6;RELATIVE OF EARLY FLOWERING 6;RELATIVE OF EARLY FLOWERING 6	AT3G48430.1
NaN	0.03	AAAVSTEWESFGNGVGSLNPPPPASPSANVTQDWEK	Label:15N(1)+Phospho@17=8	4	ATBAG4, BAG4 ATBAG4, BAG4	BCL-2-ASSOCIATED ATHANOGENE 4;BCL-2-ASSOCIATED ATHANOGENE 4	AT3G51780.1
NaN	0.0301	VLSESDVIR	Phospho@3=20	2		TETRATRICOPEPTIDE REPEAT (TPR)-LIKE SUPERFAMILY PROTEIN	AT4G17940.1
NaN	0.0307	THSFLGNGIASPK	Label:15N(1)+Phospho@11=37	3	ATTOC132, TOC132 ATTOC132, TOC132	MULTIMERIC TRANSLOCON COMPLEX IN THE OUTER ENVELOPE MEMBRANE 132;MULTIMERIC TRANSLOCON COMPLEX IN THE OUTER ENVELOPE MEMBRANE 132	AT2G16640.1
NaN	0.0311	NLFGAYSNGGESANK	Label:15N(1)+Phospho@12=32	2	NUP155 NUP155	NUCLEOPORIN 155;NUCLEOPORIN 155	AT1G14850.1
NaN	0.0315	HAPSSISSTGSNSSNGNNNLPAVSFAPR	Label:15N(1)+Phospho@13|14	3		PROCESS UNKNOWN;LOCATED IN: PLASMA MEMBRANE;EXPRESSED IN: 22 PLANT STRUCTURES;EXPRESSED DURING: 13 GROWTH STAGES;BEST ARABIDOPSIS THALIANA PROTEIN MATCH IS: UNKNOWN PROTEIN (TAIR:AT5G23700.1);HAS 12429 BLAST HITS TO 9751 PROTEINS IN 897 SPECIES: ARCHAE - 180;BACTERIA - 1190;METAZOA - 6552;FUNGI - 1361;PLANTS - 886;VIRUSES - 50;OTHER EUKARYOTES - 2210 (SOURCE: NCBI BLINK).	AT3G48860.2
NaN	0.0317	DVSLLQQEEGNSSSSSR	Phospho@12=12;Phospho@13|14|15	3		LEUCINE-RICH REPEAT TRANSMEMBRANE PROTEIN KINASE	AT1G53440.1
NaN	0.0322	VLIAPNGSVYSLGVPLLAEHMNSSNK	Label:15N(1)+Phospho@8=6	3	KUP5	K+ UPTAKE PERMEASE 5	AT4G33530.1
NaN	0.0325	KPEQEKTEIVELDSPVSK	Phospho@7=148;Phospho@14=22	3		DNA-BINDING BROMODOMAIN-CONTAINING PROTEIN	AT1G58025.1
NaN	0.0332	LISKLSSSSFGR	Phospho&Phospho@((3&(6|7|8|9))|(6&(7|8|9))|(7&(8|9))|(8&9))	2	CPN60B, LEN1	CHAPERONIN 60 BETA	AT1G55490.1
NaN	0.0335	SPVPPPR	Phospho@1	2	ATFH6, FH6	FORMIN HOMOLOG 6	AT5G67470.1
NaN	0.0337	SLIEDEAELSDWVSDLR	Phospho@10=31	2		P-LOOP CONTAINING NUCLEOSIDE TRIPHOSPHATE HYDROLASES SUPERFAMILY PROTEIN	AT5G08610.1
NaN	0.0346	SASTPLLNSLVHVSSPR	Label:15N(1)+Phospho&Label:15N(1)+Phospho@((1&(14|15))|(3&(14|15))|(4&(14|15)))	3		TETRATRICOPEPTIDE REPEAT (TPR)-LIKE SUPERFAMILY PROTEIN;TETRATRICOPEPTIDE REPEAT (TPR)-LIKE SUPERFAMILY PROTEIN;TETRATRICOPEPTIDE REPEAT (TPR)-LIKE SUPERFAMILY PROTEIN	AT5G20190.1
NaN	0.0352	AGTENGRPSSSSAANNSSSDQIQR	Label:15N(1)+Phospho&Label:15N(1)+Phospho@((3&(9|10|11|12))|(9&(10|11|12))|(10&(11|12))|(11&12))	3	TPR2 TPR2 TPR2 TPR2 TPR2	TOPLESS-RELATED 2;TOPLESS-RELATED 2;TOPLESS-RELATED 2;TOPLESS-RELATED 2;TOPLESS-RELATED 2	AT3G16830.1
NaN	0.0355	SNVLLEGYVVDSAVNDDLK	Phospho@1=47	3		PROTEIN OF UNKNOWN FUNCTION (DUF1685)	AT2G43340.1
NaN	0.0356	SDNSLSSQFVTSESPANTAQQDSGK	Label:15N(1)+Phospho@1|4|6|7|11|12	3		PROTEIN KINASE SUPERFAMILY PROTEIN WITH OCTICOSAPEPTIDE/PHOX/BEM1P DOMAIN;PROTEIN KINASE SUPERFAMILY PROTEIN WITH OCTICOSAPEPTIDE/PHOX/BEM1P DOMAIN;PROTEIN KINASE SUPERFAMILY PROTEIN WITH OCTICOSAPEPTIDE/PHOX/BEM1P DOMAIN	AT1G79570.1
NaN	0.0359	TMDDDNFIDDTGLDPSER	Label:15N(1)+Phospho@16=34	2	IWS1, ATIWS1	TRANSCRIPTION ELONGATION FACTOR (TFIIS) FAMILY PROTEIN	AT1G32130.1
NaN	0.0365	ISAEDEMAGMDMTR	Label:15N(1)+Oxidation@7=26;Label:15N(1)+Phospho@13=18	2	ATAMT12, AMT12 ATAMT12, AMT12 ATAMT12, AMT12 ATAMT12, AMT12 ATAMT12, AMT12 ATAMT12, AMT12	AMMONIUM TRANSPORTER 1;2;AMMONIUM TRANSPORTER 1;2;AMMONIUM TRANSPORTER 1;2;AMMONIUM TRANSPORTER 1;2;AMMONIUM TRANSPORTER 1;2;AMMONIUM TRANSPORTER 1;2	AT1G64780.1
NaN	0.037	EYYSSDHDELEHEDQDSLTPGEMNMMFGSR	Phospho@3|4|5|17|19	4		PROTEIN KINASE SUPERFAMILY PROTEIN	AT5G63370.1
NaN	0.0376	NISPSRDSK	Phospho@3=8	2		DWNN DOMAIN, A CCHC-TYPE ZINC FINGER	AT5G47430.1
NaN	0.0382	LALTAAGSNPLVTQLSNGPLGALLEK	Label:15N(1)+Phospho@13|16	3	VCR VCR VCR	VARICOSE-RELATED;VARICOSE-RELATED;VARICOSE-RELATED	AT3G13290.1
NaN	0.0389	TRDSDDDEVHDRDYDLAGLANNLNQFR	Label:15N(1)+Phospho@1|4	4		SIT4 PHOSPHATASE-ASSOCIATED FAMILY PROTEIN;SIT4 PHOSPHATASE-ASSOCIATED FAMILY PROTEIN	AT3G45190.1
NaN	0.0395	SDSPVSAVSEPQLPEQK	Phospho@9=51;Phospho@1|3	2		KINASE-RELATED PROTEIN OF UNKNOWN FUNCTION (DUF1296);KINASE-RELATED PROTEIN OF UNKNOWN FUNCTION (DUF1296);KINASE-RELATED PROTEIN OF UNKNOWN FUNCTION (DUF1296)	AT3G13990.1
NaN	0.0396	IWTRPSESETQTNSSEANPTTALLSTSFTK	Label:15N(1)+Phospho@25=6	3		TRANSDUCIN/WD40 REPEAT-LIKE SUPERFAMILY PROTEIN	AT3G53390.1
NaN	0.0396	SDYDWLLTPPGTPQFEK	Phospho@8=26;Phospho@12=59	3		PROLINE-RICH FAMILY PROTEIN	AT3G09000.1
NaN	0.0397	KPVQSENGSVNGNTSKPNSPPPQPQSQAPSNGER	Label:15N(1)+Phospho&Label:15N(1)+Phospho@((14&(15|19))|(15&19))	3		CBS / OCTICOSAPEPTIDE/PHOX/BEMP1 (PB1) DOMAINS-CONTAINING PROTEIN;CBS / OCTICOSAPEPTIDE/PHOX/BEMP1 (PB1) DOMAINS-CONTAINING PROTEIN	AT3G52950.1
NaN	0.0404	YESPDTYSK	Phospho@3=19	2		RNA RECOGNITION MOTIF (RRM)-CONTAINING PROTEIN	AT4G12640.1
NaN	0.0418	MLSGSVSSK	Oxidation@1;Phospho@7|8	2		PROTEIN KINASE SUPERFAMILY PROTEIN	AT1G03740.1
NaN	0.0435	GSGFVAVEIPFTPR	Phospho@12=107	2	ATCLPC, ATHSP93-III, HSP93-III	CLP ATPASE	AT3G48870.1
NaN	0.0439	ASKSSTTDALSGVVFEPFK	Label:15N(1)+Phospho@2=8	2	ATFER4, FER4	FERRITIN 4	AT2G40300.1
NaN	0.0443	SESPTHPQTTSK	Phospho@1|3	2		GALACTOSE OXIDASE/KELCH REPEAT SUPERFAMILY PROTEIN	AT5G18590.1
NaN	0.0447	DLPVSTDNQPLLASGEK	Phospho@14=58	2		UNKNOWN PROTEIN;FUNCTIONS IN: MOLECULAR	AT2G30930.1
NaN	0.0465	SVSMNALQDSTASNVEK	Phospho@1|3	2	LDL3	LSD1-LIKE 3	AT4G16310.1
NaN	0.047	SPTVTSLTTSPENNK	Label:15N(1)+Phospho@8=7	2	AFH1, FH1, AHF1, ATFH1	FORMIN HOMOLOGY 1	AT3G25500.1
NaN	0.0473	NDGTDTESGAQEEDIIPDEVYK	Label:15N(1)+Phospho@4|6	2	TSL	PROTEIN KINASE SUPERFAMILY PROTEIN	AT5G20930.1
NaN	0.05	ELEEQELLGGADGSDDELSALINSMDDDK	Phospho@14=29;Oxidation@25	3		PHOSPHOINOSITIDE BINDING;PHOSPHOINOSITIDE BINDING;PHOSPHOINOSITIDE BINDING	AT1G61690.1
NaN	0.05	VSIFDYRTYQWR	Phospho@9=24;Phospho@6|8	2		GALACTOSE OXIDASE/KELCH REPEAT SUPERFAMILY PROTEIN	AT5G03020.1
NaN	0.0502	TNSSPIVGSPVNNNTWSSK	Label:15N(1)+Phospho@9=9	2		CCCH-TYPE ZINC FINGER PROTEIN WITH ARM REPEAT DOMAIN;CCCH-TYPE ZINC FINGER PROTEIN WITH ARM REPEAT DOMAIN;CCCH-TYPE ZINC FINGER PROTEIN WITH ARM REPEAT DOMAIN;CCCH-TYPE ZINC FINGER PROTEIN WITH ARM REPEAT DOMAIN	AT2G41900.1
NaN	0.0503	LLSNNGFSDFR	Label:15N(1)+Phospho@3=65	2	AtALMT9, ALMT9 AtALMT9, ALMT9	ALUMINUM-ACTIVATED MALATE TRANSPORTER 9;ALUMINUM-ACTIVATED MALATE TRANSPORTER 9	AT3G18440.1
NaN	0.0506	TANLPSSDDPSAPNKPESVNGDQVDQEIQNFK	Label:15N(1)+Phospho&Label:15N(1)+Phospho@((6&(7|11|18))|(7&18)|(11&18))	3	BSK2BSK2BSK2BSK2	BR-SIGNALING KINASE 2;BR-SIGNALING KINASE 2;BR-SIGNALING KINASE 2;BR-SIGNALING KINASE 2	AT5G46570.1
NaN	0.0518	RLSEDGNHDGIGDGNGSDSLPEFVGK	Label:15N(1)+Phospho@3=13	4	FRA3 FRA3	ENDONUCLEASE/EXONUCLEASE/PHOSPHATASE FAMILY PROTEIN;ENDONUCLEASE/EXONUCLEASE/PHOSPHATASE FAMILY PROTEIN	AT1G65580.1
NaN	0.0531	RYSDPAQNGDAASPGSGSNR	Label:15N(1)+Phospho@2|3	3	ADL6, DRP2A ADL6, DRP2A	DYNAMIN-LIKE PROTEIN 6;DYNAMIN-LIKE PROTEIN 6	AT1G10290.1
NaN	0.0532	SPNGGSGGSSHGVIR	Label:15N(1)+Phospho@1=13	3	PDV2PDV2	PLASTID DIVISION2;PLASTID DIVISION2	AT2G16070.2
NaN	0.0538	SPVPSLHQSLHFTPILECEEDDLQEER	Label:15N(1)+Phospho@1|5|9|13	4		UNKNOWN PROTEIN;INVOLVED IN: BIOLOGICAL	AT1G12330.1
NaN	0.0539	LPSVSALTSSEADDDMDR	Phospho@9|10	2		TRANSDUCIN FAMILY PROTEIN / WD-40 REPEAT FAMILY PROTEIN	AT4G04940.1
NaN	0.0539	LQYAASAMIR	Phospho@6=40;Oxidation@8	2	EDA10 EDA10	SEC7-LIKE GUANINE NUCLEOTIDE EXCHANGE FAMILY PROTEIN;SEC7-LIKE GUANINE NUCLEOTIDE EXCHANGE FAMILY PROTEIN	AT1G01960.1
NaN	0.0542	DQVTIPDSGWLSGMQTPQSGPSSPTFSLVSR	Label:15N(1)+Phospho@8|12|16|19|22|23|25	3	BEH3	BES1/BZR1 HOMOLOG 3	AT4G18890.1
NaN	0.0544	DTLGNGNENENLATFDTFDSIESITPVK	Phospho@25=23	3	KUP11	K+ UPTAKE PERMEASE 11	AT2G35060.1
NaN	0.0545	IDTLTPQDSPQRV	Phospho@5=7;Phospho@9=65	2		FMN-LINKED OXIDOREDUCTASES SUPERFAMILY PROTEIN;FMN-LINKED OXIDOREDUCTASES SUPERFAMILY PROTEIN	AT5G67220.1
NaN	0.0547	NFELLTIGSGKK	Phospho@9=11	2	CKI1, CKL11	CASEIN KINASE I	AT4G14340.1
NaN	0.0551	LSPEDLSK	Phospho@7=40	2	GTE01, IMB1, GTE1	TRANSCRIPTION FACTOR GTE6	AT2G34900.1
NaN	0.0551	SLSPETLALMCDER	Label:15N(1)+Phospho@1=8	2		TESMIN/TSO1-LIKE CXC DOMAIN-CONTAINING PROTEIN;TESMIN/TSO1-LIKE CXC DOMAIN-CONTAINING PROTEIN	AT2G20110.1
NaN	0.0553	NLPSDISASEIEEEFK	Label:15N(1)+Phospho@7|9	2		NUCLEAR TRANSPORT FACTOR 2 (NTF2) FAMILY PROTEIN WITH RNA BINDING (RRM-RBD-RNP MOTIFS) DOMAIN	AT5G43960.1
NaN	0.0565	VIADKPSDEEDDRQRSR	Phospho@7;Phospho@16	3		MIF4G DOMAIN-CONTAINING PROTEIN / MA3 DOMAIN-CONTAINING PROTEIN	AT1G80930.1
NaN	0.0566	SLPHSPINGFSF	Label:15N(1)+Phospho@5=9	2		PROTEIN KINASE SUPERFAMILY PROTEIN;PROTEIN KINASE SUPERFAMILY PROTEIN	AT1G49730.1
NaN	0.0573	DDEGSQDAAESLSGENVGISK	Phospho@5=66	2	MAPKKK7, MAP3KE1 MAPKKK7, MAP3KE1	MITOGEN-ACTIVATED PROTEIN KINASE KINASE KINASE 7;MITOGEN-ACTIVATED PROTEIN KINASE KINASE KINASE 7	AT3G13530.1
NaN	0.0576	ATNPDSNGSSHGTGLDMVTPVSGR	Label:15N(1)+Phospho@6|9|10|13	3	LINC1 LINC1	LITTLE NUCLEI1;LITTLE NUCLEI1	AT1G67230.1
NaN	0.0584	SGPPYSNGAANGVGDSAYGAASTRVPLPSSAPASELSPEAYSR	Label:15N(1)+Phospho@18|22|23|29|30|34|37	4	DRH1, ATDRH1	DEAD BOX RNA HELICASE 1	AT3G01540.1
NaN	0.059	DGVQPQPLSQNNHGGATTADNGGSGGASGVGGGGGGGGIPSFSEFSFADLK	Label:15N(1)+Phospho@9|17|18|24|28|41	4	BSK1 BSK1	BR-SIGNALING KINASE 1;BR-SIGNALING KINASE 1	AT4G35230.1
NaN	0.0596	ALIDATSSGSDLEDESGIR	Label:15N(1)+Phospho@7|8|10	2		ZN-DEPENDENT EXOPEPTIDASES SUPERFAMILY PROTEIN;ZN-DEPENDENT EXOPEPTIDASES SUPERFAMILY PROTEIN	AT5G60160.1
NaN	0.0596	ALIDATSSGSDLEDESGIR	Phospho@10=21	2		ZN-DEPENDENT EXOPEPTIDASES SUPERFAMILY PROTEIN;ZN-DEPENDENT EXOPEPTIDASES SUPERFAMILY PROTEIN	AT5G60160.1
NaN	0.0602	SAVKTPGVPGDETTEKLPDESGVEPTENSPK	Label:15N(1)+Phospho@29=26;Label:15N(1)+Phospho@1|5|13|14	4		SIT4 PHOSPHATASE-ASSOCIATED FAMILY PROTEIN	AT1G30470.1
NaN	0.0607	MANNGIINSGSMAENGFSSYR	Label:15N(1)+Phospho@9|11	3	AML5, ML5	MEI2-LIKE PROTEIN 5	AT1G29400.1
NaN	0.061	SDPVVSFR	Phospho@6=75	2	LOS1	RIBOSOMAL PROTEIN S5/ELONGATION FACTOR G/III/V FAMILY PROTEIN	AT1G56070.1
NaN	0.061	SGYWDPSSGGGGYGASYGR	Label:15N(1)+Phospho@7|8	2	EIN2, PIR2, CKR1, ERA3, ORE3, ORE2, ATEIN2	NRAMP METAL ION TRANSPORTER FAMILY PROTEIN	AT5G03280.1
NaN	0.061	SIDKPPHHDPILGVSSR	Phospho@15=11	4	ALA1 ALA1	AMINOPHOSPHOLIPID ATPASE 1;AMINOPHOSPHOLIPID ATPASE 1	AT5G04930.1
NaN	0.0621	QWSGDSGTTNAAAVAPSSPAR	Label:15N(1)+Phospho@17|18	2		UNKNOWN PROTEIN;BEST ARABIDOPSIS THALIANA PROTEIN MATCH IS: UNKNOWN PROTEIN (TAIR:AT3G48860.2);HAS 30201 BLAST HITS TO 17322 PROTEINS IN 780 SPECIES: ARCHAE - 12;BACTERIA - 1396;METAZOA - 17338;FUNGI - 3422;PLANTS - 5037;VIRUSES - 0;OTHER EUKARYOTES - 2996 (SOURCE: NCBI BLINK).;UNKNOWN PROTEIN;BEST ARABIDOPSIS THALIANA PROTEIN MATCH IS: UNKNOWN PROTEIN (TAIR:AT3G48860.2);HAS 30201 BLAST HITS TO 1…	AT5G13260.1
NaN	0.0623	TLSGGLGSPK	Phospho@3=25	2		IQ CALMODULIN-BINDING MOTIF FAMILY PROTEIN;IQ CALMODULIN-BINDING MOTIF FAMILY PROTEIN;IQ CALMODULIN-BINDING MOTIF FAMILY PROTEIN;IQ CALMODULIN-BINDING MOTIF FAMILY PROTEIN	AT3G52870.1
NaN	0.0625	TSPATPQPMAYSSANSSLPVSTPSFYSNGSSVGSQR	Label:15N(1)+Phospho@34=7	4		SEC23/SEC24 PROTEIN TRANSPORT FAMILY PROTEIN	AT4G01810.1
NaN	0.0637	AAAASSYSDNSGTESSPR	Label:15N(1)+Phospho@15|16	2	ADL6, DRP2A ADL6, DRP2A ADL6, DRP2A ADL6, DRP2A	DYNAMIN-LIKE PROTEIN 6;DYNAMIN-LIKE PROTEIN 6;DYNAMIN-LIKE PROTEIN 6;DYNAMIN-LIKE PROTEIN 6	AT1G10290.1
NaN	0.0637	LLDGVGASSSAHGTPR	Phospho@14=22	2		TRANSCRIPTIONAL REGULATOR FAMILY PROTEIN;TRANSCRIPTIONAL REGULATOR FAMILY PROTEIN;TRANSCRIPTIONAL REGULATOR FAMILY PROTEIN;TRANSCRIPTIONAL REGULATOR FAMILY PROTEIN	AT1G29220.1
NaN	0.0638	SRPGDLEAAQATNQDSEDEDNDER	Label:15N(1)+Phospho@12=7	3		ZINC FINGER, C3HC4 TYPE (RING FINGER) FAMILY PROTEIN;ZINC FINGER, C3HC4 TYPE (RING FINGER) FAMILY PROTEIN;ZINC FINGER, C3HC4 TYPE (RING FINGER) FAMILY PROTEIN	AT1G68070.1
NaN	0.0644	DTHVTTAVR	Phospho@2=45	2	BAK1, RKS10, SERK3, ELG, ATSERK3, ATBAK1 BAK1 SERK2, ATSERK2 SERK1, ATSERK1	BRI1-ASSOCIATED RECEPTOR KINASE;BRI1-ASSOCIATED RECEPTOR KINASE;SOMATIC EMBRYOGENESIS RECEPTOR-LIKE KINASE 2;SOMATIC EMBRYOGENESIS RECEPTOR-LIKE KINASE 1	AT4G33430.1
NaN	0.0651	IVTPDVVEVDDLDETVRGDGGFGSTGV	Phospho@24|25	3	DUT1	DUTP-PYROPHOSPHATASE-LIKE 1	AT3G46940.1
NaN	0.0652	SLIQQVNDNHQSR	Phospho@1=119	3	ELF4	PROTEIN OF UNKNOWN FUNCTION (DUF1313)	AT2G40080.1
NaN	0.0654	SSSDLQEPLLVEEEAACLK	Label:15N(1)+Phospho@1|2|3	2	ATMRP5, MRP5, ATABCC5, ABCC5 ATMRP5, MRP5, ATABCC5, ABCC5	MULTIDRUG RESISTANCE-ASSOCIATED PROTEIN 5;MULTIDRUG RESISTANCE-ASSOCIATED PROTEIN 5	AT1G04120.1
NaN	0.0661	GQQTMSYQGR	Phospho@4=18	2	CYP83B1, SUR2, RNT1, RED1, ATR4	CYTOCHROME P450, FAMILY 83, SUBFAMILY B, POLYPEPTIDE 1	AT4G31500.1
NaN	0.0663	SMNVHEAAAVAAQAVAEAEAAMAEAEEAAK	Label:15N(1)+Phospho@1;Label:15N(1)+Oxidation@22=22	3	TRB1, ATTRB1	TELOMERE REPEAT BINDING FACTOR 1	AT1G49950.1
NaN	0.0665	EVSSVSEGEPMQIESEK	Label:15N(1)+Phospho@3|6	2		UNKNOWN PROTEIN;LOCATED IN: CHLOROPLAST;HAS 1807 BLAST HITS TO 1807 PROTEINS IN 277 SPECIES: ARCHAE - 0;BACTERIA - 0;METAZOA - 736;FUNGI - 347;PLANTS - 385;VIRUSES - 0;OTHER EUKARYOTES - 339 (SOURCE: NCBI BLINK).;UNKNOWN PROTEIN;LOCATED IN: CHLOROPLAST;HAS 1807 BLAST HITS TO 1807 PROTEINS IN 277 SPECIES: ARCHAE - 0;BACTERIA - 0;METAZOA - 736;FUNGI - 347;PLANTS - 385;VIRUSES - 0;OTHER EUKARYOTES -…	AT5G53930.1
NaN	0.0665	EVSSVSEGEPMQIESEK	Phospho@6=22	2		UNKNOWN PROTEIN;LOCATED IN: CHLOROPLAST;HAS 1807 BLAST HITS TO 1807 PROTEINS IN 277 SPECIES: ARCHAE - 0;BACTERIA - 0;METAZOA - 736;FUNGI - 347;PLANTS - 385;VIRUSES - 0;OTHER EUKARYOTES - 339 (SOURCE: NCBI BLINK).;UNKNOWN PROTEIN;LOCATED IN: CHLOROPLAST;HAS 1807 BLAST HITS TO 1807 PROTEINS IN 277 SPECIES: ARCHAE - 0;BACTERIA - 0;METAZOA - 736;FUNGI - 347;PLANTS - 385;VIRUSES - 0;OTHER EUKARYOTES -…	AT5G53930.1
NaN	0.067	LNSSGSGSGVLSTSVSLTNGSSSVYPSAITQK	Label:15N(1)+Phospho@3|4|6|8|12|13|14|16|18	3		DNASE I-LIKE SUPERFAMILY PROTEIN	AT3G58560.1
NaN	0.0682	DGIQNSNSFLSQGK	Phospho@8=9	2		BAH DOMAIN;TFIIS HELICAL BUNDLE-LIKE DOMAIN	AT3G48050.1
NaN	0.0683	YTPDGSIALGLAPTSPLLSAASNSYGEGGVGDSGGNGNSVDPPVK	Label:15N(1)+Phospho@14|15|19|22|24|25	4		AT HOOK MOTIF DNA-BINDING FAMILY PROTEIN	AT5G46640.1
NaN	0.0691	SSDPNMNGSPAADTSLTAHWFSSK	Label:15N(1)+Phospho@1|2|9	3	ATEHD1, EHD1ATEHD1, EHD1	EPS15 HOMOLOGY DOMAIN 1;EPS15 HOMOLOGY DOMAIN 1	AT3G20290.1
NaN	0.0699	EIDEGLLSELDSIGDFNVK	Phospho@8=48	2		UNKNOWN PROTEIN;FUNCTIONS IN: MOLECULAR	AT5G17910.1
NaN	0.0705	IQEGPEGSLQSEMK	Label:15N(1)+Phospho@8=38	2	LINC3 LINC3 LINC3	LITTLE NUCLEI3;LITTLE NUCLEI3;LITTLE NUCLEI3	AT1G68790.1
NaN	0.0705	IQEGPEGSLQSEMK	Phospho@8=35	2	LINC3 LINC3 LINC3	LITTLE NUCLEI3;LITTLE NUCLEI3;LITTLE NUCLEI3	AT1G68790.1
NaN	0.0712	IYGNEDNEEDQNALNALDRDDSDSYFDDESAEVVISSLR	Phospho@22|24	4		SIT4 PHOSPHATASE-ASSOCIATED FAMILY PROTEIN	AT2G28360.1
NaN	0.0718	AASSTNQDYDLLQGR	Phospho@3=9;Phospho@4|5	2	LDL3	LSD1-LIKE 3	AT4G16310.1
NaN	0.0719	SSADMNTELIK	Phospho@1|2	2	PKS1	PHYTOCHROME KINASE SUBSTRATE 1	AT2G02950.1
NaN	0.0722	FLDMESSDFASSSSSPASPSR	Oxidation@4;Phospho@18=14	3		PROTEIN OF UNKNOWN FUNCTION (DUF1644);PROTEIN OF UNKNOWN FUNCTION (DUF1644)	AT1G77770.1
NaN	0.0724	SFTQSSPSFTQSSPSFTPTTK	Label:15N(1)+Phospho@8|10|12	2		CONTAINS INTERPRO DOMAIN/S: ATPASE, VACUOLAR ER ASSEMBLY FACTOR, VMA12 (INTERPRO:IPR021013);HAS 1807 BLAST HITS TO 1807 PROTEINS IN 277 SPECIES: ARCHAE - 0;BACTERIA - 0;METAZOA - 736;FUNGI - 347;PLANTS - 385;VIRUSES - 0;OTHER EUKARYOTES - 339 (SOURCE: NCBI BLINK).;CONTAINS INTERPRO DOMAIN/S: ATPASE, VACUOLAR ER ASSEMBLY FACTOR, VMA12 (INTERPRO:IPR021013);HAS 1807 BLAST HITS TO 1807 PROTEINS IN 27…	AT5G52980.1
NaN	0.073	GASVGAGGESLGQSSR	Phospho@3=128	2	JAC1 JAC1 JAC1 JAC1	J-DOMAIN PROTEIN REQUIRED FOR CHLOROPLAST ACCUMULATION RESPONSE 1;J-DOMAIN PROTEIN REQUIRED FOR CHLOROPLAST ACCUMULATION RESPONSE 1;J-DOMAIN PROTEIN REQUIRED FOR CHLOROPLAST ACCUMULATION RESPONSE 1;J-DOMAIN PROTEIN REQUIRED FOR CHLOROPLAST ACCUMULATION RESPONSE 1	AT1G75100.1
NaN	0.0731	RIYLHQEGFPGSR	Phospho@12=59	3	TMT2	TONOPLAST MONOSACCHARIDE TRANSPORTER2	AT4G35300.1
NaN	0.0732	ASHVSTATDEGSTAENEDVAESEVGGGSSSNHAK	Phospho@12|13|22	4	NINJA NINJA NINJA	NOVEL INTERACTOR OF JAZ;NOVEL INTERACTOR OF JAZ;NOVEL INTERACTOR OF JAZ	AT4G28910.1
NaN	0.0732	SYQDLDAPEEEVTVIDYRSL	Label:15N(1)+Phospho@19=8	3	SE	C2H2 ZINC-FINGER PROTEIN SERRATE (SE)	AT2G27100.1
NaN	0.0734	LENGQDDDTDDQFYEEYFDHDMGSDDDEDEK	Label:15N(1)+Oxidation@22;Label:15N(1)+Phospho@9|24	3	ATCCT1, CCT1 ATCCT1, CCT1 ATCCT1, CCT1	PHOSPHORYLCHOLINE CYTIDYLYLTRANSFERASE;PHOSPHORYLCHOLINE CYTIDYLYLTRANSFERASE;PHOSPHORYLCHOLINE CYTIDYLYLTRANSFERASE	AT2G32260.1
NaN	0.0736	TKPSVDDLDGSDDDDEEERPDATNGK	Label:15N(1)+Phospho@11=31	3		ZINC KNUCKLE (CCHC-TYPE) FAMILY PROTEIN;ZINC KNUCKLE (CCHC-TYPE) FAMILY PROTEIN	AT5G49400.1
NaN	0.0744	MEHSSDLTVEAMMLDSKASDLDK	Acetyl@N-term;Phospho@16|19	3	PMEAMT, AtPMEAMT	S-ADENOSYL-L-METHIONINE-DEPENDENT METHYLTRANSFERASES SUPERFAMILY PROTEIN	AT1G48600.1
NaN	0.0744	VLSGLVDPNAK	Phospho@3	2	WIP2 WIP2	WPP DOMAIN INTERACTING PROTEIN 2;WPP DOMAIN INTERACTING PROTEIN 2	AT5G56210.1
NaN	0.0748	LSASPGPSPSNQYNTPPYGIGNMAK	Phospho&Phospho@((2&(4|8|10))|(4&8))	3		DENTIN SIALOPHOSPHOPROTEIN-RELATED	AT3G21290.1
NaN	0.0756	SGVSNGVAQQNDSSVDTDSMK	Label:15N(1)+Phospho@1|4	2		LOCATED IN: CYTOSOL, CHLOROPLAST;EXPRESSED IN: 24 PLANT STRUCTURES;EXPRESSED DURING: 14 GROWTH STAGES;BEST ARABIDOPSIS THALIANA PROTEIN MATCH IS: TUDOR/PWWP/MBT SUPERFAMILY PROTEIN (TAIR:AT1G15940.1);HAS 137162 BLAST HITS TO 70781 PROTEINS IN 2973 SPECIES: ARCHAE - 289;BACTERIA - 24182;METAZOA - 56725;FUNGI - 20130;PLANTS - 6559;VIRUSES - 758;OTHER EUKARYOTES - 28519 (SOURCE: NCBI BLINK).;LOCATED…	AT4G31880.1
NaN	0.0759	LIEGQISASPASEEAGQNGHHASSPQAEEMGETR	Label:15N(1)+Phospho&Label:15N(1)+Phospho@((7&(23|24))|(9&(23|24)))	3		TRANSDUCIN/WD40 REPEAT-LIKE SUPERFAMILY PROTEIN;TRANSDUCIN/WD40 REPEAT-LIKE SUPERFAMILY PROTEIN;TRANSDUCIN/WD40 REPEAT-LIKE SUPERFAMILY PROTEIN;TRANSDUCIN/WD40 REPEAT-LIKE SUPERFAMILY PROTEIN	AT3G21060.1
NaN	0.0776	TPTPIILISSSDSETEDNAQGLLDQMSK	Label:15N(1)+Oxidation@26;Label:15N(1)+Phospho@9|10|11|13|15	3	HDA05, HDA5, ATHDA5HDA05, HDA5, ATHDA5	HISTONE DEACETYLASE 5;HISTONE DEACETYLASE 5	AT5G61060.1
NaN	0.0777	DGYEEVVSGTQEGEDLAVK	Label:15N(1)+Phospho@8=13	2		COMPONENT UNKNOWN;EXPRESSED IN: 21 PLANT STRUCTURES;EXPRESSED DURING: 13 GROWTH STAGES;CONTAINS INTERPRO DOMAIN/S: ARMADILLO-TYPE FOLD (INTERPRO:IPR016024);HAS 165 BLAST HITS TO 164 PROTEINS IN 73 SPECIES: ARCHAE - 0;BACTERIA - 0;METAZOA - 47;FUNGI - 68;PLANTS - 46;VIRUSES - 0;OTHER EUKARYOTES - 4 (SOURCE: NCBI BLINK).;FUNCTIONS IN: BINDING;INVOLVED IN: BIOLOGICAL	AT1G30240.1
NaN	0.0789	FSYNSYPDSAESSPR	Label:15N(1)+Phospho@6|9|12|13	2		OCTICOSAPEPTIDE/PHOX/BEM1P FAMILY PROTEIN;OCTICOSAPEPTIDE/PHOX/BEM1P FAMILY PROTEIN;OCTICOSAPEPTIDE/PHOX/BEM1P FAMILY PROTEIN;OCTICOSAPEPTIDE/PHOX/BEM1P FAMILY PROTEIN;OCTICOSAPEPTIDE/PHOX/BEM1P FAMILY PROTEIN;OCTICOSAPEPTIDE/PHOX/BEM1P FAMILY PROTEIN;OCTICOSAPEPTIDE/PHOX/BEM1P FAMILY PROTEIN;OCTICOSAPEPTIDE/PHOX/BEM1P FAMILY PROTEIN	AT5G09620.1
NaN	0.0791	NNIAFLGQTLPTNVFASSSSPSPR	Label:15N(1)+Phospho@17|18|19|20	3		C2H2-LIKE ZINC FINGER PROTEIN;C2H2-LIKE ZINC FINGER PROTEIN;C2H2-LIKE ZINC FINGER PROTEIN	AT3G45260.1
NaN	0.0801	MSPSPSQSMYADIPR	Phospho@6=9;Oxidation@9=43	2	NPH3, RPT3, JK218 NPH3, RPT3, JK218	PHOTOTROPIC-RESPONSIVE NPH3 FAMILY PROTEIN;PHOTOTROPIC-RESPONSIVE NPH3 FAMILY PROTEIN	AT5G64330.1
NaN	0.0801	VSEGKPNEASTSMPTSNVNQGDSPVADGGK	Phospho@23=28	3	MAPKKK7, MAP3KE1MAPKKK7, MAP3KE1	MITOGEN-ACTIVATED PROTEIN KINASE KINASE KINASE 7;MITOGEN-ACTIVATED PROTEIN KINASE KINASE KINASE 7	AT3G13530.1
NaN	0.0823	ASPGTTGPLSVVDSSPLK	Phospho@2=27	2		UNKNOWN PROTEIN;LOCATED IN: CHLOROPLAST;EXPRESSED IN: 22 PLANT STRUCTURES;EXPRESSED DURING: 13 GROWTH STAGES;BEST ARABIDOPSIS THALIANA PROTEIN MATCH IS: UNKNOWN PROTEIN (TAIR:AT2G19390.1);HAS 30201 BLAST HITS TO 17322 PROTEINS IN 780 SPECIES: ARCHAE - 12;BACTERIA - 1396;METAZOA - 17338;FUNGI - 3422;PLANTS - 5037;VIRUSES - 0;OTHER EUKARYOTES - 2996 (SOURCE: NCBI BLINK).	AT5G22450.1
NaN	0.0824	SAENIDLEFQESR	Phospho@1=116	2		PHOTOTROPIC-RESPONSIVE NPH3 FAMILY PROTEIN	AT1G67900.1
NaN	0.0834	TSLFSSSSDDLFLSPR	Phospho@14=86;Phospho@6|7	2		UNKNOWN PROTEIN;CONTAINS INTERPRO DOMAIN/S: PROTEIN OF UNKNOWN FUNCTION DUF1685 (INTERPRO:IPR012881);HAS 170 BLAST HITS TO 164 PROTEINS IN 34 SPECIES: ARCHAE - 0;BACTERIA - 1;METAZOA - 26;FUNGI - 10;PLANTS - 107;VIRUSES - 0;OTHER EUKARYOTES - 26 (SOURCE: NCBI BLINK).;UNKNOWN PROTEIN;CONTAINS INTERPRO DOMAIN/S: PROTEIN OF UNKNOWN FUNCTION DUF1685 (INTERPRO:IPR012881);HAS 170 BLAST HITS TO 164 PROT…	AT2G42760.1
NaN	0.0836	QVLQGPSATVNSPRENALSEEQLENLSLSAIK	Label:15N(1)+Phospho@7|9|12	3	EIF4G, CUM2	EUKARYOTIC TRANSLATION INITIATION FACTOR 4G	AT3G60240.2
NaN	0.0847	YEGLDPETSDLDTDNEALTPPK	Phospho@13=29;Phospho@8|9	2	MLO8, ATMLO8MLO8, ATMLO8	SEVEN TRANSMEMBRANE MLO FAMILY PROTEIN;SEVEN TRANSMEMBRANE MLO FAMILY PROTEIN	AT2G17480.1
NaN	0.0849	FYDSPRPFFGYNGSTF	Label:15N(1)+Phospho@4=9	2		TAUTOMERASE/MIF SUPERFAMILY PROTEIN	AT5G57170.1
NaN	0.0851	NVDFNASQTYR	Phospho@7=21	2		ENTH/ANTH/VHS SUPERFAMILY PROTEIN	AT4G25940.1
NaN	0.0853	ILEISLNNVSSDDLNR	Label:15N(1)+Phospho@10=14	2	GRV2, KAM2 GRV2, KAM2	DNAJ HEAT SHOCK N-TERMINAL DOMAIN-CONTAINING PROTEIN;DNAJ HEAT SHOCK N-TERMINAL DOMAIN-CONTAINING PROTEIN	AT2G26890.1
NaN	0.0862	SPVSGGEGVPDTLEHCSDDER	Phospho@1=29;Carbamidomethyl@16;Phospho@17=20	3		UNKNOWN PROTEIN;HAS 50 BLAST HITS TO 42 PROTEINS IN 12 SPECIES: ARCHAE - 0;BACTERIA - 0;METAZOA - 1;FUNGI - 0;PLANTS - 49;VIRUSES - 0;OTHER EUKARYOTES - 0 (SOURCE: NCBI BLINK).	AT4G28260.1
NaN	0.0863	GGDDDAEWQISQSPTSVIGHSNGDEGLNQPMLELQINDQR	Label:15N(1)+Oxidation@31;Label:15N(1)+Phospho@11|13|15|16|21	4		NUCLEOTIDE-SENSITIVE CHLORIDE CONDUCTANCE REGULATOR (ICLN) FAMILY PROTEIN;NUCLEOTIDE-SENSITIVE CHLORIDE CONDUCTANCE REGULATOR (ICLN) FAMILY PROTEIN;NUCLEOTIDE-SENSITIVE CHLORIDE CONDUCTANCE REGULATOR (ICLN) FAMILY PROTEIN	AT5G62290.1
NaN	0.0867	KETENVESEDDDIMEVENPMMVSK	Phospho@8=11;Oxidation@20=13	3	SAE2, ATSAE2, EMB2764 SAE2, ATSAE2, EMB2764	SUMO-ACTIVATING ENZYME 2;SUMO-ACTIVATING ENZYME 2	AT2G21470.1
NaN	0.0881	MNTDWQQLNNSFFVSSTPPSPTR	Label:15N(1)+Phospho@20=7	2	BEH4 BEH4 BEH4 BEH4 BEH4	BES1/BZR1 HOMOLOG 4;BES1/BZR1 HOMOLOG 4;BES1/BZR1 HOMOLOG 4;BES1/BZR1 HOMOLOG 4;BES1/BZR1 HOMOLOG 4	AT1G78700.1
NaN	0.0891	SGSELEEMASPK	Phospho@10=112	2		SEC14P-LIKE PHOSPHATIDYLINOSITOL TRANSFER FAMILY PROTEIN	AT1G19650.1
NaN	0.0894	SLVMGDIGDLLSEDDEEEDQDYDFLK	Phospho@12=26	3		P-LOOP CONTAINING NUCLEOSIDE TRIPHOSPHATE HYDROLASES SUPERFAMILY PROTEIN;P-LOOP CONTAINING NUCLEOSIDE TRIPHOSPHATE HYDROLASES SUPERFAMILY PROTEIN	AT5G63630.1
NaN	0.0896	LLELFETEDPR	Phospho@7	2	ATB' ALPHA	PROTEIN PHOSPHATASE 2A REGULATORY B SUBUNIT FAMILY PROTEIN	AT5G03470.1
NaN	0.09	RIAAMLEPTVDSLRDEDGEPLADNEEGNGSDAEEDSEEATDGEK	Label:15N(1)+Phospho@30=11;Label:15N(1)+Phospho@36=11	4	AtRFC1, RFC1 AtRFC1, RFC1 AtRFC1, RFC1	REPLICATION FACTOR C1;REPLICATION FACTOR C1;REPLICATION FACTOR C1	AT5G22010.1
NaN	0.0906	AAAASSWSDNSGTESSPRTNGGSSGEDWMNAFNAAASGPDSLK	Label:15N(1)+Oxidation@29;Label:15N(1)+Phospho@5|6|8|11	4	ADL3, CF1, DRP2B, DL3 ADL3, CF1, DRP2B, DL3	DYNAMIN-LIKE 3;DYNAMIN-LIKE 3	AT1G59610.1
NaN	0.0906	AQTGVMTAETGTYR	Oxidation@6;Phospho@7=30	2		ACT-LIKE PROTEIN TYROSINE KINASE FAMILY PROTEIN;ACT-LIKE PROTEIN TYROSINE KINASE FAMILY PROTEIN	AT4G38470.1
NaN	0.0913	MVDISGDEASLSR	Phospho@5=43	2	EMB2754	VACUOLAR SORTING PROTEIN 39	AT4G36630.1
NaN	0.0917	GFDLNIPPIPEFSMVNGDEEVMSPMPAK	Label:15N(1)+Oxidation@25=13;Label:15N(1)+Phospho@13|23	3	C2H2, CZF2, ZAT6	ZINC FINGER OF ARABIDOPSIS THALIANA 6	AT5G04340.1
NaN	0.0932	AAEDTPPATASSDSSSTTAAAAPAK	Label:15N(1)+Phospho@5=37	2	PSAE-2 PSAE-2 PSAE-2 PSAE-2	PHOTOSYSTEM I SUBUNIT E-2;PHOTOSYSTEM I SUBUNIT E-2;PHOTOSYSTEM I SUBUNIT E-2;PHOTOSYSTEM I SUBUNIT E-2	AT2G20260.1
NaN	0.0935	VHNPVVESSIQPQRSPR	Phospho@8|9|15	4	IQD31	IQ-DOMAIN 31	AT1G74690.1
NaN	0.0941	DNLTLWTSDLNEEGDER	Phospho@8=15	2	GRF10, 14-3-3EPSILON, GF14 EPSILON GRF10, GF14 EPSILON	GENERAL REGULATORY FACTOR 10;GENERAL REGULATORY FACTOR 10	AT1G22300.1
NaN	0.095	FLSNVTSNITNGSNGSSGSPQRPGTLNNSDNGSFR	Label:15N(1)+Phospho@6|7|10|13|16|17|19	3		PPPDE PUTATIVE THIOL PEPTIDASE FAMILY PROTEIN;PPPDE PUTATIVE THIOL PEPTIDASE FAMILY PROTEIN	AT4G25660.1
NaN	0.0952	FGPVELALDSESESEASPESLNPVEFDLVESYR	Phospho@10|12|14|17	3		PENTATRICOPEPTIDE REPEAT (PPR-LIKE) SUPERFAMILY PROTEIN	AT5G42310.1
NaN	0.0958	NSVASASASASATPVDR	Phospho@5=15;Phospho@9=15	2	ATILP1, ILP1 ATILP1, ILP1	IAP-LIKE PROTEIN 1;IAP-LIKE PROTEIN 1	AT1G17210.1
NaN	0.0975	KGDFVDESSATTESDIEETFK	Phospho@14=28	3	ATPPC3, PPC3	PHOSPHOENOLPYRUVATE CARBOXYLASE 3	AT3G14940.1
NaN	0.0975	KGDFVDESSATTESDLEETFK	Phospho@14=28	3	ATPPC1, PEPC1, ATPEPC1, PPC1 ATPPC1, PEPC1, ATPEPC1, PPC1 ATPPC1, PEPC1, ATPEPC1, PPC1	PHOSPHOENOLPYRUVATE CARBOXYLASE 1;PHOSPHOENOLPYRUVATE CARBOXYLASE 1;PHOSPHOENOLPYRUVATE CARBOXYLASE 1	AT1G53310.1
NaN	0.0981	FDPPSIVDSAK	Phospho@5|9	2		UNCHARACTERISED PROTEIN FAMILY (UPF0497)	AT1G17200.1
NaN	0.099	SLNPDYDPDDQDVDSSSDVRAPLIPNHPPDNSDPDPTTAIK	Label:15N(1)+Phospho@15|16|17	4		UNKNOWN PROTEIN;FUNCTIONS IN: MOLECULAR	AT2G34585.1
NaN	0.099	SRSEENINLEEIQEVR	Label:15N(1)+Phospho@1;Label:15N(1)+Phospho@3	2		PHOTOTROPIC-RESPONSIVE NPH3 FAMILY PROTEIN;PHOTOTROPIC-RESPONSIVE NPH3 FAMILY PROTEIN	AT3G26490.1
NaN	0.099	STLSNLAFGNVLAAAAR	Phospho@1|2|4	2	PLP3b	PHOSDUCIN-LIKE PROTEIN 3 HOMOLOG	AT5G66410.1
NaN	0.0991	DHDADSLPSPTRETTPSLPVNGR	Label:15N(1)+Phospho&Label:15N(1)+Phospho@((11&(14|15|17))|(14&(15|17))|(15&17))	3	CPL3, ATCPL3	C-TERMINAL DOMAIN PHOSPHATASE-LIKE 3	AT2G33540.1
NaN	0.0999	SFCGPNMTPRPSNLTGAEIYSLSTTPR	Label:15N(1)+Phospho@8|12|15	3	PIN3, ATPIN3 PIN3, ATPIN3 PIN3, ATPIN3 PIN3, ATPIN3 PIN3, ATPIN3 PIN3, ATPIN3	AUXIN EFFLUX CARRIER FAMILY PROTEIN;AUXIN EFFLUX CARRIER FAMILY PROTEIN;AUXIN EFFLUX CARRIER FAMILY PROTEIN;AUXIN EFFLUX CARRIER FAMILY PROTEIN;AUXIN EFFLUX CARRIER FAMILY PROTEIN;AUXIN EFFLUX CARRIER FAMILY PROTEIN	AT1G70940.1
NaN	0.1	SITLSASSSSCCYSPMSVHSSDDSSR	Label:15N(1)+Oxidation@16;Label:15N(1)+Phospho@5|7|8|9|10|13|14|17	3		TETRATRICOPEPTIDE REPEAT (TPR)-LIKE SUPERFAMILY PROTEIN;TETRATRICOPEPTIDE REPEAT (TPR)-LIKE SUPERFAMILY PROTEIN	AT5G20190.1
NaN	0.101	DAVAGAPINVTGSASGSNSATIPSMFPAGSAPPLSPR	Label:15N(1)+Oxidation@25;Label:15N(1)+Phospho@35=9	3		CALCIUM-BINDING EF-HAND FAMILY PROTEIN;CALCIUM-BINDING EF-HAND FAMILY PROTEIN;CALCIUM-BINDING EF-HAND FAMILY PROTEIN;CALCIUM-BINDING EF-HAND FAMILY PROTEIN;CALCIUM-BINDING EF-HAND FAMILY PROTEIN	AT5G28850.2
NaN	0.102	HLEENGSDGEQGPGGSNGWITTINDVEMENQIVLPEDKK	Label:15N(1)+Phospho@7|21|22	4	MEE5, CLO, GFA1	RIBOSOMAL PROTEIN S5/ELONGATION FACTOR G/III/V FAMILY PROTEIN	AT1G06220.1
NaN	0.102	VLSMSNSPEAR	Phospho@3=42	2		CALMODULIN-BINDING TRANSCRIPTION ACTIVATOR PROTEIN WITH CG-1 AND ANKYRIN DOMAINS;CALMODULIN-BINDING TRANSCRIPTION ACTIVATOR PROTEIN WITH CG-1 AND ANKYRIN DOMAINS;CALMODULIN-BINDING TRANSCRIPTION ACTIVATOR PROTEIN WITH CG-1 AND ANKYRIN DOMAINS;CALMODULIN-BINDING TRANSCRIPTION ACTIVATOR PROTEIN WITH CG-1 AND ANKYRIN DOMAINS	AT1G67310.1
NaN	0.103	IAAMLEPTVDSLRDEDGEPLADNEEGNGSDAEEDSEEATDGEK	Label:15N(1)+Phospho@29=6	4	AtRFC1, RFC1 AtRFC1, RFC1 AtRFC1, RFC1 AtRFC1, RFC1	REPLICATION FACTOR C1;REPLICATION FACTOR C1;REPLICATION FACTOR C1;REPLICATION FACTOR C1	AT5G22010.1
NaN	0.104	SNASVGNGSVEDANTDASEVSK	Label:15N(1)+Phospho@4|9	2	WPP2 WPP2	WPP DOMAIN PROTEIN 2;WPP DOMAIN PROTEIN 2	AT1G47200.1
NaN	0.105	LHSEMIAEEEAIGSSPK	Phospho@14=13	2		SH3 DOMAIN-CONTAINING PROTEIN;SH3 DOMAIN-CONTAINING PROTEIN;SH3 DOMAIN-CONTAINING PROTEIN;SH3 DOMAIN-CONTAINING PROTEIN	AT1G31440.1
NaN	0.108	IDDTATSENEVTEIEK	Phospho@6|7	3	ESP4 ESP4	HEAT REPEAT-CONTAINING PROTEIN;HEAT REPEAT-CONTAINING PROTEIN	AT5G01400.1
NaN	0.108	TESVAEEEPDLPGR	Phospho@3=9	2	SWEETIE SWEETIE	HEAT REPEAT-CONTAINING PROTEIN;HEAT REPEAT-CONTAINING PROTEIN	AT1G67140.1
NaN	0.109	YTGNLSPSGPLISNGGGIETLSGSEFLWGSPNAR	Label:15N(1)+Phospho@30=22	3	AML5, ML5	MEI2-LIKE PROTEIN 5	AT1G29400.1
NaN	0.111	AAAASSWSDNSGTESSPR	Label:15N(1)+Phospho@13=6	2	ADL3, CF1, DRP2B, DL3 ADL3, CF1, DRP2B, DL3 ADL3, CF1, DRP2B, DL3 ADL3, CF1, DRP2B, DL3	DYNAMIN-LIKE 3;DYNAMIN-LIKE 3;DYNAMIN-LIKE 3;DYNAMIN-LIKE 3	AT1G59610.1
NaN	0.111	ISDCIDNSSTTVSDNGDGNEDLSPGEGRK	Label:15N(1)+Phospho&Label:15N(1)+Phospho@((8&(13|23))|(9&(13|23))|(10&(13|23))|(11&(13|23)))	3	PDV2 PDV2 PDV2 PDV2	PLASTID DIVISION2;PLASTID DIVISION2;PLASTID DIVISION2;PLASTID DIVISION2	AT2G16070.2
NaN	0.112	SGVSNGVAQQNDSSVDTDSMK	Label:15N(1)+Phospho@1|4|13	2		LOCATED IN: CYTOSOL, CHLOROPLAST;EXPRESSED IN: 24 PLANT STRUCTURES;EXPRESSED DURING: 14 GROWTH STAGES;BEST ARABIDOPSIS THALIANA PROTEIN MATCH IS: TUDOR/PWWP/MBT SUPERFAMILY PROTEIN (TAIR:AT1G15940.1);HAS 137162 BLAST HITS TO 70781 PROTEINS IN 2973 SPECIES: ARCHAE - 289;BACTERIA - 24182;METAZOA - 56725;FUNGI - 20130;PLANTS - 6559;VIRUSES - 758;OTHER EUKARYOTES - 28519 (SOURCE: NCBI BLINK).;LOCATED…	AT4G31880.1
NaN	0.112	VVYIPANPPSPVPEGSEEGNSPMASLNDIASQSASLFDDVSR	Label:15N(1)+Phospho@10|16|21	3		PLANT VAMP (VESICLE-ASSOCIATED MEMBRANE PROTEIN) FAMILY PROTEIN	AT4G00170.1
NaN	0.113	EHEVNGNGAAENRTNESGEEMLK	Label:15N(1)+Phospho@14;Label:15N(1)+Phospho@17	3		DNA-BINDING STOREKEEPER PROTEIN-RELATED TRANSCRIPTIONAL REGULATOR	AT4G00270.1
NaN	0.113	SLDQGPVLDEK	Phospho@1	2	ZAP1, ATWRKY1, WRKY1	ZINC-DEPENDENT ACTIVATOR PROTEIN-1	AT2G04880.1
NaN	0.113	SLNGEATGQDDESFFDSDQQGDDGK	Label:15N(1)+Phospho@17=12	3		TROPOMYOSIN-RELATED;TROPOMYOSIN-RELATED	AT1G06530.1
NaN	0.113	SPISSEPSSPGR	Label:15N(1)+Phospho@8|9	2		REMORIN FAMILY PROTEIN	AT2G02170.1
NaN	0.114	GGKSPVNANQSPK	Phospho@4;Phospho@11	2	HD2B, HDT02, HDT2, ATHD2B, HDA4, HD2, ATHD2	HISTONE DEACETYLASE 2B	AT5G22650.1
NaN	0.115	AMGVEDDDDEADKDSDEDENALPFACFICR	Label:15N(1)+Phospho@15	3		ZINC FINGER (CCCH-TYPE/C3HC4-TYPE RING FINGER) FAMILY PROTEIN;ZINC FINGER (CCCH-TYPE/C3HC4-TYPE RING FINGER) FAMILY PROTEIN;ZINC FINGER (CCCH-TYPE/C3HC4-TYPE RING FINGER) FAMILY PROTEIN	AT5G06420.1
NaN	0.115	LSSVSEQTR	Phospho@3=20	2		ARM REPEAT SUPERFAMILY PROTEIN	AT1G08315.1
NaN	0.115	VQASIAANTWVVSGSPQTK	Phospho@15|18	3	BTF3, ATBTF3	BASIC TRANSCRIPTION FACTOR 3	AT1G17880.1
NaN	0.115	VQETSEGSQLSEFQSSR	Phospho@4|5	2	LINC2	NUCLEAR MATRIX CONSTITUENT PROTEIN-RELATED	AT1G13220.2
NaN	0.116	LVDSLK	Phospho@4	2		GUANYLATE-BINDING FAMILY PROTEIN;GUANYLATE-BINDING FAMILY PROTEIN	AT1G03830.1
NaN	0.119	LESHADASVIPQTSENEVMIDGESDGNEIPLGK	Label:15N(1)+Phospho@14|24	3		BINDING;BINDING;BINDING;BINDING;BINDING;BINDING	AT5G47690.3
NaN	0.12	SADEDDDNDSEDGNGGFMHPNMSSASSALQGLLR	Label:15N(1)+Phospho@10=11;Label:15N(1)+Oxidation@18|22	3	KAK, UPL3 KAK, UPL3 KAK, UPL3	HEAT REPEAT;HECT-DOMAIN (UBIQUITIN-TRANSFERASE);HEAT REPEAT;HECT-DOMAIN (UBIQUITIN-TRANSFERASE);HEAT REPEAT;HECT-DOMAIN (UBIQUITIN-TRANSFERASE)	AT4G38600.1
NaN	0.122	AGNLVVPNLSSEVSDVTSSSGPVK	Phospho@10|11	3	RPN13 RPN13	REGULATORY PARTICLE NON-ATPASE 13;REGULATORY PARTICLE NON-ATPASE 13	AT2G26590.1
NaN	0.122	SSLAASASQVR	Phospho@8=7	2		TRANSCRIPTION REGULATOR NOT2/NOT3/NOT5 FAMILY PROTEIN	AT5G18230.1
NaN	0.122	TGVTVAAVSPGSQMSPDLTPK	Phospho@12=7	2	ABF3, DPBF5ABF3, DPBF5ABF3, DPBF5ABF3, DPBF5	ABSCISIC ACID RESPONSIVE ELEMENTS-BINDING FACTOR 3;ABSCISIC ACID RESPONSIVE ELEMENTS-BINDING FACTOR 3;ABSCISIC ACID RESPONSIVE ELEMENTS-BINDING FACTOR 3;ABSCISIC ACID RESPONSIVE ELEMENTS-BINDING FACTOR 3	AT4G34000.1
NaN	0.123	RSASAGTPLIYSGLGFSPVNNNNNSSR	Label:15N(1)+Phospho@2|4|7	3	TTL4	TETRATRICOPETIDE-REPEAT THIOREDOXIN-LIKE 4	AT3G58620.1
NaN	0.124	DGGETPQVTAPGAASPPPPQVAAPEAASPPTGTNTANTTATFVNESPSQK	Label:15N(1)+Phospho@5|9|15|28|31|33|35|38|39	4		ENTH/VHS FAMILY PROTEIN;ENTH/VHS FAMILY PROTEIN	AT2G43160.1
NaN	0.124	LIDEFALSGSK	Phospho@8=9	2		KINASE INTERACTING (KIP1-LIKE) FAMILY PROTEIN;KINASE INTERACTING (KIP1-LIKE) FAMILY PROTEIN;KINASE INTERACTING (KIP1-LIKE) FAMILY PROTEIN	AT2G22560.1
NaN	0.125	TVGSSNNISVQSSPSHGYTPTIAK	Label:15N(1)+Phospho@1|4|5	2	LRS1 LRS1 LRS1	TRANSDUCIN/WD40 REPEAT-LIKE SUPERFAMILY PROTEIN;TRANSDUCIN/WD40 REPEAT-LIKE SUPERFAMILY PROTEIN;TRANSDUCIN/WD40 REPEAT-LIKE SUPERFAMILY PROTEIN	AT3G05090.1
NaN	0.126	NNGNISESPPSSSIGFFFGSTPPDSHGPR	Label:15N(1)+Phospho@6|8|11|12|13	3		LA RNA-BINDING PROTEIN;LA RNA-BINDING PROTEIN;LA RNA-BINDING PROTEIN;LA RNA-BINDING PROTEIN;LA RNA-BINDING PROTEIN;LA RNA-BINDING PROTEIN	AT5G21160.1
NaN	0.127	DSLLPQRAHTFEDSGFTVSK	Phospho&Phospho@((2&14)|(10&(14|19)))	3		P-LOOP CONTAINING NUCLEOSIDE TRIPHOSPHATE HYDROLASES SUPERFAMILY PROTEIN	AT4G10620.1
NaN	0.127	SNDFETATPWDLLSDEGEGPDASSSIPLDDIAR	Phospho@6|14	3		SMALL G PROTEIN FAMILY PROTEIN / RHOGAP FAMILY PROTEIN	AT5G61530.1
NaN	0.128	AAEIFSNK	Phospho@6	2	GS2, GLN2, ATGSL1	GLUTAMINE SYNTHETASE 2	AT5G35630.1
NaN	0.128	IDGFVSGIGTGGTITGAGK	Phospho@10|13	2	OASA1, OLD3, CYTACS1	O-ACETYLSERINE (THIOL) LYASE (OAS-TL) ISOFORM A1	AT4G14880.1
NaN	0.128	VQETSEGSQLSEFQSSR	Label:15N(1)+Phospho@4|5	2	LINC2	NUCLEAR MATRIX CONSTITUENT PROTEIN-RELATED	AT1G13220.2
NaN	0.129	LQLQSNSEVK	Phospho@5|7	2	NTL9	NAC TRANSCRIPTION FACTOR-LIKE 9	AT4G35580.1
NaN	0.129	TLESSLNNTTSLSFFR	Label:15N(1)+Phospho@9|10|11	2	RBOHD, ATRBOHDRBOHD, ATRBOHDRBOHD, ATRBOHDRBOHD, ATRBOHDRBOHD, ATRBOHD	RESPIRATORY BURST OXIDASE HOMOLOGUE D;RESPIRATORY BURST OXIDASE HOMOLOGUE D;RESPIRATORY BURST OXIDASE HOMOLOGUE D;RESPIRATORY BURST OXIDASE HOMOLOGUE D;RESPIRATORY BURST OXIDASE HOMOLOGUE D	AT5G47910.1
NaN	0.13	LLFSESSYVTTR	Phospho@10|11	2		PROTEIN KINASE SUPERFAMILY PROTEIN;PROTEIN KINASE SUPERFAMILY PROTEIN	AT4G01330.1
NaN	0.13	SQSVTAMEDDVELLLPR	Phospho@3=8	2		UNKNOWN PROTEIN;BEST ARABIDOPSIS THALIANA PROTEIN MATCH IS: UNKNOWN PROTEIN (TAIR:AT2G35658.3);HAS 30201 BLAST HITS TO 17322 PROTEINS IN 780 SPECIES: ARCHAE - 12;BACTERIA - 1396;METAZOA - 17338;FUNGI - 3422;PLANTS - 5037;VIRUSES - 0;OTHER EUKARYOTES - 2996 (SOURCE: NCBI BLINK).;UNKNOWN PROTEIN;BEST ARABIDOPSIS THALIANA PROTEIN MATCH IS: UNKNOWN PROTEIN (TAIR:AT2G35658.3);HAS 30201 BLAST HITS TO 1…	AT4G16840.1
NaN	0.13	TVTETIDEISDGR	Phospho@5=18	2	STN7STN7	STT7 HOMOLOG STN7;STT7 HOMOLOG STN7	AT1G68830.1
NaN	0.131	EISVDHGSSNNNGTSYQTLDEK	Label:15N(1)+Phospho@3|8|9	3	GPK1	GLYOXYSOMAL PROTEIN KINASE 1	AT3G17420.1
NaN	0.132	APMIDLETVPESDDEEEDGNISGEK	Oxidation@3;Phospho@12=34	3		PLANT PROTEIN OF UNKNOWN FUNCTION (DUF863);PLANT PROTEIN OF UNKNOWN FUNCTION (DUF863)	AT1G13940.1
NaN	0.132	QLAGDMHSPR	Oxidation@6;Phospho@8	2		CCCH-TYPE ZINC FINGER PROTEIN WITH ARM REPEAT DOMAIN;CCCH-TYPE ZINC FINGER PROTEIN WITH ARM REPEAT DOMAIN	AT5G12850.1
NaN	0.133	LCVSHSLDSLK	Carbamidomethyl@2;Phospho@6=21	2		OXIDOREDUCTASE, 2OG-FE(II) OXYGENASE FAMILY PROTEIN	AT4G36090.1
NaN	0.135	GDDTDDDMEHEIALALAEASQR	Phospho@4=193	2	ATALY3, ALY3	DNA BINDING	AT3G21430.2
NaN	0.135	GLNAVEGDSGGEEANDEGTVTTPQSVYTLNPR	Label:15N(1)+Phospho@19|21|22	3	XLG3 XLG3	EXTRA-LARGE GTP-BINDING PROTEIN 3;EXTRA-LARGE GTP-BINDING PROTEIN 3	AT1G31930.1
NaN	0.135	MELSVSPQTQK	Acetyl@N-term;Phospho@6=7	2		ANKYRIN REPEAT FAMILY PROTEIN / REGULATOR OF CHROMOSOME CONDENSATION (RCC1) FAMILY PROTEIN	AT3G03790.1
NaN	0.136	VVACTVNQSPPR	Carbamidomethyl@4;Phospho@9=34	2		PROTEIN OF UNKNOWN FUNCTION (DUF1685)	AT3G50350.2
NaN	0.138	LMSGLSISTVK	Phospho@3=31	2		PLATZ TRANSCRIPTION FACTOR FAMILY PROTEIN	AT1G76590.1
NaN	0.139	ISPTASPPLASSPR	Phospho@11|12	2		PROCESS UNKNOWN;LOCATED IN: PLASMA MEMBRANE;EXPRESSED IN: 23 PLANT STRUCTURES;EXPRESSED DURING: 13 GROWTH STAGES;BEST ARABIDOPSIS THALIANA PROTEIN MATCH IS: HYDROXYPROLINE-RICH GLYCOPROTEIN FAMILY PROTEIN (TAIR:AT3G26910.2);HAS 1503 BLAST HITS TO 1197 PROTEINS IN 220 SPECIES: ARCHAE - 4;BACTERIA - 108;METAZOA - 481;FUNGI - 318;PLANTS - 186;VIRUSES - 39;OTHER EUKARYOTES - 367 (SOURCE: NCBI BLINK).…	AT5G41100.1
NaN	0.144	EDIEASINRDSLDPK	Phospho@6=24	2		PROTEIN KINASE SUPERFAMILY PROTEIN	AT1G52290.1
NaN	0.145	EGSTELGAPLNSA	Phospho@3|4	2		LOW TEMPERATURE AND SALT RESPONSIVE PROTEIN FAMILY	AT4G30650.1
NaN	0.145	MNESVPDSVEDNGNSVPANGLLVLPDNDHEEGGVGSPQR	Acetyl@N-term;Phospho@36=107	3	WIP3	WPP DOMAIN INTERACTING PROTEIN 3	AT3G13360.1
NaN	0.146	EETVSVPESIELEEQPQEER	Phospho@5=18	2		PROCESS UNKNOWN;LOCATED IN: CHLOROPLAST, PLASMA MEMBRANE;EXPRESSED IN: 24 PLANT STRUCTURES;EXPRESSED DURING: 13 GROWTH STAGES;HAS 30201 BLAST HITS TO 17322 PROTEINS IN 780 SPECIES: ARCHAE - 12;BACTERIA - 1396;METAZOA - 17338;FUNGI - 3422;PLANTS - 5037;VIRUSES - 0;OTHER EUKARYOTES - 2996 (SOURCE: NCBI BLINK).	AT5G40450.1
NaN	0.146	HLEENGSDGEQGPGGSNGWITTINDVEMENQIVLPEDK	Label:15N(1)+Phospho@7=11	4	MEE5, CLO, GFA1 MEE5, CLO, GFA1 MEE5, CLO, GFA1	RIBOSOMAL PROTEIN S5/ELONGATION FACTOR G/III/V FAMILY PROTEIN;RIBOSOMAL PROTEIN S5/ELONGATION FACTOR G/III/V FAMILY PROTEIN;RIBOSOMAL PROTEIN S5/ELONGATION FACTOR G/III/V FAMILY PROTEIN	AT1G06220.1
NaN	0.146	SSVIQFANK	Phospho@1|2	2		CALMODULIN BINDING;TRANSCRIPTION REGULATORS	AT3G16940.1
NaN	0.147	ALSMAIHQAQLSQR	Phospho@3=73;Oxidation@4	3	ATMES14, MES14 ATMES14, MES14 ATMES14, MES14 ATMES14, MES14 ATMES14, MES14	METHYL ESTERASE 14;METHYL ESTERASE 14;METHYL ESTERASE 14;METHYL ESTERASE 14;METHYL ESTERASE 14	AT1G33990.1
NaN	0.148	NMVSPNLVSPLPREDGVFDPR	Oxidation@2;Phospho@4=30	3		PLAC8 FAMILY PROTEIN	AT3G10980.1
NaN	0.148	SVVELTSGVSEDGK	Phospho@1=83;Phospho@10=34	2	UBP1BUBP1BUBP1BUBP1B	OLIGOURIDYLATE BINDING PROTEIN 1B;OLIGOURIDYLATE BINDING PROTEIN 1B;OLIGOURIDYLATE BINDING PROTEIN 1B;OLIGOURIDYLATE BINDING PROTEIN 1B	AT1G17370.1
NaN	0.149	VPTPTNSYTGIR	Phospho@7=18	2	CAT3, SEN2, ATCAT3CAT3, SEN2, ATCAT3	CATALASE 3;CATALASE 3	AT1G20620.1
NaN	0.15	LTGDNAVEALFNGGSPGIGITR	Phospho@15=29	2	RHC1A	RING-H2 FINGER C1A	AT2G40830.1
NaN	0.152	DGPIPEDSEAGGSGGGIGER	Phospho@13=51	2		CALCIUM-DEPENDENT PROTEIN KINASE (CDPK) FAMILY PROTEIN	AT3G49370.1
NaN	0.153	LITESSGSPSK	Phospho@8=10;Phospho@5|6	2	SEC5A SEC5A SEC5A SEC5A SEC5A SEC5A	EXOCYST COMPLEX COMPONENT SEC5;EXOCYST COMPLEX COMPONENT SEC5;EXOCYST COMPLEX COMPONENT SEC5;EXOCYST COMPLEX COMPONENT SEC5;EXOCYST COMPLEX COMPONENT SEC5;EXOCYST COMPLEX COMPONENT SEC5	AT1G76850.1
NaN	0.153	SISTVPGFTVSTYEK	Phospho@1|3|4	2	FAB1B	PHOSPHATIDYLINOSITOL-4-PHOSPHATE 5-KINASE FAMILY PROTEIN	AT3G14270.1
NaN	0.153	TGSLSEGVSFK	Phospho@9=31	2	ATST4B, ST4BATST4B, ST4B	SULFOTRANSFERASE 4B;SULFOTRANSFERASE 4B	AT1G13420.1
NaN	0.154	FCEDPTATASTSSSQPESRPTSPVSPYR	Label:15N(1)+Phospho@10|11|12|13|14|18|21|22	3		BEST ARABIDOPSIS THALIANA PROTEIN MATCH IS: 3'-5' EXONUCLEASE DOMAIN-CONTAINING PROTEIN / K HOMOLOGY DOMAIN-CONTAINING PROTEIN / KH DOMAIN-CONTAINING PROTEIN (TAIR:AT2G25910.2);HAS 131 BLAST HITS TO 125 PROTEINS IN 54 SPECIES: ARCHAE - 0;BACTERIA - 50;METAZOA - 12;FUNGI - 12;PLANTS - 41;VIRUSES - 0;OTHER EUKARYOTES - 16 (SOURCE: NCBI BLINK).;BEST ARABIDOPSIS THALIANA PROTEIN MATCH IS: 3'-5' EXONU…	AT2G25920.1
NaN	0.154	TFADLNRSPADGEGSDSDEANEYYTGGQK	Phospho@15=21;Phospho@17=21	3	PUX5PUX5PUX5PUX5PUX5	SERINE/THREONINE PROTEIN PHOSPHATASE 2A 55 KDA REGULATORY SUBUNIT B PRIME GAMMA;SERINE/THREONINE PROTEIN PHOSPHATASE 2A 55 KDA REGULATORY SUBUNIT B PRIME GAMMA;SERINE/THREONINE PROTEIN PHOSPHATASE 2A 55 KDA REGULATORY SUBUNIT B PRIME GAMMA;SERINE/THREONINE PROTEIN PHOSPHATASE 2A 55 KDA REGULATORY SUBUNIT B PRIME GAMMA;SERINE/THREONINE PROTEIN PHOSPHATASE 2A 55 KDA REGULATORY SUBUNIT B PRIME GAMMA	AT4G15410.1
NaN	0.155	VLSGLVDPNAK	Label:15N(1)+Phospho@3	2	WIP2 WIP2	WPP DOMAIN INTERACTING PROTEIN 2;WPP DOMAIN INTERACTING PROTEIN 2	AT5G56210.1
NaN	0.158	ERSPDVRR	Phospho@3	2		MIF4G DOMAIN-CONTAINING PROTEIN / MA3 DOMAIN-CONTAINING PROTEIN	AT1G80930.1
NaN	0.158	NSGVQDLSLGHLDTESSSVAK	Phospho@2=55	2		ZINC FINGER, C3HC4 TYPE (RING FINGER) FAMILY PROTEIN;ZINC FINGER, C3HC4 TYPE (RING FINGER) FAMILY PROTEIN;ZINC FINGER, C3HC4 TYPE (RING FINGER) FAMILY PROTEIN	AT1G12760.1
NaN	0.158	SRSGSPEEEHASINPAER	Phospho@5=9;Phospho@1|3	3	SAY1SAY1	UBIQUITIN-LIKE SUPERFAMILY PROTEIN;UBIQUITIN-LIKE SUPERFAMILY PROTEIN	AT4G11740.1
NaN	0.159	FSGETTATDSSSGQLSLPVR	Phospho@2|5	2	ATNAT12, NAT12 ATNAT12, NAT12 ATNAT12, NAT12 ATNAT12, NAT12	NUCLEOBASE-ASCORBATE TRANSPORTER 12;NUCLEOBASE-ASCORBATE TRANSPORTER 12;NUCLEOBASE-ASCORBATE TRANSPORTER 12;NUCLEOBASE-ASCORBATE TRANSPORTER 12	AT2G27810.1
NaN	0.159	IAISQPNNSK	Phospho@9=32	2	GTE01, IMB1, GTE1	TRANSCRIPTION FACTOR GTE6	AT2G34900.1
NaN	0.16	EDPPASPASPLTPR	Phospho@6=33;Phospho@9=9	2	YSL8 YSL8	YELLOW STRIPE LIKE 8;YELLOW STRIPE LIKE 8	AT1G48370.1
NaN	0.16	LRDALEEASENGSLFK	Phospho@9=22	3		PYRIDOXAL PHOSPHATE (PLP)-DEPENDENT TRANSFERASES SUPERFAMILY PROTEIN	AT2G23520.1
NaN	0.16	STVADEEIEEPVAAK	Phospho@1|2	2	CHR4, PKR1	CHROMATIN REMODELING 4	AT5G44800.1
NaN	0.16	VSRNPTVWLEGSTGSSQNANTDTSAVSDAYAK	Label:15N(1)+Phospho@12|13|15|16	3	SEC3A	EXOCYST COMPLEX COMPONENT SEC3A	AT1G47550.1
NaN	0.161	APNLSNVISQGETSSAATAAAVQDDDDEEVDEEGVEPK	Label:15N(1)+Phospho@5=6	3	NACA3 NACA3 NACA3 NACA3	NASCENT POLYPEPTIDE-ASSOCIATED COMPLEX SUBUNIT ALPHA-LIKE PROTEIN 3;NASCENT POLYPEPTIDE-ASSOCIATED COMPLEX SUBUNIT ALPHA-LIKE PROTEIN 3;NASCENT POLYPEPTIDE-ASSOCIATED COMPLEX SUBUNIT ALPHA-LIKE PROTEIN 3;NASCENT POLYPEPTIDE-ASSOCIATED COMPLEX SUBUNIT ALPHA-LIKE PROTEIN 3	AT5G13850.1
NaN	0.161	MEGKSPDLESIGSGTTTK	Acetyl@N-term;Phospho@5=33	2		PROTEIN KINASE SUPERFAMILY PROTEIN	AT2G40980.1
NaN	0.161	SQTSEPFSVSANPPPVVQQHLSPEALSGQK	Label:15N(1)+Phospho@22=11	3		SMAD/FHA DOMAIN-CONTAINING PROTEIN;SMAD/FHA DOMAIN-CONTAINING PROTEIN	AT5G47790.1
NaN	0.161	SSALPIETEYSGEAGEEK	Phospho@11=34	2		BINDING;BINDING;BINDING	AT5G47690.3
NaN	0.162	DLSPNSPR	Phospho@6=40	2		PHOSPHATIDATE CYTIDYLYLTRANSFERASE FAMILY PROTEIN	AT4G26770.1
NaN	0.164	TNSIENSGSDQPSSPSVLQTQSPR	Label:15N(1)+Phospho@22=7;Label:15N(1)+Phospho@13|14	3		BSD DOMAIN-CONTAINING PROTEIN;BSD DOMAIN-CONTAINING PROTEIN;BSD DOMAIN-CONTAINING PROTEIN	AT3G49800.1
NaN	0.166	AEKTDSSAAAAAAPATK	Label:15N(1)+Phospho@4|6	2	PSAD-1 PSAD-1	PHOTOSYSTEM I SUBUNIT D-1;PHOTOSYSTEM I SUBUNIT D-1	AT4G02770.1
NaN	0.169	GSPGSSVDSLFVPR	Phospho@2=25	2		RING/U-BOX SUPERFAMILY PROTEIN	AT2G15530.1
NaN	0.17	SVTSSSNGSSHNFR	Label:15N(1)+Phospho@6|9	3		PLAC8 FAMILY PROTEIN;PLAC8 FAMILY PROTEIN;PLAC8 FAMILY PROTEIN;PLAC8 FAMILY PROTEIN;PLAC8 FAMILY PROTEIN	AT3G10980.1
NaN	0.17	TPQSSTLQSITK	Phospho@1=77	2	ZAP1, ATWRKY1, WRKY1	ZINC-DEPENDENT ACTIVATOR PROTEIN-1	AT2G04880.1
NaN	0.171	TGSLESPLRR	Phospho@3=12;Phospho@6=65	2	RIP3RIP3	ROP INTERACTIVE PARTNER 3;ROP INTERACTIVE PARTNER 3	AT2G37080.1
NaN	0.172	FMNDNFAISGSPEAPLVIATPMK	Label:15N(1)+Phospho@9|11	3		VACUOLAR IMPORT/DEGRADATION, VID27-RELATED PROTEIN;VACUOLAR IMPORT/DEGRADATION, VID27-RELATED PROTEIN;VACUOLAR IMPORT/DEGRADATION, VID27-RELATED PROTEIN;VACUOLAR IMPORT/DEGRADATION, VID27-RELATED PROTEIN;VACUOLAR IMPORT/DEGRADATION, VID27-RELATED PROTEIN;VACUOLAR IMPORT/DEGRADATION, VID27-RELATED PROTEIN	AT4G33400.1
NaN	0.172	GSQSSGSPINARPR	Phospho@2|4|5|7	2	SEC5A	EXOCYST COMPLEX COMPONENT SEC5	AT1G76850.1
NaN	0.172	SGNMPNNHGGGGYADALDGSGGYGNHQGNNGQAGYGGGYGSGR	Label:15N(1)+Phospho@20|23	4		RNA-BINDING (RRM/RBD/RNP MOTIFS) FAMILY PROTEIN	AT2G33410.1
NaN	0.173	ENHTESGNNSGVPVTELK	Phospho@10=9;Phospho@4|6	3		DNA-BINDING BROMODOMAIN-CONTAINING PROTEIN	AT3G57980.1
NaN	0.173	GGASSIVDDLK	Phospho@5=13	2	APUM5, PUM5	PUMILIO 5	AT3G20250.1
NaN	0.173	LSPQTFTSSPSLSPSSSSGGSSFMAR	Phospho@17=15;Phospho@11|13	3	ATATG18G, ATG18G ATATG18G, ATG18G	HOMOLOG OF YEAST AUTOPHAGY 18 (ATG18) G;HOMOLOG OF YEAST AUTOPHAGY 18 (ATG18) G	AT1G03380.1
NaN	0.173	SEEQEEGSYRK	Phospho@8=42	2		FUNCTIONS IN: MOLECULAR	AT5G39570.1
NaN	0.173	TPSPFMEYVK	Phospho@3=16	2	EMB3012	EMBRYO DEFECTIVE 3012	AT5G40480.1
NaN	0.174	SPETSTQVHNSEVNIEENGNFSNSDVDK	Label:15N(1)+Phospho@22=8;Label:15N(1)+Phospho@1|4|5|6|11	3	ATRX, CHR20 ATRX, CHR20 ATRX, CHR20	P-LOOP CONTAINING NUCLEOSIDE TRIPHOSPHATE HYDROLASES SUPERFAMILY PROTEIN;P-LOOP CONTAINING NUCLEOSIDE TRIPHOSPHATE HYDROLASES SUPERFAMILY PROTEIN;P-LOOP CONTAINING NUCLEOSIDE TRIPHOSPHATE HYDROLASES SUPERFAMILY PROTEIN	AT1G08600.1
NaN	0.175	GASVGAGGESLGQSSR	Phospho@10=21	2	JAC1 JAC1 JAC1 JAC1	J-DOMAIN PROTEIN REQUIRED FOR CHLOROPLAST ACCUMULATION RESPONSE 1;J-DOMAIN PROTEIN REQUIRED FOR CHLOROPLAST ACCUMULATION RESPONSE 1;J-DOMAIN PROTEIN REQUIRED FOR CHLOROPLAST ACCUMULATION RESPONSE 1;J-DOMAIN PROTEIN REQUIRED FOR CHLOROPLAST ACCUMULATION RESPONSE 1	AT1G75100.1
NaN	0.175	HLEENGSDGEQGPGGSNGWITTINDVEMENQIVLPEDK	Label:15N(1)+Phospho@7|16|21|22	3	MEE5, CLO, GFA1 MEE5, CLO, GFA1 MEE5, CLO, GFA1	RIBOSOMAL PROTEIN S5/ELONGATION FACTOR G/III/V FAMILY PROTEIN;RIBOSOMAL PROTEIN S5/ELONGATION FACTOR G/III/V FAMILY PROTEIN;RIBOSOMAL PROTEIN S5/ELONGATION FACTOR G/III/V FAMILY PROTEIN	AT1G06220.1
NaN	0.177	EVSEEVEIPSEK	Phospho@10=98	2	EDA39 EDA39	CALMODULIN-BINDING FAMILY PROTEIN;CALMODULIN-BINDING FAMILY PROTEIN	AT4G33050.2
NaN	0.177	SVEAGSNLTSPAK	Label:15N(1)+Phospho@1=32;Label:15N(1)+Phospho@9|10	2		UNKNOWN PROTEIN;FUNCTIONS IN: MOLECULAR	AT5G53440.1
NaN	0.178	DDASEPLPVYQQAVNGISQISFGEEENLSPK	Label:15N(1)+Phospho@18|29	3		UNKNOWN PROTEIN;BEST ARABIDOPSIS THALIANA PROTEIN MATCH IS: UNKNOWN PROTEIN (TAIR:AT1G35780.1);HAS 152 BLAST HITS TO 146 PROTEINS IN 18 SPECIES: ARCHAE - 0;BACTERIA - 0;METAZOA - 1;FUNGI - 2;PLANTS - 149;VIRUSES - 0;OTHER EUKARYOTES - 0 (SOURCE: NCBI BLINK).;UNKNOWN PROTEIN;BEST ARABIDOPSIS THALIANA PROTEIN MATCH IS: UNKNOWN PROTEIN (TAIR:AT1G35780.1);HAS 152 BLAST HITS TO 146 PROTEINS IN 18 SPEC…	AT1G78150.1
NaN	0.178	TPETPSLVGK	Phospho@1=66	2	MLP28	MLP-LIKE PROTEIN 28	AT1G70830.1
NaN	0.179	AAAASSWSDNSGTESSPR	Label:15N(1)+Phospho@11|13|15|16	2	ADL3, CF1, DRP2B, DL3 ADL3, CF1, DRP2B, DL3 ADL3, CF1, DRP2B, DL3 ADL3, CF1, DRP2B, DL3	DYNAMIN-LIKE 3;DYNAMIN-LIKE 3;DYNAMIN-LIKE 3;DYNAMIN-LIKE 3	AT1G59610.1
NaN	0.179	STTLDGDEDDDSPTVDEAELPK	Phospho@12=19	2	DCP5	DECAPPING 5	AT1G26110.1
NaN	0.181	FENVFSSISSSPTK	Phospho@6=13;Phospho@11=6	2		CHAPERONE DNAJ-DOMAIN SUPERFAMILY PROTEIN;CHAPERONE DNAJ-DOMAIN SUPERFAMILY PROTEIN;CHAPERONE DNAJ-DOMAIN SUPERFAMILY PROTEIN;CHAPERONE DNAJ-DOMAIN SUPERFAMILY PROTEIN;CHAPERONE DNAJ-DOMAIN SUPERFAMILY PROTEIN;CHAPERONE DNAJ-DOMAIN SUPERFAMILY PROTEIN;CHAPERONE DNAJ-DOMAIN SUPERFAMILY PROTEIN;CHAPERONE DNAJ-DOMAIN SUPERFAMILY PROTEIN;CHAPERONE DNAJ-DOMAIN SUPERFAMILY PROTEIN;CHAPERONE DNAJ-DOMAIN…	AT4G12780.1
NaN	0.181	KETENVESEDDDIMEVENPMMVSK	Phospho@8=19;Oxidation@14=74	3	SAE2, ATSAE2, EMB2764 SAE2, ATSAE2, EMB2764	SUMO-ACTIVATING ENZYME 2;SUMO-ACTIVATING ENZYME 2	AT2G21470.1
NaN	0.181	RNTSNQSPFNGGLNESSDLVNALSGMNLSGSGGLDER	Label:15N(1)+Oxidation@26;Label:15N(1)+Phospho@16|17	4	APUM2, PUM2 APUM2, PUM2 APUM2, PUM2	PUMILIO 2;PUMILIO 2;PUMILIO 2	AT2G29190.1
NaN	0.182	AETEFREVSGEQCEEDNQGVVGMDQSK	Label:15N(1)+Phospho@9=8	3		PRLI-INTERACTING FACTOR, PUTATIVE	AT5G19900.1
NaN	0.184	GGDDDAEWQISQSPTSVIGHSNGDEGLNQPMLELQINDQR	Label:15N(1)+Phospho@13|15|16|21	3		NUCLEOTIDE-SENSITIVE CHLORIDE CONDUCTANCE REGULATOR (ICLN) FAMILY PROTEIN;NUCLEOTIDE-SENSITIVE CHLORIDE CONDUCTANCE REGULATOR (ICLN) FAMILY PROTEIN;NUCLEOTIDE-SENSITIVE CHLORIDE CONDUCTANCE REGULATOR (ICLN) FAMILY PROTEIN	AT5G62290.1
NaN	0.184	SGVDVSQALIR	Phospho@1=46	2	ZIP2 ZIP2	ZRT/IRT-LIKE PROTEIN 2;ZRT/IRT-LIKE PROTEIN 2	AT5G59520.1
NaN	0.186	MTEPSVTWNLADQEPQSTEQANVGGPSTTVQAATTYSFDVQK	Label:15N(1)+Phospho@35|36|37	4	LINC1 LINC1	LITTLE NUCLEI1;LITTLE NUCLEI1	AT1G67230.1
NaN	0.187	DSNDSSFNNGDLGELGYVAPEYSSTMVASLK	Label:15N(1)+Oxidation@26;Label:15N(1)+Phospho@2|5|6|17	3		LEUCINE-RICH REPEAT PROTEIN KINASE FAMILY PROTEIN	AT1G27190.1
NaN	0.187	GFAAAAAAASIAPTENDVNNGNIAGIGGGEGSSGGGGGGGGK	Phospho@32=10	4	BMY2, BAM8 BMY2, BAM8	BETA-AMYLASE 2;BETA-AMYLASE 2	AT5G45300.1
NaN	0.189	LEITSNQGAK	Phospho@5=7	2		MALECTIN/RECEPTOR-LIKE PROTEIN KINASE FAMILY PROTEIN	AT5G38990.1
NaN	0.19	ENGAVSVETVDTTSESQNENSANSSTLDTIEHVK	Phospho@6|9|12|13|14|16	4		TPX2 (TARGETING PROTEIN FOR XKLP2) PROTEIN FAMILY;TPX2 (TARGETING PROTEIN FOR XKLP2) PROTEIN FAMILY	AT4G32330.1
NaN	0.191	ADDLTSSVVGTPNYMCPELLADIPYGFK	Carbamidomethyl@16;Phospho@5|6|7|11|14	4	ATNEK6, NEK6, IBO1 ATNEK6, NEK6, IBO1	NIMA (NEVER IN MITOSIS, GENE A)-RELATED 6;NIMA (NEVER IN MITOSIS, GENE A)-RELATED 6	AT3G44200.1
NaN	0.191	EDDTTMEHGGPVGSESGMQGLGSSSNSK	Phospho@4|5|14|16	3		PROTEIN KINASE SUPERFAMILY PROTEIN	AT1G18160.1
NaN	0.191	VEPEESESDDVIIVRK	Phospho@6;Phospho@8	3	iqd32	IQ-DOMAIN 32	AT1G19870.1
NaN	0.192	NGVIPPDATTLNYVENRTSVPFEPVYSDGNASFVADYR	Label:15N(1)+Phospho@9|10|13|18|19	4	IIL1, ATLEUC1 IIL1, ATLEUC1	ISOPROPYL MALATE ISOMERASE LARGE SUBUNIT 1;ISOPROPYL MALATE ISOMERASE LARGE SUBUNIT 1	AT4G13430.1
NaN	0.192	SGVDVSQALIR	Phospho@6=40	2	ZIP2 ZIP2	ZRT/IRT-LIKE PROTEIN 2;ZRT/IRT-LIKE PROTEIN 2	AT5G59520.1
NaN	0.192	TVTIGDAIDGGEFSFAK	Phospho@14=120	2	TPR4	TETRATRICOPEPTIDE REPEAT (TPR)-LIKE SUPERFAMILY PROTEIN	AT1G04530.1
NaN	0.192	WTPLTSATVTASDANGSGETEESPK	Label:15N(1)+Phospho@2|5|6|10	2		UNKNOWN PROTEIN;FUNCTIONS IN: MOLECULAR	AT5G55210.1
NaN	0.193	ASVSDNGHGSEFSFER	Label:15N(1)+Phospho@4=11	2	VAP27-1, VAP, (AT)VAP, VAP27	VESICLE ASSOCIATED PROTEIN	AT3G60600.1
NaN	0.193	NAPILILDEATSALDAVSER	Phospho@18=44	2	ATNAP8, NAP8	NON-INTRINSIC ABC PROTEIN 8	AT4G25450.1
NaN	0.194	ESAVFEVERDSSAGCGVQEPSSPK	Carbamidomethyl@15;Phospho&Phospho@((11&(21|22))|(12&(21|22)))	3	PGP20 PGP20	P-GLYCOPROTEIN 20;P-GLYCOPROTEIN 20	AT3G55320.1
NaN	0.195	EAMTPLSEFEDKL	Phospho@7=39	2	LOS1	RIBOSOMAL PROTEIN S5/ELONGATION FACTOR G/III/V FAMILY PROTEIN	AT1G56070.1
NaN	0.195	HVNSSLDLKPDIPVVEPDEPSDIEEMESPVK	Label:15N(1)+Phospho@21=20	3		VACUOLAR IRON TRANSPORTER (VIT) FAMILY PROTEIN	AT5G24290.1
NaN	0.195	NCIVFFDGEQGSESAGAIPDAHEESQTADLNGEQTQLEPENGSTSEDNER	Label:15N(1)+Phospho@43|44	4		VACUOLAR IRON TRANSPORTER (VIT) FAMILY PROTEIN;VACUOLAR IRON TRANSPORTER (VIT) FAMILY PROTEIN	AT4G27870.1
NaN	0.196	DYNYTPSSPTAR	Phospho@7|8	2		PHOSPHATIDATE CYTIDYLYLTRANSFERASE FAMILY PROTEIN	AT4G26770.1
NaN	0.196	SNSVDQMLLEQQMLNELQK	Oxidation@7=77;Phospho@1|3	2		GYF DOMAIN-CONTAINING PROTEIN;GYF DOMAIN-CONTAINING PROTEIN;GYF DOMAIN-CONTAINING PROTEIN;GYF DOMAIN-CONTAINING PROTEIN;GYF DOMAIN-CONTAINING PROTEIN;GYF DOMAIN-CONTAINING PROTEIN	AT1G27430.1
NaN	0.196	VGFVSAGVISQSGENEGKPVTGNGEDIELPDESDDESDGDDHVEISQK	Label:15N(1)+Phospho&Label:15N(1)+Phospho@((10&(33|37))|(12&(33|37))|(21&(33|37)))	4		TETRATRICOPEPTIDE REPEAT (TPR)-LIKE SUPERFAMILY PROTEIN;TETRATRICOPEPTIDE REPEAT (TPR)-LIKE SUPERFAMILY PROTEIN;TETRATRICOPEPTIDE REPEAT (TPR)-LIKE SUPERFAMILY PROTEIN;TETRATRICOPEPTIDE REPEAT (TPR)-LIKE SUPERFAMILY PROTEIN	AT5G28740.1
NaN	0.197	APAINESSPDSGSPPDLLSN	Phospho@13=8;Phospho@7|8	2	BAM2	LEUCINE-RICH RECEPTOR-LIKE PROTEIN KINASE FAMILY PROTEIN	AT3G49670.1
NaN	0.198	AAAASSWSDNSGTESSPRTNGGSSGEDWMNAFNAAASGPDSLK	Label:15N(1)+Phospho@5|6|8|11|13|15|16|19|23|24	3	ADL3, CF1, DRP2B, DL3 ADL3, CF1, DRP2B, DL3	DYNAMIN-LIKE 3;DYNAMIN-LIKE 3	AT1G59610.1
NaN	0.198	DSASVADVWPSTSAFDGYLSALSPIQLVR	Phospho@23=57	3		C-CAP/COFACTOR C-LIKE DOMAIN-CONTAINING PROTEIN;C-CAP/COFACTOR C-LIKE DOMAIN-CONTAINING PROTEIN	AT2G42230.1
NaN	0.199	AETENFLVDAIESSDSPLLGNETAR	Phospho@16=18	2	CAT4 CAT4	CATIONIC AMINO ACID TRANSPORTER 4;CATIONIC AMINO ACID TRANSPORTER 4	AT3G03720.1
NaN	0.199	AIFMSHISPAGESDSAENDSCDSPLEPNSPLYER	Label:15N(1)+Phospho@29=12	3		PROTEIN KINASE SUPERFAMILY PROTEIN;PROTEIN KINASE SUPERFAMILY PROTEIN	AT2G31010.1
NaN	0.199	IFGSDGSVITMLR	Phospho@4=22;Oxidation@11	2	PBP1, JAL30	PYK10-BINDING PROTEIN 1	AT3G16420.1
NaN	0.201	KSDAEGAEPRVEAK	Phospho@2	3	iqd32	IQ-DOMAIN 32	AT1G19870.1
NaN	0.201	NSQFETSPHPSPSPSVALDTEEGLINPTAEDTVEENIVSSEVSSDILK	Label:15N(1)+Phospho@7|11|13|15|20|28|32	4		ARID/BRIGHT DNA-BINDING DOMAIN-CONTAINING PROTEIN	AT2G17410.1
NaN	0.202	SGLLRADGGDGNLPFPK	Phospho@1	2	RBOHD, ATRBOHD	RESPIRATORY BURST OXIDASE HOMOLOGUE D	AT5G47910.1
NaN	0.202	SPVETVPLAK	Phospho@1=71	2	EIF4G, CUM2EIF4G, CUM2	EUKARYOTIC TRANSLATION INITIATION FACTOR 4G;EUKARYOTIC TRANSLATION INITIATION FACTOR 4G	AT3G60240.2
NaN	0.203	FTNPSPCNSPVLQR	Carbamidomethyl@7;Phospho@9=30	2		CYSTEINE PROTEINASES SUPERFAMILY PROTEIN;CYSTEINE PROTEINASES SUPERFAMILY PROTEIN;CYSTEINE PROTEINASES SUPERFAMILY PROTEIN;CYSTEINE PROTEINASES SUPERFAMILY PROTEIN	AT1G09730.1
NaN	0.203	GSTPVSELVDGQITSQDDERGEGR	Phospho@6=34;Phospho@2|3	3	CIP4.1 CIP4.1	COP1-INTERACTING PROTEIN 4.1;COP1-INTERACTING PROTEIN 4.1	AT4G00930.1
NaN	0.203	LEGTSSPSHFTSLR	Phospho@4|5|6	2	ATATG18B, ATG18B, G18B	HOMOLOG OF YEAST AUTOPHAGY 18 (ATG18) B	AT4G30510.1
NaN	0.205	GGMTSHAAVVAR	Phospho@4=12	2	PPDK PPDK PPDK	PYRUVATE ORTHOPHOSPHATE DIKINASE;PYRUVATE ORTHOPHOSPHATE DIKINASE;PYRUVATE ORTHOPHOSPHATE DIKINASE	AT4G15530.1
NaN	0.205	RSVDGGGESADLPGK	Phospho@2=68	3	ARA2, ATRABA1A, ATRAB11E, ARA-2	RAS-RELATED SMALL GTP-BINDING FAMILY PROTEIN	AT1G06400.1
NaN	0.206	ADWELALVETTSNLEK	Phospho@11|12	2		EPSIN N-TERMINAL HOMOLOGY (ENTH) DOMAIN-CONTAINING PROTEIN / CLATHRIN ASSEMBLY PROTEIN-RELATED	AT2G25430.1
NaN	0.207	EISQSDADLSR	Phospho@5=16	2	ATPAO5, PAO5	POLYAMINE OXIDASE 5	AT4G29720.1
NaN	0.208	SNPFYSEAYTTNGSGTGFK	Label:15N(1)+Phospho@14=12	3	CDPK19, CPK8 CDPK19, CPK8 CDPK19, CPK8 CDPK19, CPK8	CALCIUM-DEPENDENT PROTEIN KINASE 19;CALCIUM-DEPENDENT PROTEIN KINASE 19;CALCIUM-DEPENDENT PROTEIN KINASE 19;CALCIUM-DEPENDENT PROTEIN KINASE 19	AT5G19450.1
NaN	0.209	TPVGGGVSSLNVQLR	Phospho@1=93	2	IDH1, IDH-I	ISOCITRATE DEHYDROGENASE 1	AT4G35260.1
NaN	0.212	AEKTDSSAAAAAAPATK	Label:15N(1)+Phospho@4=14	2	PSAD-1 PSAD-1	PHOTOSYSTEM I SUBUNIT D-1;PHOTOSYSTEM I SUBUNIT D-1	AT4G02770.1
NaN	0.212	ISNSCPVTPPVSSPTSK	Label:15N(1)+Phospho@8=8	2	BZR1 BZR1	BRASSINOSTEROID SIGNALLING POSITIVE REGULATOR (BZR1) FAMILY PROTEIN;BRASSINOSTEROID SIGNALLING POSITIVE REGULATOR (BZR1) FAMILY PROTEIN	AT1G75080.1
NaN	0.213	SSSSMDGPWVDSSFSDPSK	Oxidation@5;Phospho@12|13|15	2		LEUCINE-RICH REPEAT TRANSMEMBRANE PROTEIN KINASE;LEUCINE-RICH REPEAT TRANSMEMBRANE PROTEIN KINASE;LEUCINE-RICH REPEAT TRANSMEMBRANE PROTEIN KINASE	AT1G53440.1
NaN	0.214	APDLSNVISK	Phospho@5=18	2		NASCENT POLYPEPTIDE-ASSOCIATED COMPLEX (NAC), ALPHA SUBUNIT FAMILY PROTEIN;NASCENT POLYPEPTIDE-ASSOCIATED COMPLEX (NAC), ALPHA SUBUNIT FAMILY PROTEIN	AT3G12390.1
NaN	0.214	GRADVEEEDDDDETLGGFIVSDEEAK	Phospho@21=84	3		SMAD/FHA DOMAIN-CONTAINING PROTEIN	AT3G13780.1
NaN	0.216	ALYGESINLYEPNDSTENVDDSTK	Label:15N(1)+Phospho@10|16	2	LINC1 LINC1 LINC1 LINC1	LITTLE NUCLEI1;LITTLE NUCLEI1;LITTLE NUCLEI1;LITTLE NUCLEI1	AT1G67230.1
NaN	0.216	ISAQSPR	Phospho@5=39	2		CONTAINS INTERPRO DOMAIN/S: SPT20 FAMILY (INTERPRO:IPR021950);HAS 8778 BLAST HITS TO 7244 PROTEINS IN 477 SPECIES: ARCHAE - 6;BACTERIA - 326;METAZOA - 4198;FUNGI - 1506;PLANTS - 923;VIRUSES - 22;OTHER EUKARYOTES - 1797 (SOURCE: NCBI BLINK).	AT1G72390.1
NaN	0.218	LMYAASDNEEDVMQDVK	Oxidation@2=162;Phospho@6=63	2	SAR3, MOS3, PRE, NUP96 SAR3, MOS3, PRE, NUP96 SAR3, MOS3, PRE, NUP96 SAR3, MOS3, PRE, NUP96	SUPPRESSOR OF AUXIN RESISTANCE 3;SUPPRESSOR OF AUXIN RESISTANCE 3;SUPPRESSOR OF AUXIN RESISTANCE 3;SUPPRESSOR OF AUXIN RESISTANCE 3	AT1G80680.1
NaN	0.219	AGTENGRPSSSSAANNSSSDQIQR	Phospho@3|9|10|11|12|17	3	TPR2 TPR2 TPR2 TPR2 TPR2	TOPLESS-RELATED 2;TOPLESS-RELATED 2;TOPLESS-RELATED 2;TOPLESS-RELATED 2;TOPLESS-RELATED 2	AT3G16830.1
NaN	0.219	DEVSDDEATIEQTLK	Phospho@4=57	2	MSL3	MSCS-LIKE 3	AT1G58200.1
NaN	0.219	NSEFFDDSNWASAFDTNDDVDSVWGFDASK	Label:15N(1)+Phospho@22=6	3		CALCIUM-BINDING EF HAND FAMILY PROTEIN	AT1G20760.1
NaN	0.219	QVTRPGSFESGDLGSFHIPGLPQK	Phospho@15=8	3		S-LOCUS LECTIN PROTEIN KINASE FAMILY PROTEIN	AT5G35370.1
NaN	0.222	AFDLGSKPEGTSTPTK	Phospho@11|12|13	3		NAD(P)-BINDING ROSSMANN-FOLD SUPERFAMILY PROTEIN	AT5G02240.1
NaN	0.222	HQEIAEIGDTDEDEDDDHHPPEELK	Phospho@10	4		PROTEIN KINASE SUPERFAMILY PROTEIN	AT5G44290.1
NaN	0.222	RRPAASGASSSTSNVQENGSGSEDEDEDEAGGTQAR	Label:15N(1)+Phospho&Label:15N(1)+Phospho@((10&(11|12))|(11&(12|13|20|22))|(12&(13|20|22))|(13&(20|22))|(20&22))	4		CONTAINS INTERPRO DOMAIN/S: DDRGK DOMAIN (INTERPRO:IPR019153);HAS 30201 BLAST HITS TO 17322 PROTEINS IN 780 SPECIES: ARCHAE - 12;BACTERIA - 1396;METAZOA - 17338;FUNGI - 3422;PLANTS - 5037;VIRUSES - 0;OTHER EUKARYOTES - 2996 (SOURCE: NCBI BLINK).;CONTAINS INTERPRO DOMAIN/S: DDRGK DOMAIN (INTERPRO:IPR019153);HAS 30201 BLAST HITS TO 17322 PROTEINS IN 780 SPECIES: ARCHAE - 12;BACTERIA - 1396;METAZOA …	AT4G27120.1
NaN	0.223	FSDHMFEDQFSNEDSAPR	Phospho@11=16	2	ZIGA4, AGD14 ZIGA4, AGD14	ARF GAP-LIKE ZINC FINGER-CONTAINING PROTEIN ZIGA4;ARF GAP-LIKE ZINC FINGER-CONTAINING PROTEIN ZIGA4	AT1G08680.1
NaN	0.223	RRSENPEAMEEDGVDEVSEIK	Phospho@3=133	3	CDC48, ATCDC48, CDC48A	CELL DIVISION CYCLE 48	AT3G09840.1
NaN	0.224	ATSPQPDGPSSTGGSLK	Phospho@15=10;Phospho@2|3	2	ADL3, CF1, DRP2B, DL3 ADL3, CF1, DRP2B, DL3 ADL3, CF1, DRP2B, DL3 ADL3, CF1, DRP2B, DL3	DYNAMIN-LIKE 3;DYNAMIN-LIKE 3;DYNAMIN-LIKE 3;DYNAMIN-LIKE 3	AT1G59610.1
NaN	0.226	SLQLGHQLSLK	Phospho@9=52	2		IQ CALMODULIN-BINDING MOTIF FAMILY PROTEIN	AT3G52870.1
NaN	0.227	WGVAPPAENGSASGAPTAPSVGASASDQPQR	Label:15N(1)+Phospho@11|13|17	2	WSIP1, TPLWSIP1, TPL	TRANSDUCIN FAMILY PROTEIN / WD-40 REPEAT FAMILY PROTEIN;TRANSDUCIN FAMILY PROTEIN / WD-40 REPEAT FAMILY PROTEIN	AT1G15750.1
NaN	0.228	APSQASSTSWSSTR	Phospho@3=32	2		ZINC FINGER C-X8-C-X5-C-X3-H TYPE FAMILY PROTEIN	AT5G63260.1
NaN	0.228	IGGGYETSPSGFSTWK	Phospho@7|8|10	2	MAP3KA, MAPKKK3	MITOGEN-ACTIVATED PROTEIN KINASE KINASE KINASE 3	AT1G53570.1
NaN	0.228	QVHVVSGLPAASSTERLDILDDER	Phospho@12|13|14	3	PYL4, RCAR10	PYR1-LIKE 4	AT2G38310.1
NaN	0.23	TLSSIETK	Phospho@3=12	2		UNKNOWN PROTEIN;BEST ARABIDOPSIS THALIANA PROTEIN MATCH IS: UNKNOWN PROTEIN (TAIR:AT1G53180.1);HAS 47 BLAST HITS TO 47 PROTEINS IN 15 SPECIES: ARCHAE - 0;BACTERIA - 0;METAZOA - 13;FUNGI - 0;PLANTS - 30;VIRUSES - 0;OTHER EUKARYOTES - 4 (SOURCE: NCBI BLINK).	AT3G15115.1
NaN	0.234	TEPSDSTEDDQDWEVDDPDEDIIYVK	Label:15N(1)+Phospho@1|4|6|7	3		RIBOSOME-BINDING FACTOR A FAMILY PROTEIN	AT4G34730.1
NaN	0.235	SNGLTTASLSPSPSLHR	Phospho@14=12;Phospho@8|10	3		PROTEIN OF UNKNOWN FUNCTION (DUF810)	AT2G20010.2
NaN	0.237	ISNSAPVTPPISSPR	Label:15N(1)+Phospho@8|12|13	2	BEH1 BEH1 BEH1	BES1/BZR1 HOMOLOG 1;BES1/BZR1 HOMOLOG 1;BES1/BZR1 HOMOLOG 1	AT3G50750.1
NaN	0.237	LPTYSR	Phospho@3=22	2	PEN3, PDR8, ATPDR8, ABCG36, ATABCG36 PDR4, ATPDR4	ABC-2 AND PLANT PDR ABC-TYPE TRANSPORTER FAMILY PROTEIN;PLEIOTROPIC DRUG RESISTANCE 4	AT1G59870.1
NaN	0.239	AVPVLNSDTESQK	Label:15N(1)+Phospho@7|9|11	2		LEUCINE-RICH REPEAT PROTEIN KINASE FAMILY PROTEIN	AT5G67200.1
NaN	0.24	DGDDSASMSNGDIASEAVSGELR	Phospho@7=9;Oxidation@8	2	CPK1, ATCPK1 CPK1, ATCPK1 CPK1, ATCPK1	CALCIUM DEPENDENT PROTEIN KINASE 1;CALCIUM DEPENDENT PROTEIN KINASE 1;CALCIUM DEPENDENT PROTEIN KINASE 1	AT5G04870.1
NaN	0.241	AAASNGDEGSSQAGPGPDSGSGSAPAAGPGAGFAGIQLSR	Label:15N(1)+Phospho@10|11|19|21|23	3	MLO1, ATMLO1 MLO1, ATMLO1	SEVEN TRANSMEMBRANE MLO FAMILY PROTEIN;SEVEN TRANSMEMBRANE MLO FAMILY PROTEIN	AT4G02600.1
NaN	0.241	QSDSEETSVNGNEATLR	Phospho@8=16	2		PROTEIN KINASE SUPERFAMILY PROTEIN	AT1G57700.1
NaN	0.241	VLGAEAVANLEQNAAGSK	Phospho@17	3	GBF1	G-BOX BINDING FACTOR 1	AT4G36730.1
NaN	0.242	KLSAIGGDEGTAWDDGAYDGVK	Label:15N(1)+Phospho@3=11	2		MANNOSE-BINDING LECTIN SUPERFAMILY PROTEIN;MANNOSE-BINDING LECTIN SUPERFAMILY PROTEIN	AT3G16450.1
NaN	0.243	SHMSEGPDDLGR	Phospho@1=30	2		REGULATOR OF VPS4 ACTIVITY IN THE MVB PATHWAY PROTEIN;REGULATOR OF VPS4 ACTIVITY IN THE MVB PATHWAY PROTEIN	AT4G29440.1
NaN	0.245	NLNFNGESTSESYTPTAHTSAAMPSSEGFFSPEFR	Label:15N(1)+Phospho@8|9|10|12|13|14|16|19	3	ATKINESIN-13A, KINESIN-13A	P-LOOP CONTAINING NUCLEOSIDE TRIPHOSPHATE HYDROLASES SUPERFAMILY PROTEIN	AT3G16630.1
NaN	0.246	SFCGPNMTPRPSNLTGAEIYSLSTTPR	Label:15N(1)+Oxidation@7;Label:15N(1)+Phospho@1|8|12	3	PIN3, ATPIN3 PIN3, ATPIN3 PIN3, ATPIN3 PIN3, ATPIN3 PIN3, ATPIN3 PIN3, ATPIN3	AUXIN EFFLUX CARRIER FAMILY PROTEIN;AUXIN EFFLUX CARRIER FAMILY PROTEIN;AUXIN EFFLUX CARRIER FAMILY PROTEIN;AUXIN EFFLUX CARRIER FAMILY PROTEIN;AUXIN EFFLUX CARRIER FAMILY PROTEIN;AUXIN EFFLUX CARRIER FAMILY PROTEIN	AT1G70940.1
NaN	0.246	VLGMVFSPVSFDSTPSSLQENEGQENGDK	Label:15N(1)+Phospho@7|10	3		TRANSDUCIN/WD40 REPEAT-LIKE SUPERFAMILY PROTEIN	AT3G56900.1
NaN	0.247	QSPEIEQTDIPIK	Phospho@2=59	2	WRKY18, ATWRKY18	WRKY DNA-BINDING PROTEIN 18	AT4G31800.1
NaN	0.247	SLVSSPLVTR	Phospho@5=19	2		PENTATRICOPEPTIDE REPEAT (PPR) SUPERFAMILY PROTEIN;PENTATRICOPEPTIDE REPEAT (PPR) SUPERFAMILY PROTEIN;PENTATRICOPEPTIDE REPEAT (PPR) SUPERFAMILY PROTEIN	AT4G14200.1
NaN	0.248	ISNSAPVTPPISSPR	Phospho@13=12	2	BEH1 BEH1 BEH1	BES1/BZR1 HOMOLOG 1;BES1/BZR1 HOMOLOG 1;BES1/BZR1 HOMOLOG 1	AT3G50750.1
NaN	0.251	GVDDVSQEFDDLVAASK	Phospho@6=71	2	STP1, ATSTP1	SUGAR TRANSPORTER 1	AT1G11260.1
NaN	0.251	VNWSASDYKPVSTTSPNTNFGSLDSIEPSK	Label:15N(1)+Phospho@4|6|8|12|13|14|15	3		PROTEIN OF UNKNOWN FUNCTION (DUF1421);PROTEIN OF UNKNOWN FUNCTION (DUF1421)	AT3G01560.1
NaN	0.253	RLSGDINEEVDTHNR	Phospho@3=131	3	ATBS14A, ATBET11, BET11, BS14A	BET1P/SFT1P-LIKE PROTEIN 14A	AT3G58170.1
NaN	0.253	SAQMAEDSDTCLLNK	Phospho@1=53;Carbamidomethyl@11	2		TETRATRICOPEPTIDE REPEAT (TPR)-LIKE SUPERFAMILY PROTEIN	AT4G28080.1
NaN	0.254	NSENDLGITGSHEEDFETK	Label:15N(1)+Phospho@2=10;Label:15N(1)+Phospho@9=7	3	ATML1 ATML1	HOMEOBOX-LEUCINE ZIPPER FAMILY PROTEIN / LIPID-BINDING START DOMAIN-CONTAINING PROTEIN;HOMEOBOX-LEUCINE ZIPPER FAMILY PROTEIN / LIPID-BINDING START DOMAIN-CONTAINING PROTEIN	AT4G21750.1
NaN	0.254	SRSGSPEEEHASINPAER	Phospho&Phospho@((1&(3|5))|(3&5))	3	SAY1SAY1	UBIQUITIN-LIKE SUPERFAMILY PROTEIN;UBIQUITIN-LIKE SUPERFAMILY PROTEIN	AT4G11740.1
NaN	0.256	HRSNGYGDDGYDFDGSDDEIATLK	Label:15N(1)+Phospho@16=8;Label:15N(1)+Phospho@3|6|11	3		PROTEIN OF UNKNOWN FUNCTION DUF2359, TRANSMEMBRANE;PROTEIN OF UNKNOWN FUNCTION DUF2359, TRANSMEMBRANE;PROTEIN OF UNKNOWN FUNCTION DUF2359, TRANSMEMBRANE	AT1G70770.1
NaN	0.256	LPLDIDSPTQSENSSSSQQTPK	Label:15N(1)+Phospho@20=12;Label:15N(1)+Phospho@7|9	3		CALCIUM-DEPENDENT LIPID-BINDING (CALB DOMAIN) FAMILY PROTEIN;CALCIUM-DEPENDENT LIPID-BINDING (CALB DOMAIN) FAMILY PROTEIN;CALCIUM-DEPENDENT LIPID-BINDING (CALB DOMAIN) FAMILY PROTEIN;CALCIUM-DEPENDENT LIPID-BINDING (CALB DOMAIN) FAMILY PROTEIN;CALCIUM-DEPENDENT LIPID-BINDING (CALB DOMAIN) FAMILY PROTEIN;CALCIUM-DEPENDENT LIPID-BINDING (CALB DOMAIN) FAMILY PROTEIN	AT1G50570.1
NaN	0.256	TPEVNSPAKEEIDVVPK	Phospho@6=43	3		DEK DOMAIN-CONTAINING CHROMATIN ASSOCIATED PROTEIN	AT5G63550.1
NaN	0.257	TLDPSSPSPSDASR	Phospho@8=32	2		ZINC FINGER (C3HC4-TYPE RING FINGER) FAMILY PROTEIN;ZINC FINGER (C3HC4-TYPE RING FINGER) FAMILY PROTEIN	AT1G08050.1
NaN	0.261	SLSSQGSATSDGNDEWK	Phospho@1=9	2		CHAPERONE DNAJ-DOMAIN SUPERFAMILY PROTEIN;CHAPERONE DNAJ-DOMAIN SUPERFAMILY PROTEIN;CHAPERONE DNAJ-DOMAIN SUPERFAMILY PROTEIN	AT4G36520.1
NaN	0.265	ESDSEDGLEMFDQIK	Label:15N(1)+Phospho@2|4	2	ATSWI3B, CHB2, SWI3B ATSWI3B, CHB2, SWI3B	SWITCH SUBUNIT 3;SWITCH SUBUNIT 3	AT2G33610.1
NaN	0.265	FNFNETEDAPDSR	Phospho@12=11	2	MOS7	NUCLEAR PORE COMPLEX PROTEIN-RELATED	AT5G05680.1
NaN	0.265	GVGPISLIGDESDFER	Phospho@12=75	2	ATTIC110, TIC110	TRANSLOCON AT THE INNER ENVELOPE MEMBRANE OF CHLOROPLASTS 110	AT1G06950.1
NaN	0.265	HGSAGADSEMLSMSQK	Oxidation@13=55;Phospho@12|14	3	ALA1 ALA1 ALA1 ALA1 ALA1 ALA1 ALA1	AMINOPHOSPHOLIPID ATPASE 1;AMINOPHOSPHOLIPID ATPASE 1;AMINOPHOSPHOLIPID ATPASE 1;AMINOPHOSPHOLIPID ATPASE 1;AMINOPHOSPHOLIPID ATPASE 1;AMINOPHOSPHOLIPID ATPASE 1;AMINOPHOSPHOLIPID ATPASE 1	AT5G04930.1
NaN	0.265	NSTSSESGSQSITLSQEEFK	Phospho@2|3|4|5	2		PLANT PROTEIN OF UNKNOWN FUNCTION (DUF827)	AT5G55860.1
NaN	0.267	ALSLPTGLGIVCASPK	Carbamidomethyl@12;Phospho@14=41	2	AGT, AGT1, SGAT AGT, AGT1, SGAT	ALANINE:GLYOXYLATE AMINOTRANSFERASE;ALANINE:GLYOXYLATE AMINOTRANSFERASE	AT2G13360.1
NaN	0.267	ELVASDPSSPQAAERDEIMESVEK	Phospho@5=28;Phospho@8|9	3		UNKNOWN PROTEIN;LOCATED IN: CHLOROPLAST;BEST ARABIDOPSIS THALIANA PROTEIN MATCH IS: UNKNOWN PROTEIN (TAIR:AT1G36990.1);HAS 888 BLAST HITS TO 321 PROTEINS IN 121 SPECIES: ARCHAE - 0;BACTERIA - 120;METAZOA - 86;FUNGI - 24;PLANTS - 79;VIRUSES - 0;OTHER EUKARYOTES - 579 (SOURCE: NCBI BLINK).	AT4G08510.1
NaN	0.268	DKDTDTDTIIAEEVTTDQK	Phospho@4|6	3	BIN4	DOUBLE-STRANDED DNA BINDING	AT5G24630.1
NaN	0.268	GMGSLEAMTK	Phospho@4=46	2		ALDOLASE-TYPE TIM BARREL FAMILY PROTEIN	AT1G16350.1
NaN	0.269	RPPLVQMSGPLTSTR	Phospho@8=42	3	CNBT1, CNGC20, ATCNGC20	CYCLIC NUCLEOTIDE-BINDING TRANSPORTER 1	AT3G17700.1
NaN	0.269	VGEQNQNGGGSSSGSGLVTENRPT	Label:15N(1)+Phospho@11=12	2		DHHC-TYPE ZINC FINGER FAMILY PROTEIN;DHHC-TYPE ZINC FINGER FAMILY PROTEIN;DHHC-TYPE ZINC FINGER FAMILY PROTEIN;DHHC-TYPE ZINC FINGER FAMILY PROTEIN;DHHC-TYPE ZINC FINGER FAMILY PROTEIN	AT3G26935.1
NaN	0.271	IIPSSR	Phospho@5=7	2	LECRKA4.1	LECTIN RECEPTOR KINASE A4.1	AT5G01540.1
NaN	0.271	LLPSSR	Phospho@5=7	2		UNKNOWN PROTEIN;BEST ARABIDOPSIS THALIANA PROTEIN MATCH IS: UNKNOWN PROTEIN (TAIR:AT1G16500.1);HAS 104 BLAST HITS TO 102 PROTEINS IN 13 SPECIES: ARCHAE - 0;BACTERIA - 0;METAZOA - 0;FUNGI - 0;PLANTS - 104;VIRUSES - 0;OTHER EUKARYOTES - 0 (SOURCE: NCBI BLINK).	AT1G79160.1
NaN	0.271	NSQNSCRSSGEMSDGDVPGGR	Carbamidomethyl@6;Phospho@13=20;Phospho@2|5|8|9	2	PHOT1, NPH1, JK224, RPT1 PHOT1, NPH1, JK224, RPT1 PHOT1, NPH1, JK224, RPT1 PHOT1, NPH1, JK224, RPT1 PHOT1, NPH1, JK224, RPT1 PHOT1, NPH1, JK224, RPT1 PHOT1, NPH1, JK224, RPT1 PHOT1, NPH1, JK224, RPT1 PHOT1, NPH1, JK224, RPT1 PHOT1, NPH1, JK224, RPT1 PHOT1, NPH1, JK224, RPT1 PHOT1, NPH1, JK224, RPT1 PHOT1, NPH1, JK224, RPT1	PHOTOTROPIN 1;PHOTOTROPIN 1;PHOTOTROPIN 1;PHOTOTROPIN 1;PHOTOTROPIN 1;PHOTOTROPIN 1;PHOTOTROPIN 1;PHOTOTROPIN 1;PHOTOTROPIN 1;PHOTOTROPIN 1;PHOTOTROPIN 1;PHOTOTROPIN 1;PHOTOTROPIN 1	AT3G45780.1
NaN	0.271	TVEAAMAK	Phospho@1;Oxidation@6	2	ATMAP70-2, MAP70-2	MICROTUBULE-ASSOCIATED PROTEINS 70-2	AT1G24764.1
NaN	0.271	WGVAPPPENGSASAVTATPSVGASASDQPQR	Label:15N(1)+Phospho@20=6	3	TPR1TPR1TPR1TPR1	TOPLESS-RELATED 1;TOPLESS-RELATED 1;TOPLESS-RELATED 1;TOPLESS-RELATED 1	AT1G80490.1
NaN	0.273	ERSEDPMETSSAEAGGGIRK	Phospho&Phospho@((9&(10|11))|(10&11))	3	ATHB25, ZFHD2, HB25, ZHD1 ATHB25, ZFHD2, HB25, ZHD1 ATHB25, ZFHD2, HB25, ZHD1 ATHB25, ZFHD2, HB25, ZHD1	HOMEOBOX PROTEIN 25;HOMEOBOX PROTEIN 25;HOMEOBOX PROTEIN 25;HOMEOBOX PROTEIN 25	AT5G65410.1
NaN	0.274	EAEEEEGIVDGDSTDGAVLVNGSEADEEWGTNNEGNPSA	Label:15N(1)+Phospho@13|14|31	3		COATOMER, BETA' SUBUNIT	AT1G52360.1
NaN	0.274	NTTPNLGAIPSLLSVR	Phospho@11=18	2		UNKNOWN PROTEIN;BEST ARABIDOPSIS THALIANA PROTEIN MATCH IS: UNKNOWN PROTEIN (TAIR:AT3G06868.1);HAS 30201 BLAST HITS TO 17322 PROTEINS IN 780 SPECIES: ARCHAE - 12;BACTERIA - 1396;METAZOA - 17338;FUNGI - 3422;PLANTS - 5037;VIRUSES - 0;OTHER EUKARYOTES - 2996 (SOURCE: NCBI BLINK).;UNKNOWN PROTEIN;BEST ARABIDOPSIS THALIANA PROTEIN MATCH IS: UNKNOWN PROTEIN (TAIR:AT3G06868.1);HAS 30201 BLAST HITS TO 1…	AT5G49100.1
NaN	0.274	RNLPGMPDPESEVIALSPK	Oxidation@6;Phospho@17=12	3	AtIDD2, IDD2 AtIDD2, IDD2	INDETERMINATE(ID)-DOMAIN 2;INDETERMINATE(ID)-DOMAIN 2	AT3G50700.1
NaN	0.274	SGSDSDIFDPK	Label:15N(1)+Phospho@1|3	2	ATPLC2, PLC2 ATPLC2, PLC2	PHOSPHOLIPASE C 2;PHOSPHOLIPASE C 2	AT3G08510.1
NaN	0.274	SGSDSDIFDPK	Phospho@1|3	2	ATPLC2, PLC2 ATPLC2, PLC2	PHOSPHOLIPASE C 2;PHOSPHOLIPASE C 2	AT3G08510.1
NaN	0.274	SPPVVVSDVSEDK	Phospho@1=111	2		DWNN DOMAIN, A CCHC-TYPE ZINC FINGER	AT5G47430.1
NaN	0.274	SSSVLYATPLSMKEETK	Phospho@11=12;Oxidation@12	3		ABC-2 TYPE TRANSPORTER FAMILY PROTEIN	AT2G01320.1
NaN	0.274	TIEYQYSNDPER	Phospho@7=70	2	MLO2, ATMLO2, PMR2	SEVEN TRANSMEMBRANE MLO FAMILY PROTEIN	AT1G11310.1
NaN	0.275	SVQLWNQSPDPQPNNK	Phospho@8=75	2		MYB-LIKE TRANSCRIPTION FACTOR FAMILY PROTEIN	AT1G25550.1
NaN	0.276	DRDDPLSFTSNPSTASSPVTVSDYLDNFLGEPTSR	Label:15N(1)+Phospho@16|17|20	3		SUCRASE/FERREDOXIN-LIKE FAMILY PROTEIN;SUCRASE/FERREDOXIN-LIKE FAMILY PROTEIN	AT4G26620.1
NaN	0.276	SDESLIDPDIAVYSTETPAEENALPK	Phospho@1=52;Phospho@4=45	3	AtNek7, Nek7	NIMA-RELATED KINASE 7	AT3G12200.1
NaN	0.277	LSQALSFGR	Phospho@6=40	2		PROTEIN OF UNKNOWN FUNCTION (DUF2921)	AT1G52780.1
NaN	0.278	SFAESNGTVLSTNWK	Label:15N(1)+Phospho@1=29	2	ATSGT1B, ETA3, RPR1, EDM1, SGT1B ATSGT1B, ETA3, RPR1, EDM1, SGT1B	PHOSPHATASE-RELATED;PHOSPHATASE-RELATED	AT4G11260.1
NaN	0.279	DVESLRDVEYMALSSTTLTE	Phospho@4=68;Oxidation@11	3		UNKNOWN PROTEIN;FUNCTIONS IN: MOLECULAR	AT2G18690.1
NaN	0.28	EPEGMVLSGWTPSPATNGESASTSNNENPVDVTESSSGSEPASK	Label:15N(1)+Oxidation@5;Label:15N(1)+Phospho@16|20|22|23|24	4	SAE2, ATSAE2, EMB2764 SAE2, ATSAE2, EMB2764	SUMO-ACTIVATING ENZYME 2;SUMO-ACTIVATING ENZYME 2	AT2G21470.1
NaN	0.28	MTEPSVTWNLADQEPQSTEQANVGGPSTTVQAATTYSFDVQK	Label:15N(1)+Oxidation@1;Label:15N(1)+Phospho@35|36|37	4	LINC1 LINC1	LITTLE NUCLEI1;LITTLE NUCLEI1	AT1G67230.1
NaN	0.281	TGGGSTGGWGSESGGNK	Phospho@11|13	2	GTB1	GLOBAL TRANSCRIPTION FACTOR GROUP B1	AT1G65440.1
NaN	0.282	IFSDANMGPNYEEIGEEDNDENSDGEDHGEIESGITK	Label:15N(1)+Phospho@11=6	3		PROCESS UNKNOWN;LOCATED IN: NUCLEOLUS;EXPRESSED IN: CULTURED CELL;CONTAINS INTERPRO DOMAIN/S: PROTEIN OF UNKNOWN FUNCTION DUF1665 (INTERPRO:IPR012459);HAS 402 BLAST HITS TO 382 PROTEINS IN 162 SPECIES: ARCHAE - 0;BACTERIA - 4;METAZOA - 139;FUNGI - 111;PLANTS - 54;VIRUSES - 1;OTHER EUKARYOTES - 93 (SOURCE: NCBI BLINK).;UNKNOWN PROTEIN;FUNCTIONS IN: MOLECULAR	AT5G48240.1
NaN	0.282	MFEQALVLFPEGSPNRWER	Phospho@13	3		DUPLICATED HOMEODOMAIN-LIKE SUPERFAMILY PROTEIN	AT5G04760.1
NaN	0.283	ALSMAIHQAQVSQR	Phospho@3=82;Oxidation@4	3	ATMES12, MES12 ATMES12, MES12 ATMES12, MES12 ATMES12, MES12 ATMES12, MES12	METHYL ESTERASE 12;METHYL ESTERASE 12;METHYL ESTERASE 12;METHYL ESTERASE 12;METHYL ESTERASE 12	AT4G09900.1
NaN	0.283	TSTASSEQDLDTFLLGDLEDSDEAPDDGDGSLEDDFDK	Label:15N(1)+Phospho@21=8;Label:15N(1)+Phospho@31=32	3		BSD DOMAIN-CONTAINING PROTEIN;BSD DOMAIN-CONTAINING PROTEIN;BSD DOMAIN-CONTAINING PROTEIN	AT1G26300.1
NaN	0.284	ESPLLIYSVSK	Phospho@8|10	2		PROCESS UNKNOWN;LOCATED IN: CHLOROPLAST;HAS 10 BLAST HITS TO 10 PROTEINS IN 2 SPECIES: ARCHAE - 0;BACTERIA - 0;METAZOA - 0;FUNGI - 0;PLANTS - 10;VIRUSES - 0;OTHER EUKARYOTES - 0 (SOURCE: NCBI BLINK).	AT3G05935.1
NaN	0.284	SGIQFDWSSR	Phospho@1=57	2		PROTEIN KINASE SUPERFAMILY PROTEIN	AT1G16670.1
NaN	0.285	TQVTSSGGGFSPGK	Phospho@6|11	2		REMORIN FAMILY PROTEIN;REMORIN FAMILY PROTEIN	AT2G02170.1
NaN	0.287	NEDIQESLGTCDSFDK	Carbamidomethyl@11;Phospho@13=28	2		CALCIUM-DEPENDENT LIPID-BINDING FAMILY PROTEIN;CALCIUM-DEPENDENT LIPID-BINDING FAMILY PROTEIN	AT1G48090.1
NaN	0.287	NEDIQESLGTCDSFDK	Label:15N(1)+Phospho@10=7	2		CALCIUM-DEPENDENT LIPID-BINDING FAMILY PROTEIN;CALCIUM-DEPENDENT LIPID-BINDING FAMILY PROTEIN	AT1G48090.1
NaN	0.287	TAPPLRQDSSTYMASMSGVQR	Oxidation@13=48;Phospho@9|10|11|12	3		AUTOPHAGY-RELATED PROTEIN 13;AUTOPHAGY-RELATED PROTEIN 13	AT3G49590.1
NaN	0.287	TSSYPQQQTQLQHYSSEPIIVPESTFTSFPSPGK	Label:15N(1)+Phospho@27|28	4		TOPOISOMERASE II-ASSOCIATED PROTEIN PAT1;TOPOISOMERASE II-ASSOCIATED PROTEIN PAT1	AT4G14990.1
NaN	0.288	LDDSTRPMIDPSPILSTSPSPASTSSVSSSGFGNASTTMPR	Label:15N(1)+Oxidation@39=112;Label:15N(1)+Phospho@17|18	3		PROTEIN KINASE SUPERFAMILY PROTEIN	AT5G11850.1
NaN	0.289	SSSDLQEPLLVEEEAACLK	Carbamidomethyl@17;Phospho@1|2|3	3	ATMRP5, MRP5, ATABCC5, ABCC5 ATMRP5, MRP5, ATABCC5, ABCC5	MULTIDRUG RESISTANCE-ASSOCIATED PROTEIN 5;MULTIDRUG RESISTANCE-ASSOCIATED PROTEIN 5	AT1G04120.1
NaN	0.29	SLTSSRSSISLSGER	Phospho&Phospho@((1&(4|5|7))|(3&(4|5|7)))	2		CBS / OCTICOSAPEPTIDE/PHOX/BEMP1 (PB1) DOMAINS-CONTAINING PROTEIN;CBS / OCTICOSAPEPTIDE/PHOX/BEMP1 (PB1) DOMAINS-CONTAINING PROTEIN;CBS / OCTICOSAPEPTIDE/PHOX/BEMP1 (PB1) DOMAINS-CONTAINING PROTEIN;CBS / OCTICOSAPEPTIDE/PHOX/BEMP1 (PB1) DOMAINS-CONTAINING PROTEIN;CBS / OCTICOSAPEPTIDE/PHOX/BEMP1 (PB1) DOMAINS-CONTAINING PROTEIN;CBS / OCTICOSAPEPTIDE/PHOX/BEMP1 (PB1) DOMAINS-CONTAINING PROTEIN;CBS…	AT5G50530.1
NaN	0.291	STEGSSHASSEISGSSPQEK	Phospho@16=12	2	EIF4G, CUM2	EUKARYOTIC TRANSLATION INITIATION FACTOR 4G	AT3G60240.2
NaN	0.292	SNIADLASPSRPPSR	Phospho@8=10	3		CW-TYPE ZINC FINGER	AT3G62900.1
NaN	0.293	SSGIDMSIGGRSLASEDSDGLTPSAVFSQIMNPK	Phospho@1|2|7|12	3	FER	MALECTIN/RECEPTOR-LIKE PROTEIN KINASE FAMILY PROTEIN	AT3G51550.1
NaN	0.294	GLTPVSESPR	Phospho@6|8	2	MSL6 MSL6	MECHANOSENSITIVE CHANNEL OF SMALL CONDUCTANCE-LIKE 6;MECHANOSENSITIVE CHANNEL OF SMALL CONDUCTANCE-LIKE 6	AT1G78610.1
NaN	0.295	SLSINLMK	Phospho@3=26;Oxidation@7	2	ATCDPK1, CPK10, CDPK1, AtCPK10 ATCDPK1, CPK10, CDPK1, AtCPK10	CALCIUM-DEPENDENT PROTEIN KINASE 1;CALCIUM-DEPENDENT PROTEIN KINASE 1	AT1G18890.1
NaN	0.296	SRVETPTGSTVGVK	Phospho@1=38;Phospho@5=27	3		UNKNOWN PROTEIN;LOCATED IN: PLASMA MEMBRANE;EXPRESSED IN: 22 PLANT STRUCTURES;EXPRESSED DURING: 13 GROWTH STAGES;BEST ARABIDOPSIS THALIANA PROTEIN MATCH IS: UNKNOWN PROTEIN (TAIR:AT5G22310.1);HAS 22320 BLAST HITS TO 15179 PROTEINS IN 1213 SPECIES: ARCHAE - 372;BACTERIA - 2307;METAZOA - 10906;FUNGI - 1700;PLANTS - 1146;VIRUSES - 65;OTHER EUKARYOTES - 5824 (SOURCE: NCBI BLINK).;UNKNOWN PROTEIN;LOCA…	AT3G11590.1
NaN	0.297	EQGDDDSSPNSPNDRTESSHLQK	Phospho@11=31	3		MITOGEN ACTIVATED PROTEIN KINASE KINASE KINASE-RELATED;MITOGEN ACTIVATED PROTEIN KINASE KINASE KINASE-RELATED	AT3G58640.1
NaN	0.3	EAVESDEGSTNGSFQGSNQVR	Label:15N(1)+Phospho@5=13	2		HIT ZINC FINGER;PAPA-1-LIKE CONSERVED REGION;HIT ZINC FINGER;PAPA-1-LIKE CONSERVED REGION	AT1G56460.1
NaN	0.301	LNVNESGSAEDMDDDGDADKYELDPTCCLMCDK	Label:15N(1)+Oxidation@12=46;Label:15N(1)+Phospho@6|8	3		ZINC FINGER PROTEIN 622	AT4G31420.1
NaN	0.303	QSMASFNYPFYAVSAPASPTHR	Oxidation@3;Phospho@18=14	3	BZR1 BZR1	BRASSINOSTEROID SIGNALLING POSITIVE REGULATOR (BZR1) FAMILY PROTEIN;BRASSINOSTEROID SIGNALLING POSITIVE REGULATOR (BZR1) FAMILY PROTEIN	AT1G75080.1
NaN	0.304	ADVLSEDSPGEGRK	Phospho@5=27	2		DENTIN SIALOPHOSPHOPROTEIN-RELATED;DENTIN SIALOPHOSPHOPROTEIN-RELATED	AT3G54760.2
NaN	0.304	IRPSTSPESL	Phospho@9=50	2		RNA POLYMERASE I SPECIFIC TRANSCRIPTION INITIATION FACTOR RRN3 PROTEIN;RNA POLYMERASE I SPECIFIC TRANSCRIPTION INITIATION FACTOR RRN3 PROTEIN	AT2G34750.1
NaN	0.306	ADDQENHEHTPITAHEADEDDGFVSDGDEDTSDDGKYSDHEPEDDSYEEEYR	Label:15N(1)+Phospho@13=7;Label:15N(1)+Phospho@25=7	5	PSL4	CALMODULIN-BINDING PROTEIN	AT5G56360.1
NaN	0.306	SGVFSPITGPTTTDPWSQK	Phospho@5=8	2		UNKNOWN PROTEIN;BEST ARABIDOPSIS THALIANA PROTEIN MATCH IS: UNKNOWN PROTEIN (TAIR:AT3G51650.1);HAS 26208 BLAST HITS TO 14155 PROTEINS IN 1229 SPECIES: ARCHAE - 43;BACTERIA - 3230;METAZOA - 9456;FUNGI - 2551;PLANTS - 1160;VIRUSES - 177;OTHER EUKARYOTES - 9591 (SOURCE: NCBI BLINK).	AT3G51640.1
NaN	0.308	RRDSPYGR	Phospho@4=78	2	SRZ-21, SRZ21, RSZP21, RSZ21, At-RSZ21	RS-CONTAINING ZINC FINGER PROTEIN 21	AT1G23860.1
NaN	0.308	SVSPPQQYQPNSAGENSVLNMNLPGGESGGMTGTGSEPVK	Label:15N(1)+Phospho@8|12|17	4		AT HOOK MOTIF DNA-BINDING FAMILY PROTEIN	AT2G33620.1
NaN	0.308	VPLSSAHNR	Phospho@4|5	2		RING/U-BOX SUPERFAMILY PROTEIN	AT5G41350.1
NaN	0.309	ANESPLDSVLLTDALAGLFQK	Phospho@4=19	2		NUCLEIC ACID BINDING;ZINC ION BINDING;DNA BINDING;NUCLEIC ACID BINDING;ZINC ION BINDING;DNA BINDING	AT2G16485.1
NaN	0.311	ELALLNGSLREEGSPMSGSISPYNSLGMK	Label:15N(1)+Phospho@8|14|17	3		RNA-BINDING KH DOMAIN-CONTAINING PROTEIN	AT4G26480.1
NaN	0.311	KEEQIELMSEGEAIVDDGSNK	Phospho@9=99	3	TPR1, AtTPR1	TETRATRICOPEPTIDE REPEAT (TPR)-LIKE SUPERFAMILY PROTEIN	AT4G30480.1
NaN	0.311	RLSLEQDVSR	Phospho@3=54	2		RHO GTPASE ACTIVATION PROTEIN (RHOGAP) WITH PH DOMAIN	AT5G19390.1
NaN	0.311	RLSQMETNPSFTQLNR	Oxidation@5;Phospho@3|7	3		PROTEIN OF UNKNOWN FUNCTION, DUF593;PROTEIN OF UNKNOWN FUNCTION, DUF593;PROTEIN OF UNKNOWN FUNCTION, DUF593;PROTEIN OF UNKNOWN FUNCTION, DUF593	AT3G11850.1
NaN	0.311	TSGDETANVSSPSMAEELPEQSVPK	Label:15N(1)+Oxidation@14;Label:15N(1)+Phospho@10|11	2		LOCATED IN: CYTOSOL, CHLOROPLAST;EXPRESSED IN: 24 PLANT STRUCTURES;EXPRESSED DURING: 14 GROWTH STAGES;BEST ARABIDOPSIS THALIANA PROTEIN MATCH IS: TUDOR/PWWP/MBT SUPERFAMILY PROTEIN (TAIR:AT1G15940.1);HAS 137162 BLAST HITS TO 70781 PROTEINS IN 2973 SPECIES: ARCHAE - 289;BACTERIA - 24182;METAZOA - 56725;FUNGI - 20130;PLANTS - 6559;VIRUSES - 758;OTHER EUKARYOTES - 28519 (SOURCE: NCBI BLINK).;LOCATED…	AT4G31880.1
NaN	0.312	MNTDWQQLNNSFFVSSTPPSPTR	Label:15N(1)+Phospho@15=7	3	BEH4 BEH4 BEH4 BEH4 BEH4	BES1/BZR1 HOMOLOG 4;BES1/BZR1 HOMOLOG 4;BES1/BZR1 HOMOLOG 4;BES1/BZR1 HOMOLOG 4;BES1/BZR1 HOMOLOG 4	AT1G78700.1
NaN	0.312	SQSHSSWGSR	Label:15N(1)+Phospho@3=16	2		PROTEIN KINASE SUPERFAMILY PROTEIN;PROTEIN KINASE SUPERFAMILY PROTEIN	AT5G38560.1
NaN	0.312	TQLSLAPIPESEAELEEESDVEQDAEDK	Label:15N(1)+Phospho@19=13	3		TETRATRICOPEPTIDE REPEAT (TPR)-LIKE SUPERFAMILY PROTEIN	AT1G56090.1
NaN	0.314	NCIVFFDGEQGSESAGAIPDAHEESQTADLNGEQTQLEPENGSTSEDNER	Label:15N(1)+Phospho@25|27|35	4		VACUOLAR IRON TRANSPORTER (VIT) FAMILY PROTEIN;VACUOLAR IRON TRANSPORTER (VIT) FAMILY PROTEIN	AT4G27870.1
NaN	0.316	SYGVYNFNELGLQK	Phospho@1=30	2	ATMKK3, MKK3	MITOGEN-ACTIVATED PROTEIN KINASE KINASE 3	AT5G40440.1
NaN	0.317	EAPSFAPTNQYMSK	Phospho@4=45	2		PLAC8 FAMILY PROTEIN;PLAC8 FAMILY PROTEIN;PLAC8 FAMILY PROTEIN	AT1G52200.1
NaN	0.317	EPNEEDNNSEMETTPGSAAEPAASAGQQTPQNFSSQGIR	Label:15N(1)+Oxidation@11;Label:15N(1)+Phospho@9|13|14|17|24	3		AT HOOK MOTIF DNA-BINDING FAMILY PROTEIN	AT1G63480.1
NaN	0.317	HRSNGYGDDGYDFDGSDDEIATLK	Label:15N(1)+Phospho@16=28	3		PROTEIN OF UNKNOWN FUNCTION DUF2359, TRANSMEMBRANE;PROTEIN OF UNKNOWN FUNCTION DUF2359, TRANSMEMBRANE;PROTEIN OF UNKNOWN FUNCTION DUF2359, TRANSMEMBRANE	AT1G70770.1
NaN	0.317	SSDSLSGTNELLNINSETPMK	Label:15N(1)+Phospho@1|2|4|6|8	2	ATVPS9A, VPS9A, VPS9ATVPS9A, VPS9A, VPS9ATVPS9A, VPS9A, VPS9	VACUOLAR SORTING PROTEIN 9 (VPS9) DOMAIN;VACUOLAR SORTING PROTEIN 9 (VPS9) DOMAIN;VACUOLAR SORTING PROTEIN 9 (VPS9) DOMAIN	AT3G19770.1
NaN	0.318	FDDEYDSDEITEDVPRNPVEIR	Phospho@7=46	3		UNKNOWN PROTEIN;EXPRESSED IN: CULTURED CELL;BEST ARABIDOPSIS THALIANA PROTEIN MATCH IS: UNKNOWN PROTEIN (TAIR:AT3G48860.2);HAS 14837 BLAST HITS TO 10961 PROTEINS IN 1163 SPECIES: ARCHAE - 189;BACTERIA - 1924;METAZOA - 7665;FUNGI - 1127;PLANTS - 653;VIRUSES - 80;OTHER EUKARYOTES - 3199 (SOURCE: NCBI BLINK).	AT4G25070.1
NaN	0.319	NQEPVVSQSNDLR	Phospho@7|9	2		F-BOX FAMILY PROTEIN	AT2G16365.1
NaN	0.32	QVGFFTSSQPDSSTQQQQPDPIAATSASSSSSTISPSGNSLSPVMIPPPR	Label:15N(1)+Phospho@42=14	4		NAGB/RPIA/COA TRANSFERASE-LIKE SUPERFAMILY PROTEIN	AT5G38640.1
NaN	0.322	TVAAETVNGSSNVNTPSK	Label:15N(1)+Phospho@10|11	2		FUNCTIONS IN: MOLECULAR	AT5G64090.1
NaN	0.323	DPRASPSFNPLASPDSDAGIEK	Phospho@5|7	3	MSL9, ATMSL9	MECHANOSENSITIVE CHANNEL OF SMALL CONDUCTANCE-LIKE 9	AT5G19520.1
NaN	0.323	ILSLPEFCSPADSPR	Carbamidomethyl@8;Phospho@13=26	2		PHOSPHATIDYLINOSITOL N-ACETYGLUCOSAMINLYTRANSFERASE SUBUNIT P-RELATED;PHOSPHATIDYLINOSITOL N-ACETYGLUCOSAMINLYTRANSFERASE SUBUNIT P-RELATED	AT3G61380.1
NaN	0.323	NDGPDYIADNDSSGSFHVK	Phospho@12=13;Phospho@13|15	2		PROTEIN KINASE SUPERFAMILY PROTEIN	AT1G73460.1
NaN	0.323	VWDDGSYDGIK	Phospho@6=76	2	JAL22	JACALIN-RELATED LECTIN 22	AT2G39310.1
NaN	0.324	MRDLDAIIEIVCQDSHEDEPSGENGTDQADSSLPGENVPVETSYVNNK	Label:15N(1)+Oxidation@1;Label:15N(1)+Phospho@15|21|26|31|32	4	ATFIP1[V], FIPS5, ATFIPS5, FIP1[V]	HOMOLOG OF YEAST FIP1 [V]	AT5G58040.1
NaN	0.324	NSSPPSPFHPAAYK	Phospho@2|3	3		ARABIDOPSIS PHOSPHOLIPASE-LIKE PROTEIN (PEARLI 4) FAMILY;ARABIDOPSIS PHOSPHOLIPASE-LIKE PROTEIN (PEARLI 4) FAMILY;ARABIDOPSIS PHOSPHOLIPASE-LIKE PROTEIN (PEARLI 4) FAMILY;ARABIDOPSIS PHOSPHOLIPASE-LIKE PROTEIN (PEARLI 4) FAMILY;ARABIDOPSIS PHOSPHOLIPASE-LIKE PROTEIN (PEARLI 4) FAMILY	AT4G38550.1
NaN	0.324	SNSGEFVLNDNVVPER	Label:15N(1)+Phospho@1|3	2		ALPHA/BETA-HYDROLASES SUPERFAMILY PROTEIN;ALPHA/BETA-HYDROLASES SUPERFAMILY PROTEIN	AT5G37710.1
NaN	0.324	TAETSSNVEEDPFVVLEESESTPREPSR	Label:15N(1)+Phospho@19|21|22	3		CHAPERONE DNAJ-DOMAIN SUPERFAMILY PROTEIN	AT4G12780.1
NaN	0.325	VMTVPGNVSEFDEDQAYSVSSDNPSSVSSDR	Label:15N(1)+Phospho@17|18|20|21	3	ATTPS7, TPS7, ATTPSAATTPS7, TPS7, ATTPSAATTPS7, TPS7, ATTPSAATTPS7, TPS7, ATTPSAATTPS7, TPS7, ATTPSAATTPS7, TPS7, ATTPSAATTPS7, TPS7, ATTPSAATTPS7, TPS7, ATTPSA	TREHALOSE-PHOSPHATASE/SYNTHASE 7;TREHALOSE-PHOSPHATASE/SYNTHASE 7;TREHALOSE-PHOSPHATASE/SYNTHASE 7;TREHALOSE-PHOSPHATASE/SYNTHASE 7;TREHALOSE-PHOSPHATASE/SYNTHASE 7;TREHALOSE-PHOSPHATASE/SYNTHASE 7;TREHALOSE-PHOSPHATASE/SYNTHASE 7;TREHALOSE-PHOSPHATASE/SYNTHASE 7	AT1G06410.1
NaN	0.326	AISLPSSPQNYR	Phospho@7=12	2		MITOGEN ACTIVATED PROTEIN KINASE KINASE KINASE-RELATED;MITOGEN ACTIVATED PROTEIN KINASE KINASE KINASE-RELATED;MITOGEN ACTIVATED PROTEIN KINASE KINASE KINASE-RELATED	AT3G58640.1
NaN	0.326	ENGAVSVETVDTTSESQNENSANSSTLDTIEHVK	Label:15N(1)+Phospho@6|14|16	3		TPX2 (TARGETING PROTEIN FOR XKLP2) PROTEIN FAMILY;TPX2 (TARGETING PROTEIN FOR XKLP2) PROTEIN FAMILY	AT4G32330.1
NaN	0.326	QRVDEDSSDGIAANGSLYGSEFK	Label:15N(1)+Phospho@7|8	3	DegP7	DEGP PROTEASE 7	AT3G03380.1
NaN	0.326	SLSAEVESPEDGSRTPMR	Phospho&Phospho@((1&(8|13|15))|(3&(8|13|15)))	3		PROTEIN OF UNKNOWN FUNCTION (DUF3133);PROTEIN OF UNKNOWN FUNCTION (DUF3133)	AT3G56410.2
NaN	0.327	GGVDIDASTDILADEALLNDEAR	Phospho@8|9	2	CESA3, IXR1, ATCESA3, ATH-B, CEV1	CELLULOSE SYNTHASE FAMILY PROTEIN	AT5G05170.1
NaN	0.327	RLDTISEGFSYDNIGSE	Phospho@6=11;Phospho@16=37	2		PLANT PROTEIN 1589 OF UNKNOWN FUNCTION;PLANT PROTEIN 1589 OF UNKNOWN FUNCTION	AT3G10250.1
NaN	0.327	TLESLGFGDGSPSSQPMR	Phospho@11=19;Oxidation@17	2		AT HOOK MOTIF DNA-BINDING FAMILY PROTEIN	AT5G46640.1
NaN	0.328	TPAGYASADEALPMSSSNGK	Phospho@7=24	2		HOMEODOMAIN-LIKE SUPERFAMILY PROTEIN	AT1G74840.1
NaN	0.33	DVDVGVVSAQEVACSPPR	Carbamidomethyl@14;Phospho@15=108	3	AtNek7, Nek7	NIMA-RELATED KINASE 7	AT3G12200.1
NaN	0.33	MNTDWQQLNNSFFVSSTPPSPTR	Label:15N(1)+Oxidation@1;Label:15N(1)+Phospho@20=14	3	BEH4 BEH4 BEH4 BEH4 BEH4	BES1/BZR1 HOMOLOG 4;BES1/BZR1 HOMOLOG 4;BES1/BZR1 HOMOLOG 4;BES1/BZR1 HOMOLOG 4;BES1/BZR1 HOMOLOG 4	AT1G78700.1
NaN	0.331	EAIDRSLNPDYDPDDQDVDSSSDVR	Phospho@6=42	3		UNKNOWN PROTEIN;FUNCTIONS IN: MOLECULAR	AT2G34585.1
NaN	0.331	LAATLWEMNEMPSPR	Phospho@13=132	2		UNKNOWN PROTEIN;LOCATED IN: PLASMA MEMBRANE;EXPRESSED IN: 22 PLANT STRUCTURES;EXPRESSED DURING: 13 GROWTH STAGES;BEST ARABIDOPSIS THALIANA PROTEIN MATCH IS: UNKNOWN PROTEIN (TAIR:AT5G22310.1);HAS 22320 BLAST HITS TO 15179 PROTEINS IN 1213 SPECIES: ARCHAE - 372;BACTERIA - 2307;METAZOA - 10906;FUNGI - 1700;PLANTS - 1146;VIRUSES - 65;OTHER EUKARYOTES - 5824 (SOURCE: NCBI BLINK).;UNKNOWN PROTEIN;LOCA…	AT3G11590.1
NaN	0.332	EPEGMVLSGWTPSPATNGESASTSNNENPVDVTESSSGSEPASK	Label:15N(1)+Phospho@11|13|16|20|22|23|24	3	SAE2, ATSAE2, EMB2764 SAE2, ATSAE2, EMB2764	SUMO-ACTIVATING ENZYME 2;SUMO-ACTIVATING ENZYME 2	AT2G21470.1
NaN	0.332	ILSLPEFCSPADSPR	Label:15N(1)+Phospho@13=27	2		PHOSPHATIDYLINOSITOL N-ACETYGLUCOSAMINLYTRANSFERASE SUBUNIT P-RELATED;PHOSPHATIDYLINOSITOL N-ACETYGLUCOSAMINLYTRANSFERASE SUBUNIT P-RELATED	AT3G61380.1
NaN	0.333	SFSDNIIMDCDLNLEELVR	Carbamidomethyl@10;Phospho@1|3	3		PHOSPHOINOSITIDE PHOSPHATASE FAMILY PROTEIN;PHOSPHOINOSITIDE PHOSPHATASE FAMILY PROTEIN	AT1G17340.1
NaN	0.334	QSMASFNYPFYAVSAPASPTHR	Phospho@18=11	3	BZR1 BZR1	BRASSINOSTEROID SIGNALLING POSITIVE REGULATOR (BZR1) FAMILY PROTEIN;BRASSINOSTEROID SIGNALLING POSITIVE REGULATOR (BZR1) FAMILY PROTEIN	AT1G75080.1
NaN	0.334	SLPADYRFDGSPVSDR	Phospho@1=80	3	ATM1	MYOSIN 1	AT3G19960.1
NaN	0.335	THSAALR	Phospho@3=17	2		UNKNOWN PROTEIN;CONTAINS INTERPRO DOMAIN/S: PROTEIN OF UNKNOWN FUNCTION DUF1475 (INTERPRO:IPR009943);HAS 186 BLAST HITS TO 155 PROTEINS IN 21 SPECIES: ARCHAE - 0;BACTERIA - 8;METAZOA - 3;FUNGI - 0;PLANTS - 65;VIRUSES - 0;OTHER EUKARYOTES - 110 (SOURCE: NCBI BLINK).	AT1G22750.4
NaN	0.336	EISDLEINIDSTSLASLRK	Phospho@3=103	2		TUDOR/PWWP/MBT SUPERFAMILY PROTEIN;TUDOR/PWWP/MBT SUPERFAMILY PROTEIN	AT5G40340.1
NaN	0.337	LSNFGPADMYSVQSSR	Phospho@11=36	2	PIN3, ATPIN3 PIN7, ATPIN7 PIN7 PIN7 PIN3, ATPIN3 PIN7, ATPIN7 PIN7 PIN7 PIN3, ATPIN3 PIN7, ATPIN7 PIN7 PIN7 PIN3, ATPIN3 PIN7, ATPIN7 PIN7 PIN7 PIN3, ATPIN3 PIN7, ATPIN7 PIN7 PIN7 PIN3, ATPIN3 PIN7, ATPIN7 PIN7 PIN7	AUXIN EFFLUX CARRIER FAMILY PROTEIN;AUXIN EFFLUX CARRIER FAMILY PROTEIN;AUXIN EFFLUX CARRIER FAMILY PROTEIN;AUXIN EFFLUX CARRIER FAMILY PROTEIN;AUXIN EFFLUX CARRIER FAMILY PROTEIN;AUXIN EFFLUX CARRIER FAMILY PROTEIN;AUXIN EFFLUX CARRIER FAMILY PROTEIN;AUXIN EFFLUX CARRIER FAMILY PROTEIN;AUXIN EFFLUX CARRIER FAMILY PROTEIN;AUXIN EFFLUX CARRIER FAMILY PROTEIN;AUXIN EFFLUX CARRIER FAMILY PROTEIN;AUX…	AT1G70940.1
NaN	0.338	DDEGSQDAAESLSGENVGISK	Phospho@13=6	3	MAPKKK7, MAP3KE1 MAPKKK7, MAP3KE1	MITOGEN-ACTIVATED PROTEIN KINASE KINASE KINASE 7;MITOGEN-ACTIVATED PROTEIN KINASE KINASE KINASE 7	AT3G13530.1
NaN	0.338	ILSPAHKPESSSGTSSPSQFSLPAK	Phospho@3=10;Phospho@10|11|12|14|15|16	3	JAC1 JAC1 JAC1	J-DOMAIN PROTEIN REQUIRED FOR CHLOROPLAST ACCUMULATION RESPONSE 1;J-DOMAIN PROTEIN REQUIRED FOR CHLOROPLAST ACCUMULATION RESPONSE 1;J-DOMAIN PROTEIN REQUIRED FOR CHLOROPLAST ACCUMULATION RESPONSE 1	AT1G75100.1
NaN	0.339	IGSIDDCKPTNGDVCSPTNGTVATIHNSVPSSAITINYCDATLGR	Label:15N(1)+Phospho@16|18|21|24|28	4		THIAMINE PYROPHOSPHATE DEPENDENT PYRUVATE DECARBOXYLASE FAMILY PROTEIN	AT4G33070.1
NaN	0.34	DVSLAVPLPLPPTSGGSGGSSGSAPSSGGSASSTNTNSSIEAK	Label:15N(1)+Phospho@13|14|17|20|21|23|26|27|30	3	ATMKK4, MKK4, ATMEK4	MITOGEN-ACTIVATED PROTEIN KINASE KINASE 4	AT1G51660.1
NaN	0.341	TASAAEFSAWNIAVSDDGLVK	Label:15N(1)+Phospho@1|3|8	2		SYNTAXIN/T-SNARE FAMILY PROTEIN	AT1G27700.1
NaN	0.343	MNTDWQQLNNSFFVSSTPPSPTR	Oxidation@1;Phospho@20=11	3	BEH4 BEH4 BEH4 BEH4 BEH4	BES1/BZR1 HOMOLOG 4;BES1/BZR1 HOMOLOG 4;BES1/BZR1 HOMOLOG 4;BES1/BZR1 HOMOLOG 4;BES1/BZR1 HOMOLOG 4	AT1G78700.1
NaN	0.346	QISELGIYPAVDPLDSTSR	Phospho@3=78	2		ATP SYNTHASE ALPHA/BETA FAMILY PROTEIN;ATP SYNTHASE ALPHA/BETA FAMILY PROTEIN;ATP SYNTHASE ALPHA/BETA FAMILY PROTEIN	AT5G08670.1
NaN	0.347	IGDDYQNVNEVVSHGSGSK	Phospho@13=29;Phospho@16|18	2		AAA-TYPE ATPASE FAMILY PROTEIN;AAA-TYPE ATPASE FAMILY PROTEIN;AAA-TYPE ATPASE FAMILY PROTEIN	AT4G18820.1
NaN	0.347	SYSNLLELASGDSPTFGR	Phospho@10|13	2	ATTPS6, TPS6ATTPS6, TPS6ATTPS6, TPS6ATTPS6, TPS6	UDP-GLYCOSYLTRANSFERASE / TREHALOSE-PHOSPHATASE FAMILY PROTEIN;UDP-GLYCOSYLTRANSFERASE / TREHALOSE-PHOSPHATASE FAMILY PROTEIN;UDP-GLYCOSYLTRANSFERASE / TREHALOSE-PHOSPHATASE FAMILY PROTEIN;UDP-GLYCOSYLTRANSFERASE / TREHALOSE-PHOSPHATASE FAMILY PROTEIN	AT1G68020.1
NaN	0.348	ISEVNPADNVNMVDASPK	Phospho@16=150	2	EMB2765	P-LOOP CONTAINING NUCLEOSIDE TRIPHOSPHATE HYDROLASES SUPERFAMILY PROTEIN	AT2G38770.1
NaN	0.348	NIDSPSSSSLEMK	Phospho@4=34	2		UNKNOWN PROTEIN;BEST ARABIDOPSIS THALIANA PROTEIN MATCH IS: UNKNOWN PROTEIN (TAIR:AT1G64340.1);HAS 876 BLAST HITS TO 690 PROTEINS IN 132 SPECIES: ARCHAE - 0;BACTERIA - 38;METAZOA - 180;FUNGI - 112;PLANTS - 59;VIRUSES - 2;OTHER EUKARYOTES - 485 (SOURCE: NCBI BLINK).	AT5G41810.1
NaN	0.348	SLPLHIEDSASLPQQEPNSNSSGEIK	Phospho@1=10	3		SH3 DOMAIN-CONTAINING PROTEIN;SH3 DOMAIN-CONTAINING PROTEIN;SH3 DOMAIN-CONTAINING PROTEIN;SH3 DOMAIN-CONTAINING PROTEIN	AT1G31440.1
NaN	0.348	YSSLRAPSSSEGWEHQQPATVHGYQMK	Phospho@10=8;Phospho@20=22	4	EIN2, PIR2, CKR1, ERA3, ORE3, ORE2, ATEIN2	NRAMP METAL ION TRANSPORTER FAMILY PROTEIN	AT5G03280.1
NaN	0.35	ELALLNGTLREEGSPMSGSVSPYNSLGMK	Label:15N(1)+Phospho@21|23	3		RNA-BINDING KH DOMAIN-CONTAINING PROTEIN;RNA-BINDING KH DOMAIN-CONTAINING PROTEIN	AT5G56140.1
NaN	0.35	MEVMSLTAPSSPR	Acetyl@N-term;Phospho@10|11	2	AR781	PROTEIN OF UNKNOWN FUNCTION (DUF1645)	AT2G26530.1
NaN	0.351	RYSDPAQNGEDSSGSGGSSRR	Phospho@3=43	3	ADL3, CF1, DRP2B, DL3	DYNAMIN-LIKE 3	AT1G59610.1
NaN	0.353	HDLTSSAEDDSVDGDEETLVMSR	Label:15N(1)+Phospho&Label:15N(1)+Phospho@((5&(11|18))|(6&(11|18)))	3		CALMODULIN-BINDING PROTEIN-RELATED	AT3G29310.1
NaN	0.353	LSSPSLPSSPPPSYYMGEK	Label:15N(1)+Phospho@8|9	2		PLANT PROTEIN OF UNKNOWN FUNCTION (DUF247);PLANT PROTEIN OF UNKNOWN FUNCTION (DUF247);PLANT PROTEIN OF UNKNOWN FUNCTION (DUF247);PLANT PROTEIN OF UNKNOWN FUNCTION (DUF247)	AT3G47210.1
NaN	0.357	SASVLESPDIENGGK	Phospho@7=56	2		PROTEIN KINASE PROTEIN WITH TETRATRICOPEPTIDE REPEAT DOMAIN	AT3G54030.1
NaN	0.357	SGLTSQASQR	Phospho@8=20	2	VLN3, ATVLN3 VLN3, ATVLN3	VILLIN 3;VILLIN 3	AT3G57410.1
NaN	0.358	SMSDLEYEELK	Phospho@1=10;Oxidation@2	2		UNKNOWN PROTEIN;CONTAINS INTERPRO DOMAIN/S: PROTEIN OF UNKNOWN FUNCTION DUF1685 (INTERPRO:IPR012881);HAS 170 BLAST HITS TO 164 PROTEINS IN 34 SPECIES: ARCHAE - 0;BACTERIA - 1;METAZOA - 26;FUNGI - 10;PLANTS - 107;VIRUSES - 0;OTHER EUKARYOTES - 26 (SOURCE: NCBI BLINK).;UNKNOWN PROTEIN;CONTAINS INTERPRO DOMAIN/S: PROTEIN OF UNKNOWN FUNCTION DUF1685 (INTERPRO:IPR012881);HAS 170 BLAST HITS TO 164 PROT…	AT2G42760.1
NaN	0.359	DYNGSSALSTAESENAK	Phospho@5=12	2	NPGR2 NPGR2	NO POLLEN GERMINATION RELATED 2;NO POLLEN GERMINATION RELATED 2	AT4G28600.1
NaN	0.359	MDDQMDVSPVSPWRPMR	Phospho@8=28	3		PROCESS UNKNOWN;LOCATED IN: MITOCHONDRION;EXPRESSED IN: 23 PLANT STRUCTURES;EXPRESSED DURING: 15 GROWTH STAGES;BEST ARABIDOPSIS THALIANA PROTEIN MATCH IS: UNKNOWN PROTEIN (TAIR:AT2G29620.1);HAS 1807 BLAST HITS TO 1807 PROTEINS IN 277 SPECIES: ARCHAE - 0;BACTERIA - 0;METAZOA - 736;FUNGI - 347;PLANTS - 385;VIRUSES - 0;OTHER EUKARYOTES - 339 (SOURCE: NCBI BLINK).	AT5G17910.1
NaN	0.36	EDVVNGISHGGSNNGNGNDTDGSYDFITENDTVGDDFVESDYVKPVDDANVEK	Label:15N(1)+Phospho&Label:15N(1)+Phospho@((8&(12|20|23|24|28|32))|(12&(20|23|24|28|32))|(20&(23|24|28|32))|(23&(24|28|32))|(24&(28|32))|(28&32))	4		FUNCTIONS IN: MOLECULAR	AT1G20970.1
NaN	0.36	VDAASRSQSPYAAE	Label:15N(1)+Phospho&Label:15N(1)+Phospho@((5&(7|9))|(7&9))	2	ATSC35, SC35, At-SC35	ORTHOLOG OF HUMAN SPLICING FACTOR SC35	AT5G64200.1
NaN	0.361	GSPDRHDPSTSSPSPSR	Phospho@2=54;Phospho@14=12	2	VAD1 VAD1 VAD1	GRAM DOMAIN FAMILY PROTEIN;GRAM DOMAIN FAMILY PROTEIN;GRAM DOMAIN FAMILY PROTEIN	AT1G02120.1
NaN	0.361	LMTAAAGSSVIATAGALGYR	Oxidation@2;Phospho@3|8|9	3	MRLK, IMK3 MRLK, IMK3	MERISTEMATIC RECEPTOR-LIKE KINASE;MERISTEMATIC RECEPTOR-LIKE KINASE	AT3G56100.1
NaN	0.361	YDSFNAQSYDSSSNNNASETPK	Label:15N(1)+Phospho@1|3|8|9	3		CALCIUM-BINDING EF HAND FAMILY PROTEIN;CALCIUM-BINDING EF HAND FAMILY PROTEIN;CALCIUM-BINDING EF HAND FAMILY PROTEIN;CALCIUM-BINDING EF HAND FAMILY PROTEIN;CALCIUM-BINDING EF HAND FAMILY PROTEIN;CALCIUM-BINDING EF HAND FAMILY PROTEIN;CALCIUM-BINDING EF HAND FAMILY PROTEIN;CALCIUM-BINDING EF HAND FAMILY PROTEIN;CALCIUM-BINDING EF HAND FAMILY PROTEIN	AT1G21630.1
NaN	0.362	SGNYLR	Phospho@1=62	2		ACTIN CROSS-LINKING PROTEIN	AT1G27100.1
NaN	0.363	IAPDATPSSPSSSLSLFK	Phospho@8|9	2	AtATG18a	TRANSDUCIN/WD40 REPEAT-LIKE SUPERFAMILY PROTEIN	AT3G62770.1
NaN	0.363	SVDVYPSAAPPPPR	Phospho@1=65	2		ANKYRIN REPEAT FAMILY PROTEIN	AT1G62050.1
NaN	0.364	ADNNNNNVDAFSDAGWSR	Phospho@12=60	2		CALCIUM-BINDING TETRATRICOPEPTIDE FAMILY PROTEIN	AT1G05150.1
NaN	0.364	SPINNYSISEGR	Phospho@1=65	2		RING/U-BOX SUPERFAMILY PROTEIN	AT1G75400.1
NaN	0.364	TEMGLTEEDEDVLVPVYK	Phospho@6=11	3	emb1211	MORN (MEMBRANE OCCUPATION AND RECOGNITION NEXUS) REPEAT-CONTAINING PROTEIN	AT5G22640.1
NaN	0.365	RFSGQLSFIDSETK	Label:15N(1)+Phospho@3=19	3		REMORIN FAMILY PROTEIN;REMORIN FAMILY PROTEIN	AT1G13920.1
NaN	0.365	SQNQDSGQEMPSPDAANPQSAAPSPTDGDREDQSEPPSK	Label:15N(1)+Phospho&Label:15N(1)+Phospho@((12&(20|24|26))|(20&(24|26))|(24&26))	3		CELL DIVISION CYCLE PROTEIN 48-RELATED / CDC48-RELATED	AT1G05910.1
NaN	0.365	VATVTGVLSELDDDNNSNSVCSDAPSSVTQDR	Label:15N(1)+Phospho&Label:15N(1)+Phospho@((9&(17|19|22|26|27))|(17&(19|22|26|27))|(19&(22|26|27)))	3	ATTPS5, TPS5ATTPS5, TPS5	TREHALOSE PHOSPHATASE/SYNTHASE 5;TREHALOSE PHOSPHATASE/SYNTHASE 5	AT4G17770.1
NaN	0.367	FTDSALASAVFSPTHK	Phospho@12=12	2		CCCH-TYPE ZINC FINGER PROTEIN WITH ARM REPEAT DOMAIN;CCCH-TYPE ZINC FINGER PROTEIN WITH ARM REPEAT DOMAIN	AT2G41900.1
NaN	0.367	SRNDNFQSGDGASPGK	Phospho@13=11	3		RNA-BINDING (RRM/RBD/RNP MOTIFS) FAMILY PROTEIN	AT3G13224.2
NaN	0.368	SPVLDGSESVVGSFEQDYMGK	Label:15N(1)+Phospho@7|9|13	3		GYF DOMAIN-CONTAINING PROTEIN;GYF DOMAIN-CONTAINING PROTEIN;GYF DOMAIN-CONTAINING PROTEIN;GYF DOMAIN-CONTAINING PROTEIN;GYF DOMAIN-CONTAINING PROTEIN;GYF DOMAIN-CONTAINING PROTEIN	AT1G24300.1
NaN	0.368	SPVLDGSESVVGSFEQDYMGK	Phospho@13=17	3		GYF DOMAIN-CONTAINING PROTEIN;GYF DOMAIN-CONTAINING PROTEIN;GYF DOMAIN-CONTAINING PROTEIN;GYF DOMAIN-CONTAINING PROTEIN;GYF DOMAIN-CONTAINING PROTEIN;GYF DOMAIN-CONTAINING PROTEIN	AT1G24300.1
NaN	0.369	NAFENGSASNNVDLIGR	Phospho@7|9	2		HAT TRANSPOSON SUPERFAMILY	AT4G15020.1
NaN	0.37	GFAAAAAAASIAPTENDVNNGNIAGIGGGEGSSGGGGGGGGK	Label:15N(1)+Phospho@14=8	4	BMY2, BAM8 BMY2, BAM8	BETA-AMYLASE 2;BETA-AMYLASE 2	AT5G45300.1
NaN	0.37	MFGSTLDSSRGNSAASGQLLTPTR	Acetyl@N-term;Phospho@8=11	3	SNF4, ATSNF4	HOMOLOG OF YEAST SUCROSE NONFERMENTING 4	AT1G09020.1
NaN	0.37	SVGNLSIGSTASMATTVGR	Label:15N(1)+Phospho@6|9	2	IQD14IQD14IQD14IQD14	IQ-DOMAIN 14;IQ-DOMAIN 14;IQ-DOMAIN 14;IQ-DOMAIN 14	AT2G43680.1
NaN	0.371	IIDGSPPPSPK	Phospho@9=13	2	RSZ33, ATRSZ33, RS2Z33, AT-RS2Z33 RSZ33, ATRSZ33, RS2Z33, AT-RS2Z33 RSZ33, ATRSZ33, RS2Z33, AT-RS2Z33 RSZ33, ATRSZ33, RS2Z33, AT-RS2Z33	ARGININE/SERINE-RICH ZINC KNUCKLE-CONTAINING PROTEIN 33;ARGININE/SERINE-RICH ZINC KNUCKLE-CONTAINING PROTEIN 33;ARGININE/SERINE-RICH ZINC KNUCKLE-CONTAINING PROTEIN 33;ARGININE/SERINE-RICH ZINC KNUCKLE-CONTAINING PROTEIN 33	AT2G37340.1
NaN	0.371	TDSSAAAAAAPATK	Phospho@3=11	2	PSAD-1	PHOTOSYSTEM I SUBUNIT D-1	AT4G02770.1
NaN	0.372	LASASSVEEALEIAQAALQS	Phospho@20=76	3	MDAR6 MDAR6	MONODEHYDROASCORBATE REDUCTASE 6;MONODEHYDROASCORBATE REDUCTASE 6	AT1G63940.1
NaN	0.373	GPTPRPSNFEESCAMASSPR	Phospho@3=16;Carbamidomethyl@13;Phospho@17|18	3	PIN7, ATPIN7 PIN7 PIN7 PIN7, ATPIN7 PIN7 PIN7 PIN7, ATPIN7 PIN7 PIN7 PIN7, ATPIN7 PIN7 PIN7	AUXIN EFFLUX CARRIER FAMILY PROTEIN;AUXIN EFFLUX CARRIER FAMILY PROTEIN;AUXIN EFFLUX CARRIER FAMILY PROTEIN;AUXIN EFFLUX CARRIER FAMILY PROTEIN;AUXIN EFFLUX CARRIER FAMILY PROTEIN;AUXIN EFFLUX CARRIER FAMILY PROTEIN;AUXIN EFFLUX CARRIER FAMILY PROTEIN;AUXIN EFFLUX CARRIER FAMILY PROTEIN;AUXIN EFFLUX CARRIER FAMILY PROTEIN;AUXIN EFFLUX CARRIER FAMILY PROTEIN;AUXIN EFFLUX CARRIER FAMILY PROTEIN;AUX…	AT1G23080.1
NaN	0.374	CAVCQIDESPSEDLSSNGGSIISSASK	Label:15N(1)+Phospho@24|26	3		PROTEIN PHOSPHATASE 2C FAMILY PROTEIN;PROTEIN PHOSPHATASE 2C FAMILY PROTEIN;PROTEIN PHOSPHATASE 2C FAMILY PROTEIN	AT1G09160.1
NaN	0.374	GEPNISYICSR	Label:15N(1)+Phospho@7=12	2	GSK1, ATGSK1, ATSK22, SK22, BIL2, ATSK2-3 ATSK42, SK42 GSK1, ATGSK1, ATSK22, SK22, BIL2, ATSK2-3 ATSK42, SK42 GSK1, ATGSK1, ATSK22, SK22, BIL2, ATSK2-3 GSK1, ATGSK1, ATSK22, SK22, BIL2, ATSK2-3 ATSK42, SK42	GSK3/SHAGGY-LIKE PROTEIN KINASE 1;SHAGGY-LIKE KINASE 42;GSK3/SHAGGY-LIKE PROTEIN KINASE 1;SHAGGY-LIKE KINASE 42;GSK3/SHAGGY-LIKE PROTEIN KINASE 1;GSK3/SHAGGY-LIKE PROTEIN KINASE 1;SHAGGY-LIKE KINASE 42	AT1G06390.1
NaN	0.374	MNSDSNFGVASPR	Phospho@3=36;Phospho@11=96	2		PROCESS UNKNOWN;LOCATED IN: ENDOMEMBRANE SYSTEM;EXPRESSED IN: SHOOT, SPERM CELL;CONTAINS INTERPRO DOMAIN/S: PROTEIN OF UNKNOWN FUNCTION DUF3595 (INTERPRO:IPR021999);HAS 533 BLAST HITS TO 341 PROTEINS IN 95 SPECIES: ARCHAE - 2;BACTERIA - 15;METAZOA - 318;FUNGI - 0;PLANTS - 93;VIRUSES - 0;OTHER EUKARYOTES - 105 (SOURCE: NCBI BLINK).;UNKNOWN PROTEIN;FUNCTIONS IN: MOLECULAR	AT2G48060.1
NaN	0.375	SVSDADIRK	Phospho@1=19	2	CDC48, ATCDC48, CDC48A	CELL DIVISION CYCLE 48	AT3G09840.1
NaN	0.376	NQAQAGLGEGSPKSER	Phospho@11;Phospho@14	2		PROTEIN KINASE SUPERFAMILY PROTEIN	AT3G25840.1
NaN	0.378	DGQQNANDGSIGSPMQSSSSK	Label:15N(1)+Phospho@10|13	3	HOMOLOGLEUNIG	HOMOLOG;LEUNIG	AT2G32700.1
NaN	0.379	MFNMASSLK	Oxidation@1=39;Phospho@7=8	2	TPR7	TETRATRICOPEPTIDE REPEAT (TPR)-LIKE SUPERFAMILY PROTEIN	AT5G21990.1
NaN	0.38	DYNGSSALSTAESENAK	Phospho@13=41	2	NPGR2 NPGR2	NO POLLEN GERMINATION RELATED 2;NO POLLEN GERMINATION RELATED 2	AT4G28600.1
NaN	0.38	EDPTSSSATLALPAMK	Oxidation@15;Phospho@4|5|6|7	2		DNA-BINDING STOREKEEPER PROTEIN-RELATED TRANSCRIPTIONAL REGULATOR	AT1G61730.1
NaN	0.381	ANSLQSSVPQLVHDAPSPAVSGSR	Phospho@17|21|23	3		EMSY N TERMINUS (ENT)/ PLANT TUDOR-LIKE DOMAINS-CONTAINING PROTEIN;EMSY N TERMINUS (ENT)/ PLANT TUDOR-LIKE DOMAINS-CONTAINING PROTEIN	AT5G13020.1
NaN	0.381	NTSPSSEPVEHGSPDPILK	Phospho@3=17;Phospho@13=55	3		TUDOR/PWWP/MBT DOMAIN-CONTAINING PROTEIN	AT5G08230.1
NaN	0.382	FPQSWPSRAPK	Phospho@4=24	2		D111/G-PATCH DOMAIN-CONTAINING PROTEIN	AT3G09850.1
NaN	0.382	YLPAEPIPDTNDQQDNLVESIK	Phospho@20=62	3		TRANSDUCIN/WD40 REPEAT-LIKE SUPERFAMILY PROTEIN	AT3G21060.1
NaN	0.383	GYVSEEDIPNLPYLK	Phospho@4=59	2	CYP83B1, SUR2, RNT1, RED1, ATR4	CYTOCHROME P450, FAMILY 83, SUBFAMILY B, POLYPEPTIDE 1	AT4G31500.1
NaN	0.384	GQHQLSPESYDSNANNSTIDMSNGTGK	Label:15N(1)+Phospho@6|9|10	3	CRP, CCT	RNA POLYMERASE II TRANSCRIPTION MEDIATORS	AT4G00450.1
NaN	0.384	QQLQTSLSLVSSDPHLSR	Phospho@17=30	3	OBE1	PROTEIN OF UNKNOWN FUNCTION (DUF1423)	AT3G07780.1
NaN	0.384	SYAVSEVQCNAPDSPTEFISR	Carbamidomethyl@9;Phospho@14=23	3		UNKNOWN PROTEIN;HAS 264 BLAST HITS TO 258 PROTEINS IN 65 SPECIES: ARCHAE - 5;BACTERIA - 5;METAZOA - 66;FUNGI - 16;PLANTS - 107;VIRUSES - 0;OTHER EUKARYOTES - 65 (SOURCE: NCBI BLINK).	AT2G17550.1
NaN	0.385	TLGASGSGSSSAPQASSAPMNVAPAPSR	Oxidation@20;Phospho@5|7|9|10|11	3	PUX5	SERINE/THREONINE PROTEIN PHOSPHATASE 2A 55 KDA REGULATORY SUBUNIT B PRIME GAMMA	AT4G15410.1
NaN	0.385	TSFTLEEDPHASPLSPK	Phospho@15=19	2	YSL5, PDE321YSL5, PDE321YSL5, PDE321YSL5, PDE321	YELLOW STRIPE LIKE 5;YELLOW STRIPE LIKE 5;YELLOW STRIPE LIKE 5;YELLOW STRIPE LIKE 5	AT3G17650.1
NaN	0.386	LETAATMGSLLDGTK	Phospho@6=17;Phospho@9=38	2		OCTICOSAPEPTIDE/PHOX/BEM1P FAMILY PROTEIN	AT3G18230.1
NaN	0.387	ANESPLDSVLLTDALAGLFQK	Label:15N(1)+Phospho@4=8	2		NUCLEIC ACID BINDING;ZINC ION BINDING;DNA BINDING;NUCLEIC ACID BINDING;ZINC ION BINDING;DNA BINDING	AT2G16485.1
NaN	0.387	FSFDGSGNDNYMNQEGSSMDRK	Label:15N(1)+Oxidation@12=57;Label:15N(1)+Phospho@2|6|11	2	ATSPS1F, SPS1F ATSPS1F, SPS1F ATSPS1F, SPS1F ATSPS1F, SPS1F ATSPS1F, SPS1F ATSPS1F, SPS1F ATSPS1F, SPS1F ATSPS1F, SPS1F	SUCROSE PHOSPHATE SYNTHASE 1F;SUCROSE PHOSPHATE SYNTHASE 1F;SUCROSE PHOSPHATE SYNTHASE 1F;SUCROSE PHOSPHATE SYNTHASE 1F;SUCROSE PHOSPHATE SYNTHASE 1F;SUCROSE PHOSPHATE SYNTHASE 1F;SUCROSE PHOSPHATE SYNTHASE 1F;SUCROSE PHOSPHATE SYNTHASE 1F	AT5G20280.1
NaN	0.387	SVSSPFMNTASK	Phospho@3=16;Oxidation@7	2	NIA1, GNR1, NR1NIA1, GNR1, NR1NIA1, GNR1, NR1NIA1, GNR1, NR1	NITRATE REDUCTASE 1;NITRATE REDUCTASE 1;NITRATE REDUCTASE 1;NITRATE REDUCTASE 1	AT1G77760.1
NaN	0.388	DLSSVPDFLSAR	Phospho@10=30	2	ICE1, ATICE1, SCRM	BASIC HELIX-LOOP-HELIX (BHLH) DNA-BINDING SUPERFAMILY PROTEIN	AT3G26744.1
NaN	0.388	YPQSAPVQVPLVSSAMMNR	Phospho@4=32;Phospho@14=7	3		PROTEIN OF UNKNOWN FUNCTION, DUF584;PROTEIN OF UNKNOWN FUNCTION, DUF584;PROTEIN OF UNKNOWN FUNCTION, DUF584;PROTEIN OF UNKNOWN FUNCTION, DUF584;PROTEIN OF UNKNOWN FUNCTION, DUF584;PROTEIN OF UNKNOWN FUNCTION, DUF584	AT3G15040.1
NaN	0.389	ELEGLMDSSSQDGGSSDVMGLYSDAAPVTTTTSVDSLLSELSDSSK	Label:15N(1)+Oxidation@6=17;Label:15N(1)+Phospho@8|9|10|15|16|22|23	4		ADAPTIN FAMILY PROTEIN;ADAPTIN FAMILY PROTEIN	AT1G31730.1
NaN	0.39	SFSASDACFGSEEPGFGGGGYNR	Carbamidomethyl@8;Phospho@1|3|5	3		RNA-BINDING (RRM/RBD/RNP MOTIFS) FAMILY PROTEIN	AT3G21100.2
NaN	0.391	NTSNQSPFNGGLNESSDLVNALSGMNLSGSGGLDER	Label:15N(1)+Phospho@2|3|6|15|16|23	3	APUM2, PUM2	PUMILIO 2	AT2G29190.1
NaN	0.392	LNDENSPGAEFTQGVMTPDEIDLLVEQVK	Label:15N(1)+Phospho@6|12	3		KINESIN MOTOR FAMILY PROTEIN;KINESIN MOTOR FAMILY PROTEIN	AT4G39050.1
NaN	0.392	STIATPSSSSSSPSVQVR	Phospho@9|10|11|12	2		PPPDE PUTATIVE THIOL PEPTIDASE FAMILY PROTEIN;PPPDE PUTATIVE THIOL PEPTIDASE FAMILY PROTEIN	AT1G80690.1
NaN	0.392	TVAAETVNGSSNVNTPSK	Phospho@15|17	2		FUNCTIONS IN: MOLECULAR	AT5G64090.1
NaN	0.392	VVSETPTNGIGGGGGSSFGR	Label:15N(1)+Phospho@16|17	2		UNKNOWN PROTEIN;FUNCTIONS IN: MOLECULAR	AT3G06868.1
NaN	0.393	NMVSPNLVSPLPR	Oxidation@2;Phospho@4=56	2		PLAC8 FAMILY PROTEIN;PLAC8 FAMILY PROTEIN;PLAC8 FAMILY PROTEIN	AT3G10980.1
NaN	0.393	RGSGDMPVEVILPSR	Phospho@3=70;Oxidation@6	3		ARM REPEAT SUPERFAMILY PROTEIN;ARM REPEAT SUPERFAMILY PROTEIN	AT1G50890.1
NaN	0.393	SQSHSSWGSR	Phospho@3=14	2		PROTEIN KINASE SUPERFAMILY PROTEIN;PROTEIN KINASE SUPERFAMILY PROTEIN	AT5G38560.1
NaN	0.394	ALSLPTGLGIVCASPK	Label:15N(1)+Phospho@3=19	2	AGT, AGT1, SGAT AGT, AGT1, SGAT	ALANINE:GLYOXYLATE AMINOTRANSFERASE;ALANINE:GLYOXYLATE AMINOTRANSFERASE	AT2G13360.1
NaN	0.394	SLMMTPRPSNLTGAEIYSLSSTPR	Label:15N(1)+Phospho@20|21	3	PIN4, ATPIN4 PIN4, ATPIN4	AUXIN EFFLUX CARRIER FAMILY PROTEIN;AUXIN EFFLUX CARRIER FAMILY PROTEIN	AT2G01420.1
NaN	0.394	SPSPSGANTTPTPV	Label:15N(1)+Phospho@1|3|5|9	2	AMT11, ATAMT1, ATAMT11AMT11, ATAMT1, ATAMT11AMT11, ATAMT1, ATAMT11	AMMONIUM TRANSPORTER 1;1;AMMONIUM TRANSPORTER 1;1;AMMONIUM TRANSPORTER 1;1	AT4G13510.1
NaN	0.395	RSFLLDDASDGNESGTEEDQSAFMK	Label:15N(1)+Phospho@14|16	3		ARID/BRIGHT DNA-BINDING DOMAIN-CONTAINING PROTEIN;ARID/BRIGHT DNA-BINDING DOMAIN-CONTAINING PROTEIN;ARID/BRIGHT DNA-BINDING DOMAIN-CONTAINING PROTEIN;ARID/BRIGHT DNA-BINDING DOMAIN-CONTAINING PROTEIN;ARID/BRIGHT DNA-BINDING DOMAIN-CONTAINING PROTEIN;ARID/BRIGHT DNA-BINDING DOMAIN-CONTAINING PROTEIN;ARID/BRIGHT DNA-BINDING DOMAIN-CONTAINING PROTEIN;ARID/BRIGHT DNA-BINDING DOMAIN-CONTAINING PROTEIN	AT2G17410.1
NaN	0.396	DELAASSQVIEPCNSK	Carbamidomethyl@13;Phospho@15=76	2	ATALY3, ALY3	DNA BINDING	AT3G21430.2
NaN	0.397	GLASSSSTTSR	Phospho@7=14	2		PROTEIN KINASE SUPERFAMILY PROTEIN	AT3G19300.1
NaN	0.398	AYSGITDGGDAPSSSTSPSTNNCQISSSGFLNR	Label:15N(1)+Phospho@13|14|15|16|17	3	NPH4, MSG1, IAA21, ARF7, TIR5, BIP	TRANSCRIPTIONAL FACTOR B3 FAMILY PROTEIN / AUXIN-RESPONSIVE FACTOR AUX/IAA-RELATED	AT5G20730.1
NaN	0.398	QPISFEDSPEWEDTPDVDLR	Phospho@14=77;Phospho@4|8	3		ABC-2 TYPE TRANSPORTER FAMILY PROTEIN;ABC-2 TYPE TRANSPORTER FAMILY PROTEIN	AT2G28070.1
NaN	0.398	WPSEHDSEMGGAFAR	Phospho@3=67	2		PROTEIN OF UNKNOWN FUNCTION (DUF3133);PROTEIN OF UNKNOWN FUNCTION (DUF3133)	AT4G01090.1
NaN	0.399	ASANSLSAPIK	Phospho@7=28	2		PROTEIN KINASE SUPERFAMILY PROTEIN	AT4G10730.1
NaN	0.399	ASVITNQNSPLSSR	Phospho@9=21	2	ATCSLD5, CSLD5, SOS6	CELLULOSE SYNTHASE-LIKE D5	AT1G02730.1
NaN	0.4	GSHSGTGGSVVELTSTSSHGPK	Phospho@15|16|17|18	3	PDR6, ATPDR6 PDR6, ATPDR6	PLEIOTROPIC DRUG RESISTANCE 6;PLEIOTROPIC DRUG RESISTANCE 6	AT2G36380.1
NaN	0.4	SLTMENENFSR	Label:15N(1)+Phospho@1|3	2		ENTH/VHS FAMILY PROTEIN;ENTH/VHS FAMILY PROTEIN;ENTH/VHS FAMILY PROTEIN	AT3G16270.1
NaN	0.401	SDGVAGTLPTDGNQSQASGSPSSSSK	Phospho@18|20	3		P-LOOP CONTAINING NUCLEOSIDE TRIPHOSPHATE HYDROLASES SUPERFAMILY PROTEIN;P-LOOP CONTAINING NUCLEOSIDE TRIPHOSPHATE HYDROLASES SUPERFAMILY PROTEIN;P-LOOP CONTAINING NUCLEOSIDE TRIPHOSPHATE HYDROLASES SUPERFAMILY PROTEIN	AT1G21730.1
NaN	0.401	SLSSAAFVIDGTSSNQHR	Phospho@1|3|4	3		UNKNOWN PROTEIN;INVOLVED IN: BIOLOGICAL	AT2G39300.1
NaN	0.401	SPFMFDSVPSTPAAHDDFSNNSFSRFDSFNSNNNDAFSLSR	Label:15N(1)+Phospho@10|11|19|22|24	4		CALCIUM-BINDING EF HAND FAMILY PROTEIN	AT1G21630.1
NaN	0.401	SRVSSPISNPQTLPQSSITLAANSSSSNVSAIAPK	Label:15N(1)+Phospho@1|4|5|8|19	4	TIC	TIME FOR COFFEE	AT3G22380.1
NaN	0.402	ANISSEDIEDFFEK	Phospho@4=10	2		CONTAINS INTERPRO DOMAIN/S: P60-LIKE (INTERPRO:IPR011687), TUMOUR SUPPRESSOR PROTEIN GLTSCR2 (INTERPRO:IPR011211);HAS 709 BLAST HITS TO 643 PROTEINS IN 201 SPECIES: ARCHAE - 0;BACTERIA - 32;METAZOA - 224;FUNGI - 154;PLANTS - 45;VIRUSES - 0;OTHER EUKARYOTES - 254 (SOURCE: NCBI BLINK).	AT2G40430.1
NaN	0.402	GLPSSASWQDLK	Phospho@4|5	2	SRp34a, SR34a, At-SR34a SRp34a, SR34a, At-SR34a	SER/ARG-RICH PROTEIN 34A;SER/ARG-RICH PROTEIN 34A	AT3G49430.1
NaN	0.403	QENSGDEAVVGSAGAPGPSQASFQSPTPSPIAMQR	Phospho@25=12	3		RGPR-RELATED;RGPR-RELATED	AT5G47480.1
NaN	0.404	RAEEPDVSANENAGLDK	Phospho@8	2		MYB-LIKE TRANSCRIPTION FACTOR FAMILY PROTEIN	AT2G47210.1
NaN	0.406	NSFTSNSTSVLK	Phospho@2=42	2	ATMAP70-1, MAP70-1	MICROTUBULE-ASSOCIATED PROTEINS 70-1	AT1G68060.1
NaN	0.407	FGYSLSSLR	Phospho@6=11	2		ELONGATION FACTOR FAMILY PROTEIN	AT2G31060.2
NaN	0.407	GLNAVEGDSGGEEANDEGTVTTPQSVYTLNPR	Label:15N(1)+Phospho@9|19	3	XLG3 XLG3	EXTRA-LARGE GTP-BINDING PROTEIN 3;EXTRA-LARGE GTP-BINDING PROTEIN 3	AT1G31930.1
NaN	0.407	SSGIDMSIGGR	Oxidation@6;Phospho@7=70	2	FERFERFER	MALECTIN/RECEPTOR-LIKE PROTEIN KINASE FAMILY PROTEIN;MALECTIN/RECEPTOR-LIKE PROTEIN KINASE FAMILY PROTEIN;MALECTIN/RECEPTOR-LIKE PROTEIN KINASE FAMILY PROTEIN	AT3G51550.1
NaN	0.407	SYDPNLIQEPTIYR	Phospho@1|2	2	CYN	CYANASE	AT3G23490.1
NaN	0.408	ISSSSVSHTQSPFLYT	Phospho@3|4|5|7|9	2	PKS2	PHYTOCHROME KINASE SUBSTRATE 2	AT1G14280.1
NaN	0.408	LKPQSPLGGTTQENEGFTDK	Phospho@5|10	3	iqd2	IQ-DOMAIN 2	AT5G03040.1
NaN	0.409	TALTPPASGSEVPR	Phospho@4=16;Phospho@8=9	2		AT HOOK MOTIF-CONTAINING PROTEIN	AT1G48610.1
NaN	0.409	VSYNENLSDDDVDLVNDNGEGSGK	Phospho@8=52	2		DNAJ HEAT SHOCK N-TERMINAL DOMAIN-CONTAINING PROTEIN;DNAJ HEAT SHOCK N-TERMINAL DOMAIN-CONTAINING PROTEIN	AT3G06340.1
NaN	0.41	VISETDSSSSPVSTKPQAEAK	Phospho@3|5|7|8|9|10	3	TTL	TRANSTHYRETIN-LIKE PROTEIN	AT5G58220.3
NaN	0.411	ESPAESASSQETWPTSK	Label:15N(1)+Phospho@8|9	2	OBE1 OBE1	PROTEIN OF UNKNOWN FUNCTION (DUF1423);PROTEIN OF UNKNOWN FUNCTION (DUF1423)	AT3G07780.1
NaN	0.412	ESPAESASSQETWPTSK	Phospho@9=14	2	OBE1 OBE1	PROTEIN OF UNKNOWN FUNCTION (DUF1423);PROTEIN OF UNKNOWN FUNCTION (DUF1423)	AT3G07780.1
NaN	0.413	IGSGAGGTVYK	Phospho@3=26	2	ATMKK4, MKK4, ATMEK4	MITOGEN-ACTIVATED PROTEIN KINASE KINASE 4	AT1G51660.1
NaN	0.414	MENLRPYSGSDQVNEAD	Phospho@8=22;Phospho@10=24	2	RKL1 RKL1 RKL1	RECEPTOR-LIKE KINASE 1;RECEPTOR-LIKE KINASE 1;RECEPTOR-LIKE KINASE 1	AT1G48480.1
NaN	0.414	SVSDITAVPR	Phospho@1=13	2		RING/U-BOX SUPERFAMILY PROTEIN;RING/U-BOX SUPERFAMILY PROTEIN;RING/U-BOX SUPERFAMILY PROTEIN	AT4G28890.1
NaN	0.414	TMARPVSIK	Phospho@7=40	2		LOCATED IN: PLASMA MEMBRANE;EXPRESSED IN: 23 PLANT STRUCTURES;EXPRESSED DURING: 13 GROWTH STAGES;CONTAINS INTERPRO DOMAIN/S: VON WILLEBRAND FACTOR, TYPE A (INTERPRO:IPR002035);BEST ARABIDOPSIS THALIANA PROTEIN MATCH IS: INTER-ALPHA-TRYPSIN INHIBITOR HEAVY CHAIN-RELATED (TAIR:AT1G19110.1);HAS 1407 BLAST HITS TO 1406 PROTEINS IN 307 SPECIES: ARCHAE - 6;BACTERIA - 522;METAZOA - 484;FUNGI - 59;PLANTS…	AT1G72500.1
NaN	0.415	LINELSGSDSSPTTNTIER	Phospho@10|11	2	ATBZIP25, BZO2H4, BZIP25	BASIC LEUCINE ZIPPER 25	AT3G54620.1
NaN	0.416	MPEIGATSQR	Phospho@7|8	2	NACA2	NASCENT POLYPEPTIDE-ASSOCIATED COMPLEX SUBUNIT ALPHA-LIKE PROTEIN 2	AT3G49470.1
NaN	0.416	RVADSIDTNSDDTLTR	Phospho@10=18;Phospho@13=18	3		DNA-BINDING STOREKEEPER PROTEIN-RELATED TRANSCRIPTIONAL REGULATOR;DNA-BINDING STOREKEEPER PROTEIN-RELATED TRANSCRIPTIONAL REGULATOR	AT2G36340.1
NaN	0.418	AHGTDPSPPMSPILGATR	Phospho@11=33	3	BAM1, BMY7, TR-BAMY BAM1, BMY7, TR-BAMY BAM1, BMY7, TR-BAMY BAM1, BMY7, TR-BAMY BAM1, BMY7, TR-BAMY	BETA-AMYLASE 1;BETA-AMYLASE 1;BETA-AMYLASE 1;BETA-AMYLASE 1;BETA-AMYLASE 1	AT3G23920.1
NaN	0.418	LDLAESTTGASPSK	Label:15N(1)+Phospho@11=16	2		SET DOMAIN-CONTAINING PROTEIN;SET DOMAIN-CONTAINING PROTEIN	AT3G56570.1
NaN	0.418	SQFAFDDSVPSTPLSR	Phospho@12=6	2		CALCIUM-BINDING EF HAND FAMILY PROTEIN;CALCIUM-BINDING EF HAND FAMILY PROTEIN;CALCIUM-BINDING EF HAND FAMILY PROTEIN	AT1G20760.1
NaN	0.419	NGASGSANGTVSQPSAQGSFTELPSHNPSPR	Phospho@29=22	3		WINGED-HELIX DNA-BINDING TRANSCRIPTION FACTOR FAMILY PROTEIN	AT4G35890.1
NaN	0.421	AGTENGRPSSSSAANNSSSDQIQR	Phospho&Phospho@((9&(10|11|12))|(10&(11|12))|(11&12))	3	TPR2 TPR2 TPR2 TPR2 TPR2	TOPLESS-RELATED 2;TOPLESS-RELATED 2;TOPLESS-RELATED 2;TOPLESS-RELATED 2;TOPLESS-RELATED 2	AT3G16830.1
NaN	0.421	VGNYLPGHLNLLASLSGGSPGSDR	Phospho@19=20	3		TCP FAMILY TRANSCRIPTION FACTOR	AT5G23280.1
NaN	0.422	ASAAESNLNLSPSQLSSEVVNR	Label:15N(1)+Phospho@2|6	2	TRFL6 TRFL6	TRF-LIKE 6;TRF-LIKE 6	AT1G72650.1
NaN	0.424	ENSRGSFTAMIGSINVEDQLVPVVTR	Oxidation@10;Phospho@3|6|8|13	3		SNARE-LIKE SUPERFAMILY PROTEIN	AT4G10170.1
NaN	0.424	GWFGGGATDEVKPESPHSVEEAPK	Label:15N(1)+Phospho@15=9	2	COR78, LTI78, RD29A, LTI140 COR78, LTI78, RD29A, LTI140	LOW-TEMPERATURE-RESPONSIVE PROTEIN 78 (LTI78) / DESICCATION-RESPONSIVE PROTEIN 29A (RD29A);LOW-TEMPERATURE-RESPONSIVE PROTEIN 78 (LTI78) / DESICCATION-RESPONSIVE PROTEIN 29A (RD29A)	AT5G52310.1
NaN	0.424	LHNIAGTQMEGGSDASGSTLK	Label:15N(1)+Phospho@13=9	3	SIK1	PROTEIN KINASE SUPERFAMILY PROTEIN	AT1G69220.1
NaN	0.425	AQSDDTSLHQETDISSTQPR	Label:15N(1)+Phospho&Label:15N(1)+Phospho@((3&(6|7))|(6&7))	3	KAN, KAN1	HOMEODOMAIN-LIKE SUPERFAMILY PROTEIN	AT5G16560.1
NaN	0.43	AGTENGRPSSSSAANNSSSDQIQR	Label:15N(1)+Phospho&Label:15N(1)+Phospho@((3&(9|10|11|12|17))|(9&(10|11|12|17))|(10&(11|12|17))|(11&(12|17))|(12&17))	3	TPR2 TPR2 TPR2 TPR2 TPR2	TOPLESS-RELATED 2;TOPLESS-RELATED 2;TOPLESS-RELATED 2;TOPLESS-RELATED 2;TOPLESS-RELATED 2	AT3G16830.1
NaN	0.431	ISCETLADDNEDSPHNSK	Carbamidomethyl@3;Phospho@13=39	3		PROCESS UNKNOWN;LOCATED IN: PLASMA MEMBRANE;EXPRESSED IN: 19 PLANT STRUCTURES;EXPRESSED DURING: 9 GROWTH STAGES;BEST ARABIDOPSIS THALIANA PROTEIN MATCH IS: UNKNOWN PROTEIN (TAIR:AT2G36220.1);HAS 64 BLAST HITS TO 64 PROTEINS IN 10 SPECIES: ARCHAE - 0;BACTERIA - 0;METAZOA - 0;FUNGI - 0;PLANTS - 64;VIRUSES - 0;OTHER EUKARYOTES - 0 (SOURCE: NCBI BLINK).;UNKNOWN PROTEIN;FUNCTIONS IN: MOLECULAR	AT3G52710.1
NaN	0.432	DNADMTSDLTGTIESADSAIPNSPTEDAAPGNIQDLK	Phospho@23=10	3		DENTIN SIALOPHOSPHOPROTEIN-RELATED;DENTIN SIALOPHOSPHOPROTEIN-RELATED	AT3G54760.2
NaN	0.432	TMYGATGDGSSSDEEGVTKPK	Phospho&Phospho@((6&(10|11|12))|(10&(11|12))|(11&12))	3		TRANSDUCIN/WD40 REPEAT-LIKE SUPERFAMILY PROTEIN	AT3G50590.1
NaN	0.433	HRSNGYGDDGYDFDGSDDEIATLK	Label:15N(1)+Phospho@6|11|16	4		PROTEIN OF UNKNOWN FUNCTION DUF2359, TRANSMEMBRANE;PROTEIN OF UNKNOWN FUNCTION DUF2359, TRANSMEMBRANE;PROTEIN OF UNKNOWN FUNCTION DUF2359, TRANSMEMBRANE	AT1G70770.1
NaN	0.434	ESTLSGWTGYSSPSSFGR	Phospho@12=7	2	CRCK1	CALMODULIN-BINDING RECEPTOR-LIKE CYTOPLASMIC KINASE 1	AT5G58940.1
NaN	0.434	IAAMLEPTVDSLRDEDGEPLADNEEGNGSDAEEDSEEATDGEK	Label:15N(1)+Oxidation@4;Label:15N(1)+Phospho@8|11|29	4	AtRFC1, RFC1 AtRFC1, RFC1 AtRFC1, RFC1 AtRFC1, RFC1	REPLICATION FACTOR C1;REPLICATION FACTOR C1;REPLICATION FACTOR C1;REPLICATION FACTOR C1	AT5G22010.1
NaN	0.434	REQHEAVSQATTTEHLSEASDGEEVGNGETDVR	Label:15N(1)+Phospho&Label:15N(1)+Phospho@((11&(12|13|17|20))|(12&(13|17|20))|(13&(17|20))|(17&20))	4	WRKY4	WRKY DNA-BINDING PROTEIN 4	AT1G13960.1
NaN	0.434	VPEESLGPVTDK	Phospho@5=41	2		FUNCTIONS IN: BINDING;INVOLVED IN: BIOLOGICAL	AT1G30240.1
NaN	0.435	VMGTPVSEK	Phospho@4;Phospho@7	2	IQD14IQD14	IQ-DOMAIN 14;IQ-DOMAIN 14	AT2G43680.1
NaN	0.436	EVSTLSDPGSPR	Phospho@10=52	2		OCTICOSAPEPTIDE/PHOX/BEM1P FAMILY PROTEIN;OCTICOSAPEPTIDE/PHOX/BEM1P FAMILY PROTEIN;OCTICOSAPEPTIDE/PHOX/BEM1P FAMILY PROTEIN;OCTICOSAPEPTIDE/PHOX/BEM1P FAMILY PROTEIN;OCTICOSAPEPTIDE/PHOX/BEM1P FAMILY PROTEIN	AT4G05150.1
NaN	0.436	NISGASSPSPSR	Phospho@9=15;Phospho@6|7	2		PLAC8 FAMILY PROTEIN;PLAC8 FAMILY PROTEIN;PLAC8 FAMILY PROTEIN;PLAC8 FAMILY PROTEIN	AT3G10980.1
NaN	0.436	NMNMPSSTSLSPAGTSK	Phospho@11=16	2	ckl4 ckl4	CASEIN KINASE I-LIKE 4;CASEIN KINASE I-LIKE 4	AT4G28860.1
NaN	0.436	VEDSAAEEDIDGNGGNGFSMK	Label:15N(1)+Phospho@4=39	2	LAX1LAX1	LIKE AUXIN RESISTANT 1;LIKE AUXIN RESISTANT 1	AT5G01240.1
NaN	0.437	MMLSQLSAAVVSYDSGTDVSSPHK	Label:15N(1)+Phospho&Label:15N(1)+Phospho@((12&(20|21))|(13&(20|21)))	3		COMPONENT UNKNOWN;EXPRESSED IN: 23 PLANT STRUCTURES;EXPRESSED DURING: 13 GROWTH STAGES;CONTAINS INTERPRO DOMAIN/S: RGP1 (INTERPRO:IPR014848), IMMUNOGLOBULIN E-SET (INTERPRO:IPR014756);HAS 144 BLAST HITS TO 140 PROTEINS IN 61 SPECIES: ARCHAE - 0;BACTERIA - 0;METAZOA - 86;FUNGI - 10;PLANTS - 39;VIRUSES - 0;OTHER EUKARYOTES - 9 (SOURCE: NCBI BLINK).;FUNCTIONS IN: MOLECULAR	AT1G50120.1
NaN	0.437	SSGEISPEREPLIK	Phospho@6=61;Phospho@1|2	3		MAJOR FACILITATOR SUPERFAMILY PROTEIN;MAJOR FACILITATOR SUPERFAMILY PROTEIN;MAJOR FACILITATOR SUPERFAMILY PROTEIN	AT5G17010.1
NaN	0.438	AAESSYGEEAASDHQYGEVNHER	Phospho@4=18;Phospho@5=13	3		RNA-BINDING (RRM/RBD/RNP MOTIFS) FAMILY PROTEIN;RNA-BINDING (RRM/RBD/RNP MOTIFS) FAMILY PROTEIN;RNA-BINDING (RRM/RBD/RNP MOTIFS) FAMILY PROTEIN;RNA-BINDING (RRM/RBD/RNP MOTIFS) FAMILY PROTEIN;RNA-BINDING (RRM/RBD/RNP MOTIFS) FAMILY PROTEIN;RNA-BINDING (RRM/RBD/RNP MOTIFS) FAMILY PROTEIN	AT5G55670.1
NaN	0.438	SASGLNLDAVNGLGLSQGLELR	Phospho@1|3	2		GYF DOMAIN-CONTAINING PROTEIN;GYF DOMAIN-CONTAINING PROTEIN	AT1G27430.1
NaN	0.439	HEDWDEENLVGEGEDYPSDHGDDSEDDLHSPLISR	Label:15N(1)+Phospho@16=15;Label:15N(1)+Phospho@18=15	3	TMT2	TONOPLAST MONOSACCHARIDE TRANSPORTER2	AT4G35300.1
NaN	0.439	IPNNPDLEPDPHPDPDSKPTLSTDSVSSPR	Phospho@25|27|28	4		UNKNOWN PROTEIN;BEST ARABIDOPSIS THALIANA PROTEIN MATCH IS: UNKNOWN PROTEIN (TAIR:AT5G18130.1);HAS 41 BLAST HITS TO 41 PROTEINS IN 11 SPECIES: ARCHAE - 0;BACTERIA - 0;METAZOA - 2;FUNGI - 0;PLANTS - 39;VIRUSES - 0;OTHER EUKARYOTES - 0 (SOURCE: NCBI BLINK).	AT3G03870.1
NaN	0.44	DNQTPTQSVVSAPTSTLQNLK	Phospho@4=30;Phospho@6=16	2		PAM DOMAIN (PCI/PINT ASSOCIATED MODULE) PROTEIN;PAM DOMAIN (PCI/PINT ASSOCIATED MODULE) PROTEIN;PAM DOMAIN (PCI/PINT ASSOCIATED MODULE) PROTEIN;PAM DOMAIN (PCI/PINT ASSOCIATED MODULE) PROTEIN;PAM DOMAIN (PCI/PINT ASSOCIATED MODULE) PROTEIN;PAM DOMAIN (PCI/PINT ASSOCIATED MODULE) PROTEIN;PAM DOMAIN (PCI/PINT ASSOCIATED MODULE) PROTEIN;PAM DOMAIN (PCI/PINT ASSOCIATED MODULE) PROTEIN;PAM DOMAIN (PCI…	AT1G75990.1
NaN	0.44	FGSSFLSSGLIR	Phospho@4=11;Phospho@8=18	2		TRANSMEMBRANE AMINO ACID TRANSPORTER FAMILY PROTEIN;TRANSMEMBRANE AMINO ACID TRANSPORTER FAMILY PROTEIN;TRANSMEMBRANE AMINO ACID TRANSPORTER FAMILY PROTEIN;TRANSMEMBRANE AMINO ACID TRANSPORTER FAMILY PROTEIN	AT2G39130.1
NaN	0.441	DTDTTIAEQVTPEKSPK	Phospho@11=40;Phospho@15=74	3	BIN4	DOUBLE-STRANDED DNA BINDING	AT5G24630.1
NaN	0.441	GVYANSEFDEDELILK	Phospho@6=38	2	ATXR2, SDG36	HISTONE-LYSINE N-METHYLTRANSFERASE ATXR2	AT3G21820.1
NaN	0.441	KIDTLTPQDSPQRV	Phospho@10=25	2		FMN-LINKED OXIDOREDUCTASES SUPERFAMILY PROTEIN	AT5G67220.1
NaN	0.442	LMSGLSISTVR	Oxidation@2;Phospho@3=47	2		PLATZ TRANSCRIPTION FACTOR FAMILY PROTEIN;PLATZ TRANSCRIPTION FACTOR FAMILY PROTEIN	AT1G21000.1
NaN	0.442	YCQDMLPDGSTSPASPNAIWK	Carbamidomethyl@2;Phospho@15=7	2	ATATG18G, ATG18G	HOMOLOG OF YEAST AUTOPHAGY 18 (ATG18) G	AT1G03380.1
NaN	0.443	ASLSEPGSIRK	Phospho@8=37	2	B73, SIR4, CNX, CHL6, CNX1	MOLYBDOPTERIN BIOSYNTHESIS CNX1 PROTEIN / MOLYBDENUM COFACTOR BIOSYNTHESIS ENZYME CNX1 (CNX1)	AT5G20990.1
NaN	0.447	HSSSISPALSPQPLGSYGSYGQNIPMGSQR	Phospho@10=14;Oxidation@26	3	ECT5 ECT5	EVOLUTIONARILY CONSERVED C-TERMINAL REGION 5;EVOLUTIONARILY CONSERVED C-TERMINAL REGION 5	AT3G13060.2
NaN	0.447	RLGSLEGVGSPESSSSK	Phospho@10=42	3	SOL2, CRN	PROTEIN KINASE SUPERFAMILY PROTEIN	AT5G13290.1
NaN	0.448	ALVYILEEDEDEEISDEK	Phospho@15=108	2		TRANSDUCIN/WD40 REPEAT-LIKE SUPERFAMILY PROTEIN	AT4G21530.1
NaN	0.448	LTALTPAEEPSTSSTPVGSLGYIAPEAGLTGETSK	Label:15N(1)+Phospho@2|5|11|12|13|14|15	3		LEUCINE-RICH RECEPTOR-LIKE PROTEIN KINASE FAMILY PROTEIN	AT1G75640.1
NaN	0.449	EISENGTHSGETTGNTSSGLFSIFSIPR	Label:15N(1)+Phospho@22|25	3		PROTEIN OF UNKNOWN FUNCTION (DUF1664)	AT1G24267.1
NaN	0.449	SVGNLSIGSTASMATTVGR	Phospho@6=26	2	IQD14IQD14IQD14IQD14	IQ-DOMAIN 14;IQ-DOMAIN 14;IQ-DOMAIN 14;IQ-DOMAIN 14	AT2G43680.1
NaN	0.45	KKPEVAESSKSGDEAEK	Phospho@11=7	4	CNX1, ATCNX1	CALNEXIN 1	AT5G61790.1
NaN	0.451	EAEDLERPNGPKTSDADGDEAGECTSAAR	Label:15N(1)+Phospho@13|14	3		BAH DOMAIN;TFIIS HELICAL BUNDLE-LIKE DOMAIN	AT3G48050.1
NaN	0.451	FSFDGSGNDNYMNQEGSSMDR	Phospho@2|6	2	ATSPS1F, SPS1F ATSPS1F, SPS1F ATSPS1F, SPS1F	SUCROSE PHOSPHATE SYNTHASE 1F;SUCROSE PHOSPHATE SYNTHASE 1F;SUCROSE PHOSPHATE SYNTHASE 1F	AT5G20280.1
NaN	0.452	LMGLETLPGSPLSR	Oxidation@2;Phospho@10=20	2		UNKNOWN PROTEIN;BEST ARABIDOPSIS THALIANA PROTEIN MATCH IS: UNKNOWN PROTEIN (TAIR:AT1G74160.1);HAS 1987 BLAST HITS TO 1263 PROTEINS IN 207 SPECIES: ARCHAE - 0;BACTERIA - 172;METAZOA - 665;FUNGI - 149;PLANTS - 271;VIRUSES - 6;OTHER EUKARYOTES - 724 (SOURCE: NCBI BLINK).;UNKNOWN PROTEIN;FUNCTIONS IN: MOLECULAR	AT1G18620.1
NaN	0.453	SLSGEGGSGTGSLSR	Phospho@8=21;Phospho@12=15	2	EIN2, PIR2, CKR1, ERA3, ORE3, ORE2, ATEIN2 EIN2, PIR2, CKR1, ERA3, ORE3, ORE2, ATEIN2 EIN2, PIR2, CKR1, ERA3, ORE3, ORE2, ATEIN2 EIN2, PIR2, CKR1, ERA3, ORE3, ORE2, ATEIN2 EIN2, PIR2, CKR1, ERA3, ORE3, ORE2, ATEIN2	NRAMP METAL ION TRANSPORTER FAMILY PROTEIN;NRAMP METAL ION TRANSPORTER FAMILY PROTEIN;NRAMP METAL ION TRANSPORTER FAMILY PROTEIN;NRAMP METAL ION TRANSPORTER FAMILY PROTEIN;NRAMP METAL ION TRANSPORTER FAMILY PROTEIN	AT5G03280.1
NaN	0.454	EDSFMVWDEATPMQR	Phospho@3=82	2		GUANYLATE-BINDING FAMILY PROTEIN;GUANYLATE-BINDING FAMILY PROTEIN	AT1G03830.1
NaN	0.454	FSSLSLLPSQTSPK	Phospho&Phospho@((2&(9|11|12))|(3&(9|11|12)))	2	MKP1, ATMKP1 MKP1, ATMKP1	MITOGEN-ACTIVATED PROTEIN KINASE PHOSPHATASE 1;MITOGEN-ACTIVATED PROTEIN KINASE PHOSPHATASE 1	AT3G55270.1
NaN	0.454	LAYMGIPSPR	Label:15N(1)+Phospho@8=32	2	EDA39 EDA39 EDA39 EDA39 EDA39 EDA39	CALMODULIN-BINDING FAMILY PROTEIN;CALMODULIN-BINDING FAMILY PROTEIN;CALMODULIN-BINDING FAMILY PROTEIN;CALMODULIN-BINDING FAMILY PROTEIN;CALMODULIN-BINDING FAMILY PROTEIN;CALMODULIN-BINDING FAMILY PROTEIN;CALMODULIN-BINDING FAMILY PROTEIN;CALMODULIN-BINDING FAMILY PROTEIN;CALMODULIN-BINDING FAMILY PROTEIN	AT2G26190.1
NaN	0.454	QTPTVQIPR	Phospho@2=33	2		DHHC-TYPE ZINC FINGER FAMILY PROTEIN	AT5G50020.1
NaN	0.455	QEQLFPPVMMMTSLNQDSGIGSSSSPSK	Phospho@22|23|24|25	3	NAM, ANAC018, ATNAM, NARS2	NAC (NO APICAL MERISTEM) DOMAIN TRANSCRIPTIONAL REGULATOR SUPERFAMILY PROTEIN	AT1G52880.1
NaN	0.455	RSEMMLNLFGDNSEEEEIESEHECNR	Label:15N(1)+Phospho@13=22;Label:15N(1)+Phospho@20=22	4	VIP4 VIP4 VIP4	LEO1-LIKE FAMILY PROTEIN;LEO1-LIKE FAMILY PROTEIN;LEO1-LIKE FAMILY PROTEIN	AT5G61150.1
NaN	0.455	SSPENGQVESPGQIMEVEAGR	Phospho@10=83;Phospho@1|2	2	ATRSP41, RS41, At-RS41	RNA-BINDING (RRM/RBD/RNP MOTIFS) FAMILY PROTEIN	AT5G52040.1
NaN	0.455	VVDTSSREPFSGGSDNANYETALK	Phospho@4|5|6	3	ckl5ckl5ckl5ckl5	CASEIN KINASE I-LIKE 5;CASEIN KINASE I-LIKE 5;CASEIN KINASE I-LIKE 5;CASEIN KINASE I-LIKE 5	AT2G19470.1
NaN	0.456	DNQTPTQSVVSAPTSTLQNLK	Label:15N(1)+Phospho@6|11	2		PAM DOMAIN (PCI/PINT ASSOCIATED MODULE) PROTEIN;PAM DOMAIN (PCI/PINT ASSOCIATED MODULE) PROTEIN;PAM DOMAIN (PCI/PINT ASSOCIATED MODULE) PROTEIN;PAM DOMAIN (PCI/PINT ASSOCIATED MODULE) PROTEIN;PAM DOMAIN (PCI/PINT ASSOCIATED MODULE) PROTEIN;PAM DOMAIN (PCI/PINT ASSOCIATED MODULE) PROTEIN;PAM DOMAIN (PCI/PINT ASSOCIATED MODULE) PROTEIN;PAM DOMAIN (PCI/PINT ASSOCIATED MODULE) PROTEIN;PAM DOMAIN (PCI…	AT1G75990.1
NaN	0.456	LAFLSGGSNPSTPR	Phospho@8=14	2		ZINC FINGER (C3HC4-TYPE RING FINGER) FAMILY PROTEIN	AT5G49665.1
NaN	0.457	TSGDETANVSSPSMAEELPEQSVPK	Oxidation@14;Phospho@6|10|11|13	3		LOCATED IN: CYTOSOL, CHLOROPLAST;EXPRESSED IN: 24 PLANT STRUCTURES;EXPRESSED DURING: 14 GROWTH STAGES;BEST ARABIDOPSIS THALIANA PROTEIN MATCH IS: TUDOR/PWWP/MBT SUPERFAMILY PROTEIN (TAIR:AT1G15940.1);HAS 137162 BLAST HITS TO 70781 PROTEINS IN 2973 SPECIES: ARCHAE - 289;BACTERIA - 24182;METAZOA - 56725;FUNGI - 20130;PLANTS - 6559;VIRUSES - 758;OTHER EUKARYOTES - 28519 (SOURCE: NCBI BLINK).;LOCATED…	AT4G31880.1
NaN	0.458	EVGTVSMEWLAGEK	Phospho@4=20	2		PROLINE-RICH FAMILY PROTEIN;PROLINE-RICH FAMILY PROTEIN	AT5G07020.1
NaN	0.458	LRDDLFDVLDDSDPEPVSQDLDSVMK	Label:15N(1)+Phospho@12=26	3		UNKNOWN PROTEIN;BEST ARABIDOPSIS THALIANA PROTEIN MATCH IS: UNKNOWN PROTEIN (TAIR:AT3G25870.1);HAS 69 BLAST HITS TO 69 PROTEINS IN 16 SPECIES: ARCHAE - 0;BACTERIA - 0;METAZOA - 6;FUNGI - 0;PLANTS - 63;VIRUSES - 0;OTHER EUKARYOTES - 0 (SOURCE: NCBI BLINK).	AT1G13360.1
NaN	0.459	AIGGSHVYEPVEEPTEPVSPSDVTLDLNPIK	Label:15N(1)+Phospho@19=14	3		UNKNOWN PROTEIN;BEST ARABIDOPSIS THALIANA PROTEIN MATCH IS: UNKNOWN PROTEIN (TAIR:AT2G45980.1);HAS 100 BLAST HITS TO 97 PROTEINS IN 16 SPECIES: ARCHAE - 0;BACTERIA - 0;METAZOA - 0;FUNGI - 0;PLANTS - 100;VIRUSES - 0;OTHER EUKARYOTES - 0 (SOURCE: NCBI BLINK).;UNKNOWN PROTEIN;BEST ARABIDOPSIS THALIANA PROTEIN MATCH IS: UNKNOWN PROTEIN (TAIR:AT2G45980.1);HAS 100 BLAST HITS TO 97 PROTEINS IN 16 SPECIE…	AT4G00355.1
NaN	0.459	KLDHFVCAECSSDDDVK	Carbamidomethyl@7;Carbamidomethyl@10;Phospho@12=7	3	EBS	PHD FINGER FAMILY PROTEIN / BROMO-ADJACENT HOMOLOGY (BAH) DOMAIN-CONTAINING PROTEIN	AT4G22140.1
NaN	0.459	NLHELQNNQGSYLSIYDQPVLPLQDPVVDSIR	Label:15N(1)+Phospho@11|12|14|16	3		MAJOR FACILITATOR SUPERFAMILY WITH SPX (SYG1/PHO81/XPR1) DOMAIN-CONTAINING PROTEIN	AT4G22990.1
NaN	0.459	SNNLDGGFSSK	Phospho@9|10	2		PROTEIN OF UNKNOWN FUNCTION (DUF1423)	AT1G14740.1
NaN	0.46	DSPYANLFDLEPLMK	Phospho@2=25	2	INO80, ATINO80	INO80 ORTHOLOG	AT3G57300.1
NaN	0.46	GLTSTGGSSNNVNGSNGSSSSSHSGELVQQENFLGTCSR	Label:15N(1)+Phospho@3|4|5|8|9|15|18|19|20|21|22|24	3		PLANT PROTEIN OF UNKNOWN FUNCTION (DUF828) WITH PLANT PLECKSTRIN HOMOLOGY-LIKE REGION	AT4G14740.1
NaN	0.461	VQIESGVMTAETGTYR	Oxidation@8;Phospho@9=34	2		ACT-LIKE PROTEIN TYROSINE KINASE FAMILY PROTEIN;ACT-LIKE PROTEIN TYROSINE KINASE FAMILY PROTEIN;ACT-LIKE PROTEIN TYROSINE KINASE FAMILY PROTEIN	AT2G17700.1
NaN	0.462	LAAAGIVPPTPDSSPGQPPSR	Phospho@10|13|14	3		ENHANCER OF POLYCOMB-LIKE TRANSCRIPTION FACTOR PROTEIN	AT1G79020.1
NaN	0.463	DDYEVNEDYDDDGYDEHNHPEMDSDEEDDNVEQR	Label:15N(1)+Oxidation@22;Label:15N(1)+Phospho@24=17	3	KUP5 KUP5	K+ UPTAKE PERMEASE 5;K+ UPTAKE PERMEASE 5	AT4G33530.1
NaN	0.463	NDEQVDEGSLDGRAPEVNAIDPTFLEALPEDLR	Phospho@9=22	3	UPL2 UPL2	UBIQUITIN-PROTEIN LIGASE 2;UBIQUITIN-PROTEIN LIGASE 2	AT1G70320.1
NaN	0.463	SISNLEEEVFELK	Phospho@1|3	2		P-LOOP CONTAINING NUCLEOSIDE TRIPHOSPHATE HYDROLASES SUPERFAMILY PROTEIN	AT5G27950.1
NaN	0.464	DDNNQVSLEQVMSPIMQQFR	Phospho@7|13	3	MIRO1, emb2473 MIRO1, emb2473	MIRO-RELATED GTP-ASE 1;MIRO-RELATED GTP-ASE 1	AT5G27540.1
NaN	0.464	GASPQAISSKPPSPR	Label:15N(1)+Phospho@8|9	2	IQD14 IQD14 IQD14 IQD14 IQD14 IQD14 IQD14	IQ-DOMAIN 14;IQ-DOMAIN 14;IQ-DOMAIN 14;IQ-DOMAIN 14;IQ-DOMAIN 14;IQ-DOMAIN 14;IQ-DOMAIN 14	AT2G43680.1
NaN	0.464	TPGSIDSLYGLQR	Phospho@4=30	2	EIN2, PIR2, CKR1, ERA3, ORE3, ORE2, ATEIN2EIN2, PIR2, CKR1, ERA3, ORE3, ORE2, ATEIN2	NRAMP METAL ION TRANSPORTER FAMILY PROTEIN;NRAMP METAL ION TRANSPORTER FAMILY PROTEIN	AT5G03280.1
NaN	0.465	AHGTDPSPPMSPILGATR	Oxidation@10;Phospho@11=24	3	BAM1, BMY7, TR-BAMY BAM1, BMY7, TR-BAMY BAM1, BMY7, TR-BAMY BAM1, BMY7, TR-BAMY BAM1, BMY7, TR-BAMY	BETA-AMYLASE 1;BETA-AMYLASE 1;BETA-AMYLASE 1;BETA-AMYLASE 1;BETA-AMYLASE 1	AT3G23920.1
NaN	0.465	GYQTLESPTVEGPAQQPSNNWK	Label:15N(1)+Phospho@9=7	2		INTEGRAL MEMBRANE YIP1 FAMILY PROTEIN;INTEGRAL MEMBRANE YIP1 FAMILY PROTEIN;INTEGRAL MEMBRANE YIP1 FAMILY PROTEIN	AT2G39805.2
NaN	0.467	SGEILNFGDEGK	Phospho@1	2	ATMYC2, RD22BP1, JAI1, JIN1, MYC2, ZBF1	BASIC HELIX-LOOP-HELIX (BHLH) DNA-BINDING FAMILY PROTEIN	AT1G32640.1
NaN	0.468	SSSGGSPLSSSPR	Phospho&Phospho@((1&(9|10|11))|(2&(9|10|11))|(3&(9|10|11)))	2		LEUCINE-RICH RECEPTOR-LIKE PROTEIN KINASE FAMILY PROTEIN;LEUCINE-RICH RECEPTOR-LIKE PROTEIN KINASE FAMILY PROTEIN	AT5G10020.1
NaN	0.47	GESFSVSK	Phospho@7=14	2		RING/U-BOX SUPERFAMILY PROTEIN	AT5G40250.1
NaN	0.47	NENATASTPTPGASPDSER	Label:15N(1)+Phospho@14=13	2		PROCESS UNKNOWN;EXPRESSED IN: SPERM CELL, CULTURED CELL;CONTAINS INTERPRO DOMAIN/S: COLON CANCER-ASSOCIATED MIC1-LIKE (INTERPRO:IPR009755);HAS 30201 BLAST HITS TO 17322 PROTEINS IN 780 SPECIES: ARCHAE - 12;BACTERIA - 1396;METAZOA - 17338;FUNGI - 3422;PLANTS - 5037;VIRUSES - 0;OTHER EUKARYOTES - 2996 (SOURCE: NCBI BLINK).;FUNCTIONS IN: MOLECULAR	AT3G12010.1
NaN	0.47	VTISPTSTSSSPPSLQGLTFAIK	Phospho@6|7|8|9|10|11	3	ATAMI1, AMI1, ATTOC64-I, TOC64-IATAMI1, AMI1, ATTOC64-I, TOC64-I	AMIDASE 1;AMIDASE 1	AT1G08980.1
NaN	0.471	SISSDQTTANANIK	Phospho@3|4	2	ATRAB11C, ATRABA2A, ATRAB-A2A, RAB-A2A, RAB11c	RAB GTPASE 11C	AT1G09630.1
NaN	0.472	DDVLGEEGKTDIDSPDTTNTIK	Label:15N(1)+Phospho@10=51;Label:15N(1)+Phospho@14=15	2	iqd32 iqd32	IQ-DOMAIN 32;IQ-DOMAIN 32	AT1G19870.1
NaN	0.473	LSSPSLPSSPPPSYYMGEK	Phospho@9=11	2		PLANT PROTEIN OF UNKNOWN FUNCTION (DUF247);PLANT PROTEIN OF UNKNOWN FUNCTION (DUF247);PLANT PROTEIN OF UNKNOWN FUNCTION (DUF247);PLANT PROTEIN OF UNKNOWN FUNCTION (DUF247)	AT3G47210.1
NaN	0.475	VSTRLSDIAEETDSFGEAQR	Phospho@2|3|6	3	ATLIG4, LIG4	DNA LIGASE IV	AT5G57160.1
NaN	0.476	RAFQFSISPSSNSPPVSPR	Phospho@17=49;Phospho@8|10|11|13	3		CCCH-TYPE ZINC FINGER FAMILY PROTEIN	AT2G19810.1
NaN	0.477	IFVVSSPSPSPSSSK	Phospho@10=7	2		DENTIN SIALOPHOSPHOPROTEIN-RELATED;DENTIN SIALOPHOSPHOPROTEIN-RELATED	AT5G52530.1
NaN	0.478	ASAAESNLNLSPSQLSSEVVNR	Phospho@11=10	2	TRFL6 TRFL6	TRF-LIKE 6;TRF-LIKE 6	AT1G72650.1
NaN	0.478	LVNSCNSSFK	Carbamidomethyl@5;Phospho@8=7	2	PKS1	PHYTOCHROME KINASE SUBSTRATE 1	AT2G02950.1
NaN	0.478	MDVIATTTTIVSDLDSR	Acetyl@N-term;Phospho@12=17	2	ATHB30, ZFHD3, HB30, ZHD8	HOMEOBOX PROTEIN 30	AT5G15210.1
NaN	0.48	LDTASDSGAAIASPK	Label:15N(1)+Phospho@13=16	2		ZINC FINGER (CCCH-TYPE) FAMILY PROTEIN / RNA RECOGNITION MOTIF (RRM)-CONTAINING PROTEIN;ZINC FINGER (CCCH-TYPE) FAMILY PROTEIN / RNA RECOGNITION MOTIF (RRM)-CONTAINING PROTEIN	AT3G27700.1
NaN	0.48	SDEVEEPAVSSPTVEVTK	Phospho@1=98	2	ANAC062, NTL6, NAC062	NAC DOMAIN CONTAINING PROTEIN 62	AT3G49530.1
NaN	0.481	FRIPSPGDVYNR	Phospho@5=63	3		RNA BINDING (RRM/RBD/RNP MOTIFS) FAMILY PROTEIN	AT5G60170.1
NaN	0.481	MASESSPQQHYK	Label:15N(1)+Phospho@5=6	2		PLANT PROTEIN OF UNKNOWN FUNCTION (DUF827);PLANT PROTEIN OF UNKNOWN FUNCTION (DUF827);PLANT PROTEIN OF UNKNOWN FUNCTION (DUF827)	AT5G55860.1
NaN	0.481	TLSTARDPTAPAGETDPNLHAR	Phospho@3|4	3	ATRBL15, RBL15 ATRBL15, RBL15	RHOMBOID-LIKE PROTEIN 15;RHOMBOID-LIKE PROTEIN 15	AT3G58460.1
NaN	0.482	SDRDLDVSQDLK	Phospho@1=70	2		PROCESS UNKNOWN;LOCATED IN: PLASMA MEMBRANE, VACUOLE;EXPRESSED IN: GUARD CELL, CULTURED CELL;BEST ARABIDOPSIS THALIANA PROTEIN MATCH IS: PROTON PUMP INTERACTOR 1 (TAIR:AT4G27500.1);HAS 30201 BLAST HITS TO 17322 PROTEINS IN 780 SPECIES: ARCHAE - 12;BACTERIA - 1396;METAZOA - 17338;FUNGI - 3422;PLANTS - 5037;VIRUSES - 0;OTHER EUKARYOTES - 2996 (SOURCE: NCBI BLINK).	AT1G20970.1
NaN	0.482	SNDGLSVSAPVSPVSSPPDSR	Label:15N(1)+Phospho@16=13;Label:15N(1)+Phospho@6|8|12	3	MGT2, MRS2-1	MAGNESIUM TRANSPORTER 2	AT1G16010.1
NaN	0.482	TSCGSPNYAAPEVISGK	Label:15N(1)+Phospho@1|2|5	2	AKIN10, SNRK1.1, KIN10AKIN11, SNRK1.2, KIN11, ATKIN11AKIN11, KIN11AKIN10, SNRK1.1, KIN10AKIN11, SNRK1.2, KIN11, ATKIN11AKIN11, KIN11AKIN10, SNRK1.1, KIN10AKIN11, SNRK1.2, KIN11, ATKIN11AKIN11, KIN11AKIN10, SNRK1.1, KIN10AKIN11, SNRK1.2, KIN11, ATKIN11AKIN11, KIN11	SNF1 KINASE HOMOLOG 10;SNF1 KINASE HOMOLOG 11;SNF1 KINASE HOMOLOG 11;SNF1 KINASE HOMOLOG 10;SNF1 KINASE HOMOLOG 11;SNF1 KINASE HOMOLOG 11;SNF1 KINASE HOMOLOG 10;SNF1 KINASE HOMOLOG 11;SNF1 KINASE HOMOLOG 11;SNF1 KINASE HOMOLOG 10;SNF1 KINASE HOMOLOG 11;SNF1 KINASE HOMOLOG 11	AT3G01090.1
NaN	0.483	TNSSPIVGSPVNNNTWSSK	Phospho@9=30	2		CCCH-TYPE ZINC FINGER PROTEIN WITH ARM REPEAT DOMAIN;CCCH-TYPE ZINC FINGER PROTEIN WITH ARM REPEAT DOMAIN;CCCH-TYPE ZINC FINGER PROTEIN WITH ARM REPEAT DOMAIN;CCCH-TYPE ZINC FINGER PROTEIN WITH ARM REPEAT DOMAIN	AT2G41900.1
NaN	0.484	AVLDRTESSASHHSDEEAR	Label:15N(1)+Phospho@14=12	4	CID7 CID7 CID7	CTC-INTERACTING DOMAIN 7;CTC-INTERACTING DOMAIN 7;CTC-INTERACTING DOMAIN 7	AT2G26280.1
NaN	0.484	GLTNGSYR	Phospho@6=27	2	SEC8, ATSEC8	SUBUNIT OF EXOCYST COMPLEX 8	AT3G10380.1
NaN	0.485	ATTEVGEAPATTTEAETTELPEIVK	Label:15N(1)+Phospho@2|3	2	PTAC8, TMP14, PSAP, PSI-P PTAC8, TMP14, PSAP, PSI-P PTAC8, TMP14, PSAP, PSI-P PTAC8, TMP14, PSAP, PSI-P	PHOTOSYSTEM I P SUBUNIT;PHOTOSYSTEM I P SUBUNIT;PHOTOSYSTEM I P SUBUNIT;PHOTOSYSTEM I P SUBUNIT	AT2G46820.1
NaN	0.485	GEEPSLSASSSCR	Label:15N(1)+Phospho@9=6	2		PROTEIN KINASE SUPERFAMILY PROTEIN;PROTEIN KINASE SUPERFAMILY PROTEIN	AT5G37790.1
NaN	0.487	APEYALVTQNSDPTSPR	Label:15N(1)+Phospho@14|15	2		PROCESS UNKNOWN;LOCATED IN: PLASMA MEMBRANE;EXPRESSED IN: 24 PLANT STRUCTURES;EXPRESSED DURING: 14 GROWTH STAGES;BEST ARABIDOPSIS THALIANA PROTEIN MATCH IS: UNKNOWN PROTEIN (TAIR:AT2G17705.1);HAS 98 BLAST HITS TO 98 PROTEINS IN 13 SPECIES: ARCHAE - 0;BACTERIA - 0;METAZOA - 0;FUNGI - 0;PLANTS - 98;VIRUSES - 0;OTHER EUKARYOTES - 0 (SOURCE: NCBI BLINK).;UNKNOWN PROTEIN;FUNCTIONS IN: MOLECULAR	AT4G08330.1
NaN	0.487	GLAPSESIEGEENLR	Phospho@7=28	2		EUKARYOTIC TRANSLATION INITIATION FACTOR 2 (EIF-2) FAMILY PROTEIN	AT1G76810.1
NaN	0.488	IASLESIGR	Phospho@3=29	2		CONTAINS INTERPRO DOMAIN/S: DDRGK DOMAIN (INTERPRO:IPR019153);HAS 30201 BLAST HITS TO 17322 PROTEINS IN 780 SPECIES: ARCHAE - 12;BACTERIA - 1396;METAZOA - 17338;FUNGI - 3422;PLANTS - 5037;VIRUSES - 0;OTHER EUKARYOTES - 2996 (SOURCE: NCBI BLINK).	AT4G27120.1
NaN	0.488	NNIAFLGQTLPTNVFASSSSPSPR	Label:15N(1)+Phospho@19|20	3		C2H2-LIKE ZINC FINGER PROTEIN;C2H2-LIKE ZINC FINGER PROTEIN;C2H2-LIKE ZINC FINGER PROTEIN	AT3G45260.1
NaN	0.489	ILAVLQDMPAGGEMSPSAMGPSLASSLSSPSEII	Label:15N(1)+Phospho@15|17	3		FUNCTION UNKNOWN;INVOLVED IN: ANAEROBIC RESPIRATION;LOCATED IN: ENDOMEMBRANE SYSTEM;EXPRESSED IN: 17 PLANT STRUCTURES;EXPRESSED DURING: 9 GROWTH STAGES;BEST ARABIDOPSIS THALIANA PROTEIN MATCH IS: UNKNOWN PROTEIN (TAIR:AT2G31945.1);HAS 63 BLAST HITS TO 63 PROTEINS IN 10 SPECIES: ARCHAE - 0;BACTERIA - 0;METAZOA - 0;FUNGI - 0;PLANTS - 63;VIRUSES - 0;OTHER EUKARYOTES - 0 (SOURCE: NCBI BLINK).	AT1G05575.1
NaN	0.489	SAPVSPVGSTSGNFGK	Phospho@5=18;Phospho@9|10	2	MGT3, MRS2-5 MGT3, MRS2-5	MAGNESIUM TRANSPORTER 3;MAGNESIUM TRANSPORTER 3	AT2G03620.1
NaN	0.489	SHSDGAVSTVSATK	Phospho@1|3	3		UNKNOWN PROTEIN;CONTAINS INTERPRO DOMAIN/S: PROTEIN OF UNKNOWN FUNCTION DUF1645 (INTERPRO:IPR012442);BEST ARABIDOPSIS THALIANA PROTEIN MATCH IS: UNKNOWN PROTEIN (TAIR:AT3G01513.1);HAS 85 BLAST HITS TO 83 PROTEINS IN 14 SPECIES: ARCHAE - 0;BACTERIA - 9;METAZOA - 0;FUNGI - 0;PLANTS - 76;VIRUSES - 0;OTHER EUKARYOTES - 0 (SOURCE: NCBI BLINK).	AT5G14730.1
NaN	0.49	SPMADTNYHMNPNHNGDLEGVTGMQGSPK	Label:15N(1)+Phospho@27=20	3	BLH1, EDA29BLH1, EDA29BLH1, EDA29BLH1, EDA29BLH1, EDA29	BEL1-LIKE HOMEODOMAIN 1;BEL1-LIKE HOMEODOMAIN 1;BEL1-LIKE HOMEODOMAIN 1;BEL1-LIKE HOMEODOMAIN 1;BEL1-LIKE HOMEODOMAIN 1	AT2G35940.1
NaN	0.491	DVDMLLDGVQEDTEEIVTTPTNK	Oxidation@4;Phospho@19=8	3	POLA2 POLA2	DNA POLYMERASE ALPHA 2;DNA POLYMERASE ALPHA 2	AT1G67630.1
NaN	0.491	SNSTLNGLDSSSANNLAELDVR	Label:15N(1)+Phospho@10|11|12	2		PROTEIN KINASE SUPERFAMILY PROTEIN WITH OCTICOSAPEPTIDE/PHOX/BEM1P DOMAIN;PROTEIN KINASE SUPERFAMILY PROTEIN WITH OCTICOSAPEPTIDE/PHOX/BEM1P DOMAIN	AT1G16270.1
NaN	0.491	SPRPGSPCSPAFSVR	Phospho@1=13;Carbamidomethyl@8	3		PROTEIN PHOSPHATASE 2C FAMILY PROTEIN	AT3G02750.1
NaN	0.492	SYDPSDAIGTSSEEGYAGASK	Label:15N(1)+Phospho@10=11	2	ATCLASP, CLASPATCLASP, CLASPATCLASP, CLASPATCLASP, CLASPATCLASP, CLASPATCLASP, CLASP	CLIP-ASSOCIATED PROTEIN;CLIP-ASSOCIATED PROTEIN;CLIP-ASSOCIATED PROTEIN;CLIP-ASSOCIATED PROTEIN;CLIP-ASSOCIATED PROTEIN;CLIP-ASSOCIATED PROTEIN	AT2G20190.1
NaN	0.494	WVDEDDEGSAGAADMDMAGMEGMGGMGGMGGMGGMGGMGGMGGMGGMEGMDFSK	Label:15N(1)+Phospho@9=75;Label:15N(1)+Oxidation@15|17|20|23|26|29|32|35|38	4		HSP20-LIKE CHAPERONES SUPERFAMILY PROTEIN;HSP20-LIKE CHAPERONES SUPERFAMILY PROTEIN	AT4G02450.1
NaN	0.495	SPSSGGTSTLDTR	Phospho@3=9	2	CID7	CTC-INTERACTING DOMAIN 7	AT2G26280.1
NaN	0.496	DIDAFELLEESPSPNK	Phospho@13=18	2		PROTEIN KINASE SUPERFAMILY PROTEIN	AT1G09450.1
NaN	0.496	LELLQAQSCPDAITNHVHLLQNPASPPPPPQ	Label:15N(1)+Phospho@25=7	3		GLYCINE-RICH PROTEIN;GLYCINE-RICH PROTEIN;GLYCINE-RICH PROTEIN	AT4G17620.1
NaN	0.496	TGSLESPLRR	Phospho@3=18	2	RIP3RIP3	ROP INTERACTIVE PARTNER 3;ROP INTERACTIVE PARTNER 3	AT2G37080.1
NaN	0.496	VKSPVTPVSERPIR	Phospho@3=58;Phospho@6=11	2		DEK DOMAIN-CONTAINING CHROMATIN ASSOCIATED PROTEIN	AT3G48710.1
NaN	0.497	SFSDNIIMDCDLNLEELVR	Label:15N(1)+Phospho@1|3	2		PHOSPHOINOSITIDE PHOSPHATASE FAMILY PROTEIN;PHOSPHOINOSITIDE PHOSPHATASE FAMILY PROTEIN	AT1G17340.1
NaN	0.497	SLGDGSSLDSPAETR	Label:15N(1)+Phospho@10=22	2		PROTEIN KINASE SUPERFAMILY PROTEIN;PROTEIN KINASE SUPERFAMILY PROTEIN	AT5G18610.1
NaN	0.497	VGDGGSFPFAGALHSK	Phospho@6=76	3		UNKNOWN PROTEIN;FUNCTIONS IN: MOLECULAR	AT3G49720.1
NaN	0.498	ALAYSTVGTLDYMAPEVLLK	Label:15N(1)+Phospho@4|5|6|9	3		PROTEIN KINASE FAMILY PROTEIN;PROTEIN KINASE FAMILY PROTEIN;PROTEIN KINASE FAMILY PROTEIN;PROTEIN KINASE FAMILY PROTEIN;PROTEIN KINASE FAMILY PROTEIN	AT5G09890.1
NaN	0.498	FSMTSYISPR	Oxidation@3;Phospho@8=57	2		PROCESS UNKNOWN;LOCATED IN: PLASMA MEMBRANE;EXPRESSED IN: 22 PLANT STRUCTURES;EXPRESSED DURING: 13 GROWTH STAGES;BEST ARABIDOPSIS THALIANA PROTEIN MATCH IS: UNKNOWN PROTEIN (TAIR:AT1G56080.1);HAS 243 BLAST HITS TO 234 PROTEINS IN 69 SPECIES: ARCHAE - 2;BACTERIA - 2;METAZOA - 61;FUNGI - 9;PLANTS - 125;VIRUSES - 0;OTHER EUKARYOTES - 44 (SOURCE: NCBI BLINK).;UNKNOWN PROTEIN;FUNCTIONS IN: MOLECULAR	AT1G16520.1
NaN	0.498	SSPATVTTTTVASSLPMNVQNWSK	Phospho@1|2|5|7|8|9|10|13|14	3		PROTEIN OF UNKNOWN FUNCTION, DUF584	AT3G45210.1
NaN	0.5	RPAASGASSSTSNVQENGSGSEDEDEDEAGGTQAR	Label:15N(1)+Phospho&Label:15N(1)+Phospho@((12&(19|21))|(19&21))	3		CONTAINS INTERPRO DOMAIN/S: DDRGK DOMAIN (INTERPRO:IPR019153);HAS 30201 BLAST HITS TO 17322 PROTEINS IN 780 SPECIES: ARCHAE - 12;BACTERIA - 1396;METAZOA - 17338;FUNGI - 3422;PLANTS - 5037;VIRUSES - 0;OTHER EUKARYOTES - 2996 (SOURCE: NCBI BLINK).;CONTAINS INTERPRO DOMAIN/S: DDRGK DOMAIN (INTERPRO:IPR019153);HAS 30201 BLAST HITS TO 17322 PROTEINS IN 780 SPECIES: ARCHAE - 12;BACTERIA - 1396;METAZOA …	AT4G27120.1
NaN	0.501	LDLAESTTGASPSK	Phospho@11=12	2		SET DOMAIN-CONTAINING PROTEIN;SET DOMAIN-CONTAINING PROTEIN	AT3G56570.1
NaN	0.501	MNQSPSLIEQGISQQHLK	Acetyl@N-term;Phospho@4=29	2	ATKT1, ATKT1P, ATKUP1, KUP1, KT1	POTASSIUM TRANSPORTER 1	AT2G30070.1
NaN	0.501	QSLLFQDLASPVSAR	Phospho@10=19	2		MITOTIC PHOSPHOPROTEIN N' END (MPPN) FAMILY PROTEIN	AT3G16310.1
NaN	0.502	DDEILSPAHLTGESSSDK	Phospho@6=28;Phospho@16=14	2		TETRATRICOPEPTIDE REPEAT (TPR)-LIKE SUPERFAMILY PROTEIN;TETRATRICOPEPTIDE REPEAT (TPR)-LIKE SUPERFAMILY PROTEIN;TETRATRICOPEPTIDE REPEAT (TPR)-LIKE SUPERFAMILY PROTEIN;TETRATRICOPEPTIDE REPEAT (TPR)-LIKE SUPERFAMILY PROTEIN;TETRATRICOPEPTIDE REPEAT (TPR)-LIKE SUPERFAMILY PROTEIN;TETRATRICOPEPTIDE REPEAT (TPR)-LIKE SUPERFAMILY PROTEIN	AT4G28080.1
NaN	0.502	NNFSLNQPTSDYSPQGGSNGGR	Label:15N(1)+Phospho@9|10	2		BASIC HELIX-LOOP-HELIX (BHLH) DNA-BINDING SUPERFAMILY PROTEIN	AT1G05805.1
NaN	0.502	SSSGGSPLSSSPR	Label:15N(1)+Phospho@10|11	2		LEUCINE-RICH RECEPTOR-LIKE PROTEIN KINASE FAMILY PROTEIN;LEUCINE-RICH RECEPTOR-LIKE PROTEIN KINASE FAMILY PROTEIN	AT5G10020.1
NaN	0.503	EPEAEASSDVVGDGPSEEAVADAPQEIDEYDLMDPVDILTPLEK	Label:15N(1)+Oxidation@33;Label:15N(1)+Phospho@7|8	4	MOR1, GEM1	ARM REPEAT SUPERFAMILY PROTEIN	AT2G35630.1
NaN	0.503	GASPQAISSKPPSPR	Phospho@3=113;Phospho@13=20	2	IQD14 IQD14 IQD14 IQD14 IQD14 IQD14 IQD14	IQ-DOMAIN 14;IQ-DOMAIN 14;IQ-DOMAIN 14;IQ-DOMAIN 14;IQ-DOMAIN 14;IQ-DOMAIN 14;IQ-DOMAIN 14	AT2G43680.1
NaN	0.504	AEDISSSQVNSPLATDGKSPGK	Label:15N(1)+Phospho@19=15;Label:15N(1)+Phospho@5|6|7|11	3		DNA GLYCOSYLASE SUPERFAMILY PROTEIN;DNA GLYCOSYLASE SUPERFAMILY PROTEIN	AT1G19480.1
NaN	0.504	GSEDTVSDDKQSVSADDLLALTK	Phospho@2|5|7|12	3	SEC5A SEC5A	EXOCYST COMPLEX COMPONENT SEC5;EXOCYST COMPLEX COMPONENT SEC5	AT1G76850.1
NaN	0.504	QPTTTPGRTPTSATPSGR	Phospho@9=6;Phospho@14=6	3	GTE4 GTE4	GLOBAL TRANSCRIPTION FACTOR GROUP E4;GLOBAL TRANSCRIPTION FACTOR GROUP E4	AT1G06230.1
NaN	0.504	SGPIPGAPSR	Phospho@1=86	2		UBIQUITIN-SPECIFIC PROTEASE FAMILY C19-RELATED PROTEIN;UBIQUITIN-SPECIFIC PROTEASE FAMILY C19-RELATED PROTEIN;UBIQUITIN-SPECIFIC PROTEASE FAMILY C19-RELATED PROTEIN	AT1G16860.1
NaN	0.505	EDIFFPSLSPNLQK	Phospho@9=11	2	ACD32.1, ACD31.2	ALPHA-CRYSTALLIN DOMAIN 32.1	AT1G06460.1
NaN	0.507	SAERLENGQDDDTDDQFYEEYFDHDMGSDDDEDEK	Label:15N(1)+Phospho@18=8;Label:15N(1)+Phospho@1|13	4	ATCCT1, CCT1 ATCCT1, CCT1	PHOSPHORYLCHOLINE CYTIDYLYLTRANSFERASE;PHOSPHORYLCHOLINE CYTIDYLYLTRANSFERASE	AT2G32260.1
NaN	0.508	GLAETLCGSPLYMAPEIMQLQK	Label:15N(1)+Phospho@9=7	3		PROTEIN KINASE SUPERFAMILY PROTEIN;PROTEIN KINASE SUPERFAMILY PROTEIN	AT3G53930.1
NaN	0.508	SVSLSSVGCGVGEGACSSPGMVQR	Carbamidomethyl@9;Carbamidomethyl@16;Phospho@1|3	2		PROTEIN OF UNKNOWN FUNCTION, DUF593;PROTEIN OF UNKNOWN FUNCTION, DUF593	AT4G13630.1
NaN	0.508	SWGTNTSVPNTFIETLR	Phospho@1=10	2		CBS / OCTICOSAPEPTIDE/PHOX/BEMP1 (PB1) DOMAINS-CONTAINING PROTEIN	AT5G63490.1
NaN	0.509	IIESSSSLR	Phospho@4|5|6|7	2		PROTEIN OF UNKNOWN FUNCTION (DUF1639)	AT3G18295.1
NaN	0.509	VMYGLSLDDLGDDGSLSSIATR	Phospho@17|18	2	ATCSLB04, CSLB04, ATCSLB4ATCSLB04, CSLB04, ATCSLB4ATCSLB04, CSLB04, ATCSLB4ATCSLB04, CSLB04, ATCSLB4ATCSLB04, CSLB04, ATCSLB4ATCSLB04, CSLB04, ATCSLB4	CELLULOSE SYNTHASE-LIKE B4;CELLULOSE SYNTHASE-LIKE B4;CELLULOSE SYNTHASE-LIKE B4;CELLULOSE SYNTHASE-LIKE B4;CELLULOSE SYNTHASE-LIKE B4;CELLULOSE SYNTHASE-LIKE B4	AT2G32540.1
NaN	0.51	TSDPDMFSNAIPSMK	Phospho@13=19	2		O-ACYLTRANSFERASE (WSD1-LIKE) FAMILY PROTEIN	AT5G12420.1
NaN	0.51	TYNTAADSLLQTPTVDSENGVK	Phospho@14|17	3		NOP56-LIKE PRE RNA PROCESSING RIBONUCLEOPROTEIN	AT5G27120.1
NaN	0.511	MVGEYDSAENSLEER	Label:15N(1)+Phospho@11=29	2	REF6 REF6 REF6	RELATIVE OF EARLY FLOWERING 6;RELATIVE OF EARLY FLOWERING 6;RELATIVE OF EARLY FLOWERING 6	AT3G48430.1
NaN	0.511	NSQNSCRSSGEMSDGDVPGGR	Carbamidomethyl@6;Phospho@13=13;Phospho@5|8|9	3	PHOT1, NPH1, JK224, RPT1 PHOT1, NPH1, JK224, RPT1 PHOT1, NPH1, JK224, RPT1 PHOT1, NPH1, JK224, RPT1 PHOT1, NPH1, JK224, RPT1 PHOT1, NPH1, JK224, RPT1 PHOT1, NPH1, JK224, RPT1 PHOT1, NPH1, JK224, RPT1 PHOT1, NPH1, JK224, RPT1 PHOT1, NPH1, JK224, RPT1 PHOT1, NPH1, JK224, RPT1 PHOT1, NPH1, JK224, RPT1 PHOT1, NPH1, JK224, RPT1	PHOTOTROPIN 1;PHOTOTROPIN 1;PHOTOTROPIN 1;PHOTOTROPIN 1;PHOTOTROPIN 1;PHOTOTROPIN 1;PHOTOTROPIN 1;PHOTOTROPIN 1;PHOTOTROPIN 1;PHOTOTROPIN 1;PHOTOTROPIN 1;PHOTOTROPIN 1;PHOTOTROPIN 1	AT3G45780.1
NaN	0.511	NTSETSIASGSSSISPSGEVNQK	Phospho@15=10	3	ATPRMT6, PRMT6 ATPRMT6, PRMT6	PROTEIN ARGININE METHYLTRANSFERASE 6;PROTEIN ARGININE METHYLTRANSFERASE 6	AT3G20020.1
NaN	0.511	RLGSGETPLQSPEQQK	Phospho@7=18;Phospho@11=81	3		BEST ARABIDOPSIS THALIANA PROTEIN MATCH IS: NUCLEOPORIN-RELATED (TAIR:AT5G20200.1);HAS 61042 BLAST HITS TO 31782 PROTEINS IN 2093 SPECIES: ARCHAE - 202;BACTERIA - 16480;METAZOA - 16017;FUNGI - 12552;PLANTS - 1653;VIRUSES - 629;OTHER EUKARYOTES - 13509 (SOURCE: NCBI BLINK).	AT3G10650.1
NaN	0.511	SPASDQSFSR	Phospho@7=11	2		RING/U-BOX SUPERFAMILY PROTEIN	AT2G21500.1
NaN	0.512	DSEDFSDEMGESSGAYIVR	Phospho@6=17;Oxidation@9	2	ATSPS1F, SPS1F	SUCROSE PHOSPHATE SYNTHASE 1F	AT5G20280.1
NaN	0.513	VWDPYNVLSPPPQPPSIFSR	Phospho@9=35	3		PHOSPHOGLYCERATE MUTASE FAMILY PROTEIN	AT3G26780.1
NaN	0.515	LCVIDEIVFESPR	Label:15N(1)+Phospho@11	3		UNKNOWN PROTEIN;FUNCTIONS IN: MOLECULAR	AT4G14650.1
NaN	0.515	LSNFGPADMYSVQSSR	Label:15N(1)+Phospho@2=52	2	PIN3, ATPIN3 PIN7, ATPIN7 PIN7 PIN7 PIN3, ATPIN3 PIN7, ATPIN7 PIN7 PIN7 PIN3, ATPIN3 PIN7, ATPIN7 PIN7 PIN7 PIN3, ATPIN3 PIN7, ATPIN7 PIN7 PIN7 PIN3, ATPIN3 PIN7, ATPIN7 PIN7 PIN7 PIN3, ATPIN3 PIN7, ATPIN7 PIN7 PIN7	AUXIN EFFLUX CARRIER FAMILY PROTEIN;AUXIN EFFLUX CARRIER FAMILY PROTEIN;AUXIN EFFLUX CARRIER FAMILY PROTEIN;AUXIN EFFLUX CARRIER FAMILY PROTEIN;AUXIN EFFLUX CARRIER FAMILY PROTEIN;AUXIN EFFLUX CARRIER FAMILY PROTEIN;AUXIN EFFLUX CARRIER FAMILY PROTEIN;AUXIN EFFLUX CARRIER FAMILY PROTEIN;AUXIN EFFLUX CARRIER FAMILY PROTEIN;AUXIN EFFLUX CARRIER FAMILY PROTEIN;AUXIN EFFLUX CARRIER FAMILY PROTEIN;AUX…	AT1G70940.1
NaN	0.515	VNEYSVSSVSSDSMVPDQALK	Phospho@10=10	2		PROTEIN KINASE SUPERFAMILY PROTEIN WITH OCTICOSAPEPTIDE/PHOX/BEM1P DOMAIN;PROTEIN KINASE SUPERFAMILY PROTEIN WITH OCTICOSAPEPTIDE/PHOX/BEM1P DOMAIN;PROTEIN KINASE SUPERFAMILY PROTEIN WITH OCTICOSAPEPTIDE/PHOX/BEM1P DOMAIN;PROTEIN KINASE SUPERFAMILY PROTEIN WITH OCTICOSAPEPTIDE/PHOX/BEM1P DOMAIN	AT2G35050.1
NaN	0.516	TSGFTVATGQGSPSDSPGTNR	Phospho@12=12;Phospho@14|16	2		ANKYRIN REPEAT FAMILY PROTEIN / REGULATOR OF CHROMOSOME CONDENSATION (RCC1) FAMILY PROTEIN;ANKYRIN REPEAT FAMILY PROTEIN / REGULATOR OF CHROMOSOME CONDENSATION (RCC1) FAMILY PROTEIN	AT3G03790.1
NaN	0.517	GGGLQAQPVESNSL	Phospho@13=16	2		RING/U-BOX SUPERFAMILY PROTEIN;RING/U-BOX SUPERFAMILY PROTEIN	AT3G19895.1
NaN	0.517	SGPIPGAPSR	Phospho@9=56	2		UBIQUITIN-SPECIFIC PROTEASE FAMILY C19-RELATED PROTEIN;UBIQUITIN-SPECIFIC PROTEASE FAMILY C19-RELATED PROTEIN;UBIQUITIN-SPECIFIC PROTEASE FAMILY C19-RELATED PROTEIN	AT1G16860.1
NaN	0.517	TLLPSLSCSGSSTSSTSK	Label:15N(1)+Phospho@5=12	2	ATMES15, MES15, RHS9	METHYL ESTERASE 15	AT1G69240.1
NaN	0.519	GTAISYPTDSSEYDSPMVDK	Phospho@15=22;Oxidation@17	2		SEC14P-LIKE PHOSPHATIDYLINOSITOL TRANSFER FAMILY PROTEIN;SEC14P-LIKE PHOSPHATIDYLINOSITOL TRANSFER FAMILY PROTEIN	AT1G75370.1
NaN	0.52	SDSQSELSSGNSDALAIEQR	Label:15N(1)+Phospho@1|3|5	2	EDA10 EDA10 EDA10	SEC7-LIKE GUANINE NUCLEOTIDE EXCHANGE FAMILY PROTEIN;SEC7-LIKE GUANINE NUCLEOTIDE EXCHANGE FAMILY PROTEIN;SEC7-LIKE GUANINE NUCLEOTIDE EXCHANGE FAMILY PROTEIN	AT1G01960.1
NaN	0.52	VNEFIAGVGTDAPDVEEENVFSRPSVGYDDMWAK	Phospho@25=16	4		SH3 DOMAIN-CONTAINING PROTEIN;SH3 DOMAIN-CONTAINING PROTEIN;SH3 DOMAIN-CONTAINING PROTEIN;SH3 DOMAIN-CONTAINING PROTEIN	AT2G07360.1
NaN	0.521	SDITPPGSPVGTDLVLGRPNR	Phospho@4=16;Phospho@8=9	3		DOUBLE CLP-N MOTIF-CONTAINING P-LOOP NUCLEOSIDE TRIPHOSPHATE HYDROLASES SUPERFAMILY PROTEIN	AT4G30350.1
NaN	0.521	SNSDGRDAFVFLNNSNDK	Phospho@1|3	2		PROTEIN OF UNKNOWN FUNCTION (DUF1645);PROTEIN OF UNKNOWN FUNCTION (DUF1645)	AT1G23710.1
NaN	0.522	LIEEEAYGVASNAVSSDDDGIK	Label:15N(1)+Phospho@11=6	2	WPP2 WPP2	WPP DOMAIN PROTEIN 2;WPP DOMAIN PROTEIN 2	AT1G47200.1
NaN	0.522	VEEKEESDEEDYGGDFGLFDEE	Phospho@7=65	2		RIBOSOMAL PROTEIN L10 FAMILY PROTEIN	AT3G09200.1
NaN	0.523	ACCQGAEILSGSPSK	Label:15N(1)+Phospho@10=15	2	CAD1, ARA8, ATPCS1, PCS1 CAD1, ARA8, ATPCS1, PCS1	PHYTOCHELATIN SYNTHASE 1 (PCS1);PHYTOCHELATIN SYNTHASE 1 (PCS1)	AT5G44070.1
NaN	0.523	TIFHLNPSGR	Phospho@8=62	2	SAM1, SAM-1, MAT1, AtSAM1	S-ADENOSYLMETHIONINE SYNTHETASE 1	AT1G02500.1
NaN	0.523	TTSIGDGGEEGVDDK	Phospho@3=9	2		UNKNOWN PROTEIN;FUNCTIONS IN: MOLECULAR	AT4G26130.1
NaN	0.524	EMVDGIDNSGTGSPSNANTPQALSR	Phospho@9|11|13	3	PLDBETA1, PLDBETA PLDBETA1, PLDBETA PLDBETA1, PLDBETA PLDBETA1, PLDBETA	PHOSPHOLIPASE D BETA 1;PHOSPHOLIPASE D BETA 1;PHOSPHOLIPASE D BETA 1;PHOSPHOLIPASE D BETA 1	AT2G42010.1
NaN	0.524	SLCENIEEEEEEK	Label:15N(1)+Phospho@1	2		RING/U-BOX SUPERFAMILY PROTEIN	AT1G24580.1
NaN	0.525	SFNSQLSPANAAESPQK	Label:15N(1)+Phospho@7=12	2		PROCESS UNKNOWN;LOCATED IN: CHLOROPLAST;HAS 50 BLAST HITS TO 41 PROTEINS IN 15 SPECIES: ARCHAE - 0;BACTERIA - 0;METAZOA - 2;FUNGI - 0;PLANTS - 43;VIRUSES - 0;OTHER EUKARYOTES - 5 (SOURCE: NCBI BLINK).	AT3G12590.1
NaN	0.526	ATPYSSHNQSPLSSTFDSPILSYQVSPSSSSFPSPSR	Label:15N(1)+Phospho@18|22|23	4	BES1, BZR2	BRASSINOSTEROID SIGNALLING POSITIVE REGULATOR (BZR1) FAMILY PROTEIN	AT1G19350.1
NaN	0.527	AEDISSSQVNSPLATDGKSPGK	Phospho@11=9;Phospho@19=36	3		DNA GLYCOSYLASE SUPERFAMILY PROTEIN;DNA GLYCOSYLASE SUPERFAMILY PROTEIN	AT1G19480.1
NaN	0.527	ASSNVSLR	Phospho@3=24	2		FUNCTIONS IN: MOLECULAR	AT3G60380.1
NaN	0.527	SLSFSGHSFQGR	Phospho@8=48	2		CBS / OCTICOSAPEPTIDE/PHOX/BEMP1 (PB1) DOMAINS-CONTAINING PROTEIN;CBS / OCTICOSAPEPTIDE/PHOX/BEMP1 (PB1) DOMAINS-CONTAINING PROTEIN;CBS / OCTICOSAPEPTIDE/PHOX/BEMP1 (PB1) DOMAINS-CONTAINING PROTEIN;CBS / OCTICOSAPEPTIDE/PHOX/BEMP1 (PB1) DOMAINS-CONTAINING PROTEIN;CBS / OCTICOSAPEPTIDE/PHOX/BEMP1 (PB1) DOMAINS-CONTAINING PROTEIN;CBS / OCTICOSAPEPTIDE/PHOX/BEMP1 (PB1) DOMAINS-CONTAINING PROTEIN;CBS…	AT5G50530.1
NaN	0.528	MMLSQLSAAVVSYDSGTDVSSPHK	Label:15N(1)+Phospho@15|17|20|21	3		COMPONENT UNKNOWN;EXPRESSED IN: 23 PLANT STRUCTURES;EXPRESSED DURING: 13 GROWTH STAGES;CONTAINS INTERPRO DOMAIN/S: RGP1 (INTERPRO:IPR014848), IMMUNOGLOBULIN E-SET (INTERPRO:IPR014756);HAS 144 BLAST HITS TO 140 PROTEINS IN 61 SPECIES: ARCHAE - 0;BACTERIA - 0;METAZOA - 86;FUNGI - 10;PLANTS - 39;VIRUSES - 0;OTHER EUKARYOTES - 9 (SOURCE: NCBI BLINK).;FUNCTIONS IN: MOLECULAR	AT1G50120.1
NaN	0.528	NIMGVESNVQPLTSPLSK	Label:15N(1)+Oxidation@3;Label:15N(1)+Phospho@13|14	2		TRANSCRIPTION REGULATOR NOT2/NOT3/NOT5 FAMILY PROTEIN;TRANSCRIPTION REGULATOR NOT2/NOT3/NOT5 FAMILY PROTEIN;TRANSCRIPTION REGULATOR NOT2/NOT3/NOT5 FAMILY PROTEIN	AT5G18230.1
NaN	0.528	NSVVSPVVGAGGDSSK	Phospho@5=14;Phospho@14=12	2	RSZ33, ATRSZ33, RS2Z33, AT-RS2Z33 RSZ33, ATRSZ33, RS2Z33, AT-RS2Z33 RSZ33, ATRSZ33, RS2Z33, AT-RS2Z33 RSZ33, ATRSZ33, RS2Z33, AT-RS2Z33 RSZ33, ATRSZ33, RS2Z33, AT-RS2Z33	ARGININE/SERINE-RICH ZINC KNUCKLE-CONTAINING PROTEIN 33;ARGININE/SERINE-RICH ZINC KNUCKLE-CONTAINING PROTEIN 33;ARGININE/SERINE-RICH ZINC KNUCKLE-CONTAINING PROTEIN 33;ARGININE/SERINE-RICH ZINC KNUCKLE-CONTAINING PROTEIN 33;ARGININE/SERINE-RICH ZINC KNUCKLE-CONTAINING PROTEIN 33	AT2G37340.1
NaN	0.528	VSSAGLR	Phospho@3=21	2	CPK1, ATCPK1	CALCIUM DEPENDENT PROTEIN KINASE 1	AT5G04870.1
NaN	0.528	YSSMPDISGLSMSAR	Oxidation@4=93;Phospho@2|3	2	EIN2, PIR2, CKR1, ERA3, ORE3, ORE2, ATEIN2EIN2, PIR2, CKR1, ERA3, ORE3, ORE2, ATEIN2EIN2, PIR2, CKR1, ERA3, ORE3, ORE2, ATEIN2EIN2, PIR2, CKR1, ERA3, ORE3, ORE2, ATEIN2EIN2, PIR2, CKR1, ERA3, ORE3, ORE2, ATEIN2	NRAMP METAL ION TRANSPORTER FAMILY PROTEIN;NRAMP METAL ION TRANSPORTER FAMILY PROTEIN;NRAMP METAL ION TRANSPORTER FAMILY PROTEIN;NRAMP METAL ION TRANSPORTER FAMILY PROTEIN;NRAMP METAL ION TRANSPORTER FAMILY PROTEIN	AT5G03280.1
NaN	0.529	GGNPLDSQPSISK	Phospho@10=11	2	THO2, AtTHO2	THO2	AT1G24706.1
NaN	0.529	LFDEEDGDSLHSNLIDAST	Label:15N(1)+Phospho@9=9	2		EUKARYOTIC PROTEIN OF UNKNOWN FUNCTION (DUF914);EUKARYOTIC PROTEIN OF UNKNOWN FUNCTION (DUF914)	AT3G59320.1
NaN	0.529	LSNKPVGMNQDGPGSRK	Phospho@15=83	3	EIN2, PIR2, CKR1, ERA3, ORE3, ORE2, ATEIN2 EIN2, PIR2, CKR1, ERA3, ORE3, ORE2, ATEIN2	NRAMP METAL ION TRANSPORTER FAMILY PROTEIN;NRAMP METAL ION TRANSPORTER FAMILY PROTEIN	AT5G03280.1
NaN	0.53	FSYNSYPDSAESSPR	Label:15N(1)+Phospho@5|6	2		OCTICOSAPEPTIDE/PHOX/BEM1P FAMILY PROTEIN;OCTICOSAPEPTIDE/PHOX/BEM1P FAMILY PROTEIN;OCTICOSAPEPTIDE/PHOX/BEM1P FAMILY PROTEIN;OCTICOSAPEPTIDE/PHOX/BEM1P FAMILY PROTEIN;OCTICOSAPEPTIDE/PHOX/BEM1P FAMILY PROTEIN;OCTICOSAPEPTIDE/PHOX/BEM1P FAMILY PROTEIN;OCTICOSAPEPTIDE/PHOX/BEM1P FAMILY PROTEIN;OCTICOSAPEPTIDE/PHOX/BEM1P FAMILY PROTEIN	AT5G09620.1
NaN	0.53	HEATSATSSPK	Phospho@4|5|7|8|9	2	AGD8	ARF-GAP DOMAIN 8	AT4G17890.1
NaN	0.53	SGSGGLREPPNEQAVLNMYEGK	Phospho@1|3	3	PDF2	PREFOLDIN 2	AT3G22480.1
NaN	0.53	SMNEEHLVSLYSPEY	Phospho@1=21;Oxidation@2	2		PROTEIN OF UNKNOWN FUNCTION (DUF803);PROTEIN OF UNKNOWN FUNCTION (DUF803);PROTEIN OF UNKNOWN FUNCTION (DUF803)	AT2G21120.1
NaN	0.531	IFVVSSPSPSPSSSK	Phospho@6=7;Phospho@8=7	2		DENTIN SIALOPHOSPHOPROTEIN-RELATED;DENTIN SIALOPHOSPHOPROTEIN-RELATED	AT5G52530.1
NaN	0.533	CFQLSHWAATCPNAPLYGSGAEGR	Carbamidomethyl@1;Carbamidomethyl@11;Phospho@19=35	3	TZP	ZINC KNUCKLE (CCHC-TYPE) FAMILY PROTEIN	AT5G43630.1
NaN	0.533	ERGSPDYGRGASPVAHK	Phospho@4=51;Phospho@12=25	2	ATRSP41, RS41, At-RS41	RNA-BINDING (RRM/RBD/RNP MOTIFS) FAMILY PROTEIN	AT5G52040.1
NaN	0.533	SFLQNQSQFQLSPQQQQHQMLAQVQAQGNMTNSPMYGGDMDPR	Phospho@12=12;Oxidation@40=46	4	LUH		AT2G32700.1
NaN	0.533	VLPQEAPSLHQVEVGQTSPR	Phospho@8=49;Phospho@17|18	3	TADA, ATTADATADA, ATTADA	TRNA ARGININE ADENOSINE DEAMINASE;TRNA ARGININE ADENOSINE DEAMINASE	AT1G68720.1
NaN	0.535	GVMSGPLDVSDR	Oxidation@3;Phospho@4=80	2	POL POL	PROTEIN PHOSPHATASE 2C FAMILY PROTEIN;PROTEIN PHOSPHATASE 2C FAMILY PROTEIN	AT2G46920.1
NaN	0.535	IEHMDAGSPARPTPIPNGIEAMSR	Phospho@8|13	4	TPR2	TOPLESS-RELATED 2	AT3G16830.1
NaN	0.535	RRSSCDSNPPEFEFWR	Carbamidomethyl@5;Phospho@3|4|7	3		UNKNOWN PROTEIN;HAS 283 BLAST HITS TO 154 PROTEINS IN 44 SPECIES: ARCHAE - 0;BACTERIA - 2;METAZOA - 24;FUNGI - 12;PLANTS - 48;VIRUSES - 0;OTHER EUKARYOTES - 197 (SOURCE: NCBI BLINK).	AT4G22190.1
NaN	0.535	TDIASSTWLSSK	Phospho@5=9	2	NAK NAK	PROTEIN KINASE SUPERFAMILY PROTEIN;PROTEIN KINASE SUPERFAMILY PROTEIN	AT5G02290.1
NaN	0.536	FEDQSETSSSHGGITAPGPISVAQLPR	Label:15N(1)+Phospho@5|7|8|9|10|15	2	AGO4, OCP11 AGO4, OCP11 AGO4, OCP11 AGO4, OCP11	ARGONAUTE FAMILY PROTEIN;ARGONAUTE FAMILY PROTEIN;ARGONAUTE FAMILY PROTEIN;ARGONAUTE FAMILY PROTEIN	AT2G27040.1
NaN	0.536	GPTPRPSNFEENNAVK	Phospho@3;Phospho@7	3	PIN4, ATPIN4	AUXIN EFFLUX CARRIER FAMILY PROTEIN	AT2G01420.1
NaN	0.536	LLGADSNYVSTR	Phospho@10=13	2	GPK1	GLYOXYSOMAL PROTEIN KINASE 1	AT3G17420.1
NaN	0.536	SNDYYSPTVSSIMK	Phospho@6=11	2		UNKNOWN PROTEIN;HAS 97 BLAST HITS TO 85 PROTEINS IN 31 SPECIES: ARCHAE - 0;BACTERIA - 14;METAZOA - 7;FUNGI - 19;PLANTS - 37;VIRUSES - 0;OTHER EUKARYOTES - 20 (SOURCE: NCBI BLINK).	AT3G07210.1
NaN	0.537	AVSPVLATTSNTMSTDLLLQSSSK	Phospho@3=21;Oxidation@13	3		PSEUDOURIDINE SYNTHASE FAMILY PROTEIN;PSEUDOURIDINE SYNTHASE FAMILY PROTEIN	AT5G51140.1
NaN	0.537	SGGGGSVFEGVGR	Phospho@1=77	2		PROTEIN OF UNKNOWN FUNCTION, DUF584;PROTEIN OF UNKNOWN FUNCTION, DUF584;PROTEIN OF UNKNOWN FUNCTION, DUF584	AT1G11700.1
NaN	0.538	QPEPQTPPPPPSTTTSTVASR	Phospho@6=49	3		SEC14 CYTOSOLIC FACTOR FAMILY PROTEIN / PHOSPHOGLYCERIDE TRANSFER FAMILY PROTEIN;SEC14 CYTOSOLIC FACTOR FAMILY PROTEIN / PHOSPHOGLYCERIDE TRANSFER FAMILY PROTEIN;SEC14 CYTOSOLIC FACTOR FAMILY PROTEIN / PHOSPHOGLYCERIDE TRANSFER FAMILY PROTEIN	AT4G09160.1
NaN	0.538	SFCGPNMTPRPSNLTGAEIYSLSTTPR	Carbamidomethyl@3;Phospho@8=13	3	PIN3, ATPIN3 PIN3, ATPIN3 PIN3, ATPIN3 PIN3, ATPIN3 PIN3, ATPIN3 PIN3, ATPIN3	AUXIN EFFLUX CARRIER FAMILY PROTEIN;AUXIN EFFLUX CARRIER FAMILY PROTEIN;AUXIN EFFLUX CARRIER FAMILY PROTEIN;AUXIN EFFLUX CARRIER FAMILY PROTEIN;AUXIN EFFLUX CARRIER FAMILY PROTEIN;AUXIN EFFLUX CARRIER FAMILY PROTEIN	AT1G70940.1
NaN	0.538	SHPGNPAIAEFDWTTSGTPR	Phospho@18=10	3	MBD11, ATMBD11	METHYL-CPG-BINDING DOMAIN 11	AT3G15790.1
NaN	0.538	VTVMPIISPERPVK	Phospho@8=45	3	SRF3	STRUBBELIG-RECEPTOR FAMILY 3	AT4G03390.1
NaN	0.54	EATESTAPGSPTGQGPESPK	Label:15N(1)+Phospho@18=17;Label:15N(1)+Phospho@5|6|10|12	2		HEAT REPEAT-CONTAINING PROTEIN;HEAT REPEAT-CONTAINING PROTEIN;HEAT REPEAT-CONTAINING PROTEIN	AT5G16210.1
NaN	0.542	SLDNVLQNSSPDYLPFEFR	Phospho@1=79	2	ATMGT1, MGT1, MRS2-10	MAGNESIUM TRANSPORTER 1	AT1G80900.1
NaN	0.542	SRIGIWQYGDIESDDEDTGPAR	Phospho@13=48	3	Tudor1, AtTudor1, TSN1	TUDOR-SN PROTEIN 1	AT5G07350.1
NaN	0.542	TMDDIPDEDTLSDQDFSNEDDIDEDSLQTMSYVVAR	Phospho@10|12|17	3		SEC7-LIKE GUANINE NUCLEOTIDE EXCHANGE FAMILY PROTEIN	AT4G38200.1
NaN	0.543	TPLEVMQESSPNQLVMSSK	Oxidation@6=66;Phospho@9|10	2	ANANAN	NAD(P)-BINDING ROSSMANN-FOLD SUPERFAMILY PROTEIN;NAD(P)-BINDING ROSSMANN-FOLD SUPERFAMILY PROTEIN;NAD(P)-BINDING ROSSMANN-FOLD SUPERFAMILY PROTEIN	AT1G01510.1
NaN	0.543	VYSSSSNPESVPIALDEEEQVMDLPLGVK	Phospho&Phospho@((3&(4|5|6|10))|(4&(5|6|10))|(5&(6|10))|(6&10))	3	ATGSTT3, GST10C, GSTT3	GLUTATHIONE S-TRANSFERASE THETA 3	AT5G41220.1
NaN	0.544	EAQLTPLPSSASPSSIAYSTTQEMSTPLAQEQWPSGR	Label:15N(1)+Phospho@12|14|15|18|19|20|21|25|26	4	DCAF1 DCAF1 DCAF1	DDB1-CUL4 ASSOCIATED FACTOR 1;DDB1-CUL4 ASSOCIATED FACTOR 1;DDB1-CUL4 ASSOCIATED FACTOR 1	AT4G31160.1
NaN	0.544	SQFAFDDSVPSTPLSR	Label:15N(1)+Phospho@11|12	2		CALCIUM-BINDING EF HAND FAMILY PROTEIN;CALCIUM-BINDING EF HAND FAMILY PROTEIN;CALCIUM-BINDING EF HAND FAMILY PROTEIN	AT1G20760.1
NaN	0.544	VVETYEATSAEVK	Phospho@8|9	2	ATPCAP1, PCAP1	PLASMA-MEMBRANE ASSOCIATED CATION-BINDING PROTEIN 1	AT4G20260.1
NaN	0.544	YDSFNAQSYDSSSNNNASETPK	Label:15N(1)+Phospho@20=6;Label:15N(1)+Phospho@8|9|11|12	3		CALCIUM-BINDING EF HAND FAMILY PROTEIN;CALCIUM-BINDING EF HAND FAMILY PROTEIN;CALCIUM-BINDING EF HAND FAMILY PROTEIN;CALCIUM-BINDING EF HAND FAMILY PROTEIN;CALCIUM-BINDING EF HAND FAMILY PROTEIN;CALCIUM-BINDING EF HAND FAMILY PROTEIN;CALCIUM-BINDING EF HAND FAMILY PROTEIN;CALCIUM-BINDING EF HAND FAMILY PROTEIN;CALCIUM-BINDING EF HAND FAMILY PROTEIN	AT1G21630.1
NaN	0.546	EQIEDFYEQDDDVTPR	Phospho@14=100	3		ARABIDOPSIS PHOSPHOLIPASE-LIKE PROTEIN (PEARLI 4) FAMILY	AT4G38550.1
NaN	0.547	AMAEETVLPSLSSVATSQPVESSENGFTSESPK	Label:15N(1)+Phospho@31=7	3	AGD9 AGD9 AGD9 AGD9 AGD9 AGD9 AGD9	ARF-GAP DOMAIN 9;ARF-GAP DOMAIN 9;ARF-GAP DOMAIN 9;ARF-GAP DOMAIN 9;ARF-GAP DOMAIN 9;ARF-GAP DOMAIN 9;ARF-GAP DOMAIN 9	AT5G46750.1
NaN	0.547	DIESLSSVSK	Phospho@6|7	2		PROCESS UNKNOWN;LOCATED IN: CHLOROPLAST, PLASMA MEMBRANE;EXPRESSED IN: 24 PLANT STRUCTURES;EXPRESSED DURING: 13 GROWTH STAGES;HAS 30201 BLAST HITS TO 17322 PROTEINS IN 780 SPECIES: ARCHAE - 12;BACTERIA - 1396;METAZOA - 17338;FUNGI - 3422;PLANTS - 5037;VIRUSES - 0;OTHER EUKARYOTES - 2996 (SOURCE: NCBI BLINK).;UNKNOWN PROTEIN;FUNCTIONS IN: MOLECULAR	AT5G40450.1
NaN	0.547	NAPSASSTPESYSK	Phospho@8=9;Phospho@6|7	2		LATE EMBRYOGENESIS ABUNDANT (LEA) HYDROXYPROLINE-RICH GLYCOPROTEIN FAMILY	AT4G01410.1
NaN	0.547	SSSGGSPLSSSPR	Phospho@10|11	2		LEUCINE-RICH RECEPTOR-LIKE PROTEIN KINASE FAMILY PROTEIN;LEUCINE-RICH RECEPTOR-LIKE PROTEIN KINASE FAMILY PROTEIN	AT5G10020.1
NaN	0.547	TLSYPTPPLNLQSPR	Phospho@13=70	3	VCS VCS VCS	TRANSDUCIN/WD40 REPEAT-LIKE SUPERFAMILY PROTEIN;TRANSDUCIN/WD40 REPEAT-LIKE SUPERFAMILY PROTEIN;TRANSDUCIN/WD40 REPEAT-LIKE SUPERFAMILY PROTEIN	AT3G13300.1
NaN	0.55	EPEGSPDVEDDALSCPQLLEAAR	Phospho@5=46;Carbamidomethyl@15	3		UNKNOWN PROTEIN;HAS 524 BLAST HITS TO 342 PROTEINS IN 101 SPECIES: ARCHAE - 0;BACTERIA - 106;METAZOA - 106;FUNGI - 24;PLANTS - 25;VIRUSES - 0;OTHER EUKARYOTES - 263 (SOURCE: NCBI BLINK).	AT1G64050.1
NaN	0.55	RMDDSLSPR	Phospho@7=11	2	RSZ33, ATRSZ33, RS2Z33, AT-RS2Z33 RSZ33, ATRSZ33, RS2Z33, AT-RS2Z33	ARGININE/SERINE-RICH ZINC KNUCKLE-CONTAINING PROTEIN 33;ARGININE/SERINE-RICH ZINC KNUCKLE-CONTAINING PROTEIN 33	AT2G37340.1
NaN	0.551	MLAYSTVGTPDYIAPEVLLK	Label:15N(1)+Phospho@4|5|6	2		AGC (CAMP-DEPENDENT, CGMP-DEPENDENT AND PROTEIN KINASE C) KINASE FAMILY PROTEIN;AGC (CAMP-DEPENDENT, CGMP-DEPENDENT AND PROTEIN KINASE C) KINASE FAMILY PROTEIN;AGC (CAMP-DEPENDENT, CGMP-DEPENDENT AND PROTEIN KINASE C) KINASE FAMILY PROTEIN;AGC (CAMP-DEPENDENT, CGMP-DEPENDENT AND PROTEIN KINASE C) KINASE FAMILY PROTEIN;AGC (CAMP-DEPENDENT, CGMP-DEPENDENT AND PROTEIN KINASE C) KINASE FAMILY PROTEIN…	AT3G23310.1
NaN	0.551	QRENAEAGQLSDSELEGR	Phospho@11=19	3		PROTEIN OF UNKNOWN FUNCTION (DUF3741)	AT4G00440.1
NaN	0.552	DSAAVADVWPSTSAFDGYLSALSPIQLVR	Phospho@23=23	2		TUBULIN BINDING COFACTOR C DOMAIN-CONTAINING PROTEIN	AT3G57890.1
NaN	0.552	RSYSPGYEGAAAAAPDRDR	Phospho@2=33;Phospho@4=21	3	SCL30, At-SCL30	SC35-LIKE SPLICING FACTOR 30	AT3G55460.1
NaN	0.552	SPGSSDVVVQNESLLSGR	Label:15N(1)+Phospho@1|4|5	2		HAT TRANSPOSON SUPERFAMILY;HAT TRANSPOSON SUPERFAMILY;HAT TRANSPOSON SUPERFAMILY	AT4G15020.1
NaN	0.552	VFSLSSVTSPAAEELGVGREDGR	Phospho@3=21	3		FUNCTIONS IN: MOLECULAR	AT4G14385.1
NaN	0.553	MLSLLGESK	Oxidation@1;Phospho@3=42	2		CALCIUM-BINDING EF-HAND FAMILY PROTEIN;CALCIUM-BINDING EF-HAND FAMILY PROTEIN	AT3G01830.1
NaN	0.554	LTMSQSER	Oxidation@3;Phospho@6=11	2		PROTEIN OF UNKNOWN FUNCTION, DUF584;PROTEIN OF UNKNOWN FUNCTION, DUF584;PROTEIN OF UNKNOWN FUNCTION, DUF584;PROTEIN OF UNKNOWN FUNCTION, DUF584	AT1G11700.1
NaN	0.554	VGFVSAGVISQSGENEGKPVTGNGEDIELPDESDDESDGDDHVEISQK	Phospho@33=19;Phospho@37=33	4		TETRATRICOPEPTIDE REPEAT (TPR)-LIKE SUPERFAMILY PROTEIN;TETRATRICOPEPTIDE REPEAT (TPR)-LIKE SUPERFAMILY PROTEIN;TETRATRICOPEPTIDE REPEAT (TPR)-LIKE SUPERFAMILY PROTEIN;TETRATRICOPEPTIDE REPEAT (TPR)-LIKE SUPERFAMILY PROTEIN	AT5G28740.1
NaN	0.555	LENLESEILEQQHAGSIDNDVSVDDDK	Label:15N(1)+Phospho@6|16	3		KH DOMAIN-CONTAINING PROTEIN	AT1G33680.1
NaN	0.555	SEINICPECREEHSFVETDSPGTNSPK	Label:15N(1)+Phospho@20=9;Label:15N(1)+Phospho@23=7	3	PROCESS UNKNOWNLOCATED IN: PLASMA MEMBRANEEXPRESSED IN: 22 PLANT STRUCTURESEXPRESSED DURING: 13 GROWTH STAGESBEST ARABIDOPSIS THALIANA PROTEIN MATCH IS: UNKNOWN PROTEIN (TAIR:AT2G40070.1)HAS 9215 BLAST HITS TO 5316 PROTEINS IN 473 SPECIES: ARCHAE - 6BACTERIA - 773METAZOA - 3392FUNGI - 1710PLANTS - 539VIRUSES - 143OTHER EUKARYOTES - 2652 (SOURCE: NCBI BLINK).	PROCESS UNKNOWN;LOCATED IN: PLASMA MEMBRANE;EXPRESSED IN: 22 PLANT STRUCTURES;EXPRESSED DURING: 13 GROWTH STAGES;BEST ARABIDOPSIS THALIANA PROTEIN MATCH IS: UNKNOWN PROTEIN (TAIR:AT2G40070.1);HAS 9215 BLAST HITS TO 5316 PROTEINS IN 473 SPECIES: ARCHAE - 6;BACTERIA - 773;METAZOA - 3392;FUNGI - 1710;PLANTS - 539;VIRUSES - 143;OTHER EUKARYOTES - 2652 (SOURCE: NCBI BLINK).	AT1G27850.1
NaN	0.555	SSEVPGELFMVLQEMK	Oxidation@10=30;Phospho@1|2	2	PIRL4	PLANT INTRACELLULAR RAS GROUP-RELATED LRR 4	AT4G35470.1
NaN	0.555	SSSSSSWGFVDPDLQRK	Label:15N(1)+Phospho@1|2|3	2		PROTEIN OF UNKNOWN FUNCTION (DUF3511);PROTEIN OF UNKNOWN FUNCTION (DUF3511)	AT2G19460.1
NaN	0.555	SYSNLLELASGDSPTFGR	Phospho@13=18	3	ATTPS6, TPS6ATTPS6, TPS6ATTPS6, TPS6ATTPS6, TPS6	UDP-GLYCOSYLTRANSFERASE / TREHALOSE-PHOSPHATASE FAMILY PROTEIN;UDP-GLYCOSYLTRANSFERASE / TREHALOSE-PHOSPHATASE FAMILY PROTEIN;UDP-GLYCOSYLTRANSFERASE / TREHALOSE-PHOSPHATASE FAMILY PROTEIN;UDP-GLYCOSYLTRANSFERASE / TREHALOSE-PHOSPHATASE FAMILY PROTEIN	AT1G68020.1
NaN	0.555	VLELAGGVMEELASPSGPK	Phospho@14=12	3		EXPRESSED PROTEIN	AT3G01435.1
NaN	0.556	EATNLIPSPR	Phospho@8=75	2		VQ MOTIF-CONTAINING PROTEIN	AT1G28280.1
NaN	0.556	GLDIETIQQAYTV	Phospho@12=32	2	AHA11, HA11	H(+)-ATPASE 11	AT5G62670.1
NaN	0.556	GLMVAGSPFSTGVLEADR	Label:15N(1)+Phospho@7=12	2		REMORIN FAMILY PROTEIN	AT4G36970.1
NaN	0.556	IQMAADSAGGSSSGK	Label:15N(1)+Phospho@7=7	2	CTR1, SIS1, AtCTR1 CTR1, SIS1, AtCTR1 CTR1, SIS1, AtCTR1	PROTEIN KINASE SUPERFAMILY PROTEIN;PROTEIN KINASE SUPERFAMILY PROTEIN;PROTEIN KINASE SUPERFAMILY PROTEIN	AT5G03730.1
NaN	0.556	MQLVPSDDDDDRK	Acetyl@N-term;Phospho@6	2		RING/FYVE/PHD ZINC FINGER SUPERFAMILY PROTEIN;RING/FYVE/PHD ZINC FINGER SUPERFAMILY PROTEIN	AT1G50440.1
NaN	0.556	SNGSEPESPVSPLLTSDPK	Phospho@8=24;Phospho@11=18	2	PGP20 PGP20	P-GLYCOPROTEIN 20;P-GLYCOPROTEIN 20	AT3G55320.1
NaN	0.556	SYSGMSATSSTSYVSAAESDLPNAPK	Label:15N(1)+Phospho@1|2|3|6	2		PHOX-ASSOCIATED DOMAIN;PHOX-LIKE;SORTING NEXIN, C-TERMINAL	AT1G15240.1
NaN	0.556	VAFNDTPTAIFWTDYVATR	Phospho@13=7;Phospho@15|18	3	MPK16MPK16MPK16	MITOGEN-ACTIVATED PROTEIN KINASE 16;MITOGEN-ACTIVATED PROTEIN KINASE 16;MITOGEN-ACTIVATED PROTEIN KINASE 16	AT5G19010.1
NaN	0.556	YVSPEGSPFK	Phospho@3=34;Phospho@7=71	2		UNCHARACTERISED PROTEIN FAMILY (UPF0497)	AT5G62820.1
NaN	0.557	SSSSMDGPWVDSSFSDPSK	Oxidation@5;Phospho@12|13	2		LEUCINE-RICH REPEAT TRANSMEMBRANE PROTEIN KINASE;LEUCINE-RICH REPEAT TRANSMEMBRANE PROTEIN KINASE;LEUCINE-RICH REPEAT TRANSMEMBRANE PROTEIN KINASE	AT1G53440.1
NaN	0.557	TPTSPHASSPR	Phospho@4=11	2	ATMRP4, EST3, MRP4, ABCC4	MULTIDRUG RESISTANCE-ASSOCIATED PROTEIN 4	AT2G47800.1
NaN	0.558	LNHTDSFANGDAK	Phospho@6=12	3	NADK1, ATNADK-1 NADK1, ATNADK-1	NAD KINASE 1;NAD KINASE 1	AT3G21070.1
NaN	0.558	LSLDSPAK	Label:15N(1)+Phospho@5=36	2	ECT2 ECT2	EVOLUTIONARILY CONSERVED C-TERMINAL REGION 2;EVOLUTIONARILY CONSERVED C-TERMINAL REGION 2	AT3G13460.1
NaN	0.558	RYSDPAQNGEDSSGSGGSSR	Phospho@3=31	3	ADL3, CF1, DRP2B, DL3	DYNAMIN-LIKE 3	AT1G59610.1
NaN	0.558	SATIEEDVASISGRPFSDPGSSK	Phospho@10|12|17	3	SPK1 SPK1	GUANYL-NUCLEOTIDE EXCHANGE FACTORS;GTPASE BINDING;GTP BINDING;GUANYL-NUCLEOTIDE EXCHANGE FACTORS;GTPASE BINDING;GTP BINDING	AT4G16340.1
NaN	0.559	APELHMQFMNQGMGQQILGGGGGGGGGGMASSNVSQSSK	Oxidation&Phospho@((6&(35|37|38))|(9&(35|37|38))|(13&(35|37|38))|(29&(35|37|38)))	4	TOM20-2	TRANSLOCASE OUTER MEMBRANE 20-2	AT1G27390.1
NaN	0.559	DVPSPYGSTSSAPVMR	Phospho@8=12	2		OCTICOSAPEPTIDE/PHOX/BEM1P FAMILY PROTEIN;OCTICOSAPEPTIDE/PHOX/BEM1P FAMILY PROTEIN;OCTICOSAPEPTIDE/PHOX/BEM1P FAMILY PROTEIN;OCTICOSAPEPTIDE/PHOX/BEM1P FAMILY PROTEIN;OCTICOSAPEPTIDE/PHOX/BEM1P FAMILY PROTEIN;OCTICOSAPEPTIDE/PHOX/BEM1P FAMILY PROTEIN;OCTICOSAPEPTIDE/PHOX/BEM1P FAMILY PROTEIN	AT4G05150.1
NaN	0.559	SADTLIDNDTHLIK	Phospho@1=15	2		GYF DOMAIN-CONTAINING PROTEIN	AT5G42950.1
NaN	0.56	DAFSDSDMSVEELR	Phospho@4=21	2		TRANSDUCIN/WD40 REPEAT-LIKE SUPERFAMILY PROTEIN;TRANSDUCIN/WD40 REPEAT-LIKE SUPERFAMILY PROTEIN	AT3G21060.1
NaN	0.56	DSASVADVWPSTSAFDGYLSALSPIQLVR	Label:15N(1)+Phospho@20|23	3		C-CAP/COFACTOR C-LIKE DOMAIN-CONTAINING PROTEIN;C-CAP/COFACTOR C-LIKE DOMAIN-CONTAINING PROTEIN	AT2G42230.1
NaN	0.56	GLDIDTAGHHYTV	Phospho@12=71	2	AHA1, PMA, OST2, HA1 AHA1, PMA, OST2, HA1	H(+)-ATPASE 1;H(+)-ATPASE 1	AT2G18960.1
NaN	0.56	IYEDDINPFAAFSK	Phospho@13=105	2	AtCASP, CASP	CCAAT-DISPLACEMENT PROTEIN ALTERNATIVELY SPLICED PRODUCT	AT3G18480.1
NaN	0.56	NITPVPETEELSPNRADDQAK	Phospho@8|12	2		BEST ARABIDOPSIS THALIANA PROTEIN MATCH IS: POLYKETIDE CYCLASE/DEHYDRASE AND LIPID TRANSPORT SUPERFAMILY PROTEIN (TAIR:AT3G11720.3);HAS 155 BLAST HITS TO 153 PROTEINS IN 39 SPECIES: ARCHAE - 0;BACTERIA - 4;METAZOA - 5;FUNGI - 6;PLANTS - 101;VIRUSES - 0;OTHER EUKARYOTES - 39 (SOURCE: NCBI BLINK).	AT5G06440.1
NaN	0.56	YNQQQLAEQATTQLTTPESPQK	Label:15N(1)+Phospho@15|16	2	UBC34UBC34	UBIQUITIN-CONJUGATING ENZYME 34;UBIQUITIN-CONJUGATING ENZYME 34	AT1G17280.1
NaN	0.561	ADNGIQSVMSFSSVK	Phospho@10=12	2	GLT1, PGLCT GLT1, PGLCT	PLASTIDIC GLC TRANSLOCATOR;PLASTIDIC GLC TRANSLOCATOR	AT5G16150.1
NaN	0.562	DVITEAINAMTDDEEEDEEEEAEAGSDK	Phospho@26=189	3		DEK DOMAIN-CONTAINING CHROMATIN ASSOCIATED PROTEIN;DEK DOMAIN-CONTAINING CHROMATIN ASSOCIATED PROTEIN;DEK DOMAIN-CONTAINING CHROMATIN ASSOCIATED PROTEIN;DEK DOMAIN-CONTAINING CHROMATIN ASSOCIATED PROTEIN	AT5G63550.1
NaN	0.562	NLYGEVIGTR	Phospho@9=79	2	LHCB4.2	LIGHT HARVESTING COMPLEX PHOTOSYSTEM II	AT3G08940.1
NaN	0.564	LNPSLNSADSESK	Phospho@7|10|12	2		COMPONENT UNKNOWN;EXPRESSED IN: 23 PLANT STRUCTURES;EXPRESSED DURING: 13 GROWTH STAGES;HAS 39778 BLAST HITS TO 22088 PROTEINS IN 1060 SPECIES: ARCHAE - 152;BACTERIA - 6161;METAZOA - 14109;FUNGI - 6144;PLANTS - 2156;VIRUSES - 601;OTHER EUKARYOTES - 10455 (SOURCE: NCBI BLINK).;UNKNOWN PROTEIN;FUNCTIONS IN: MOLECULAR	AT1G12830.1
NaN	0.566	MDREETSDNIDNIANNSGSEGK	Phospho@19=9;Phospho@6|7	3		PREDICTED AT-HOOK DNA-BINDING FAMILY PROTEIN;PREDICTED AT-HOOK DNA-BINDING FAMILY PROTEIN;PREDICTED AT-HOOK DNA-BINDING FAMILY PROTEIN;PREDICTED AT-HOOK DNA-BINDING FAMILY PROTEIN;PREDICTED AT-HOOK DNA-BINDING FAMILY PROTEIN	AT4G22810.1
NaN	0.566	TGPEIDQTHVSTAVK	Phospho@11=20;Phospho@12=20	2		PROTEIN KINASE SUPERFAMILY PROTEIN	AT5G59700.1
NaN	0.566	TGPELDQTHVSTAVK	Phospho@11=20;Phospho@12=20	2	HERK1	HERCULES RECEPTOR KINASE 1	AT3G46290.1
NaN	0.566	WVVQYENPLIMSPQSSDSATR	Phospho@12=45	3		AUTOPHAGY-RELATED PROTEIN 13	AT3G49590.1
NaN	0.567	FGSSFLSSGLIR	Phospho@3=22;Phospho@8=18	2		TRANSMEMBRANE AMINO ACID TRANSPORTER FAMILY PROTEIN;TRANSMEMBRANE AMINO ACID TRANSPORTER FAMILY PROTEIN;TRANSMEMBRANE AMINO ACID TRANSPORTER FAMILY PROTEIN;TRANSMEMBRANE AMINO ACID TRANSPORTER FAMILY PROTEIN	AT2G39130.1
NaN	0.567	GSSTASFSYMPR	Label:15N(1)+Phospho@2|3	2	NAK NAK	PROTEIN KINASE SUPERFAMILY PROTEIN;PROTEIN KINASE SUPERFAMILY PROTEIN	AT5G02290.1
NaN	0.567	RDEETIPMSQSSPYSPK	Label:15N(1)+Phospho@11|12|14|15	3	UXS1, ATUXS1 UXS1, ATUXS1 UXS1, ATUXS1 UXS1, ATUXS1	UDP-GLUCURONIC ACID DECARBOXYLASE 1;UDP-GLUCURONIC ACID DECARBOXYLASE 1;UDP-GLUCURONIC ACID DECARBOXYLASE 1;UDP-GLUCURONIC ACID DECARBOXYLASE 1	AT3G53520.1
NaN	0.569	DPWGGPLEINTADSATDDDRSR	Phospho@11|14|16|21	3	ATGH9A1, TSD1, DEC, KOR, RSW2, IRX2, KOR1, GH9A1 ATGH9A1, TSD1, DEC, KOR, RSW2, IRX2, KOR1, GH9A1 ATGH9A1, TSD1, DEC, KOR, RSW2, IRX2, KOR1, GH9A1	GLYCOSYL HYDROLASE 9A1;GLYCOSYL HYDROLASE 9A1;GLYCOSYL HYDROLASE 9A1	AT5G49720.1
NaN	0.569	ILSQSQEVSPR	Phospho@9=65	2		PLANT PROTEIN OF UNKNOWN FUNCTION (DUF828) WITH PLANT PLECKSTRIN HOMOLOGY-LIKE REGION	AT3G22810.1
NaN	0.57	TPYHPMMDDDGSLSPR	Label:15N(1)+Phospho@14=20	3		PHOSPHOPROTEIN PHOSPHATASE INHIBITORS;PHOSPHOPROTEIN PHOSPHATASE INHIBITORS;PHOSPHOPROTEIN PHOSPHATASE INHIBITORS;PHOSPHOPROTEIN PHOSPHATASE INHIBITORS;PHOSPHOPROTEIN PHOSPHATASE INHIBITORS;PHOSPHOPROTEIN PHOSPHATASE INHIBITORS;PHOSPHOPROTEIN PHOSPHATASE INHIBITORS;PHOSPHOPROTEIN PHOSPHATASE INHIBITORS;PHOSPHOPROTEIN PHOSPHATASE INHIBITORS;PHOSPHOPROTEIN PHOSPHATASE INHIBITORS	AT5G52200.1
NaN	0.57	VNYANISTNNYALDEVEEVK	Phospho@7|8	3	PSAE-2	PHOTOSYSTEM I SUBUNIT E-2	AT2G20260.1
NaN	0.571	GGATTDRDSTGEDEMDDDNPEPDVNPPSS	Label:15N(1)+Phospho@4|5|9|10	3	HDA6, AXE1, ATHDA6, RTS1, RPD3B, SIL1 HDA6, AXE1, ATHDA6, RTS1, RPD3B, SIL1	HISTONE DEACETYLASE 6;HISTONE DEACETYLASE 6	AT5G63110.1
NaN	0.571	GNSSNDHELGILR	Phospho@3|4	3	RBOHD, ATRBOHD RBOHD, ATRBOHD RBOHD, ATRBOHD	RESPIRATORY BURST OXIDASE HOMOLOGUE D;RESPIRATORY BURST OXIDASE HOMOLOGUE D;RESPIRATORY BURST OXIDASE HOMOLOGUE D	AT5G47910.1
NaN	0.572	LGRSSEADLVAYAESGSLVESTTIQR	Label:15N(1)+Phospho@4|5	3	ATCSLC06, CSLC06, ATCSLC6, CSLC6 ATCSLC06, CSLC06, ATCSLC6, CSLC6	CELLULOSE-SYNTHASE-LIKE C6;CELLULOSE-SYNTHASE-LIKE C6	AT3G07330.1
NaN	0.572	SITLSASSSSCCYSPMSVHSSDDSSR	Label:15N(1)+Phospho@1|5|7|8|9|10|13|14|17	3		TETRATRICOPEPTIDE REPEAT (TPR)-LIKE SUPERFAMILY PROTEIN;TETRATRICOPEPTIDE REPEAT (TPR)-LIKE SUPERFAMILY PROTEIN	AT5G20190.1
NaN	0.573	LIIGVGGFGSVYK	Phospho@10=90	2		MALECTIN/RECEPTOR-LIKE PROTEIN KINASE FAMILY PROTEIN	AT5G38990.1
NaN	0.573	VVVGGSELTSSPK	Label:15N(1)+Phospho@9|10|11	2		TETRATRICOPEPTIDE REPEAT (TPR)-LIKE SUPERFAMILY PROTEIN;TETRATRICOPEPTIDE REPEAT (TPR)-LIKE SUPERFAMILY PROTEIN;TETRATRICOPEPTIDE REPEAT (TPR)-LIKE SUPERFAMILY PROTEIN;TETRATRICOPEPTIDE REPEAT (TPR)-LIKE SUPERFAMILY PROTEIN	AT4G28080.1
NaN	0.573	VVVGGSELTSSPK	Phospho@9|10|11	2		TETRATRICOPEPTIDE REPEAT (TPR)-LIKE SUPERFAMILY PROTEIN;TETRATRICOPEPTIDE REPEAT (TPR)-LIKE SUPERFAMILY PROTEIN;TETRATRICOPEPTIDE REPEAT (TPR)-LIKE SUPERFAMILY PROTEIN;TETRATRICOPEPTIDE REPEAT (TPR)-LIKE SUPERFAMILY PROTEIN	AT4G28080.1
NaN	0.573	YSFDPSCELDVESPTGEYMDTPNAVEGLK	Carbamidomethyl@7;Phospho@13|15	3		UNKNOWN PROTEIN;FUNCTIONS IN: MOLECULAR	AT5G13310.1
NaN	0.574	HGGFAYMYFDDDESHK	Label:15N(1)+Phospho@14=10	2	AMT11, ATAMT1, ATAMT11 AMT11, ATAMT1, ATAMT11 AMT11, ATAMT1, ATAMT11 AMT11, ATAMT1, ATAMT11 AMT11, ATAMT1, ATAMT11 AMT11, ATAMT1, ATAMT11 AMT11, ATAMT1, ATAMT11 AMT11, ATAMT1, ATAMT11	AMMONIUM TRANSPORTER 1;1;AMMONIUM TRANSPORTER 1;1;AMMONIUM TRANSPORTER 1;1;AMMONIUM TRANSPORTER 1;1;AMMONIUM TRANSPORTER 1;1;AMMONIUM TRANSPORTER 1;1;AMMONIUM TRANSPORTER 1;1;AMMONIUM TRANSPORTER 1;1	AT4G13510.1
NaN	0.575	LSSQGLLSPIPSRR	Phospho@8=20;Phospho@12=76	2		TRANSMEMBRANE AMINO ACID TRANSPORTER FAMILY PROTEIN;TRANSMEMBRANE AMINO ACID TRANSPORTER FAMILY PROTEIN;TRANSMEMBRANE AMINO ACID TRANSPORTER FAMILY PROTEIN;TRANSMEMBRANE AMINO ACID TRANSPORTER FAMILY PROTEIN	AT2G39130.1
NaN	0.575	RMDDSLSPR	Phospho@5;Phospho@7	2	RSZ33, ATRSZ33, RS2Z33, AT-RS2Z33 RSZ33, ATRSZ33, RS2Z33, AT-RS2Z33	ARGININE/SERINE-RICH ZINC KNUCKLE-CONTAINING PROTEIN 33;ARGININE/SERINE-RICH ZINC KNUCKLE-CONTAINING PROTEIN 33	AT2G37340.1
NaN	0.575	SLNGEATGQDDESFFDSDQQGDDGK	Phospho@17=38	2		TROPOMYOSIN-RELATED;TROPOMYOSIN-RELATED	AT1G06530.1
NaN	0.575	VVNTDSHLSSYSSAEEDEEQTK	Label:15N(1)+Phospho@12=7;Label:15N(1)+Phospho@13=7	2		PHOX-ASSOCIATED DOMAIN;PHOX-LIKE;SORTING NEXIN, C-TERMINAL;PHOX-ASSOCIATED DOMAIN;PHOX-LIKE;SORTING NEXIN, C-TERMINAL	AT1G15240.1
NaN	0.575	VVQAEATGAEDSGGIDSDLQAR	Phospho@17=26	2	VPS2.1VPS2.1VPS2.1	SNF7 FAMILY PROTEIN;SNF7 FAMILY PROTEIN;SNF7 FAMILY PROTEIN	AT2G06530.1
NaN	0.576	APPADQLYGGGGSGGGGRSGSGSAGGLYGGYGGGSVGNQR	Phospho@13=14	3		RPM1-INTERACTING PROTEIN 4 (RIN4) FAMILY PROTEIN	AT3G07195.1
NaN	0.576	DNNTPSQSIISSSTSTMQNLK	Label:15N(1)+Phospho&Label:15N(1)+Phospho@((4&(6|8))|(6&8))	2	EMB2719, HAP15 EMB2719, HAP15 EMB2719, HAP15 EMB2719, HAP15 EMB2719, HAP15 EMB2719, HAP15 EMB2719, HAP15 EMB2719, HAP15 EMB2719, HAP15 EMB2719, HAP15 EMB2719, HAP15	PAM DOMAIN (PCI/PINT ASSOCIATED MODULE) PROTEIN;PAM DOMAIN (PCI/PINT ASSOCIATED MODULE) PROTEIN;PAM DOMAIN (PCI/PINT ASSOCIATED MODULE) PROTEIN;PAM DOMAIN (PCI/PINT ASSOCIATED MODULE) PROTEIN;PAM DOMAIN (PCI/PINT ASSOCIATED MODULE) PROTEIN;PAM DOMAIN (PCI/PINT ASSOCIATED MODULE) PROTEIN;PAM DOMAIN (PCI/PINT ASSOCIATED MODULE) PROTEIN;PAM DOMAIN (PCI/PINT ASSOCIATED MODULE) PROTEIN;PAM DOMAIN (PCI…	AT1G20200.1
NaN	0.576	MTEEQDLIDQSPPPSAPDPEPNSSTNPNSVIHPR	Acetyl@N-term;Phospho@11=13	4		TUBULIN BINDING COFACTOR C DOMAIN-CONTAINING PROTEIN	AT3G57890.1
NaN	0.576	SAAGTPEWMAPEVLRDEPSNEK	Phospho@1=13	3	CTR1, SIS1, AtCTR1	PROTEIN KINASE SUPERFAMILY PROTEIN	AT5G03730.1
NaN	0.576	SIDGGEPVLPGLGGMTR	Phospho@1=149	2		PROCESS UNKNOWN;LOCATED IN: PLASMA MEMBRANE;EXPRESSED IN: 19 PLANT STRUCTURES;EXPRESSED DURING: 9 GROWTH STAGES;BEST ARABIDOPSIS THALIANA PROTEIN MATCH IS: UNKNOWN PROTEIN (TAIR:AT2G36220.1);HAS 64 BLAST HITS TO 64 PROTEINS IN 10 SPECIES: ARCHAE - 0;BACTERIA - 0;METAZOA - 0;FUNGI - 0;PLANTS - 64;VIRUSES - 0;OTHER EUKARYOTES - 0 (SOURCE: NCBI BLINK).	AT3G52710.1
NaN	0.576	SSDAPTIEDVTETAHVQGPVTTQGTVIIDEESDDDIPFAPMGR	Label:15N(1)+Phospho@32=16;Label:15N(1)+Oxidation@41	3	SAY1	UBIQUITIN-LIKE SUPERFAMILY PROTEIN	AT4G11740.1
NaN	0.577	RQSSIGASSSGSGLNSNR	Phospho@3=22;Phospho@4=19	3	ATMES11, MES11	METHYL ESTERASE 11	AT3G29770.1
NaN	0.577	SAIPDTRPRTPIHESAATGR	Phospho@6|10	4	pEARLI4	ARABIDOPSIS PHOSPHOLIPASE-LIKE PROTEIN (PEARLI 4) FAMILY	AT2G20960.1
NaN	0.577	SIGDTDVGEFIVPIPHVK	Phospho@1=6	3		PROTEIN PHOSPHATASE 2C FAMILY PROTEIN	AT1G09160.1
NaN	0.577	SSTVMENEEILR	Phospho@1|2|3	2	GLU1, GLS1, GLUS, FD-GOGAT	GLUTAMATE SYNTHASE 1	AT5G04140.1
NaN	0.577	VTPMDIVNYIQNELECCIDEPPISPR	Oxidation@4;Carbamidomethyl@16;Carbamidomethyl@17;Phospho@24=46	3		UNCHARACTERISED CONSERVED PROTEIN UCP009193	AT4G09830.1
NaN	0.579	ESFAWAVVPLFDNNLTTNTGESASPSSPLAPSMTASSSHDGVYEPIAK	Label:15N(1)+Phospho@16|17|19|22|24|26|27	4	SPK1	GUANYL-NUCLEOTIDE EXCHANGE FACTORS;GTPASE BINDING;GTP BINDING	AT4G16340.1
NaN	0.579	FTDHDLDVVQNPTSPSQDSSSLALR	Label:15N(1)+Phospho@14=8	3		DUPLICATED HOMEODOMAIN-LIKE SUPERFAMILY PROTEIN;DUPLICATED HOMEODOMAIN-LIKE SUPERFAMILY PROTEIN	AT5G28300.1
NaN	0.58	AEATVSPGSR	Phospho@6=13	2	EMB71, YDA, MAPKKK4	PROTEIN KINASE SUPERFAMILY PROTEIN	AT1G63700.1
NaN	0.58	EENDSPVNNDIPSSSSEVKPEQSK	Phospho@5=44;Phospho@13|14|15|16	3	APP, PARP1, ATPARP1, PP APP, PARP1, ATPARP1, PP APP, PARP1, ATPARP1, PP	POLY(ADP-RIBOSE) POLYMERASE;POLY(ADP-RIBOSE) POLYMERASE;POLY(ADP-RIBOSE) POLYMERASE	AT4G02390.1
NaN	0.58	NETGNQVSPLPELVAEPTSAR	Label:15N(1)+Phospho@18|19	2	D6PKL1, AGC1-2 D6PKL1, AGC1-2	D6 PROTEIN KINASE LIKE 1;D6 PROTEIN KINASE LIKE 1	AT4G26610.1
NaN	0.58	SGGLDPAEIR	Phospho@1	2		RING/U-BOX SUPERFAMILY PROTEIN	AT3G11110.1
NaN	0.58	SNSDFTDQPAPPSPTSTDGWGDAENGISEGHESDK	Label:15N(1)+Phospho&Label:15N(1)+Phospho@((13&(15|16|17))|(15&(16|17))|(16&17))	4		PROTEIN KINASE FAMILY PROTEIN WITH ARM REPEAT DOMAIN	AT2G40730.1
NaN	0.581	QNPLASPAPSYSQPQR	Phospho@6=45;Phospho@10|12	2	IQD14 IQD14	IQ-DOMAIN 14;IQ-DOMAIN 14	AT2G43680.1
NaN	0.581	TTFGSQILR	Label:15N(1)+Phospho@5=36	2	CLC-C, ATCLC-C CLC-C, ATCLC-C	CHLORIDE CHANNEL C;CHLORIDE CHANNEL C	AT5G49890.1
NaN	0.581	VLEQEPEMLPCHASASPLSPQLSSLGTPR	Oxidation@8;Carbamidomethyl@11;Phospho@23|24|27	3		PHOSPHOGLYCERATE MUTASE FAMILY PROTEIN;PHOSPHOGLYCERATE MUTASE FAMILY PROTEIN;PHOSPHOGLYCERATE MUTASE FAMILY PROTEIN;PHOSPHOGLYCERATE MUTASE FAMILY PROTEIN;PHOSPHOGLYCERATE MUTASE FAMILY PROTEIN;PHOSPHOGLYCERATE MUTASE FAMILY PROTEIN	AT1G12850.1
NaN	0.582	ISEGQVVPSDSLEDK	Phospho@11=18	2		TUDOR/PWWP/MBT SUPERFAMILY PROTEIN;TUDOR/PWWP/MBT SUPERFAMILY PROTEIN	AT1G15940.1
NaN	0.582	LFDEEDGDSLHSNLIDAST	Phospho@9|12	2		EUKARYOTIC PROTEIN OF UNKNOWN FUNCTION (DUF914);EUKARYOTIC PROTEIN OF UNKNOWN FUNCTION (DUF914)	AT3G59320.1
NaN	0.582	LLGRETDEEEEDEDSVVDSVNRR	Phospho@6=76	4		MET-10+ LIKE FAMILY PROTEIN	AT4G27340.1
NaN	0.582	SPVYSERDGGETPQVTAPGAASPPPPQVAAPEAASPPTGTNTANTTATFVNESPSQK	Label:15N(1)+Phospho@22|35|38|40|42|45	4		ENTH/VHS FAMILY PROTEIN	AT2G43160.1
NaN	0.582	SVDADTNADAFEDSMLNEIFDNASK	Label:15N(1)+Phospho@1|6|14	3		ZINC KNUCKLE (CCHC-TYPE) FAMILY PROTEIN	AT3G02820.1
NaN	0.583	ETQTTHLSPSSQEDDFLR	Phospho@2|4|5|8	3		PLANT REGULATOR RWP-RK FAMILY PROTEIN	AT1G76350.1
NaN	0.583	GGPAPFLLSPAFR	Phospho@9	2	SE	C2H2 ZINC-FINGER PROTEIN SERRATE (SE)	AT2G27100.1
NaN	0.583	GPIVGTFGTPNSSTGMSLSMGER	Phospho@19=24	3	WSIP2, TPR4 WSIP2, TPR4	WUS-INTERACTING PROTEIN 2;WUS-INTERACTING PROTEIN 2	AT3G15880.1
NaN	0.583	ILTSDDLTSSVVGTPSYMCPELLADIPYGSK	Label:15N(1)+Phospho@8|9|10|14|16|17	3	ATNEK1, NEK1 ATNEK1, NEK1	NIMA-RELATED SERINE/THREONINE KINASE 1;NIMA-RELATED SERINE/THREONINE KINASE 1	AT1G54510.1
NaN	0.583	MYQGAGGEAGGPGASGMDDDAPPASGGAGPK	Label:15N(1)+Phospho@2=11	2	HSC70-1, HSP70-1, AT-HSC70-1, HSC70 HSC70-1, HSP70-1, AT-HSC70-1, HSC70	HEAT SHOCK COGNATE PROTEIN 70-1;HEAT SHOCK COGNATE PROTEIN 70-1	AT5G02500.1
NaN	0.584	LSPVSVLETLFTDDDSSPTTSTSFSSAGMR	Label:15N(1)+Phospho@9|12|16|17	3		PHOSPHATIDYLINOSITOL N-ACETYGLUCOSAMINLYTRANSFERASE SUBUNIT P-RELATED	AT3G61380.1
NaN	0.584	NSLLASNSYSDDDVAATTTDIEVAK	Phospho@6|8|10	3		REMORIN FAMILY PROTEIN;REMORIN FAMILY PROTEIN	AT1G30320.1
NaN	0.584	SLTNQFLGSQALK	Label:15N(1)+Phospho@1|3	2	CYP702A5	CYTOCHROME P450, FAMILY 702, SUBFAMILY A, POLYPEPTIDE 5	AT4G15393.1
NaN	0.585	AVGGGGSGFFASLASSISNLGSAMTK	Label:15N(1)+Phospho@15|16|18	2	ORP3B ORP3B ORP3B ORP3B ORP3B	OSBP(OXYSTEROL BINDING PROTEIN)-RELATED PROTEIN 3B;OSBP(OXYSTEROL BINDING PROTEIN)-RELATED PROTEIN 3B;OSBP(OXYSTEROL BINDING PROTEIN)-RELATED PROTEIN 3B;OSBP(OXYSTEROL BINDING PROTEIN)-RELATED PROTEIN 3B;OSBP(OXYSTEROL BINDING PROTEIN)-RELATED PROTEIN 3B	AT3G09300.1
NaN	0.585	HDCETIVSTYSNLDNLPGK	Label:15N(1)+Phospho&Label:15N(1)+Phospho@((5&(8|9))|(8&9))	3		UNKNOWN PROTEIN;HAS 1524 BLAST HITS TO 1298 PROTEINS IN 225 SPECIES: ARCHAE - 9;BACTERIA - 84;METAZOA - 474;FUNGI - 184;PLANTS - 98;VIRUSES - 17;OTHER EUKARYOTES - 658 (SOURCE: NCBI BLINK).;UNKNOWN PROTEIN;HAS 1524 BLAST HITS TO 1298 PROTEINS IN 225 SPECIES: ARCHAE - 9;BACTERIA - 84;METAZOA - 474;FUNGI - 184;PLANTS - 98;VIRUSES - 17;OTHER EUKARYOTES - 658 (SOURCE: NCBI BLINK).	AT3G49990.1
NaN	0.585	LIEGQISASPASEEAGQNGHHASSPQAEEMGETR	Phospho&Phospho@((9&(12|23|24))|(12&(23|24))|(23&24))	4		TRANSDUCIN/WD40 REPEAT-LIKE SUPERFAMILY PROTEIN;TRANSDUCIN/WD40 REPEAT-LIKE SUPERFAMILY PROTEIN;TRANSDUCIN/WD40 REPEAT-LIKE SUPERFAMILY PROTEIN;TRANSDUCIN/WD40 REPEAT-LIKE SUPERFAMILY PROTEIN	AT3G21060.1
NaN	0.585	SFFDDSVPSTPAYPGNLFAEK	Phospho@6=16	2		CALCIUM-BINDING EF HAND FAMILY PROTEIN;CALCIUM-BINDING EF HAND FAMILY PROTEIN;CALCIUM-BINDING EF HAND FAMILY PROTEIN;CALCIUM-BINDING EF HAND FAMILY PROTEIN	AT1G21630.1
NaN	0.586	AEGSENFDQLSNGLSLAEQTEDVVSK	Label:15N(1)+Phospho@11=10	3		PLANT PROTEIN OF UNKNOWN FUNCTION (DUF827);PLANT PROTEIN OF UNKNOWN FUNCTION (DUF827)	AT4G27595.1
NaN	0.586	DIITDAINEMSDDDDEK	Label:15N(1)+Phospho@11=50	2		DEK DOMAIN-CONTAINING CHROMATIN ASSOCIATED PROTEIN;DEK DOMAIN-CONTAINING CHROMATIN ASSOCIATED PROTEIN;DEK DOMAIN-CONTAINING CHROMATIN ASSOCIATED PROTEIN;DEK DOMAIN-CONTAINING CHROMATIN ASSOCIATED PROTEIN	AT3G48710.1
NaN	0.586	DIITDAINEMSDDDDEK	Phospho@11=112	2		DEK DOMAIN-CONTAINING CHROMATIN ASSOCIATED PROTEIN;DEK DOMAIN-CONTAINING CHROMATIN ASSOCIATED PROTEIN;DEK DOMAIN-CONTAINING CHROMATIN ASSOCIATED PROTEIN;DEK DOMAIN-CONTAINING CHROMATIN ASSOCIATED PROTEIN	AT3G48710.1
NaN	0.586	GRSLTPVRGK	Phospho@3;Phospho@5	3	SR33, ATSCL33, SCL33, At-SCL33 SR33, ATSCL33, SCL33, At-SCL33 SR33, SCL33, At-SCL33	SC35-LIKE SPLICING FACTOR 33;SC35-LIKE SPLICING FACTOR 33;SC35-LIKE SPLICING FACTOR 33	AT1G55310.1
NaN	0.586	INSGALSATMSPK	Phospho@11=12	2		PHOTOTROPIC-RESPONSIVE NPH3 FAMILY PROTEIN;PHOTOTROPIC-RESPONSIVE NPH3 FAMILY PROTEIN;PHOTOTROPIC-RESPONSIVE NPH3 FAMILY PROTEIN	AT5G48800.1
NaN	0.586	LIEEVSHSSGSPNPVSD	Phospho@11=9	2		LEUCINE-RICH REPEAT PROTEIN KINASE FAMILY PROTEIN;LEUCINE-RICH REPEAT PROTEIN KINASE FAMILY PROTEIN;LEUCINE-RICH REPEAT PROTEIN KINASE FAMILY PROTEIN;LEUCINE-RICH REPEAT PROTEIN KINASE FAMILY PROTEIN;LEUCINE-RICH REPEAT PROTEIN KINASE FAMILY PROTEIN	AT3G02880.1
NaN	0.586	SLSADMPSLLSR	Phospho@3=14	2	AML2, ML2	MEI2-LIKE 2	AT2G42890.1
NaN	0.586	VGDQNTEIEYTGDISPGNQFSFVK	Label:15N(1)+Phospho@11|15	2	MLO10, ATMLO10	SEVEN TRANSMEMBRANE MLO FAMILY PROTEIN	AT5G65970.1
NaN	0.587	ASSNSLSAPIK	Phospho@7=17	2		PROTEIN KINASE SUPERFAMILY PROTEIN	AT4G24100.1
NaN	0.587	DIESLSSVSK	Phospho@6=8	2		PROCESS UNKNOWN;LOCATED IN: CHLOROPLAST, PLASMA MEMBRANE;EXPRESSED IN: 24 PLANT STRUCTURES;EXPRESSED DURING: 13 GROWTH STAGES;HAS 30201 BLAST HITS TO 17322 PROTEINS IN 780 SPECIES: ARCHAE - 12;BACTERIA - 1396;METAZOA - 17338;FUNGI - 3422;PLANTS - 5037;VIRUSES - 0;OTHER EUKARYOTES - 2996 (SOURCE: NCBI BLINK).;UNKNOWN PROTEIN;FUNCTIONS IN: MOLECULAR	AT5G40450.1
NaN	0.588	DETMYSDGDDEEYDVSIR	Phospho@6=43	2		RING/U-BOX SUPERFAMILY PROTEIN;RING/U-BOX SUPERFAMILY PROTEIN	AT2G40640.1
NaN	0.588	GGNSFAASAFDALGSDDDDTEEVHEDEEEESPITFSGK	Phospho@15=24	3		EUKARYOTIC TRANSLATION INITIATION FACTOR 2 (EIF-2) FAMILY PROTEIN;EUKARYOTIC TRANSLATION INITIATION FACTOR 2 (EIF-2) FAMILY PROTEIN;EUKARYOTIC TRANSLATION INITIATION FACTOR 2 (EIF-2) FAMILY PROTEIN;EUKARYOTIC TRANSLATION INITIATION FACTOR 2 (EIF-2) FAMILY PROTEIN;EUKARYOTIC TRANSLATION INITIATION FACTOR 2 (EIF-2) FAMILY PROTEIN;EUKARYOTIC TRANSLATION INITIATION FACTOR 2 (EIF-2) FAMILY PROTEIN	AT1G76810.1
NaN	0.588	GTSFSAGDDSHR	Phospho@3=16	2	ABIL4	ABL INTERACTOR-LIKE PROTEIN 4	AT5G42030.1
NaN	0.589	DETMYSDGDDEEYDVSIR	Label:15N(1)+Phospho@5|6|13	2		RING/U-BOX SUPERFAMILY PROTEIN;RING/U-BOX SUPERFAMILY PROTEIN	AT2G40640.1
NaN	0.589	EAEENAETSDNETLGAWK	Phospho@9=16	2		BINDING	AT5G47690.3
NaN	0.589	FADELIANAAYIGTPGK	Phospho@14=92	2		ALDOLASE SUPERFAMILY PROTEIN	AT3G52930.1
NaN	0.589	VSPTNSGEGNSSAYSVEFGNSEFTAAEMK	Label:15N(1)+Phospho@6|11|12|14|15	3		BASIC-LEUCINE ZIPPER (BZIP) TRANSCRIPTION FACTOR FAMILY PROTEIN	AT2G21230.1
NaN	0.59	DQGSISSTSDLYGNRGPR	Phospho@4=20	3	ECT10	EVOLUTIONARILY CONSERVED C-TERMINAL REGION 10	AT5G58190.1
NaN	0.59	GRSEVENPGTTLYVTGLSTR	Phospho@3=32	3		RNA-BINDING (RRM/RBD/RNP MOTIFS) FAMILY PROTEIN	AT4G35785.2
NaN	0.59	HSSSISPALSPQPLGSYGSYGQNIPMGSQR	Label:15N(1)+Phospho@10=7;Label:15N(1)+Oxidation@26	3	ECT5 ECT5	EVOLUTIONARILY CONSERVED C-TERMINAL REGION 5;EVOLUTIONARILY CONSERVED C-TERMINAL REGION 5	AT3G13060.2
NaN	0.591	DMILEEEDITPSTSNYYNHAPPEFLSPR	Phospho@26=35	3		BSD DOMAIN-CONTAINING PROTEIN	AT1G10720.1
NaN	0.591	SIPSSPTSCYSLPNSFAK	Carbamidomethyl@9;Phospho@4|5	2		PLANT PROTEIN OF UNKNOWN FUNCTION (DUF936);PLANT PROTEIN OF UNKNOWN FUNCTION (DUF936)	AT2G42975.1
NaN	0.592	LQLSDNRDGFSLIDDTAVSR	Phospho@4=22	3	AML5, ML5 AML5, ML5	MEI2-LIKE PROTEIN 5;MEI2-LIKE PROTEIN 5	AT1G29400.1
NaN	0.593	ENPSSPSSSGILGSIFPPPSK	Label:15N(1)+Phospho@4|5|7|8|9	3	SIS	ENCODES A PROTEIN INVOLVED IN SALT TOLERANCE, NAMES SIS (SALT INDUCED SERINE RICH).	AT5G02020.1
NaN	0.593	EVSTLSDPGSPRR	Phospho@10=43	3		OCTICOSAPEPTIDE/PHOX/BEM1P FAMILY PROTEIN;OCTICOSAPEPTIDE/PHOX/BEM1P FAMILY PROTEIN;OCTICOSAPEPTIDE/PHOX/BEM1P FAMILY PROTEIN;OCTICOSAPEPTIDE/PHOX/BEM1P FAMILY PROTEIN	AT4G05150.1
NaN	0.593	LSALSGSSPVVNFGTSK	Phospho@8=6	2		AAA-TYPE ATPASE FAMILY PROTEIN;AAA-TYPE ATPASE FAMILY PROTEIN	AT4G18820.1
NaN	0.593	MAMSAASDGNHVAPPELMGQSPPHSPR	Phospho@25=20	4		5'-AMP-ACTIVATED PROTEIN KINASE BETA-2 SUBUNIT PROTEIN	AT4G16360.3
NaN	0.593	NAETVEMAPSPSSSSLTDSLTAVR	Label:15N(1)+Phospho@10=12	3	CAMTA3, SR1	SIGNAL RESPONSIVE 1	AT2G22300.1
NaN	0.594	EVSTLSDPGSPRR	Label:15N(1)+Phospho@6|10	2		OCTICOSAPEPTIDE/PHOX/BEM1P FAMILY PROTEIN;OCTICOSAPEPTIDE/PHOX/BEM1P FAMILY PROTEIN;OCTICOSAPEPTIDE/PHOX/BEM1P FAMILY PROTEIN;OCTICOSAPEPTIDE/PHOX/BEM1P FAMILY PROTEIN	AT4G05150.1
NaN	0.594	IQMAADSAGGSSSGK	Phospho@11|12|13	2	CTR1, SIS1, AtCTR1 CTR1, SIS1, AtCTR1 CTR1, SIS1, AtCTR1	PROTEIN KINASE SUPERFAMILY PROTEIN;PROTEIN KINASE SUPERFAMILY PROTEIN;PROTEIN KINASE SUPERFAMILY PROTEIN	AT5G03730.1
NaN	0.594	NQTAANGYPDPSSGEDSDVFSTAAASAAAMK	Label:15N(1)+Phospho@12|13|17	3		CHAPERONE DNAJ-DOMAIN SUPERFAMILY PROTEIN;CHAPERONE DNAJ-DOMAIN SUPERFAMILY PROTEIN;CHAPERONE DNAJ-DOMAIN SUPERFAMILY PROTEIN;CHAPERONE DNAJ-DOMAIN SUPERFAMILY PROTEIN;CHAPERONE DNAJ-DOMAIN SUPERFAMILY PROTEIN;CHAPERONE DNAJ-DOMAIN SUPERFAMILY PROTEIN;CHAPERONE DNAJ-DOMAIN SUPERFAMILY PROTEIN;CHAPERONE DNAJ-DOMAIN SUPERFAMILY PROTEIN;CHAPERONE DNAJ-DOMAIN SUPERFAMILY PROTEIN	AT4G12780.1
NaN	0.594	SDGVAGTLPTDGNQSQASGSPSSSSK	Label:15N(1)+Phospho@18|20	2		P-LOOP CONTAINING NUCLEOSIDE TRIPHOSPHATE HYDROLASES SUPERFAMILY PROTEIN;P-LOOP CONTAINING NUCLEOSIDE TRIPHOSPHATE HYDROLASES SUPERFAMILY PROTEIN;P-LOOP CONTAINING NUCLEOSIDE TRIPHOSPHATE HYDROLASES SUPERFAMILY PROTEIN	AT1G21730.1
NaN	0.594	SYSPGYEGAAAAAPDRDR	Phospho@1=8;Phospho@3=17	3	SCL30, At-SCL30SCL30, At-SCL30SCL30, At-SCL30	SC35-LIKE SPLICING FACTOR 30;SC35-LIKE SPLICING FACTOR 30;SC35-LIKE SPLICING FACTOR 30	AT3G55460.1
NaN	0.595	TLETEHQPEPSSSSPDQK	Label:15N(1)+Phospho@11|12|13|14	3		GRAM DOMAIN FAMILY PROTEIN	AT5G13200.1
NaN	0.595	VESDVVSLDGHDFLETDAEIGDDGK	Phospho@3=24	2	PIN3, ATPIN3	AUXIN EFFLUX CARRIER FAMILY PROTEIN	AT1G70940.1
NaN	0.597	DGEAPIVSPNSSQK	Label:15N(1)+Phospho@8=10	2		UNKNOWN PROTEIN;BEST ARABIDOPSIS THALIANA PROTEIN MATCH IS: UNKNOWN PROTEIN (TAIR:AT1G19010.1);HAS 210 BLAST HITS TO 193 PROTEINS IN 61 SPECIES: ARCHAE - 0;BACTERIA - 9;METAZOA - 75;FUNGI - 18;PLANTS - 58;VIRUSES - 1;OTHER EUKARYOTES - 49 (SOURCE: NCBI BLINK).;UNKNOWN PROTEIN;BEST ARABIDOPSIS THALIANA PROTEIN MATCH IS: UNKNOWN PROTEIN (TAIR:AT1G19010.1);HAS 210 BLAST HITS TO 193 PROTEINS IN 61 SP…	AT1G74860.1
NaN	0.597	LVTESSLSPLPLSQTADLATSSAGPLLR	Label:15N(1)+Phospho@6|8|13	3	SWP, MED14, ATMED14 SWP, MED14, ATMED14	RNA POLYMERASE II TRANSCRIPTION MEDIATORS;RNA POLYMERASE II TRANSCRIPTION MEDIATORS	AT3G04740.1
NaN	0.597	RNSGVQDLSLGHLDTESSSVAK	Phospho@3=99;Phospho@9=81	3		ZINC FINGER, C3HC4 TYPE (RING FINGER) FAMILY PROTEIN;ZINC FINGER, C3HC4 TYPE (RING FINGER) FAMILY PROTEIN;ZINC FINGER, C3HC4 TYPE (RING FINGER) FAMILY PROTEIN	AT1G12760.1
NaN	0.597	SATSVEENILR	Phospho@4=16	2		PROTEIN OF UNKNOWN FUNCTION (DUF3550/UPF0682);PROTEIN OF UNKNOWN FUNCTION (DUF3550/UPF0682)	AT3G03570.1
NaN	0.597	SGEMTDSSLLSISPPSAR	Oxidation@4;Phospho@13=25	3	BAM1, BMY7, TR-BAMY BAM1, BMY7, TR-BAMY BAM1, BMY7, TR-BAMY BAM1, BMY7, TR-BAMY	BETA-AMYLASE 1;BETA-AMYLASE 1;BETA-AMYLASE 1;BETA-AMYLASE 1	AT3G23920.1
NaN	0.597	TTPASASASYFHTMSSDDEDEK	Label:15N(1)+Phospho&Label:15N(1)+Phospho@((7&(9|10|13|15|16))|(9&(10|13|15|16))|(10&(13|15|16))|(13&(15|16))|(15&16))	3		REGULATOR OF VPS4 ACTIVITY IN THE MVB PATHWAY PROTEIN;REGULATOR OF VPS4 ACTIVITY IN THE MVB PATHWAY PROTEIN;REGULATOR OF VPS4 ACTIVITY IN THE MVB PATHWAY PROTEIN	AT4G29440.1
NaN	0.598	LSSFSR	Phospho@3=19	2		UNKNOWN PROTEIN;HAS 35333 BLAST HITS TO 34131 PROTEINS IN 2444 SPECIES: ARCHAE - 798;BACTERIA - 22429;METAZOA - 974;FUNGI - 991;PLANTS - 531;VIRUSES - 0;OTHER EUKARYOTES - 9610 (SOURCE: NCBI BLINK).	AT1G59865.1
NaN	0.598	SSSAAAQDCSVTGLSDPLLTK	Label:15N(1)+Phospho@1|2|3|10	2	ATMRP6, MRP6, ABCC8ATMRP6, MRP6, ABCC8	MULTIDRUG RESISTANCE-ASSOCIATED PROTEIN 6;MULTIDRUG RESISTANCE-ASSOCIATED PROTEIN 6	AT3G21250.1
NaN	0.598	TVSFSR	Phospho@3=19	2	PAI1, TRP6	PHOSPHORIBOSYLANTHRANILATE ISOMERASE 1	AT1G07780.1
NaN	0.599	GLVYLPSDDELAPDVVR	Phospho@7=42	2	Fes1B	FES1B	AT3G53800.1
NaN	0.599	INYMQSLPGAR	Oxidation@4;Phospho@6=25	2		CORE-2/I-BRANCHING BETA-1,6-N-ACETYLGLUCOSAMINYLTRANSFERASE FAMILY PROTEIN	AT2G19160.1
NaN	0.599	LCAEMFNTSDETDEEDENK	Label:15N(1)+Oxidation@5;Label:15N(1)+Phospho@8|9	2	SCC3, ATSCC3 SCC3, ATSCC3 SCC3, ATSCC3	SISTER-CHROMATID COHESION PROTEIN 3;SISTER-CHROMATID COHESION PROTEIN 3;SISTER-CHROMATID COHESION PROTEIN 3	AT2G47980.1
NaN	0.6	LCAEMFNTSDETDEEDENK	Carbamidomethyl@2;Oxidation@5;Phospho@12=16	2	SCC3, ATSCC3 SCC3, ATSCC3 SCC3, ATSCC3	SISTER-CHROMATID COHESION PROTEIN 3;SISTER-CHROMATID COHESION PROTEIN 3;SISTER-CHROMATID COHESION PROTEIN 3	AT2G47980.1
NaN	0.601	DELRPVNASTGSAMVSPR	Label:15N(1)+Phospho@16=19	3	CZF1, ZFAR1, SZF2, ATSZF2 CZF1, ZFAR1, SZF2, ATSZF2 CZF1, ZFAR1, SZF2, ATSZF2	ZINC FINGER (CCCH-TYPE) FAMILY PROTEIN;ZINC FINGER (CCCH-TYPE) FAMILY PROTEIN;ZINC FINGER (CCCH-TYPE) FAMILY PROTEIN	AT2G40140.1
NaN	0.601	LMLQLYEEMIGESPK	Label:15N(1)+Phospho@13=34	2		PROCESS UNKNOWN;LOCATED IN: CHLOROPLAST;EXPRESSED IN: 23 PLANT STRUCTURES;EXPRESSED DURING: 13 GROWTH STAGES;HAS 42 BLAST HITS TO 42 PROTEINS IN 17 SPECIES: ARCHAE - 0;BACTERIA - 2;METAZOA - 5;FUNGI - 1;PLANTS - 34;VIRUSES - 0;OTHER EUKARYOTES - 0 (SOURCE: NCBI BLINK).	AT1G01730.1
NaN	0.601	SPSPALGR	Phospho@3=21	2		PROCESS UNKNOWN;LOCATED IN: PLASMA MEMBRANE;EXPRESSED IN: 22 PLANT STRUCTURES;EXPRESSED DURING: 13 GROWTH STAGES;BEST ARABIDOPSIS THALIANA PROTEIN MATCH IS: UNKNOWN PROTEIN (TAIR:AT5G23700.1);HAS 12429 BLAST HITS TO 9751 PROTEINS IN 897 SPECIES: ARCHAE - 180;BACTERIA - 1190;METAZOA - 6552;FUNGI - 1361;PLANTS - 886;VIRUSES - 50;OTHER EUKARYOTES - 2210 (SOURCE: NCBI BLINK).	AT3G48860.2
NaN	0.601	YVEEWVGPGSPMNSPR	Label:15N(1)+Oxidation@12;Label:15N(1)+Phospho@14=12	3		S-ADENOSYL-L-METHIONINE-DEPENDENT METHYLTRANSFERASES SUPERFAMILY PROTEIN;S-ADENOSYL-L-METHIONINE-DEPENDENT METHYLTRANSFERASES SUPERFAMILY PROTEIN;S-ADENOSYL-L-METHIONINE-DEPENDENT METHYLTRANSFERASES SUPERFAMILY PROTEIN;S-ADENOSYL-L-METHIONINE-DEPENDENT METHYLTRANSFERASES SUPERFAMILY PROTEIN;S-ADENOSYL-L-METHIONINE-DEPENDENT METHYLTRANSFERASES SUPERFAMILY PROTEIN;S-ADENOSYL-L-METHIONINE-DEPENDENT …	AT1G36310.1
NaN	0.602	ELDAAEYEEIPGTPR	Phospho@13=113	2	ATBOR4, BOR4	HCO3- TRANSPORTER FAMILY	AT1G15460.1
NaN	0.602	LCAEMFNTSDETDEEDENK	Carbamidomethyl@2;Phospho@12=18	2	SCC3, ATSCC3 SCC3, ATSCC3 SCC3, ATSCC3	SISTER-CHROMATID COHESION PROTEIN 3;SISTER-CHROMATID COHESION PROTEIN 3;SISTER-CHROMATID COHESION PROTEIN 3	AT2G47980.1
NaN	0.602	LNHTDSFANGDAK	Label:15N(1)+Phospho@6=7	2	NADK1, ATNADK-1 NADK1, ATNADK-1	NAD KINASE 1;NAD KINASE 1	AT3G21070.1
NaN	0.602	LNLDRSSGDESMEDEPETK	Phospho@6|7	2		SAP DOMAIN-CONTAINING PROTEIN;SAP DOMAIN-CONTAINING PROTEIN;SAP DOMAIN-CONTAINING PROTEIN;SAP DOMAIN-CONTAINING PROTEIN	AT4G39680.1
NaN	0.602	RVLDPEPDSDDGDEEIR	Phospho@9	2		PAPA-1-LIKE FAMILY PROTEIN / ZINC FINGER (HIT TYPE) FAMILY PROTEIN	AT3G06660.1
NaN	0.603	ATQDSPFK	Phospho@5=34	2	IQD13	IQ-DOMAIN 13	AT3G59690.1
NaN	0.603	ETALEVYNDTAEIRSPETQPIEETALEVYNDTEMVSPETQPIK	Label:15N(1)+Phospho@36=11;Label:15N(1)+Phospho@7|10|15|18|29|32	4		BED ZINC FINGER;HAT FAMILY DIMERISATION DOMAIN;BED ZINC FINGER;HAT FAMILY DIMERISATION DOMAIN;BED ZINC FINGER;HAT FAMILY DIMERISATION DOMAIN;BED ZINC FINGER;HAT FAMILY DIMERISATION DOMAIN;BED ZINC FINGER;HAT FAMILY DIMERISATION DOMAIN	AT3G42170.1
NaN	0.603	RLSSSDSMCGLISTSTDEQSPR	Label:15N(1)+Phospho&Label:15N(1)+Phospho@((3&(15|16|20))|(4&(15|16|20))|(5&(15|16|20))|(7&(16|20)))	3	ATHB16, ATHB-16, HB16 ATHB16, ATHB-16, HB16	HOMEOBOX PROTEIN 16;HOMEOBOX PROTEIN 16	AT4G40060.1
NaN	0.603	SFYGGGGTNMTPRPSNLTGAEIYSLNTTPR	Label:15N(1)+Phospho@28=6;Label:15N(1)+Phospho@8|11	3	PIN7, ATPIN7 PIN7 PIN7	AUXIN EFFLUX CARRIER FAMILY PROTEIN;AUXIN EFFLUX CARRIER FAMILY PROTEIN;AUXIN EFFLUX CARRIER FAMILY PROTEIN	AT1G23080.1
NaN	0.603	TQASSQAEQEFDSPK	Label:15N(1)+Phospho@13=52	2		UNKNOWN PROTEIN;BEST ARABIDOPSIS THALIANA PROTEIN MATCH IS: UNKNOWN PROTEIN (TAIR:AT2G39300.2);HAS 61765 BLAST HITS TO 33720 PROTEINS IN 2065 SPECIES: ARCHAE - 846;BACTERIA - 6964;METAZOA - 31967;FUNGI - 5247;PLANTS - 3104;VIRUSES - 205;OTHER EUKARYOTES - 13432 (SOURCE: NCBI BLINK).;UNKNOWN PROTEIN;BEST ARABIDOPSIS THALIANA PROTEIN MATCH IS: UNKNOWN PROTEIN (TAIR:AT2G39300.2);HAS 61765 BLAST HITS…	AT3G55060.1
NaN	0.604	IMQSQTLSDANK	Phospho@8=11	2	SHD, HSP90.7, AtHsp90.7, AtHsp90-7	CHAPERONE PROTEIN HTPG FAMILY PROTEIN	AT4G24190.1
NaN	0.604	SLMMTPRPSNLTGAEIYSLSSTPR	Label:15N(1)+Phospho&Label:15N(1)+Phospho@((9&(20|21|22))|(12&(20|21|22)))	3	PIN4, ATPIN4 PIN4, ATPIN4	AUXIN EFFLUX CARRIER FAMILY PROTEIN;AUXIN EFFLUX CARRIER FAMILY PROTEIN	AT2G01420.1
NaN	0.605	FADTSSLGSYANK	Label:15N(1)+Phospho@4=13	2		MAC/PERFORIN DOMAIN-CONTAINING PROTEIN;MAC/PERFORIN DOMAIN-CONTAINING PROTEIN;MAC/PERFORIN DOMAIN-CONTAINING PROTEIN;MAC/PERFORIN DOMAIN-CONTAINING PROTEIN;MAC/PERFORIN DOMAIN-CONTAINING PROTEIN;MAC/PERFORIN DOMAIN-CONTAINING PROTEIN	AT4G24290.1
NaN	0.605	FWEAFPLLSPANLSR	Phospho@9=21	2		VQ MOTIF-CONTAINING PROTEIN	AT2G22880.1
NaN	0.605	GISSPLVAGNHVISAQNR	Phospho@3|4	3		CW-TYPE ZINC FINGER	AT3G62900.1
NaN	0.605	NQENGTSSASPLPVAQPQEDGGAITVIAGSSSWK	Label:15N(1)+Phospho@6|7|8|10	3		UNKNOWN PROTEIN;BEST ARABIDOPSIS THALIANA PROTEIN MATCH IS: UNKNOWN PROTEIN (TAIR:AT2G17540.3);HAS 182 BLAST HITS TO 179 PROTEINS IN 73 SPECIES: ARCHAE - 0;BACTERIA - 87;METAZOA - 17;FUNGI - 9;PLANTS - 50;VIRUSES - 0;OTHER EUKARYOTES - 19 (SOURCE: NCBI BLINK).	AT4G35510.1
[truncated: 27,292 more rows]
[truncated: 37 more columns]

## Sheet: Dataset 2C
Supplemental Data. Kim et al. (2023). Plant Cell
Supplemental Dataset 2C: List of all the phosphopeptides identidified and quantified using pFind.
Protein AC	Sequence	Mod_Sites	Charge	Ratio_mock/bikinin	Ratio_bikinin/mock	Sigma_mock/bikinin	Sigma_bikinin/mock
AT5G18230.1/AT5G18230.2/	PGSPFQSQNETVR	3,Phospho[S]#0;	2	1024	0.22	1	1
[truncated: 47,756 more rows]

## Sheet: Dataset 2D
Supplemental Data. Kim et al. (2023). Plant Cell
[truncated: 1,946 more rows]

## Sheet: Dataset 2E
Supplemental Data. Kim et al. (2023). Plant Cell
[truncated: 2,554 more rows]

[truncated: 2 more sheets: Dataset 2F, Dataset 2G]
