# Supplementary material for: Mapping the signaling network of BIN2 kinase using TurboID-mediated biotin labeling and phosphoproteomics
Source: Plant Cell. 2023 Jan 20;35(3):975–93. doi: 10.1093/plcell/koad013 (PMC10015162; doi:10.1093/plcell/koad013)
Supplement: koad013_Supplementary_Data [file koad013_supplementary_data.zip › TPC2022LSB00484SupplementalDataset 1.xlsx]

## Sheet: Dataset 1A
Supplemental Data. Kim et al. (2023). Plant Cell
Dataset 1A. List of BIN2 proximal proteins identified by TbPL-MS. Phosphorylated proteins, bikinin-down-regulated proteins identified in this study (bikinin-down, from Dataset 2) and by Lu et al., 2022 (bikinin-Lu), BR-responsive proteins (Clark et al., 2021), proteins phosphorylated by BIN2 in vitro (MAKS) or affected in bin2 mutants (bin2-D, bin2-T) (Montes et al., 2022), O-GlcNAcylated protein…
phosphoprotein	bikinin-down	BR-responsive	bikinin-Lu	MAKS	bin2D	bin2T	O-GlcNAc	networking	cluster	protein	gene name	protein description
+	+	+	+	+			+	+	RNA processing	AT2G29190	APUM2, PUM2	PUMILIO 2
+	+	+	+	+		+	+	+	RNA processing	AT5G12850	TZF8	CCCH-TYPE ZINC FINGER PROTEIN WITH ARM REPEAT DOMAIN
+	+	+	+				+	+	ER	AT1G08680	ZIGA4	ARF GAP-LIKE ZINC FINGER-CONTAINING PROTEIN ZIGA4
+	+	+	+	+			+			AT1G24300		GYF DOMAIN-CONTAINING PROTEIN
+	+	+	+	+			+	+	Endosytosis	AT1G21630	ATEH2	CALCIUM-BINDING EF HAND FAMILY PROTEIN
+	+	+	+	+		+	+	+	Endosytosis	AT1G20760	ATEH1	CALCIUM-BINDING EF HAND FAMILY PROTEIN
+	+	+	+	+	+		+	+	Stress/Ethylene	AT5G03280	EIN2, PIR2, CKR1, ERA3, ORE3, ORE2, ATEIN2	NRAMP METAL ION TRANSPORTER FAMILY PROTEIN
+	+	+	+				+	+	BR signaling	AT1G15750	WSIP1, TPL	TRANSDUCIN FAMILY PROTEIN / WD-40 REPEAT FAMILY PROTEIN
+	+	+	+				+	+	RNA processing	AT2G41900	OXS2	CCCH-TYPE ZINC FINGER PROTEIN WITH ARM REPEAT DOMAIN
+	+	+	+	+			+	+	RNA processing	AT5G42950	EXA1	GYF DOMAIN-CONTAINING PROTEIN
+	+	+	+	+			+			AT3G50370		UNKNOWN PROTEIN;FUNCTIONS IN: MOLECULAR_FUNCTION UNKNOWN;INVOLVED IN: BIOLOGICAL_PROCESS UNKNOWN;LOCATED IN: CELLULAR_COMPONENT UNKNOWN;EXPRESSED IN: 26 PLANT STRUCTURES;EXPRESSED DURING: 15 GROWTH STAGES;HAS 27734 BLAST HITS TO 16708 PROTEINS IN 1259 SPECIES: ARCHAE - 81;BACTERIA - 3434;METAZOA - 10876;FUNGI - 2514;PLANTS - 987;VIRUSES - 212;OTHER EUKARYOTES - 9630 (SOURCE: NCBI BLINK)
+	+	+	+	+		+	+	+	RNA processing	AT5G18230	NOT3	TRANSCRIPTION REGULATOR NOT2/NOT3/NOT5 FAMILY PROTEIN
+	+	+	+	+			+	+	Nulcear pore	AT3G10650	NUP1	BEST ARABIDOPSIS THALIANA PROTEIN MATCH IS: NUCLEOPORIN-RELATED (TAIR:AT5G20200
+	+	+	+	+			+			AT3G22380	TIC	TIME FOR COFFEE
+	+	+	+	+		+	+	+	Translation	AT1G13020	EIF4B2	EUKARYOTIC INITIATION FACTOR 4B2
+	+	+	+	+			+	+	BR signaling	AT3G16830	TPR2	TOPLESS-RELATED 2
+	+	+	+				+			AT4G12640	ATSPEN2	ARABIDOPSIS THALIANA SPLIT ENDS 2
+	+	+	+				+			AT2G28290	CHR3	CHROMATIN REMODELING COMPLEX SUBUNIT R 3
+	+	+	+	+			+	+	Translation	AT3G60240	EIF4G	EUKARYOTIC TRANSLATION INITIATION FACTOR 4G
+	+	+	+					+	BR signaling	AT1G80490	TPR1	TOPLESS-RELATED 1
+	+	+	+	+	+					AT1G76660		hydroxyproline-rich glycoprotein family protein
+	+	+	+					+	Auxin transport	AT1G70940	PIN3, ATPIN3	AUXIN EFFLUX CARRIER FAMILY PROTEIN
+	+	+	+							AT2G02170		REMORIN FAMILY PROTEIN
+	+	+	+	+	+			+	TGN	AT1G72150	PATL1	PATELLIN 1
+	+	+	+	+				+	ER	AT1G16520	NAIP2	UNKNOWN PROTEIN;FUNCTIONS IN: MOLECULAR_FUNCTION UNKNOWN;INVOLVED IN: BIOLOGICAL_PROCESS UNKNOWN;LOCATED IN: PLASMA MEMBRANE;EXPRESSED IN: 22 PLANT STRUCTURES;EXPRESSED DURING: 13 GROWTH STAGES;BEST ARABIDOPSIS THALIANA PROTEIN MATCH IS: UNKNOWN PROTEIN (TAIR:AT1G56080
+	+	+	+					+	Cytoskeleton	AT2G28150	SOK3	DOMAIN OF UNKNOWN FUNCTION (DUF966)
+	+	+	+	+				+	BR signaling	AT1G63700	EMB71, YDA, MAPKKK4	PROTEIN KINASE SUPERFAMILY PROTEIN
+	+	+	+					+	Endosytosis	AT2G25430	ATECA4	EPSIN N-TERMINAL HOMOLOGY (ENTH) DOMAIN-CONTAINING PROTEIN / CLATHRIN ASSEMBLY PROTEIN-RELATED
+	+	+	+							AT1G72410		COP1-INTERACTING PROTEIN-RELATED
+	+	+	+					+	Endosytosis	AT4G12780	AUXILIN-LIKE1	CHAPERONE DNAJ-DOMAIN SUPERFAMILY PROTEIN
+	+	+	+					+	BR signaling	AT4G15410	PUX5	SERINE/THREONINE PROTEIN PHOSPHATASE 2A 55 KDA REGULATORY SUBUNIT B PRIME GAMMA
+	+	+	+	+		+				AT5G03040	IQD2	IQ-DOMAIN 2
+	+	+	+			+		+	Endosytosis	AT4G12770	AUXILIN-LIKE2	CHAPERONE DNAJ-DOMAIN SUPERFAMILY PROTEIN
+	+	+	+	+				+	RNA processing	AT1G19870	IQD32	IQ-DOMAIN 32
+	+	+	+					+		AT2G32850		PROTEIN KINASE SUPERFAMILY PROTEIN
+	+	+	+	+						AT3G17850	IREH1	PROTEIN KINASE SUPERFAMILY PROTEIN
+	+	+	+							AT5G43310		COP1-INTERACTING PROTEIN-RELATED
+	+	+	+							AT5G12350		REGULATOR OF CHROMOSOME CONDENSATION (RCC1) FAMILY WITH FYVE ZINC FINGER DOMAIN
+	+	+	+					+	Cytoskeleton	AT2G20190	ATCLASP, CLASP	CLIP-ASSOCIATED PROTEIN
+	+	+	+	+				+	ER	AT4G15545	NAIP1	UNKNOWN PROTEIN;BEST ARABIDOPSIS THALIANA PROTEIN MATCH IS: UNKNOWN PROTEIN (TAIR:AT1G16520
+	+	+	+					+		AT5G35980	YAK1	YEAST YAK1-RELATED GENE 1
+	+	+	+	+						AT3G58640	RAF15	MITOGEN ACTIVATED PROTEIN KINASE KINASE KINASE-RELATED
+	+	+	+					+	Cytoskeleton	AT1G59910	FORMIN7	ACTIN-BINDING FH2 (FORMIN HOMOLOGY 2) FAMILY PROTEIN
+	+	+	+	+						AT1G78150		N-lysine methyltransferase
+	+	+	+					+		AT4G02510	TOC159, TOC86, PPI2, TOC160, ATTOC159	TRANSLOCON AT THE OUTER ENVELOPE MEMBRANE OF CHLOROPLASTS 159
+	+	+	+							AT3G27320		ALPHA/BETA-HYDROLASES SUPERFAMILY PROTEIN
+	+	+	+							AT3G14172		GPI-anchored adhesin-like protein
+	+	+	+							AT4G14200		PENTATRICOPEPTIDE REPEAT (PPR) SUPERFAMILY PROTEIN
+	+	+	+							AT3G16270	MTV1	MODIFIED TRANSPORT TO THE VACUOLE1
+	+	+	+	+						AT3G26935		DHHC-type zinc finger family protein
+	+	+	+			+				AT1G78610	MSL6	MECHANOSENSITIVE CHANNEL OF SMALL CONDUCTANCE-LIKE 6
+	+	+	+	+		+				AT1G10290	ADL6, DRP2A	DYNAMIN-LIKE PROTEIN 6, DYNAMIN-RELATED PROTEIN 2A
+	+	+	+							AT4G11740	SAY1
+	+	+	+							AT1G61690	FYVE4	phosphoinositide binding protein
+	+	+	+							AT5G21990	ATTPR7, OEP61	OUTER ENVELOPE PROTEIN 61, TETRATRICOPEPTIDE REPEAT 7
+	+	+	+							AT5G13300	AGD3,FKD2, FORKED 2, SCARFACE, SFC, VAN3	ARF-GAP DOMAIN3, ASCULAR NETWORK DEFECTIVE 3
+	+	+	+							AT4G11860		FAM63A-like protein (DUF544)
+	+	+	+					+	Phototropism	AT5G10470	KCA1, KAC1	KINESIN LIKE PROTEIN FOR ACTIN BASED CHLOROPLAST MOVEMENT 1
+	+	+	+	+	+					AT1G09770	ATCDC5, ATMYBCDC5, CDC5	ARABIDOPSIS THALIANA MYB DOMAIN CELL DIVISION CYCLE 5,
+	+	+	+	+		+				AT2G23140	PUB4	PLANT U-BOX 4
+	+	+	+	+		+				AT1G07110	F2KP, FKFBP	FRUCTOSE-2,6-BISPHOSPHATASE
+	+	+		+			+			AT2G20960	PEARLI4	ARABIDOPSIS PHOSPHOLIPASE-LIKE PROTEIN (PEARLI 4) FAMILY
+	+	+		+			+	+	RNA processing	AT3G20250	APUM5, PUM5	PUMILIO 5
+	+	+		+			+			AT1G27430		GYF DOMAIN-CONTAINING PROTEIN
+	+	+		+			+	+	Transcription repressor	AT4G32551	LUG, RON2	LISH DIMERISATION MOTIF;WD40/YVTN REPEAT-LIKE-CONTAINING DOMAIN
+	+	+		+			+	+	RNA processing	AT3G13290	VCR	VARICOSE-RELATED
+	+	+		+			+	+	Stress	AT2G35050	RAF24	PROTEIN KINASE SUPERFAMILY PROTEIN WITH OCTICOSAPEPTIDE/PHOX/BEM1P DOMAIN
+	+	+		+			+	+	RNA processing	AT3G13300	VCS	TRANSDUCIN/WD40 REPEAT-LIKE SUPERFAMILY PROTEIN
+	+	+		+			+	+		AT4G17330	ATG2484-1, G2484-1	G2484-1 PROTEIN
+	+	+		+	+	+	+	+	RNA processing	AT4G39680	ACINUS	SAP DOMAIN-CONTAINING PROTEIN
+	+	+		+		+	+	+	RNA processing	AT3G10360	PUM4	PUMILIO 4
+	+	+		+				+	Phototropism	AT5G64330	NPH3, RPT3, JK218	PHOTOTROPIC-RESPONSIVE NPH3 FAMILY PROTEIN
+	+	+		+		+		+	Cytoskeleton	AT3G19960	ATM1	MYOSIN 1
+	+	+		+				+	Stress	AT2G41140	CRK1, ATCRK1, ATCBK3	CDPK-RELATED KINASE 1
+	+	+		+				+	ER	AT2G19710	ISTL5	REGULATOR OF VPS4 ACTIVITY IN THE MVB PATHWAY PROTEIN
+	+	+		+				+	Cell wall	AT3G51550	FER	MALECTIN/RECEPTOR-LIKE PROTEIN KINASE FAMILY PROTEIN
+	+	+		+						AT3G56410		PROTEIN OF UNKNOWN FUNCTION (DUF3133)
+	+	+		+	+	+		+	Phototropism	AT5G58140	PHOT2, NPL1	PHOTOTROPIN 2
+	+	+		+	+					AT3G61260	REM1	2
+	+	+		+				+	Phototropism	AT1G75100	JAC1	J-DOMAIN PROTEIN REQUIRED FOR CHLOROPLAST ACCUMULATION RESPONSE 1
+	+	+		+		+				AT1G11330	RDA2	S-LOCUS LECTIN PROTEIN KINASE FAMILY PROTEIN
+	+	+		+		+		+		AT3G13530	MAPKKK7, MAP3KE1	MITOGEN-ACTIVATED PROTEIN KINASE KINASE KINASE 7
+	+	+		+						AT3G16060		ATP BINDING MICROTUBULE MOTOR FAMILY PROTEIN
+	+	+		+				+	Endosytosis	AT5G11710	EPS1, EPSIN1	ENTH/VHS FAMILY PROTEIN
+	+	+		+						AT3G61050	NTMC2TYPE4, NTMC2T4, CLB1	CALCIUM-DEPENDENT LIPID-BINDING (CALB DOMAIN) FAMILY PROTEIN
+	+	+		+		+		+		AT4G28080	REC2	TETRATRICOPEPTIDE REPEAT (TPR)-LIKE SUPERFAMILY PROTEIN
+	+	+		+						AT3G48860	SCD2	STOMATAL CYTOKINESIS DEFECTIVE 2
+	+	+		+						AT1G14280	PKS2	PHYTOCHROME KINASE SUBSTRATE 2
+	+	+		+				+	Heat shock	AT4G11660	HSF7, HSFB2B	HEAT SHOCK TRANSCRIPTION FACTOR B2B
+	+	+		+						AT1G17360		LOW protein: protein phosphatase 1 regulatory subunit-like protein
+	+	+					+	+	Stress	AT1G79570	RAF20	PROTEIN KINASE SUPERFAMILY PROTEIN WITH OCTICOSAPEPTIDE/PHOX/BEM1P DOMAIN
+	+	+					+	+	Cytoskeleton	AT1G73460	DYRKP-2A	PROTEIN KINASE SUPERFAMILY PROTEIN
+	+	+					+	+	Transcription repressor	AT2G32700	LUH	LEUNIG_HOMOLOG
+	+	+					+	+	Cytoskeleton	AT5G05970	NEDD1	TRANSDUCIN/WD40 REPEAT-LIKE SUPERFAMILY PROTEIN
+	+	+					+	+	RNA processing	AT3G13060	ECT5	EVOLUTIONARILY CONSERVED C-TERMINAL REGION 5
+	+	+					+	+	Translation	AT4G01290	CBE1	UNKNOWN PROTEIN;FUNCTIONS IN: MOLECULAR_FUNCTION UNKNOWN;INVOLVED IN: BIOLOGICAL_PROCESS UNKNOWN;LOCATED IN: CELLULAR_COMPONENT UNKNOWN;EXPRESSED IN: 24 PLANT STRUCTURES;EXPRESSED DURING: 15 GROWTH STAGES;HAS 1744 BLAST HITS TO 1308 PROTEINS IN 219 SPECIES: ARCHAE - 0;BACTERIA - 241;METAZOA - 793;FUNGI - 253;PLANTS - 108;VIRUSES - 0;OTHER EUKARYOTES - 349 (SOURCE: NCBI BLINK)
+	+	+					+	+	Nulcear pore	AT4G13350	NIG	NSP (NUCLEAR SHUTTLE PROTEIN)-INTERACTING GTPASE
+	+	+					+			AT4G05150		OCTICOSAPEPTIDE/PHOX/BEM1P FAMILY PROTEIN
+	+	+					+	+	RNA processing	AT1G02080	NOT1	TRANSCRIPTION REGULATORS
+	+	+					+			AT1G29400	ML5	MEI2-LIKE PROTEIN 5
+	+	+								AT4G25620		HYDROXYPROLINE-RICH GLYCOPROTEIN FAMILY PROTEIN
+	+	+						+	Auxin transport	AT2G01420	PIN4	AUXIN EFFLUX CARRIER FAMILY PROTEIN
+	+	+								AT1G67590		REMORIN FAMILY PROTEIN
+	+	+						+	Auxin transport	AT1G23080	PIN7, ATPIN7	AUXIN EFFLUX CARRIER FAMILY PROTEIN
+	+	+						+	Secretion	AT1G11310	MLO2, ATMLO2, PMR2	SEVEN TRANSMEMBRANE MLO FAMILY PROTEIN
+	+	+								AT5G08660	PSI3	PSK SIMULATOR 3
+	+	+						+	Cytoskeleton	AT1G73450	DYRKP-2B	PROTEIN KINASE SUPERFAMILY PROTEIN
+	+	+								AT5G18590		GALACTOSE OXIDASE/KELCH REPEAT SUPERFAMILY PROTEIN
+	+	+								AT1G69220	SIK1	PROTEIN KINASE SUPERFAMILY PROTEIN
+	+	+								AT2G26530	AR781	PROTEIN OF UNKNOWN FUNCTION (DUF1645)
+	+	+						+	BR signaling	AT1G19350	BES1, BZR2	BRASSINOSTEROID SIGNALLING POSITIVE REGULATOR (BZR1) FAMILY PROTEIN
+	+	+						+	Phototropism	AT3G45780	PHOT1, NPH1, JK224, RPT1	PHOTOTROPIN 1
+	+	+								AT5G18610	GCN2	PROTEIN KINASE SUPERFAMILY PROTEIN
+	+	+						+	Cell wall	AT1G78880	SHOU4	UBIQUITIN-SPECIFIC PROTEASE FAMILY C19-RELATED PROTEIN
+	+	+						+	RNA processing	AT2G29140	APUM3, PUM3	PUMILIO 3
+	+	+						+		AT1G53570	MAP3KA, MAPKKK3	MITOGEN-ACTIVATED PROTEIN KINASE KINASE KINASE 3
+	+	+								AT1G30320		REMORIN FAMILY PROTEIN
+	+	+								AT2G40070	BPP1	BASIC PROLINE-RICH PROTEIN 1
+	+	+						+	Cell wall	AT1G16860	SHOU4L	UBIQUITIN-SPECIFIC PROTEASE FAMILY C19-RELATED PROTEIN
+	+	+						+		AT5G66850	MAPKKK5	MITOGEN-ACTIVATED PROTEIN KINASE KINASE KINASE 5
+	+	+						+		AT5G56290	PEX5, ATPEX5	PEROXIN 5
+	+	+								AT3G23310	NDR3	NUCLEAR DBF2-RELATED 3
+	+	+				+				AT4G38550		ARABIDOPSIS PHOSPHOLIPASE-LIKE PROTEIN (PEARLI 4) FAMILY
+	+	+						+	Autophagy	AT1G20110	FREE1	RING/FYVE/PHD ZINC FINGER SUPERFAMILY PROTEIN
+	+	+								AT1G50570		CALCIUM-DEPENDENT LIPID-BINDING (CALB DOMAIN) FAMILY PROTEIN
+	+	+						+	ER	AT4G29440	ISTL4	REGULATOR OF VPS4 ACTIVITY IN THE MVB PATHWAY PROTEIN
+	+	+						+		AT3G45190		SIT4 PHOSPHATASE-ASSOCIATED FAMILY PROTEIN
+	+	+								AT4G24100		PROTEIN KINASE SUPERFAMILY PROTEIN
+	+	+						+	Endosytosis	AT1G59610	ADL3, CF1, DRP2B, DL3	DYNAMIN-LIKE 3
+	+	+								AT5G09620		OCTICOSAPEPTIDE/PHOX/BEM1P FAMILY PROTEIN
+	+	+						+	Stress	AT5G52310	COR78, LTI78, RD29A, LTI140	LOW-TEMPERATURE-RESPONSIVE PROTEIN 78 (LTI78) / DESICCATION-RESPONSIVE PROTEIN 29A (RD29A)
+	+	+								AT4G17090	CT-BMY, BAM3, BMY8	CHLOROPLAST BETA-AMYLASE
+	+	+						+	Nulcear pore	AT1G04530	TPR4	TETRATRICOPEPTIDE REPEAT (TPR)-LIKE SUPERFAMILY PROTEIN
+	+	+								AT3G47210		PLANT PROTEIN OF UNKNOWN FUNCTION (DUF247)
+	+	+								AT1G03740		PROTEIN KINASE SUPERFAMILY PROTEIN
+	+	+						+	Cytoskeleton	AT1G19835	TCS1	PLANT PROTEIN OF UNKNOWN FUNCTION (DUF869)
+	+	+								AT3G55005	TON1B	TONNEAU 1B
+	+	+								AT1G12850		Phosphoglycerate mutase family protein
+	+	+						+	Stress	AT1G73660	RAF5;M3KDELTA6;SIS8	SUGAR INSENSITIVE 8;MAP3 kinase
+	+	+								AT3G53930	ATG1B	AUTOPHAGY-RELATED PROTEIN 1B
+	+	+								AT4G18820		AAA-type ATPase family protein
+	+	+						+	Stress	AT1G18160	RAF4;M3KDELTA7	MAP3 kinase
+	+	+								AT5G67385	NRL31, SR1IP1	ATSR1 INTERACTION PROTEIN 1, NPH3/RPT2-LIKE 31
+	+	+								AT3G09000	BPP2	BASIC PROLINE-RICH PROTEIN2
+	+	+								AT2G34680	AIR9	AUXIN-INDUCED IN ROOT CULTURES 9
+	+	+								AT2G17550	TRM26	TON1 RECRUITING MOTIF 26
+	+	+								AT5G55860	TREPH1	TOUCH-REGULATED PHOSPHOPROTEIN1
+	+	+						+	TGN	AT5G58440	SNX2a	SORTING NEXIN 2A
+	+	+								AT5G13850	NACA3	NASCENT POLYPEPTIDE-ASSOCIATED COMPLEX SUBUNIT ALPHA-LIKE PROTEIN 3
+	+	+								AT3G15095	HCF243	HIGH CHLOROPHYLL FLUORESCENCE 24
+	+	+								AT1G75310	AUL1	AUXILIN-LIKE 1
+	+		+					+	BR signaling	AT1G75080	BZR1	BRASSINOSTEROID SIGNALLING POSITIVE REGULATOR (BZR1) FAMILY PROTEIN
+	+		+				+			AT2G38410	TOL6	TOM1-LIKE 6
+	+		+					+		AT2G28360		SIT4 PHOSPHATASE-ASSOCIATED FAMILY PROTEIN
+	+		+							AT3G25500	AFH1, AHF1	ARABIDOPSIS THALIANA FORMIN HOMOLOGY 1
+		+	+	+			+			AT4G24680	MOS1	MODIFIER OF SNC1
+		+	+	+						AT4G27430	CIP7	COP1-INTERACTING PROTEIN 7
+		+	+							AT4G10840	KLCR1	TETRATRICOPEPTIDE REPEAT (TPR)-LIKE SUPERFAMILY PROTEIN
+		+	+			+				AT5G14720	MAP4K4, TOT3	MITOGEN-ACTIVATED PROTEIN KINASE KINASE KINASE KINASE4, TARGET OF TEMPERATURE3
+		+	+					+	Phototropism	AT1G42550	PMI1	PLASTID MOVEMENT IMPAIRED1
+		+	+	+				+	ER	AT4G17890	AGD8	ARF-GAP DOMAIN 8
+		+	+					+	ER	AT5G46750	AGD9	ARF-GAP DOMAIN 9
+		+	+							AT2G07360	TASH3	SH3 DOMAIN-CONTAINING PROTEIN
+		+	+							AT1G76850	SEC5A	EXOCYST COMPLEX COMPONENT SEC5
+		+	+				+			AT3G49490		UNKNOWN PROTEIN;HAS 722 BLAST HITS TO 186 PROTEINS IN 64 SPECIES: ARCHAE - 0;BACTERIA - 30;METAZOA - 72;FUNGI - 48;PLANTS - 38;VIRUSES - 0;OTHER EUKARYOTES - 534 (SOURCE: NCBI BLINK)
+		+	+				+	+	RNA processing	AT2G03150	emb1579	ATP/GTP-BINDING PROTEIN FAMILY
+		+	+				+	+	RNA processing	AT2G26280	CID7	CTC-INTERACTING DOMAIN 7
+		+	+				+	+		AT5G62810	PEX14, ATPEX14, PED2	PEROXIN 14
+		+	+				+	+	RNA processing	AT3G13460	ECT2	EVOLUTIONARILY CONSERVED C-TERMINAL REGION 2
+		+	+	+			+	+	Endosytosis	AT2G43160	EPS2	EPSIN2
+		+	+				+	+		AT3G07660		flocculation protein (DUF1296)
+		+	+				+			AT5G16840	BPA1	BINDING PARTNER OF ACD11 1
+		+	+				+			AT5G53620		RNA polymerase II degradation factor
+		+	+				+			AT4G37870	PCK1	PHOSPHOENOLPYRUVATE CARBOXYKINASE 1
+		+	+							AT2G18960	AHA1, PMA, OST2, HA1	H(+)-ATPASE 1
+		+	+	+				+	Cytoskeleton	AT3G17750	DYRKP-1	PROTEIN KINASE SUPERFAMILY PROTEIN
+		+	+					+	Endosytosis	AT4G32285	CAP1	ENTH/ANTH/VHS SUPERFAMILY PROTEIN
+		+	+	+				+		AT3G05090	LRS1	TRANSDUCIN/WD40 REPEAT-LIKE SUPERFAMILY PROTEIN
+		+	+					+		AT3G14100	UBP1C	RNA-BINDING (RRM/RBD/RNP MOTIFS) FAMILY PROTEIN
+		+	+					+		AT1G06840	HAK1	HDS-ASSOCIATED RLK1
+		+	+					+	TGN	AT1G22530	PATL2	PATELLIN 2
+		+	+							AT1G68060	ATMAP70-1, MAP70-1	MICROTUBULE-ASSOCIATED PROTEINS 70-1
+		+	+	+						AT5G16880		TARGET OF MYB PROTEIN 1
+		+	+	+		+		+	Translation	AT3G26400	EIF4B1	EUKARYOTIC TRANSLATION INITIATION FACTOR 4B1
+		+	+	+						AT1G43690		UBIQUITIN INTERACTION MOTIF-CONTAINING PROTEIN
+		+	+	+				+	Translation	AT5G57870	eIFiso4G1	MIF4G DOMAIN-CONTAINING PROTEIN / MA3 DOMAIN-CONTAINING PROTEIN
+		+	+							AT2G14835		RING/U-BOX SUPERFAMILY PROTEIN
+		+	+							AT2G02480	STI	STICHEL
+		+	+	+						AT5G05170	CESA3;CEV1	CELLULOSE SYNTHASE 3;CONSTITUTIVE EXPRESSION OF VSP 1
+		+		+				+	ER	AT2G37550	ASP1, AGD7	ARF-GAP DOMAIN 7
+		+		+			+			AT5G64430		OCTICOSAPEPTIDE/PHOX/BEM1P FAMILY PROTEIN
+		+		+		+	+			AT2G22475	GEM	GL2-EXPRESSION MODULATOR
+		+		+		+				AT4G35470	PIRL4	PLANT INTRACELLULAR RAS GROUP-RELATED LRR 4
+		+		+						AT3G08670	BPP6	BASIC PROLINE-RICH PROTEIN6
+		+		+						AT3G25070	RIN4	RPM1 INTERACTING PROTEIN 4
+		+		+				+	BR signaling	AT1G08420	BSL2	BRI1 SUPPRESSOR 1 (BSU1)-LIKE 2
+		+		+				+	Phototropism	AT2G26570	WEB1	PLANT PROTEIN OF UNKNOWN FUNCTION (DUF827)
+		+		+						AT1G08820	VAP27-2	VAMP/SYNAPTOBREVIN-ASSOCIATED PROTEIN 27-2
+		+		+		+		+	Endosytosis	AT1G31440	SH3P1	SH3 DOMAIN-CONTAINING PROTEIN
+		+		+	+			+	Cytoskeleton	AT1G01510	AN	NAD(P)-BINDING ROSSMANN-FOLD SUPERFAMILY PROTEIN
+		+		+				+	Phototropism	AT5G65460	KCA2, KAC2	KINESIN LIKE PROTEIN FOR ACTIN BASED CHLOROPLAST MOVEMENT 2
+		+		+	+			+	Phototropism	AT3G25690	CHUP1	HYDROXYPROLINE-RICH GLYCOPROTEIN FAMILY PROTEIN
+		+		+						AT4G10730		PROTEIN KINASE SUPERFAMILY PROTEIN
+		+		+						AT4G39860		hematological/neurological-like protein
+		+		+						AT2G42600	ATPPC2, PPC2	PHOSPHOENOLPYRUVATE CARBOXYLASE 2
+		+		+						AT4G38710		glycine-rich protein
+		+		+		+				AT1G24160		triadin
+		+		+		+				AT3G20410	CPK9	CALMODULIN-DOMAIN PROTEIN KINASE 9
+		+		+		+				AT2G43910	HOL1	HARMLESS TO OZONE LAYER?
+		+		+		+		+	BR signaling	AT4G18710	BIN2, DWF12, UCU1, ATSK21, SK21	PROTEIN KINASE SUPERFAMILY PROTEIN
+		+		+		+		+	Heat shock	AT1G12270	Hop1	STRESS-INDUCIBLE PROTEIN, PUTATIVE
+		+		+				+	ER	AT5G54310	NEV, AGD5	ARF-GAP DOMAIN 5
+		+		+						AT1G08410	DIG6	P-LOOP CONTAINING NUCLEOSIDE TRIPHOSPHATE HYDROLASES SUPERFAMILY PROTEIN
+		+		+						AT4G11790		Pleckstrin homology (PH) domain superfamily protein
+	+			+						AT5G52430		HYDROXYPROLINE-RICH GLYCOPROTEIN FAMILY PROTEIN
+			+	+			+			AT5G20200	NUP82	NUCLEOPORIN 82
+	+							+	Autophagy	AT1G03380	ATATG18G, ATG18G	HOMOLOG OF YEAST AUTOPHAGY 18 (ATG18) G
+	+									AT3G25590		micronuclear linker histone polyprotein-like protein
+	+									AT1G26110	DCP5	DECAPPING 5
+	+						+	+	RNA processing	AT2G36480		pre-mRNA cleavage complex 2 Pcf11-like protein
+	+						+			AT5G07940		dentin sialophosphoprotein-like protein
+	+									AT5G17910		cardiomyopathy-associated protein
+	+							+	Stress	AT1G18150	ATMPK8	PROTEIN KINASE SUPERFAMILY PROTEIN
+	+							+	RNA processing	AT1G17370	UBP1B	OLIGOURIDYLATE BINDING PROTEIN 1B
+	+									AT1G05805	AKS2	ABA-RESPONSIVE KINASE SUBSTRATE 2
+	+									AT5G41100		hydroxyproline-rich glycoprotein family protein
+	+									AT4G32760	TOL9	TOM1-LIKE 9
+	+									AT1G15290	REC3	REDUCED CHLOROPLAST COVERAGE 3
+	+									AT2G23520		Pyridoxal phosphate (PLP)-dependent transferases superfamily protein
+		+					+			AT1G33050		UNKNOWN PROTEIN;FUNCTIONS IN: MOLECULAR_FUNCTION UNKNOWN;INVOLVED IN: BIOLOGICAL_PROCESS UNKNOWN;LOCATED IN: CELLULAR_COMPONENT UNKNOWN;EXPRESSED IN: 25 PLANT STRUCTURES;EXPRESSED DURING: 15 GROWTH STAGES;BEST ARABIDOPSIS THALIANA PROTEIN MATCH IS: UNKNOWN PROTEIN (TAIR:AT4G10470
+		+						+		AT3G26910		HYDROXYPROLINE-RICH GLYCOPROTEIN FAMILY PROTEIN
+		+								AT5G09960		sorbin/SH3 domain protein
+		+						+	Stress	AT5G50000	CBC2	PROTEIN KINASE SUPERFAMILY PROTEIN
+		+						+	Cell wall	AT3G46290	HERK1	HERCULES RECEPTOR KINASE 1
+		+								AT3G55320	PGP20	P-GLYCOPROTEIN 20
+		+						+	Secretion	AT5G61210	SNAP33, ATSNAP33, SNP33, ATSNAP33B	SOLUBLE N-ETHYLMALEIMIDE-SENSITIVE FACTOR ADAPTOR PROTEIN 33
+		+								AT3G23540		ALPHA/BETA-HYDROLASES SUPERFAMILY PROTEIN
+		+								AT1G08800		myosin-binding protein (Protein of unknown function, DUF593)
+		+								AT5G14540	FLOE2	basic salivary proline-rich-like protein (DUF1421)
+		+						+		AT5G43960		NUCLEAR TRANSPORT FACTOR 2 (NTF2) FAMILY PROTEIN WITH RNA BINDING (RRM-RBD-RNP MOTIFS) DOMAIN
+		+								AT4G27450	HUP54	HYPOXIA RESPONSE UNKNOWN PROTEIN 54
+		+								AT3G14810	MSL5	MECHANOSENSITIVE CHANNEL OF SMALL CONDUCTANCE-LIKE 5
+		+								AT4G00752		UBX domain-containing protein
+		+								AT1G21380	TOL3	TOM1-LIKE 3
+		+								AT1G73670	MPK15	MAP KINASE 15
+		+								AT3G19420	PTEN 2, PTEN2A	PHOSPHATASE AND TENSIN HOMOLOG DELETED ON CHROMOSOME TEN 2A
+		+								AT3G58600	NECAP-1	Adaptin ear-binding coat-associated protein 1 NECAP-1
+		+					+	+	RNA processing	AT2G29200	APUM1, PUM1	PUMILIO 1
+		+					+	+	RNA processing	AT1G79090	PAT1	FUNCTIONS IN: MOLECULAR_FUNCTION UNKNOWN;INVOLVED IN: BIOLOGICAL_PROCESS UNKNOWN;LOCATED IN: CELLULAR_COMPONENT UNKNOWN;EXPRESSED IN: 25 PLANT STRUCTURES;EXPRESSED DURING: 15 GROWTH STAGES;CONTAINS INTERPRO DOMAIN/S: TOPOISOMERASE II-ASSOCIATED PROTEIN PAT1 (INTERPRO:IPR019167);BEST ARABIDOPSIS THALIANA PROTEIN MATCH IS: TOPOISOMERASE II-ASSOCIATED PROTEIN PAT1 (TAIR:AT3G22270
+		+					+	+	Endosytosis	AT3G50590	TWD40-1	TRANSDUCIN/WD40 REPEAT-LIKE SUPERFAMILY PROTEIN
+		+					+			AT2G26920	EF1B	UBIQUITIN-ASSOCIATED/TRANSLATION ELONGATION FACTOR EF1B PROTEIN
+		+					+			AT1G63850		BTB/POZ domain-containing protein
+		+					+			AT5G07980		dentin sialophosphoprotein-like protein
+		+					+	+	Nulcear pore	AT1G55540	emb1011, LNO1	NUCLEAR PORE COMPLEX PROTEIN
+		+					+			AT5G37020	ARF8	AUXIN RESPONSE FACTOR 8
+		+								AT5G64850		sorbin/SH3 domain protein
+		+								AT1G30470		SIT4 PHOSPHATASE-ASSOCIATED FAMILY PROTEIN
+		+								AT5G62670	AHA11, HA11	H(+)-ATPASE 11
+		+								AT4G22540	ORP2A	OSBP(OXYSTEROL BINDING PROTEIN)-RELATED PROTEIN 2A
+		+								AT1G12430	PAK, ARK3	ARMADILLO REPEAT KINESIN 3
+		+								AT1G53050		PROTEIN KINASE SUPERFAMILY PROTEIN
+		+								AT4G30190	AHA2, PMA2, HA2	H(+)-ATPASE 2
+		+						+	Secretion	AT5G08080	SYP132, ATSYP132	SYNTAXIN OF PLANTS 132
+		+						+	Cytoskeleton	AT3G55000	TON1A, TON1	TONNEAU FAMILY PROTEIN
+		+						+	Stress	AT2G24360	RAF22	PROTEIN KINASE SUPERFAMILY PROTEIN
+		+						+	Phototropism	AT2G30520	RPT2	PHOTOTROPIC-RESPONSIVE NPH3 FAMILY PROTEIN
+		+								AT1G10140		UNCHARACTERISED CONSERVED PROTEIN UCP031279
+		+								AT3G14840	LIK1	LEUCINE-RICH REPEAT TRANSMEMBRANE PROTEIN KINASE
+		+						+	Cytoskeleton	AT3G16630	ATKINESIN-13A, KINESIN-13A, KIN13A	P-LOOP CONTAINING NUCLEOSIDE TRIPHOSPHATE HYDROLASES SUPERFAMILY PROTEIN
+		+								AT2G45820	REM1	3
+		+						+	Stress	AT3G63260	ATMRK1	PROTEIN KINASE SUPERFAMILY PROTEIN
+		+						+	Stress	AT5G49760	HPCA1	LEUCINE-RICH REPEAT PROTEIN KINASE FAMILY PROTEIN
+		+						+	Cell wall	AT1G65010		PLANT PROTEIN OF UNKNOWN FUNCTION (DUF827)
+		+								AT1G29170	WAVE2, ATSCAR3, SCAR3	SCAR FAMILY PROTEIN
+		+								AT1G72710	CKL2	CASEIN KINASE 1-LIKE PROTEIN 2
+		+						+	ER	AT4G35730	ISTL3	REGULATOR OF VPS4 ACTIVITY IN THE MVB PATHWAY PROTEIN
+		+						+		AT4G04210	PUX4	PLANT UBX DOMAIN CONTAINING PROTEIN 4
+		+								AT3G15220		PROTEIN KINASE SUPERFAMILY PROTEIN
+		+								AT5G61040		UNKNOWN PROTEIN;BEST ARABIDOPSIS THALIANA PROTEIN MATCH IS: UNKNOWN PROTEIN (TAIR:AT5G08010
+		+								AT1G27850	BPP5	UNKNOWN PROTEIN;FUNCTIONS IN: MOLECULAR_FUNCTION UNKNOWN;INVOLVED IN: BIOLOGICAL_PROCESS UNKNOWN;LOCATED IN: PLASMA MEMBRANE;EXPRESSED IN: 22 PLANT STRUCTURES;EXPRESSED DURING: 13 GROWTH STAGES;BEST ARABIDOPSIS THALIANA PROTEIN MATCH IS: UNKNOWN PROTEIN (TAIR:AT2G40070
+		+								AT5G56460	PBL16, PBS1-LIKE16	PROTEIN KINASE SUPERFAMILY PROTEIN
+		+						+	Secretion	AT3G09740	SYP71, ATSYP71	SYNTAXIN OF PLANTS 71
+		+								AT2G17110		DNA-directed RNA polymerase subunit beta, putative
+		+								AT5G12900		DNA double-strand break repair RAD50 ATPase
+		+						+	ER	AT3G53710	AGD6	ARF-GAP DOMAIN 6
+		+								AT3G12020	KIN7	3
+		+						+	RNA processing	AT1G77180	SKIP	CHROMATIN PROTEIN FAMILY
+		+								AT1G01140	CIPK9, SnRK3	CBL-INTERACTING PROTEIN KINASE 9
+		+								AT2G41100	TCH3, ATCAL4	CALCIUM-BINDING EF HAND FAMILY PROTEIN
+		+								AT1G13190		RNA-BINDING (RRM/RBD/RNP MOTIFS) FAMILY PROTEIN
+		+								AT1G11480		EUKARYOTIC TRANSLATION INITIATION FACTOR-RELATED
+		+								AT2G19480	NFA02, NFA2, NAP1;2	NUCLEOSOME ASSEMBLY PROTEIN 1;2
+		+						+	Stress	AT4G04720	CPK21	CALCIUM-DEPENDENT PROTEIN KINASE 21
+		+						+		AT4G14350		AGC (CAMP-DEPENDENT, CGMP-DEPENDENT AND PROTEIN KINASE C) KINASE FAMILY PROTEIN
+		+								AT4G28400		PROTEIN PHOSPHATASE 2C FAMILY PROTEIN
+		+								AT5G39590	OXR5	TLD-DOMAIN CONTAINING NUCLEOLAR PROTEIN
+		+								AT1G56220		DORMANCY/AUXIN ASSOCIATED FAMILY PROTEIN
+		+								AT2G39480	PGP6	P-GLYCOPROTEIN 6
+		+						+	RNA processing	AT3G14010	CID4	CTC-INTERACTING DOMAIN 4
+		+								AT1G13930	KNOCKOUT MUTANTS ARE HYPERSENSITIVE TO SALT STRESS	INVOLVED IN RESPONSE TO SALT STRESS
+		+								AT1G03350		BSD DOMAIN-CONTAINING PROTEIN
+		+								AT2G15860		BAT2 domain protein
+		+						+	Stress	AT1G20450	LTI29, LTI45, ERD10	DEHYDRIN FAMILY PROTEIN
+		+						+	Endosytosis	AT1G21660	AUXILIN-LIKE3	CHAPERONE DNAJ-DOMAIN SUPERFAMILY PROTEIN
+		+								AT1G76180	ERD14	DEHYDRIN FAMILY PROTEIN
+		+								AT1G06210	TOL2	TOM1-LIKE 2
+		+								AT1G53440		LEUCINE-RICH REPEAT TRANSMEMBRANE PROTEIN KINASE
+		+								AT1G53430	NILR2	LEUCINE-RICH REPEAT TRANSMEMBRANE PROTEIN KINASE
+		+								AT5G58060	ATGP1;YKT61
+		+								AT1G54920		hypothetical protein
+		+								AT1G64500		A member of a protein family found in plants and animals that contain conserved C-terminal glutaredoxin-like and putative zinc-binding cysteine-rich domains
+		+								AT4G10480		Nascent polypeptide-associated complex (NAC), alpha subunit family protein
+		+								AT2G04410		RPM1-interacting protein 4 (RIN4) family protein
+		+							BR signaling	AT4G03080	BSL1	BRI1 SUPPRESSOR 1 (BSU1)-LIKE 1
+		+								AT4G35600	CST, CX32, KIN4, KINASE 4, PBL30,	CAST AWAY, CONNEXIN 32
+		+								AT1G80840	WRKY40	WRKY DNA-BINDING PROTEIN 40
+		+								AT3G48200		transmembrane protein
+		+								AT3G12640		RNA binding (RRM/RBD/RNP motifs) family protein
+		+								AT3G12390		Nascent polypeptide-associated complex (NAC), alpha subunit family protein
+		+								AT5G56950	NAP1;3, NFA03, NFA3	NUCLEOSOME ASSEMBLY PROTEIN 1;3, NUCLEOSOME/CHROMATIN ASSEMBLY FACTOR GROUP A 03, NUCLEOSOME/CHROMATIN ASSEMBLY FACTOR GROUP A3
+		+								AT4G39320		microtubule-associated protein-like protein
+		+								AT4G26110	NAP1;1	NUCLEOSOME ASSEMBLY PROTEIN1;1
+		+								AT5G54430	PHOS32
+		+								AT1G37130	NIA2	ARABIDOPSIS NITRATE REDUCTASE 2
+		+								AT4G17720	BPA1-LIKE 1, BPL1	RNA-BINDING (RRM/RBD/RNP MOTIFS) FAMILY PROTEIN
		+								AT2G30990		arginine N-methyltransferase, putative (DUF688)
		+								AT4G37120	SMP2	SWELLMAP 2
		+								AT1G06650		2-OXOGLUTARATE (2OG) AND FE(II)-DEPENDENT OXYGENASE SUPERFAMILY PROTEIN
+			+							AT1G07990		SIT4 PHOSPHATASE-ASSOCIATED FAMILY PROTEIN
+			+							AT5G22120		coiled-coil protein
+			+							AT3G59770	SAC9	SACI HOMOLOGY DOMAIN-CONTAINING PROTEIN / WW DOMAIN-CONTAINING PROTEIN
+			+							AT4G16330		2-OXOGLUTARATE (2OG) AND FE(II)-DEPENDENT OXYGENASE SUPERFAMILY PROTEIN
+			+							AT5G24010		PROTEIN KINASE SUPERFAMILY PROTEIN
+			+						BR signaling	AT2G27210	BSL3	BRI1 SUPPRESSOR 1 (BSU1)-LIKE 3
+			+							AT1G69510		CAMP-REGULATED PHOSPHOPROTEIN 19-RELATED PROTEIN
			+							AT5G12140	ATCYS1, CYS1	CYSTATIN-1
+				+				+	TGN	AT1G72160	PATL3	SEC14P-LIKE PHOSPHATIDYLINOSITOL TRANSFER FAMILY PROTEIN
+				+				+	Heat shock	AT4G02450	P23-1	HSP20-LIKE CHAPERONES SUPERFAMILY PROTEIN
+				+			+			AT2G25970		KH DOMAIN-CONTAINING PROTEIN
+				+						AT3G07790		DGCR14-RELATED
+				+						AT2G20550		HSP40/DNAJ PEPTIDE-BINDING PROTEIN
+				+						AT2G23120		Late embryogenesis abundant protein, group 6
+				+						AT5G02240		NAD(P)-BINDING ROSSMANN-FOLD SUPERFAMILY PROTEIN
				+						AT3G61220		NAD(P)-BINDING ROSSMANN-FOLD SUPERFAMILY PROTEIN
+						+		+	Endosytosis	AT5G05190	EDR4	PROTEIN OF UNKNOWN FUNCTION (DUF3133)
+							+	+		AT1G43850	SEU	SEUSS TRANSCRIPTIONAL CO-REGULATOR
+							+	+	RNA processing	AT1G54170	CID3	CTC-INTERACTING DOMAIN 3
+							+	+		AT1G79000	HAC1, PCAT2, ATHPCAT2, ATHAC1	HISTONE ACETYLTRANSFERASE OF THE CBP FAMILY 1
+							+	+	BR signaling	AT3G15880	WSIP2, TPR4	WUS-INTERACTING PROTEIN 2
+								+	Stress	AT4G20940	GHR1	LEUCINE-RICH RECEPTOR-LIKE PROTEIN KINASE FAMILY PROTEIN
+								+	Stress	AT4G31170	RAF28	PROTEIN KINASE SUPERFAMILY PROTEIN
+								+	Heat shock	AT3G07090	DESI1	PPPDE PUTATIVE THIOL PEPTIDASE FAMILY PROTEIN
+								+		AT3G24550	ATPERK1, PERK1	PROLINE EXTENSIN-LIKE RECEPTOR KINASE 1
+								+	Stress	AT3G01490	CBC1	PROTEIN KINASE SUPERFAMILY PROTEIN
+								+	RNA processing	AT4G04885	PCFS4	PCF11P-SIMILAR PROTEIN 4
+								+	BR signaling	AT4G00710	BSK3	BR-SIGNALING KINASE 3
+								+	Heat shock	AT1G67970	AT-HSFA8, HSFA8	HEAT SHOCK TRANSCRIPTION FACTOR A8
+								+		AT2G21270	UFD1	UBIQUITIN FUSION DEGRADATION 1
+								+	Nulcear pore	AT5G26760	RIMA	UNKNOWN PROTEIN;CONTAINS INTERPRO DOMAIN/S: PROTEIN OF UNKNOWN FUNCTION DUF408 (INTERPRO:IPR007308);HAS 35333 BLAST HITS TO 34131 PROTEINS IN 2444 SPECIES: ARCHAE - 798;BACTERIA - 22429;METAZOA - 974;FUNGI - 991;PLANTS - 531;VIRUSES - 0;OTHER EUKARYOTES - 9610 (SOURCE: NCBI BLINK)
+								+	Cytoskeleton	AT5G24520	TTG1, TTG, URM23, ATTTG1	TRANSDUCIN/WD40 REPEAT-LIKE SUPERFAMILY PROTEIN
+								+		AT3G13235	DDI1	UBIQUITIN FAMILY PROTEIN
+								+	Nulcear pore	AT1G56440	TPR5	TETRATRICOPEPTIDE REPEAT (TPR)-LIKE SUPERFAMILY PROTEIN
+								+	TGN	AT4G20260	ATPCAP1, PCAP1	PLASMA-MEMBRANE ASSOCIATED CATION-BINDING PROTEIN 1
+								+	Endosytosis	AT1G14830	ADL1C, ADL5, DRP1C, DL1C	DYNAMIN-LIKE 1C
+								+	Heat shock	AT1G62740	Hop2	STRESS-INDUCIBLE PROTEIN, PUTATIVE
+								+	Autophagy	AT3G62770	AtATG18a	TRANSDUCIN/WD40 REPEAT-LIKE SUPERFAMILY PROTEIN
+								+	Translation	AT1G18070	EF-1ALPHA	TRANSLATION ELONGATION FACTOR EF1A/INITIATION FACTOR IF2GAMMA FAMILY PROTEIN
+								+		AT1G51710	UBP6, ATUBP6	UBIQUITIN-SPECIFIC PROTEASE 6
								+		AT1G50670	OTU2	OTU-LIKE CYSTEINE PROTEASE FAMILY PROTEIN
								+	Secretion	AT2G35190	NPSN11, ATNPSN11, NSPN11	NOVEL PLANT SNARE 11
								+	RNA processing	AT5G66620	DAR6	DA1-RELATED PROTEIN 6
								+	BR signaling	AT2G42500	PP2A-3	PROTEIN PHOSPHATASE 2A-3
								+		AT5G46210	CUL4, ATCUL4	CULLIN4
								+	Endosytosis	AT5G42080	ADL1, ADL1A, AG68, DRP1A, RSW9, DL1	DYNAMIN-LIKE PROTEIN
								+	Heat shock	AT3G44110	ATJ3, ATJ	DNAJ HOMOLOGUE 3
								+	Endosytosis	AT5G57460	TML	UNKNOWN PROTEIN;FUNCTIONS IN: MOLECULAR_FUNCTION UNKNOWN;INVOLVED IN: BIOLOGICAL_PROCESS UNKNOWN;LOCATED IN: PLASMA MEMBRANE, CHLOROPLAST;EXPRESSED IN: 23 PLANT STRUCTURES;EXPRESSED DURING: 13 GROWTH STAGES;HAS 166 BLAST HITS TO 166 PROTEINS IN 41 SPECIES: ARCHAE - 0;BACTERIA - 0;METAZOA - 112;FUNGI - 4;PLANTS - 36;VIRUSES - 0;OTHER EUKARYOTES - 14 (SOURCE: NCBI BLINK)
								+		AT4G35450	AKR2, AFT, AKR2A	ANKYRIN REPEAT-CONTAINING PROTEIN 2
								+	ER	AT4G26750	EXT-LIKE, EXTENSIN-LIKE, LIP5	HYDROXYPROLINE-RICH GLYCOPROTEIN FAMILY PROTEIN
								+		AT3G18140	LST8-1	TRANSDUCIN/WD40 REPEAT-LIKE SUPERFAMILY PROTEIN
								+	Heat shock	AT1G30070		SGS DOMAIN-CONTAINING PROTEIN
								+	Heat shock	AT5G53400	BOB1	HSP20-LIKE CHAPERONES SUPERFAMILY PROTEIN
								+	Translation	AT1G73180	EIF2A	EUKARYOTIC TRANSLATION INITIATION FACTOR EIF2A FAMILY PROTEIN
								+		AT5G06600	UBP12	UBIQUITIN-SPECIFIC PROTEASE 12
								+		AT3G11910	UBP13	UBIQUITIN-SPECIFIC PROTEASE 13
								+	Secretion	AT3G17440	NPSN13, ATNPSN13	NOVEL PLANT SNARE 13
								+	Autophagy	AT3G51130		transmembrane protein
+							+			AT1G09070	SRC2	SOYBEAN GENE REGULATED BY COLD-2
+							+			AT5G45330		decapping 5-like protein
+							+			AT1G55820		lysine-specific demethylase, putative (DUF1296)
+							+			AT5G07970		dentin sialophosphoprotein-like protein
+									BR signaling	AT2G38070	OPL2	OCTOPUS LIKE 2,
+										AT5G07240	IQD24	IQ-DOMAIN 24
+										AT5G02600	NAKR1	HEAVY METAL TRANSPORT/DETOXIFICATION SUPERFAMILY PROTEIN
+										AT3G22190	IQD5	IQ-DOMAIN 5
+									BR signaling	AT3G23750	BARK1	LEUCINE-RICH REPEAT PROTEIN KINASE FAMILY PROTEIN
+										AT5G07910		LEUCINE-RICH REPEAT (LRR) FAMILY PROTEIN
+										AT3G55770	WLIM2B	GATA TYPE ZINC FINGER TRANSCRIPTION FACTOR FAMILY PROTEIN
+										AT1G09270	IMPA-4	IMPORTIN ALPHA ISOFORM 4
+										AT3G52920		transcriptional activator (DUF662);
+										AT1G52730		TRANSDUCIN/WD40 REPEAT-LIKE SUPERFAMILY PROTEIN
+										AT3G19370		filament-like protein (DUF869
+										AT1G08600	ATRX, CHR20	P-LOOP CONTAINING NUCLEOSIDE TRIPHOSPHATE HYDROLASES SUPERFAMILY PROTEIN
+										AT1G71880	SUC1, ATSUC1	SUCROSE-PROTON SYMPORTER 1
+										AT5G08010		UNKNOWN PROTEIN;BEST ARABIDOPSIS THALIANA PROTEIN MATCH IS: UNKNOWN PROTEIN (TAIR:AT5G61040
+										AT3G26600	ARO4	ARMADILLO REPEAT ONLY 4
+										AT3G49260	iqd21	IQ-DOMAIN 21
+										AT5G67470	ATFH6, FH6	FORMIN HOMOLOG 6
+										AT2G37970	SOUL-1	SOUL HEME-BINDING FAMILY PROTEIN
+										AT5G53330		UBIQUITIN-ASSOCIATED/TRANSLATION ELONGATION FACTOR EF1B PROTEIN
+										AT5G16720	MYOB3	MYOSIN BINDING PROTEIN 3
+										AT3G01540	DRH1, ATDRH1	DEAD BOX RNA HELICASE 1
+										AT3G01560	FLOE3	proline-rich receptor-like kinase, putative (DUF1421)
+										AT2G17390	AKR2B	ANKYRIN REPEAT-CONTAINING 2B
+										AT5G11500		coiled-coil protein
+										AT5G41620		intracellular protein transporter USO1-like protein
+										AT2G03440	NRP1, ATNRP1	NODULIN-RELATED PROTEIN 1
+										AT1G50500	HIT1, ATVPS53, VPS53	MEMBRANE TRAFFICKING VPS53 FAMILY PROTEIN
+										AT4G37300	MEE59	MATERNAL EFFECT EMBRYO ARREST 59
+										AT2G37040	PAL1, ATPAL1	PHE AMMONIA LYASE 1
+										AT5G64130		CAMP-REGULATED PHOSPHOPROTEIN 19-RELATED PROTEIN
+										AT5G59700		PROTEIN KINASE SUPERFAMILY PROTEIN
+										AT1G12310		CALCIUM-BINDING EF-HAND FAMILY PROTEIN
+										AT2G45620	URT1	NUCLEOTIDYLTRANSFERASE FAMILY PROTEIN
+										AT5G43880		methyl-coenzyme M reductase II subunit gamma, putative (DUF3741)
+										AT4G36520		AUXILIN-LIKE4
+										AT1G35780		N-lysine methyltransferase
+										AT1G33520	MOS2	MODIFIER OF SNC1
+										AT1G23710		hypothetical protein (DUF1645)
+										AT4G22150	PUX3	PLANT UBX DOMAIN-CONTAINING PROTEIN 3
+										AT5G37475		Translation initiation factor eIF3 subunit
+										AT2G42280	AKS3, FBH4	ABA-RESPONSIVE KINASE SUBSTRATE 3
+										AT3G53620	PPA4	PYROPHOSPHORYLASE 4
+										AT5G18400	DRE2	HOMOLOG OF YEAST DRE2
+										AT5G24460		RING-H2 zinc finger protein
+										AT1G68910	WIT2	WPP DOMAIN-INTERACTING PROTEIN 2
+										AT4G24800	ECIP1	EIN2 C-TERMINUS INTERACTING PROTEIN 1
+										AT5G24710	TWD40-2	TRANSDUCIN/WD40-2 PROTIEN
+										AT2G26590	RPN13	REGULATORY PARTICLE NON-ATPASE 13
							+			AT1G54490	AIN1, ATXRN4, EIN5	ETHYLENE INSENSITIVE 5
										AT1G06700		PROTEIN KINASE SUPERFAMILY PROTEIN
										AT2G39420	MAGL8	ALPHA/BETA-HYDROLASES SUPERFAMILY PROTEIN
										AT2G25950		PROTEIN OF UNKNOWN FUNCTION (DUF1000)
										AT5G23510		UNKNOWN PROTEIN;BEST ARABIDOPSIS THALIANA PROTEIN MATCH IS: UNKNOWN PROTEIN (TAIR:AT5G23490
										AT4G32690	GLB3, ATGLB3	HEMOGLOBIN 3
										AT5G09680	RLF	REDUCED LATERAL ROOT FORMATION
										AT4G36470		S-ADENOSYL-L-METHIONINE-DEPENDENT METHYLTRANSFERASES SUPERFAMILY PROTEIN
										AT5G06260	OXR3	TLD-DOMAIN CONTAINING NUCLEOLAR PROTEIN
										AT5G13710	SMT1, CPH	STEROL METHYLTRANSFERASE 1
										AT2G40650	PRP38	PRP38 FAMILY PROTEIN
										AT1G12200		FLAVIN-BINDING MONOOXYGENASE FAMILY PROTEIN
										AT3G16760		TETRATRICOPEPTIDE REPEAT (TPR)-LIKE SUPERFAMILY PROTEIN
										AT5G15970	KIN2	STRESS-RESPONSIVE PROTEIN (KIN2) / STRESS-INDUCED PROTEIN (KIN2) / COLD-RESPONSIVE PROTEIN (COR6
										AT3G53260	PAL2, ATPAL2	PHENYLALANINE AMMONIA-LYASE 2
										AT2G20630	PIA1	PP2C INDUCED BY AVRRPM1
										AT4G33580	ATBCA5, BCA5	BETA CARBONIC ANHYDRASE 5
										AT4G33945		ARM REPEAT SUPERFAMILY PROTEIN
										AT3G10340	PAL4	PHENYLALANINE AMMONIA-LYASE 4
										AT5G24940		PROTEIN PHOSPHATASE 2C FAMILY PROTEIN
										AT5G15960	KIN1	STRESS-RESPONSIVE PROTEIN (KIN1) / STRESS-INDUCED PROTEIN (KIN1)
										AT5G10740		PROTEIN PHOSPHATASE 2C FAMILY PROTEIN
										AT5G61350	CAP1, ERU, ERULUS	PROTEIN KINASE SUPERFAMILY PROTEIN
										AT1G27660	PFA5	PERICYCLE FACTOR TYPE-A 5
										AT1G22710	ATSUC2, SUT1	ARABIDOPSIS THALIANA SUCROSE-PROTON SYMPORTER 2
										AT1G70750	MYOB2	MYOSIN BINDING PROTEIN 2
										AT1G02750		Drought-responsive family protein
										AT5G47710		Calcium-dependent lipid-binding (CaLB domain) family protein
										AT1G50370	FYPP1	FLOWER- SPECIFIC, PHYTOCHROME-ASSOCIATED PROTEIN PHOSPHATASE 1
										AT3G12400	ELC;VPS23A	VACUOLAR PROTEIN SORTING 23A
										AT5G43130	TAF4B	TBP-ASSOCIATED FACTOR 4B
										AT3G53120	VPS37-1
										AT1G24050		RNA-processing, Lsm domain-containing protein
										AT5G63905		transmembrane protein
										AT1G07530	GRAS2, SCL14	ARABIDOPSIS THALIANA GRAS (GAI, RGA, SCR) 2, SCARECROW-LIKE 14
										AT5G16760	ATITPK1	INOSITOL 1,3,4-TRISPHOSPHATE 5/6-KINASE FAMILY PROTEIN
										AT1G73840	ESP1	ENHANCED SILENCING PHENOTYPE 1
										AT1G02330	CSU2	COP1 SUPPRESSOR 2
										AT1G72010	TCP22	TCP DOMAIN PROTEIN 22
										AT1G28960	ATNUDT15, ATNUDX15	ARABIDOPSIS THALIANA NUDIX HYDROLASE HOMOLOG 15
										AT3G25230	FKBP62, ROF1	FK506 BINDING PROTEIN 62
										AT5G04230	PAL3	PHENYL ALANINE AMMONIA-LYASE 3
										AT5G28050		CYTIDINE/DEOXYCYTIDYLATE DEAMINASE FAMILY PROTEIN
										AT2G38240	JAO4, JOX4	JASMONIC ACID OXIDASE 4
										AT1G16470	PAB1	PROTEASOME SUBUNIT PAB1

## Sheet: Dataset 1B
Supplemental Data. Kim et al. (2023). Plant Cell
Supplemental Dataset 1B. List of the 14N/15N signal ratios of four repeat experiments of the BIN2-TurboID TbPL-MS experiments.
BIN2/YFP_1	YFP/BIN2_2	BIN2/YFP_2	YFP/BIN2_2	Gene Name	Protein Description	Acc #
28.6	0.05	20.1	NaN		GYF DOMAIN-CONTAINING PROTEIN	AT1G24300.2
44.7	0.04	24.8	0.04		GYF DOMAIN-CONTAINING PROTEIN	AT1G27430.1
1.17	1.36	1.28	0.85	MCCA	METHYLCROTONYL-COA CARBOXYLASE ALPHA CHAIN, MITOCHONDRIAL / 3-METHYLCROTONYL-COA CARBOXYLASE 1 (MCCA)	AT1G03090.2
7.63	0.17	7.84	0.13	SAC9	SACI HOMOLOGY DOMAIN-CONTAINING PROTEIN / WW DOMAIN-CONTAINING PROTEIN	AT3G59770.1
66	0.01	34.6	0.03		PROTEIN KINASE SUPERFAMILY PROTEIN	AT1G73460.1
73.9	0.02	33.1	0.03		PROTEIN KINASE SUPERFAMILY PROTEIN	AT1G73450.1
46.5	0.01	43.5	0.04		PROTEIN KINASE SUPERFAMILY PROTEIN	AT3G17750.1
3.7	NaN	NaN	NaN		PROTEIN KINASE SUPERFAMILY PROTEIN	AT2G40120.1
40.5	0.02	33.8	0.01	PHOT1, NPH1, JK224, RPT1	PHOTOTROPIN 1	AT3G45780.1
28.7	0.03	19.7	0.03	PHOT2, NPL1	PHOTOTROPIN 2	AT5G58140.1
28.7	0.03	19.7	0.03	PHOT2, NPL1	PHOTOTROPIN 2	AT5G58140.2
29.7	0.04	22.9	0.03	PHOT2, NPL1	PHOTOTROPIN 2	AT5G58140.3
28.7	0.04	29.5	0.03	PHOT2, NPL1	PHOTOTROPIN 2	AT5G58140.4
15.5	0.2	16.6	0.04		GYF DOMAIN-CONTAINING PROTEIN	AT5G42950.1
6.36	0.2	6.26	0.15	Hop1	STRESS-INDUCIBLE PROTEIN, PUTATIVE	AT1G12270.1
6.25	0.17	5.68	0.14	Hop2	STRESS-INDUCIBLE PROTEIN, PUTATIVE	AT1G62740.1
4.6	0.22	3.87	0.24	PAL1, ATPAL1	PHE AMMONIA LYASE 1	AT2G37040.1
4.98	0.2	3.9	0.28	PAL2, ATPAL2	PHENYLALANINE AMMONIA-LYASE 2	AT3G53260.1
3.63	0.21	3.37	0.29	PAL4	PHENYLALANINE AMMONIA-LYASE 4	AT3G10340.1
3.86	NaN	3.36	0.32	PAL3, ATPAL3	PHENYL ALANINE AMMONIA-LYASE 3	AT5G04230.1
3.86	NaN	3.36	0.32	PAL3	PHENYL ALANINE AMMONIA-LYASE 3	AT5G04230.2
4.87	0.24	6.74	0.14	TOC159, TOC86, PPI2, TOC160, ATTOC159	TRANSLOCON AT THE OUTER ENVELOPE MEMBRANE OF CHLOROPLASTS 159	AT4G02510.1
26.9	0.04	24.9	0.05		CALCIUM-BINDING EF HAND FAMILY PROTEIN	AT1G20760.1
53.2	0.03	22.6	0.04	PATL1	PATELLIN 1	AT1G72150.1
13.1	0.05	11.2	0.1	PATL2	PATELLIN 2	AT1G22530.1
15.9	0.08	12.4	0.05	HAC1, PCAT2, ATHPCAT2, ATHAC1	HISTONE ACETYLTRANSFERASE OF THE CBP FAMILY 1	AT1G79000.1
28.2	0.04	23.6	0.04		CALCIUM-BINDING EF HAND FAMILY PROTEIN	AT1G21630.1
9.28	0.14	7.89	0.13	ADL1C, ADL5, DRP1C, DL1C	DYNAMIN-LIKE 1C	AT1G14830.1
9.88	0.12	5.53	0.18	ADL1, ADL1A, AG68, DRP1A, RSW9, DL1	DYNAMIN-LIKE PROTEIN	AT5G42080.1
9.88	0.12	5.73	NaN	DL1	DYNAMIN-LIKE PROTEIN	AT5G42080.3
9.3	0.12	5.47	NaN	ADL1, ADL1A, AG68, DRP1A, DL1	DYNAMIN-LIKE PROTEIN	AT5G42080.2
79.2	0.01	26.9	0.02		LEUCINE-RICH REPEAT TRANSMEMBRANE PROTEIN KINASE	AT3G14840.2
31.9	0.02	NaN	0.06		LEUCINE-RICH REPEAT TRANSMEMBRANE PROTEIN KINASE	AT1G53440.1
12.4	0.02	13.8	0.06		LEUCINE-RICH REPEAT TRANSMEMBRANE PROTEIN KINASE	AT1G53430.1
12.4	0.02	NaN	0.06		LEUCINE-RICH REPEAT TRANSMEMBRANE PROTEIN KINASE	AT1G53430.2
80.5	0.03	3.07	0.05		PROTEIN KINASE SUPERFAMILY PROTEIN	AT2G07180.1
80.5	0.03	NaN	NaN		PROTEIN KINASE SUPERFAMILY PROTEIN	AT2G07180.2
24.9	0.01	NaN	NaN	APK1B, PK1B	PROTEIN KINASE 1B	AT2G28930.1
24.9	0.01	NaN	NaN	APK1B, PK1B	PROTEIN KINASE 1B	AT2G28930.2
24.9	0.01	NaN	NaN	APK1B, PK1B	PROTEIN KINASE 1B	AT2G28930.3
66.3	NaN	NaN	NaN		LEUCINE-RICH REPEAT TRANSMEMBRANE PROTEIN KINASE	AT1G53420.1
73.1	0.01	NaN	NaN	APK1A, APK1	PROTEIN KINASE SUPERFAMILY PROTEIN	AT1G07570.1
73.1	0.01	NaN	NaN	APK1A, APK1	PROTEIN KINASE SUPERFAMILY PROTEIN	AT1G07570.2
73.1	0.01	NaN	NaN	APK1A	PROTEIN KINASE SUPERFAMILY PROTEIN	AT1G07570.3
13.9	NaN	NaN	NaN		PROTEIN KINASE SUPERFAMILY PROTEIN	AT3G01300.1
13.9	NaN	NaN	NaN		PROTEIN KINASE SUPERFAMILY PROTEIN	AT3G28690.1
13.9	NaN	NaN	NaN		PROTEIN KINASE SUPERFAMILY PROTEIN	AT3G28690.2
37	NaN	NaN	NaN		PROTEIN KINASE SUPERFAMILY PROTEIN	AT3G59110.1
14.6	NaN	NaN	NaN		PROTEIN KINASE SUPERFAMILY PROTEIN	AT2G42960.1
31.3	NaN	NaN	NaN		PROTEIN KINASE SUPERFAMILY PROTEIN	AT2G05940.1
3.53	NaN	NaN	NaN		PROTEIN KINASE SUPERFAMILY PROTEIN	AT1G76370.1
1.1	1.22	1.28	0.86	MCCB	3-METHYLCROTONYL-COA CARBOXYLASE	AT4G34030.1
4.41	0.22	4.84	0.2		KH DOMAIN-CONTAINING PROTEIN	AT2G25970.1
2.92	0.49	2.76	0.36	PLDALPHA1, PLD	PHOSPHOLIPASE D ALPHA 1	AT3G15730.1
2.74	NaN	NaN	NaN	PLDALPHA2	PHOSPHOLIPASE D ALPHA 2	AT1G52570.1
21.5	0.06	13.1	0.07		CHAPERONE DNAJ-DOMAIN SUPERFAMILY PROTEIN	AT4G12770.1
23.8	0.07	17.6	0.06		CHAPERONE DNAJ-DOMAIN SUPERFAMILY PROTEIN	AT4G12780.1
22.4	0.07	18	0.07		CHAPERONE DNAJ-DOMAIN SUPERFAMILY PROTEIN	AT4G12780.2
2.13	1.05	1.57	0.82	EIF4A1, RH4, TIF4A1	EUKARYOTIC TRANSLATION INITIATION FACTOR 4A1	AT3G13920.1
2.13	NaN	NaN	0.83	EIF4A1, RH4, TIF4A1	EUKARYOTIC TRANSLATION INITIATION FACTOR 4A1	AT3G13920.3
2.13	NaN	NaN	0.83	EIF4A1	EUKARYOTIC TRANSLATION INITIATION FACTOR 4A1	AT3G13920.4
2.42	NaN	NaN	0.82	EIF4A1, RH4, TIF4A1	EUKARYOTIC TRANSLATION INITIATION FACTOR 4A1	AT3G13920.2
11.8	0.08	12.2	0.06		UNKNOWN PROTEIN;FUNCTIONS IN: MOLECULAR_FUNCTION UNKNOWN;INVOLVED IN: BIOLOGICAL_PROCESS UNKNOWN;LOCATED IN: CELLULAR_COMPONENT UNKNOWN;EXPRESSED IN: 24 PLANT STRUCTURES;EXPRESSED DURING: 15 GROWTH STAGES;HAS 1744 BLAST HITS TO 1308 PROTEINS IN 219 SPECIES: ARCHAE - 0;BACTERIA - 241;METAZOA - 793;FUNGI - 253;PLANTS - 108;VIRUSES - 0;OTHER EUKARYOTES - 349 (SOURCE: NCBI BLINK).	AT4G01290.1
1.16	1.49	1.4	0.8	ACC1, AT-ACC1, EMB22, GK, PAS3	ACETYL-COA CARBOXYLASE 1	AT1G36160.1
47.3	0.01	20.2	0.03	HERK1	HERCULES RECEPTOR KINASE 1	AT3G46290.1
47.6	0.02	9.05	0.08	FER	MALECTIN/RECEPTOR-LIKE PROTEIN KINASE FAMILY PROTEIN	AT3G51550.1
40.4	0.02	8.51	0.07		LEUCINE-RICH REPEAT PROTEIN KINASE FAMILY PROTEIN	AT5G49760.1
34.7	0.03	NaN	0.08		PROTEIN KINASE SUPERFAMILY PROTEIN	AT5G59700.1
9.11	NaN	NaN	NaN	HERK2	HERCULES RECEPTOR KINASE 2	AT1G30570.1
100	0.02	NaN	NaN	ANX1	MALECTIN/RECEPTOR-LIKE PROTEIN KINASE FAMILY PROTEIN	AT3G04690.1
100	0.02	NaN	NaN	ANX2	MALECTIN/RECEPTOR-LIKE PROTEIN KINASE FAMILY PROTEIN	AT5G28680.1
100	0.02	NaN	0.19		PROTEIN KINASE SUPERFAMILY PROTEIN	AT5G61350.1
43.4	NaN	NaN	0.08		PROTEIN KINASE SUPERFAMILY PROTEIN	AT5G24010.1
43.6	NaN	NaN	NaN		LEUCINE-RICH REPEAT PROTEIN KINASE FAMILY PROTEIN	AT1G79620.1
43.6	NaN	NaN	NaN		LEUCINE-RICH REPEAT PROTEIN KINASE FAMILY PROTEIN	AT5G49770.1
28.6	0.04	24.4	0.04		ENTH/ANTH/VHS SUPERFAMILY PROTEIN	AT4G32285.1
27.3	0.03	24.8	0.04		EPSIN N-TERMINAL HOMOLOGY (ENTH) DOMAIN-CONTAINING PROTEIN / CLATHRIN ASSEMBLY PROTEIN-RELATED	AT2G25430.1
2.75	0.53	1.95	0.53	HSC70-1, HSP70-1, AT-HSC70-1, HSC70	HEAT SHOCK COGNATE PROTEIN 70-1	AT5G02500.1
2.85	0.51	1.83	0.49		HEAT SHOCK PROTEIN 70 (HSP 70) FAMILY PROTEIN	AT3G09440.1
2.85	0.51	1.83	0.49		HEAT SHOCK PROTEIN 70 (HSP 70) FAMILY PROTEIN	AT3G09440.2
2.85	0.5	1.73	0.53		HEAT SHOCK PROTEIN 70 (HSP 70) FAMILY PROTEIN	AT5G02490.1
2.75	NaN	NaN	0.54	ERD2, HSP70T-1	HEAT SHOCK PROTEIN 70 (HSP 70) FAMILY PROTEIN	AT1G56410.1
1.25	NaN	1.24	0.88	BIP, BIP2	HEAT SHOCK PROTEIN 70 (HSP 70) FAMILY PROTEIN	AT5G42020.1
1.25	NaN	1.24	0.91	BIP	HEAT SHOCK PROTEIN 70 (HSP 70) FAMILY PROTEIN	AT5G42020.2
1.26	NaN	1.22	0.91	BIP1	HEAT SHOCK PROTEIN 70 (HSP 70) FAMILY PROTEIN	AT5G28540.1
2.27	0.79	1.36	0.98	mtHsc70-1	MITOCHONDRIAL HEAT SHOCK PROTEIN 70-1	AT4G37910.1
1.39	0.79	1.35	0.84	MTHSC70-2, HSC70-5	MITOCHONDRIAL HSO70 2	AT5G09590.1
33.8	0.02	24.2	0.04		PLANT PROTEIN OF UNKNOWN FUNCTION (DUF827)	AT1G65010.1
34.5	0.13	32.2	0.02	CIP7	COP1-INTERACTING PROTEIN 7	AT4G27430.1
26.7	0.04	26.2	0.06	EIN2, PIR2, CKR1, ERA3, ORE3, ORE2, ATEIN2	NRAMP METAL ION TRANSPORTER FAMILY PROTEIN	AT5G03280.1
26.9	0.03	25.5	0.04		SIT4 PHOSPHATASE-ASSOCIATED FAMILY PROTEIN	AT1G07990.1
8.24	0.09	11.9	0.05		SIT4 PHOSPHATASE-ASSOCIATED FAMILY PROTEIN	AT3G45190.1
50.4	0.15	16	0.06		SIT4 PHOSPHATASE-ASSOCIATED FAMILY PROTEIN	AT2G28360.1
19.4	0.07	13.9	0.07		UBIQUITIN-ASSOCIATED/TRANSLATION ELONGATION FACTOR EF1B PROTEIN	AT5G53330.1
3.87	0.3	2.45	0.39	MTHFR2	METHYLENETETRAHYDROFOLATE REDUCTASE 2	AT2G44160.1
4.17	0.34	2.67	0.39	MTHFR1	METHYLENETETRAHYDROFOLATE REDUCTASE 1	AT3G59970.3
4.2	0.39	NaN	NaN	MTHFR1	METHYLENETETRAHYDROFOLATE REDUCTASE 1	AT3G59970.1
4.2	0.39	NaN	NaN	MTHFR1	METHYLENETETRAHYDROFOLATE REDUCTASE 1	AT3G59970.2
15.3	0.11	NaN	NaN		PROTEIN KINASE SUPERFAMILY PROTEIN	AT2G32850.2
6.51	0.19	6.26	0.14	EIF4B2	EUKARYOTIC INITIATION FACTOR 4B2	AT1G13020.1
5.94	0.23	11.7	0.13	EIF4B1	EUKARYOTIC TRANSLATION INITIATION FACTOR 4B1	AT3G26400.1
100	0.01	32.2	0.04	ATPERK1, PERK1	PROLINE EXTENSIN-LIKE RECEPTOR KINASE 1	AT3G24550.1
3.12	0.47	NaN	NaN		ATPASE, V1 COMPLEX, SUBUNIT B PROTEIN	AT1G20260.1
72.6	0.01	25.9	0.02		GALACTOSE OXIDASE/KELCH REPEAT SUPERFAMILY PROTEIN	AT5G18590.1
1.7	0.97	1.55	0.79	LOS1	RIBOSOMAL PROTEIN S5/ELONGATION FACTOR G/III/V FAMILY PROTEIN	AT1G56070.1
31.9	NaN	17.6	0.06	ZIGA4	ARF GAP-LIKE ZINC FINGER-CONTAINING PROTEIN ZIGA4	AT1G08680.2
15	0.07	10.8	0.1	DRH1, ATDRH1	DEAD BOX RNA HELICASE 1	AT3G01540.1
4	NaN	NaN	NaN		DEAD BOX RNA HELICASE FAMILY PROTEIN	AT3G06480.1
5.09	NaN	NaN	NaN		DEA(D/H)-BOX RNA HELICASE FAMILY PROTEIN	AT3G58510.1
5.09	NaN	NaN	NaN		DEA(D/H)-BOX RNA HELICASE FAMILY PROTEIN	AT3G58510.2
5.09	NaN	NaN	NaN		DEA(D/H)-BOX RNA HELICASE FAMILY PROTEIN	AT3G58510.3
26	0.02	32.4	0.03		COP1-INTERACTING PROTEIN-RELATED	AT1G72410.1
21	0.04	36.9	0.05	PGP20	P-GLYCOPROTEIN 20	AT3G55320.1
9.11	0.03	38.2	0.04	PGP6	P-GLYCOPROTEIN 6	AT2G39480.1
5.76	0.24	4.76	0.19		INVOLVED IN RESPONSE TO SALT STRESS. KNOCKOUT MUTANTS ARE HYPERSENSITIVE TO SALT STRESS.	AT1G13930.1
30.5	0.06	18.6	0.06		SEC14P-LIKE PHOSPHATIDYLINOSITOL TRANSFER FAMILY PROTEIN	AT1G72160.1
26.4	0.01	12.7	0.06	SEU	SEUSS TRANSCRIPTIONAL CO-REGULATOR	AT1G43850.1
97.9	0.01	39.9	0.06		PROTEIN KINASE SUPERFAMILY PROTEIN	AT5G50000.1
97.9	0.01	29.1	0.12		PROTEIN KINASE SUPERFAMILY PROTEIN	AT3G01490.1
41	0.02	16	0.03	ATMRK1	PROTEIN KINASE SUPERFAMILY PROTEIN	AT3G63260.1
36.3	0.02	16.7	NaN	ATMRK1	PROTEIN KINASE SUPERFAMILY PROTEIN	AT3G63260.2
58.7	0.02	25.4	NaN		PROTEIN KINASE SUPERFAMILY PROTEIN	AT4G31170.1
58.7	NaN	25.4	NaN		PROTEIN KINASE SUPERFAMILY PROTEIN	AT4G31170.2
58.7	NaN	25.4	NaN		PROTEIN KINASE SUPERFAMILY PROTEIN	AT4G31170.3
58.7	NaN	25.4	NaN		PROTEIN KINASE SUPERFAMILY PROTEIN	AT4G31170.4
100	0.11	16.1	0.08		PROTEIN KINASE SUPERFAMILY PROTEIN	AT2G24360.1
26.8	NaN	NaN	NaN		PROTEIN KINASE SUPERFAMILY PROTEIN	AT3G22750.1
58.3	NaN	NaN	NaN	CRK16	CYSTEINE-RICH RLK (RECEPTOR-LIKE PROTEIN KINASE) 16	AT4G23240.1
3.3	0.31	5.24	0.21	ATPPC2, PPC2	PHOSPHOENOLPYRUVATE CARBOXYLASE 2	AT2G42600.1
2.4	0.76	3.26	0.33	ATPPC1, PEPC1, ATPEPC1, PPC1	PHOSPHOENOLPYRUVATE CARBOXYLASE 1	AT1G53310.1
2.4	0.76	3.26	0.33	ATPPC1, PEPC1, ATPEPC1, PPC1	PHOSPHOENOLPYRUVATE CARBOXYLASE 1	AT1G53310.2
2.4	0.76	3.26	0.33	ATPPC1, PEPC1, ATPEPC1, PPC1	PHOSPHOENOLPYRUVATE CARBOXYLASE 1	AT1G53310.3
2.14	0.76	2.87	0.36	ATPPC3, PPC3	PHOSPHOENOLPYRUVATE CARBOXYLASE 3	AT3G14940.1
9.25	0.1	2.95	0.35	PEN3, PDR8, ATPDR8, ABCG36, ATABCG36	ABC-2 AND PLANT PDR ABC-TYPE TRANSPORTER FAMILY PROTEIN	AT1G59870.1
17.9	0.05	16.9	0.06	PMI1	PLASTID MOVEMENT IMPAIRED1	AT1G42550.1
20	0.05	21	0.03		CCCH-TYPE ZINC FINGER PROTEIN WITH ARM REPEAT DOMAIN	AT2G41900.1
100	0.01	58.8	0.02	SYP132, ATSYP132	SYNTAXIN OF PLANTS 132	AT5G08080.1
31.5	0.02	33.7	0.04	EMB71, YDA, MAPKKK4	PROTEIN KINASE SUPERFAMILY PROTEIN	AT1G63700.1
1.87	0.83	1.38	0.77	GAPA, GAPA-1	GLYCERALDEHYDE 3-PHOSPHATE DEHYDROGENASE A SUBUNIT	AT3G26650.1
1.84	0.88	1.37	0.78	GAPA-2	GLYCERALDEHYDE 3-PHOSPHATE DEHYDROGENASE A SUBUNIT 2	AT1G12900.1
1.84	0.88	1.37	0.78	GAPA-2	GLYCERALDEHYDE 3-PHOSPHATE DEHYDROGENASE A SUBUNIT 2	AT1G12900.3
1.84	0.88	1.37	0.78	GAPA-2	GLYCERALDEHYDE 3-PHOSPHATE DEHYDROGENASE A SUBUNIT 2	AT1G12900.4
1.89	0.89	1.43	0.81	GAPB	GLYCERALDEHYDE-3-PHOSPHATE DEHYDROGENASE B SUBUNIT	AT1G42970.1
38	0.01	21.8	0.03		UBIQUITIN-SPECIFIC PROTEASE FAMILY C19-RELATED PROTEIN	AT1G78880.1
18.2	0.02	17.8	0.02		UBIQUITIN-SPECIFIC PROTEASE FAMILY C19-RELATED PROTEIN	AT1G16860.1
26.4	0.03	25.2	0.03		TETRATRICOPEPTIDE REPEAT (TPR)-LIKE SUPERFAMILY PROTEIN	AT4G10840.1
9.92	0.12	8.54	0.11		RING/FYVE/PHD ZINC FINGER SUPERFAMILY PROTEIN	AT1G20110.1
75.4	0.03	14.3	0.04		REMORIN FAMILY PROTEIN	AT2G02170.1
23.3	0.02	33.9	0.03		REMORIN FAMILY PROTEIN	AT1G30320.1
93.2	0.03	28	0.05		PROTEIN OF UNKNOWN FUNCTION (DUF668)	AT5G08660.1
32.4	0.01	11.6	0.48	NPH3, RPT3, JK218	PHOTOTROPIC-RESPONSIVE NPH3 FAMILY PROTEIN	AT5G64330.1
1.06	1.13	1.25	0.85	CAC1, CAC1A, BCCP, BCCP1	CHLOROPLASTIC ACETYLCOENZYME A CARBOXYLASE 1	AT5G16390.1
1.17	1.09	1.29	1	BCCP2, CAC1-B	BIOTIN CARBOXYL CARRIER PROTEIN 2	AT5G15530.1
8.65	0.13	7.02	0.15	VCS	TRANSDUCIN/WD40 REPEAT-LIKE SUPERFAMILY PROTEIN	AT3G13300.1
10.8	0.1	8.37	0.14	VCR	VARICOSE-RELATED	AT3G13290.1
16.7	0.04	7.52	0.06		UNKNOWN PROTEIN;CONTAINS INTERPRO DOMAIN/S: PROTEIN OF UNKNOWN FUNCTION DUF408 (INTERPRO:IPR007308);HAS 35333 BLAST HITS TO 34131 PROTEINS IN 2444 SPECIES: ARCHAE - 798;BACTERIA - 22429;METAZOA - 974;FUNGI - 991;PLANTS - 531;VIRUSES - 0;OTHER EUKARYOTES - 9610 (SOURCE: NCBI BLINK).	AT5G26760.2
16.7	0.04	17.8	0.04	WEB1	PLANT PROTEIN OF UNKNOWN FUNCTION (DUF827)	AT2G26570.1
4.77	0.3	3.24	0.54	AHA2, PMA2, HA2	H(+)-ATPASE 2	AT4G30190.1
5.12	0.31	3.46	0.53	AHA1, PMA, OST2, HA1	H(+)-ATPASE 1	AT2G18960.1
13.2	0.29	3.34	NaN	AHA11, HA11	H(+)-ATPASE 11	AT5G62670.1
4.77	0.3	NaN	0.54	AHA3, ATAHA3, HA3	H(+)-ATPASE 3	AT5G57350.1
4.77	0.3	NaN	0.54	HA3	H(+)-ATPASE 3	AT5G57350.2
4.53	NaN	NaN	NaN	AHA6, HA6	H(+)-ATPASE 6	AT2G07560.1
6.08	NaN	NaN	NaN	AHA4, HA4	H(+)-ATPASE 4	AT3G47950.1
6.08	NaN	NaN	NaN	AHA8, HA8	H(+)-ATPASE 8	AT3G42640.1
4.3	NaN	NaN	NaN	AHA9, HA9	H(+)-ATPASE 9	AT1G80660.1
4.3	NaN	NaN	NaN	HA9	H(+)-ATPASE 9	AT1G80660.2
4.15	0.22	NaN	NaN	AHA5, HA5	H(+)-ATPASE 5	AT2G24520.1
7.51	0.13	10.4	0.1		BEST ARABIDOPSIS THALIANA PROTEIN MATCH IS: NUCLEOPORIN-RELATED (TAIR:AT5G20200.1);HAS 61042 BLAST HITS TO 31782 PROTEINS IN 2093 SPECIES: ARCHAE - 202;BACTERIA - 16480;METAZOA - 16017;FUNGI - 12552;PLANTS - 1653;VIRUSES - 629;OTHER EUKARYOTES - 13509 (SOURCE: NCBI BLINK).	AT3G10650.1
13.9	0.07	10.8	0.08	TCH3, ATCAL4	CALCIUM-BINDING EF HAND FAMILY PROTEIN	AT2G41100.1
3.12	0.44	2.41	0.37		FAMILY OF UNKNOWN FUNCTION (DUF662)	AT5G03660.1
9.39	0.13	2.72	0.37		FAMILY OF UNKNOWN FUNCTION (DUF662)	AT3G09980.1
8.5	0.1	5.06	0.16	ASP1, AGD7	ARF-GAP DOMAIN 7	AT2G37550.1
18.7	0.17	4.56	0.16	AGD6	ARF-GAP DOMAIN 6	AT3G53710.1
18.7	0.17	4.56	0.16	AGD6	ARF-GAP DOMAIN 6	AT3G53710.2
92.2	0.03	28.7	0.02	RPT2	PHOTOTROPIC-RESPONSIVE NPH3 FAMILY PROTEIN	AT2G30520.1
2.52	0.53	1.95	0.5		ALDOLASE SUPERFAMILY PROTEIN	AT3G52930.1
2.78	0.51	2.48	0.4		ALDOLASE SUPERFAMILY PROTEIN	AT2G36460.1
2.78	0.51	2.31	0.43		ALDOLASE SUPERFAMILY PROTEIN	AT2G36460.2
1.87	NaN	2.89	0.37		ALDOLASE SUPERFAMILY PROTEIN	AT4G26530.1
1.87	NaN	2.89	0.37		ALDOLASE SUPERFAMILY PROTEIN	AT4G26530.2
1.24	1.06	NaN	0.99	ACT8	ACTIN 8	AT1G49240.1
1.28	1.02	1.25	0.94	ACT7	ACTIN 7	AT5G09810.1
1.29	0.92	1.28	1.2	ACT11	ACTIN-11	AT3G12110.1
1.29	0.92	1.24	1	ACT12	ACTIN-12	AT3G46520.1
1.29	0.92	1.24	1	ACT4	ACTIN 4	AT5G59370.1
1.29	0.92	1.24	1	ACT4	ACTIN 4	AT5G59370.2
1.29	1.06	1.24	0.99	ACT1, AAc1	ACTIN 1	AT2G37620.1
1.29	1.06	1.24	0.99	ACT1, AAc1	ACTIN 1	AT2G37620.2
1.29	1.06	1.24	0.99	ACT3	ACTIN 3	AT3G53750.1
1.45	NaN	1.24	1.52		ACTIN-LIKE ATPASE SUPERFAMILY PROTEIN	AT2G42100.1
12.9	0.08	11.4	0.07		UBIQUITIN FAMILY PROTEIN	AT3G13235.1
1.33	1.17	1.25	0.9	GAPC, GAPC-1, GAPC1	GLYCERALDEHYDE-3-PHOSPHATE DEHYDROGENASE C SUBUNIT 1	AT3G04120.1
0.77	NaN	1.23	0.9	GAPCP-2	GLYCERALDEHYDE-3-PHOSPHATE DEHYDROGENASE OF PLASTID 2	AT1G16300.1
0.77	NaN	1.23	0.86	GAPCP-1	GLYCERALDEHYDE-3-PHOSPHATE DEHYDROGENASE OF PLASTID 1	AT1G79530.1
25.5	0.05	22.2	0.07		PROTEIN KINASE SUPERFAMILY PROTEIN	AT5G14720.1
49.3	0.03	13.2	0.04	PCFS4	PCF11P-SIMILAR PROTEIN 4	AT4G04885.1
100	0.01	37.5	0.01	BIN2, DWF12, UCU1, ATSK21, SK21	PROTEIN KINASE SUPERFAMILY PROTEIN	AT4G18710.1
20.3	0.01	NaN	NaN	ATSK12	PROTEIN KINASE SUPERFAMILY PROTEIN	AT3G05840.1
20.3	0.01	NaN	NaN	ATSK12	PROTEIN KINASE SUPERFAMILY PROTEIN	AT3G05840.2
13.3	0.01	NaN	NaN	ATSK13, SK13	SHAGGY-LIKE KINASE 13	AT5G14640.1
13.3	0.01	NaN	NaN	ATSK11, SK 11	SHAGGY-RELATED KINASE 11	AT5G26751.1
5.83	0.02	NaN	NaN	ATSK32, ASKTHETA, SK32	SHAGGY-LIKE PROTEIN KINASE 32	AT4G00720.1
5.01	0.02	NaN	NaN		PROTEIN KINASE SUPERFAMILY PROTEIN	AT3G61160.1
5.01	0.02	NaN	NaN		PROTEIN KINASE SUPERFAMILY PROTEIN	AT3G61160.2
6.59	0.16	7.07	0.14		OCTICOSAPEPTIDE/PHOX/BEM1P FAMILY PROTEIN	AT5G09620.1
7.8	0.17	6.46	0.15		OCTICOSAPEPTIDE/PHOX/BEM1P FAMILY PROTEIN	AT5G64430.1
32.6	0.04	26.1	0.1		DOMAIN OF UNKNOWN FUNCTION (DUF966)	AT2G28150.1
4.1	0.27	4.29	0.24	eIFiso4G1	MIF4G DOMAIN-CONTAINING PROTEIN / MA3 DOMAIN-CONTAINING PROTEIN	AT5G57870.1
14.1	0.01	16.5	0.03	AN	NAD(P)-BINDING ROSSMANN-FOLD SUPERFAMILY PROTEIN	AT1G01510.1
32.7	0.05	12.3	0.08		HSP40/DNAJ PEPTIDE-BINDING PROTEIN	AT2G20550.1
26	0.1	15.6	0.07	NEDD1	TRANSDUCIN/WD40 REPEAT-LIKE SUPERFAMILY PROTEIN	AT5G05970.1
7.08	0.14	9.16	0.12	AKR2, AFT, AKR2A	ANKYRIN REPEAT-CONTAINING PROTEIN 2	AT4G35450.1
7.86	0.11	5.8	0.13	AKR2B	ANKYRIN REPEAT-CONTAINING 2B	AT2G17390.1
40.5	0.01	12.1	NaN		PROTEIN OF UNKNOWN FUNCTION (DUF3133)	AT3G56410.2
27.1	0.01	88.4	0.01		PROTEIN KINASE SUPERFAMILY PROTEIN	AT3G15220.1
1.46	0.79	1.2	0.95	ATRAB8D, ATRABE1B, RABE1b	RAB GTPASE HOMOLOG E1B	AT4G20360.1
23.4	0.08	11.1	0.09	WSIP1, TPL	TRANSDUCIN FAMILY PROTEIN / WD-40 REPEAT FAMILY PROTEIN	AT1G15750.1
19.5	0.08	13.8	NaN	TPR1	TOPLESS-RELATED 1	AT1G80490.1
19.5	0.08	13.8	NaN	TPR1	TOPLESS-RELATED 1	AT1G80490.2
15.2	0.09	9.77	0.09	WSIP2, TPR4	WUS-INTERACTING PROTEIN 2	AT3G15880.1
15.2	NaN	9.77	0.09	WSIP2, TPR4	WUS-INTERACTING PROTEIN 2	AT3G15880.2
15.2	NaN	9.77	0.09	WSIP2	WUS-INTERACTING PROTEIN 2	AT3G15880.3
3.68	0.35	3.78	0.17	TPR2	TOPLESS-RELATED 2	AT3G16830.1
2.68	0.07	2.1	0.14	TPR3	TOPLESS-RELATED 3	AT5G27030.1
2.68	NaN	2.1	0.14	TPR3	TOPLESS-RELATED 3	AT5G27030.2
19.2	0.05	20.6	0.03	SYP71, ATSYP71	SYNTAXIN OF PLANTS 71	AT3G09740.1
8.93	0.26	12.9	0.06		REGULATOR OF VPS4 ACTIVITY IN THE MVB PATHWAY PROTEIN	AT4G29440.1
2.06	0.64	1.37	0.74	ATCIMS, ATMETS, ATMS1	COBALAMIN-INDEPENDENT SYNTHASE FAMILY PROTEIN	AT5G17920.1
2.06	0.64	1.34	0.77	ATMS2, MS2	METHIONINE SYNTHASE 2	AT3G03780.1
2.06	0.64	1.34	0.77	ATMS2, MS2	METHIONINE SYNTHASE 2	AT3G03780.2
2.06	0.64	1.34	0.77	ATMS2, MS2	METHIONINE SYNTHASE 2	AT3G03780.3
8.25	0.15	6.83	0.17		TETRATRICOPEPTIDE REPEAT (TPR)-LIKE SUPERFAMILY PROTEIN	AT3G16760.1
1.43	1.01	1.24	0.86	RCA	RUBISCO ACTIVASE	AT2G39730.1
100	0.01	61.7	0.03	PIN3, ATPIN3	AUXIN EFFLUX CARRIER FAMILY PROTEIN	AT1G70940.1
100	0.02	35.6	0.04	PIN7, ATPIN7	AUXIN EFFLUX CARRIER FAMILY PROTEIN	AT1G23080.1
100	0.01	NaN	NaN	PIN7	AUXIN EFFLUX CARRIER FAMILY PROTEIN	AT1G23080.2
100	0.01	NaN	NaN	PIN7	AUXIN EFFLUX CARRIER FAMILY PROTEIN	AT1G23080.3
33	0.01	13.4	0.02	BSK3	BR-SIGNALING KINASE 3	AT4G00710.1
6.84	NaN	NaN	NaN		PROTEIN KINASE PROTEIN WITH TETRATRICOPEPTIDE REPEAT DOMAIN	AT1G63500.1
21.6	0.08	11	0.09	CID3	CTC-INTERACTING DOMAIN 3	AT1G54170.1
7.47	0.3	13.3	0.18	CID4	CTC-INTERACTING DOMAIN 4	AT3G14010.1
7.47	0.3	NaN	0.18	CID4	CTC-INTERACTING DOMAIN 4	AT3G14010.2
7.47	0.3	NaN	0.18	CID4	CTC-INTERACTING DOMAIN 4	AT3G14010.3
7.47	0.3	NaN	0.18	CID4	CTC-INTERACTING DOMAIN 4	AT3G14010.4
3.71	0.45	3.1	0.42		LATE EMBRYOGENESIS ABUNDANT PROTEIN, GROUP 2	AT2G44060.1
14.3	0.02	10.5	0.08	SKIP	CHROMATIN PROTEIN FAMILY	AT1G77180.1
9.35	0.08	19.4	0.05	ATMAP70-1, MAP70-1	MICROTUBULE-ASSOCIATED PROTEINS 70-1	AT1G68060.1
2.71	NaN	NaN	NaN	ATMAP70-4, MAP70-4	MICROTUBULE-ASSOCIATED PROTEINS 70-4	AT1G14840.1
1.22	NaN	14	NaN	ATMAP70-3, MAP70-3	MICROTUBULE-ASSOCIATED PROTEINS 70-3	AT2G01750.1
1.22	NaN	14	NaN	MAP70-3	MICROTUBULE-ASSOCIATED PROTEINS 70-3	AT2G01750.2
10.1	NaN	NaN	NaN	MAP70-4	MICROTUBULE-ASSOCIATED PROTEINS 70-4	AT1G14840.2
79.8	0.01	49.4	0.02	RIN4	RPM1 INTERACTING PROTEIN 4	AT3G25070.1
11.4	0.12	11	0.09		PROTEIN OF UNKNOWN FUNCTION (DUF1421)	AT3G01560.1
55.3	0.02	18.2	0.05	APUM2, PUM2	PUMILIO 2	AT2G29190.1
35.2	0.04	25.3	0.04	APUM3, PUM3	PUMILIO 3	AT2G29140.1
50.6	0.03	21.7	NaN	APUM1, PUM1	PUMILIO 1	AT2G29200.1
73.6	0.1	18.5	0.05	APUM5, PUM5	PUMILIO 5	AT3G20250.1
23.2	0.05	25.2	0.05	JAC1	J-DOMAIN PROTEIN REQUIRED FOR CHLOROPLAST ACCUMULATION RESPONSE 1	AT1G75100.1
6.71	0.18	5.9	0.14	AGD9	ARF-GAP DOMAIN 9	AT5G46750.1
9.26	0.16	6.45	0.12	AGD8	ARF-GAP DOMAIN 8	AT4G17890.1
8.75	NaN	5.61	NaN	AGD8	ARF-GAP DOMAIN 8	AT4G17890.2
8.6	0.05	11.4	0.07	CHUP1	HYDROXYPROLINE-RICH GLYCOPROTEIN FAMILY PROTEIN	AT3G25690.1
21.4	0.01	24.9	NaN	MAP3KA, MAPKKK3	MITOGEN-ACTIVATED PROTEIN KINASE KINASE KINASE 3	AT1G53570.2
25.6	0.01	22.7	0.05	MAP3KA, MAPKKK3	MITOGEN-ACTIVATED PROTEIN KINASE KINASE KINASE 3	AT1G53570.1
25.6	0.01	21.1	NaN	MAP3KA	MITOGEN-ACTIVATED PROTEIN KINASE KINASE KINASE 3	AT1G53570.4
25.6	0.01	25.1	NaN	MAP3KA	MITOGEN-ACTIVATED PROTEIN KINASE KINASE KINASE 3	AT1G53570.5
17.4	0.01	21.2	0.06	MAPKKK5	MITOGEN-ACTIVATED PROTEIN KINASE KINASE KINASE 5	AT5G66850.1
6.93	0.04	NaN	NaN	CRK41	CYSTEINE-RICH RLK (RECEPTOR-LIKE PROTEIN KINASE) 41	AT4G00970.1
2.9	0.38	2.02	0.78		CLATHRIN, HEAVY CHAIN	AT3G08530.1
2.66	0.38	2.02	0.78		CLATHRIN, HEAVY CHAIN	AT3G11130.1
64.1	NaN	NaN	NaN	MRLK, IMK3	MERISTEMATIC RECEPTOR-LIKE KINASE	AT3G56100.1
17.1	0.04	15	0.07	SNAP33, ATSNAP33, SNP33, ATSNAP33B	SOLUBLE N-ETHYLMALEIMIDE-SENSITIVE FACTOR ADAPTOR PROTEIN 33	AT5G61210.1
1.02	1.55	1.53	0.67	ATSPS1F, SPS1F	SUCROSE PHOSPHATE SYNTHASE 1F	AT5G20280.1
7.67	0.12	8.03	0.14		P-LOOP CONTAINING NUCLEOSIDE TRIPHOSPHATE HYDROLASES SUPERFAMILY PROTEIN	AT1G08410.1
10.5	0.16	6.35	0.1		PROTEIN PHOSPHATASE 2C FAMILY PROTEIN	AT4G28400.1
4.78	0.25	3.63	0.2	PIA1	PP2C INDUCED BY AVRRPM1	AT2G20630.1
4.78	0.25	3.63	0.2	PIA1	PP2C INDUCED BY AVRRPM1	AT2G20630.2
3.14	0.24	3.73	0.11		PROTEIN PHOSPHATASE 2C FAMILY PROTEIN	AT5G10740.1
1.73	NaN	NaN	NaN		PROTEIN PHOSPHATASE 2C FAMILY PROTEIN	AT3G15260.1
1.73	NaN	NaN	NaN		PROTEIN PHOSPHATASE 2C FAMILY PROTEIN	AT3G15260.2
6.12	NaN	NaN	NaN		PROTEIN PHOSPHATASE 2C FAMILY PROTEIN	AT2G34740.1
6.12	NaN	NaN	NaN		PROTEIN PHOSPHATASE 2C FAMILY PROTEIN	AT2G34740.2
3.91	NaN	NaN	NaN	PAPP2C	PHYTOCHROME-ASSOCIATED PROTEIN PHOSPHATASE TYPE 2C	AT1G22280.1
3.91	NaN	NaN	NaN	PAPP2C	PHYTOCHROME-ASSOCIATED PROTEIN PHOSPHATASE TYPE 2C	AT1G22280.3
36	0.03	20.8	0.05	BSL2	BRI1 SUPPRESSOR 1 (BSU1)-LIKE 2	AT1G08420.1
41.9	NaN	18.2	0.04	BSL3	BRI1 SUPPRESSOR 1 (BSU1)-LIKE 3	AT2G27210.1
41.9	NaN	NaN	NaN	BSL3	BRI1 SUPPRESSOR 1 (BSU1)-LIKE 3	AT2G27210.2
97.7	0.01	21.3	0.01		UNKNOWN PROTEIN;BEST ARABIDOPSIS THALIANA PROTEIN MATCH IS: UNKNOWN PROTEIN (TAIR:AT3G51540.1);HAS 48380 BLAST HITS TO 29827 PROTEINS IN 1356 SPECIES: ARCHAE - 46;BACTERIA - 5589;METAZOA - 17361;FUNGI - 13192;PLANTS - 2237;VIRUSES - 905;OTHER EUKARYOTES - 9050 (SOURCE: NCBI BLINK).	AT3G08670.1
21.1	0.03	10	0.04		PROLINE-RICH FAMILY PROTEIN	AT3G09000.1
49.6	0.05	20.4	0.02	LUH	LEUNIG_HOMOLOG	AT2G32700.1
20	0.01	48.6	0.02		PROTEIN KINASE SUPERFAMILY PROTEIN	AT5G56460.1
17.6	0.01	88.2	0.03		S-LOCUS LECTIN PROTEIN KINASE FAMILY PROTEIN	AT1G11330.1
6.5	NaN	NaN	NaN		S-LOCUS LECTIN PROTEIN KINASE FAMILY PROTEIN	AT4G03230.1
6.5	NaN	3.96	NaN		PROTEIN SERINE/THREONINE KINASES;PROTEIN KINASES;ATP BINDING;SUGAR BINDING;KINASES;CARBOHYDRATE BINDING	AT1G11300.1
1.28	NaN	NaN	NaN		PROTEIN KINASE SUPERFAMILY PROTEIN	AT5G03320.1
1.95	NaN	NaN	NaN	NAK	PROTEIN KINASE SUPERFAMILY PROTEIN	AT5G02290.1
1.95	NaN	NaN	NaN	NAK	PROTEIN KINASE SUPERFAMILY PROTEIN	AT5G02290.2
1.9	NaN	NaN	NaN		LECTIN PROTEIN KINASE FAMILY PROTEIN	AT1G67520.1
30.9	0.01	72.3	0.01	IQD24	IQ-DOMAIN 24	AT5G07240.1
33.3	0.01	10.2	0.03	ATFH6, FH6	FORMIN HOMOLOG 6	AT5G67470.1
29	0.01	27.7	0.03		UNKNOWN PROTEIN;HAS 722 BLAST HITS TO 186 PROTEINS IN 64 SPECIES: ARCHAE - 0;BACTERIA - 30;METAZOA - 72;FUNGI - 48;PLANTS - 38;VIRUSES - 0;OTHER EUKARYOTES - 534 (SOURCE: NCBI BLINK).	AT3G49490.1
12.3	0.03	1.1	0.08		PROTEIN KINASE SUPERFAMILY PROTEIN	AT1G03740.1
1.31	1.06	1.41	0.82		GTP BINDING ELONGATION FACTOR TU FAMILY PROTEIN	AT1G07920.1
4.43	0.22	5.35	0.17		EUKARYOTIC TRANSLATION INITIATION FACTOR EIF2A FAMILY PROTEIN	AT1G73180.1
8.02	NaN	7.14	NaN		DENTIN SIALOPHOSPHOPROTEIN-RELATED	AT4G20720.1
6.32	0.17	5.48	0.17	COR78, LTI78, RD29A, LTI140	LOW-TEMPERATURE-RESPONSIVE PROTEIN 78 (LTI78) / DESICCATION-RESPONSIVE PROTEIN 29A (RD29A)	AT5G52310.1
1.36	0.92	1.23	0.72	CAT3, SEN2, ATCAT3	CATALASE 3	AT1G20620.1
2.52	NaN	1.43	0.8	CAT2	CATALASE 2	AT4G35090.1
2.52	NaN	1.4	0.8	CAT2	CATALASE 2	AT4G35090.2
12.8	0.07	18.5	0.12		PROTEIN KINASE SUPERFAMILY PROTEIN	AT3G17850.1
20.5	0.1	16.5	0.06		UNKNOWN PROTEIN;FUNCTIONS IN: MOLECULAR_FUNCTION UNKNOWN;INVOLVED IN: BIOLOGICAL_PROCESS UNKNOWN;LOCATED IN: PLASMA MEMBRANE;EXPRESSED IN: 22 PLANT STRUCTURES;EXPRESSED DURING: 13 GROWTH STAGES;BEST ARABIDOPSIS THALIANA PROTEIN MATCH IS: UNKNOWN PROTEIN (TAIR:AT2G40070.1);HAS 9215 BLAST HITS TO 5316 PROTEINS IN 473 SPECIES: ARCHAE - 6;BACTERIA - 773;METAZOA - 3392;FUNGI - 1710;PLANTS - 539;VIRUSE…	AT1G27850.1
3.86	0.35	4.42	0.28	emb1011	NUCLEAR PORE COMPLEX PROTEIN	AT1G55540.1
6.11	0.21	5.88	0.18		UNKNOWN PROTEIN;BEST ARABIDOPSIS THALIANA PROTEIN MATCH IS: UNKNOWN PROTEIN (TAIR:AT1G35780.1);HAS 152 BLAST HITS TO 146 PROTEINS IN 18 SPECIES: ARCHAE - 0;BACTERIA - 0;METAZOA - 1;FUNGI - 2;PLANTS - 149;VIRUSES - 0;OTHER EUKARYOTES - 0 (SOURCE: NCBI BLINK).	AT1G78150.1
5.15	0.23	3.91	0.27	CT-BMY, BAM3, BMY8	CHLOROPLAST BETA-AMYLASE	AT4G17090.1
1.89	0.8	1.41	0.83	RBCL	RIBULOSE-BISPHOSPHATE CARBOXYLASES	ATCG00490.1
5.39	0.2	7.47	0.14		UBIQUITIN INTERACTION MOTIF-CONTAINING PROTEIN	AT1G43690.1
3.76	0.28	2.93	0.39		CLATHRIN ADAPTOR COMPLEXES MEDIUM SUBUNIT FAMILY PROTEIN	AT5G05010.1
10.2	0.08	5.54	0.09		TLD-DOMAIN CONTAINING NUCLEOLAR PROTEIN	AT5G06260.1
6.26	0.19	7.42	0.21	HIT1, ATVPS53, VPS53	MEMBRANE TRAFFICKING VPS53 FAMILY PROTEIN	AT1G50500.1
1.85	0.75	1.43	0.83	TUB2	TUBULIN BETA CHAIN 2	AT5G62690.1
1.71	0.93	1.43	0.87	TUB5	TUBULIN BETA-5 CHAIN	AT1G20010.1
1.81	1.21	1.43	NaN	TUB9	TUBULIN BETA-9 CHAIN	AT4G20890.1
1.85	0.93	1.41	0.84	TUB8	TUBULIN BETA 8	AT5G23860.1
1.85	0.93	1.41	0.84	TUB8	TUBULIN BETA 8	AT5G23860.2
1.85	0.93	1.44	0.88	TUB6	BETA-6 TUBULIN	AT5G12250.1
1.82	0.93	1.43	0.89	TUB4	TUBULIN BETA CHAIN 4	AT5G44340.1
1.82	0.94	1.43	0.87	TUB1	TUBULIN BETA-1 CHAIN	AT1G75780.1
1.85	0.76	1.41	0.85	TUB7	TUBULIN BETA-7 CHAIN	AT2G29550.1
100	0.01	60.7	0.02		FUNCTIONS IN: MOLECULAR_FUNCTION UNKNOWN;INVOLVED IN: BIOLOGICAL_PROCESS UNKNOWN;LOCATED IN: PLASMA MEMBRANE;EXPRESSED IN: 22 PLANT STRUCTURES;EXPRESSED DURING: 13 GROWTH STAGES;BEST ARABIDOPSIS THALIANA PROTEIN MATCH IS: HYDROXYPROLINE-RICH GLYCOPROTEIN FAMILY PROTEIN (TAIR:AT5G52430.1);HAS 353 BLAST HITS TO 231 PROTEINS IN 60 SPECIES: ARCHAE - 0;BACTERIA - 6;METAZOA - 57;FUNGI - 22;PLANTS - 125…	AT1G76660.1
22.4	0.06	28.7	0.03		BEST ARABIDOPSIS THALIANA PROTEIN MATCH IS: PROLINE-RICH FAMILY PROTEIN (TAIR:AT3G09000.1);HAS 35333 BLAST HITS TO 34131 PROTEINS IN 2444 SPECIES: ARCHAE - 798;BACTERIA - 22429;METAZOA - 974;FUNGI - 991;PLANTS - 531;VIRUSES - 0;OTHER EUKARYOTES - 9610 (SOURCE: NCBI BLINK).	AT2G40070.1
21.1	0.03	10	0.04		PROLINE-RICH FAMILY PROTEIN	AT3G09000.1
13.1	0.07	11.6	0.06	KCA2, KAC2	KINESIN LIKE PROTEIN FOR ACTIN BASED CHLOROPLAST MOVEMENT 2	AT5G65460.1
6.5	0.42	8.24	0.09	KCA1, KAC1	KINESIN LIKE PROTEIN FOR ACTIN BASED CHLOROPLAST MOVEMENT 1	AT5G10470.1
6.5	0.42	NaN	0.09	KAC1	KINESIN LIKE PROTEIN FOR ACTIN BASED CHLOROPLAST MOVEMENT 1	AT5G10470.2
24	0.01	52.2	0.05		UNKNOWN PROTEIN;BEST ARABIDOPSIS THALIANA PROTEIN MATCH IS: UNKNOWN PROTEIN (TAIR:AT5G08010.1);HAS 1807 BLAST HITS TO 1807 PROTEINS IN 277 SPECIES: ARCHAE - 0;BACTERIA - 0;METAZOA - 736;FUNGI - 347;PLANTS - 385;VIRUSES - 0;OTHER EUKARYOTES - 339 (SOURCE: NCBI BLINK).	AT5G61040.1
7.87	0.03	39	0.08		PROTEIN KINASE SUPERFAMILY PROTEIN	AT4G24100.1
7.4	0.06	19.5	0.1		PROTEIN KINASE SUPERFAMILY PROTEIN	AT4G10730.1
4.94	0.25	4.71	0.28		BSD DOMAIN-CONTAINING PROTEIN	AT1G03350.1
8.67	0.14	6.13	0.12		NUCLEAR TRANSPORT FACTOR 2 (NTF2) FAMILY PROTEIN WITH RNA BINDING (RRM-RBD-RNP MOTIFS) DOMAIN	AT5G43960.1
8.39	0.16	6.81	0.13		ENTH/VHS FAMILY PROTEIN	AT5G11710.1
3.99	0.11	10.7	0.09		CHAPERONE DNAJ-DOMAIN SUPERFAMILY PROTEIN	AT1G21660.1
92.5	0.04	78.5	0.03		HYDROXYPROLINE-RICH GLYCOPROTEIN FAMILY PROTEIN	AT5G52430.1
100	0.02	14.3	0.29		HYDROXYPROLINE-RICH GLYCOPROTEIN FAMILY PROTEIN	AT4G25620.1
10.8	0.09	12.8	0.48		SEC23/SEC24 PROTEIN TRANSPORT FAMILY PROTEIN	AT4G01810.1
16.4	0.04	42	0.03		PROTEIN OF UNKNOWN FUNCTION, DUF593	AT1G08800.1
2.93	0.3	1.99	0.42		FUNCTIONS IN: MOLECULAR_FUNCTION UNKNOWN;INVOLVED IN: BIOLOGICAL_PROCESS UNKNOWN;LOCATED IN: CYTOSOL, NUCLEUS;EXPRESSED IN: 25 PLANT STRUCTURES;EXPRESSED DURING: 14 GROWTH STAGES;BEST ARABIDOPSIS THALIANA PROTEIN MATCH IS: GLYCINE-RICH PROTEIN (TAIR:AT3G29075.1);HAS 30201 BLAST HITS TO 17322 PROTEINS IN 780 SPECIES: ARCHAE - 12;BACTERIA - 1396;METAZOA - 17338;FUNGI - 3422;PLANTS - 5037;VIRUSES - …	AT5G39570.1
7.56	0.16	6.74	0.16	ADL3, CF1, DRP2B, DL3	DYNAMIN-LIKE 3	AT1G59610.1
10.3	NaN	6.23	0.16	ADL6, DRP2A	DYNAMIN-LIKE PROTEIN 6	AT1G10290.1
14.9	0.01	9.67	0.06	MAPKKK7, MAP3KE1	MITOGEN-ACTIVATED PROTEIN KINASE KINASE KINASE 7	AT3G13530.1
49	0.04	22.2	0.06	SIK1	PROTEIN KINASE SUPERFAMILY PROTEIN	AT1G69220.1
29.5	0.03	11.3	0.01	WAVE2, ATSCAR3, SCAR3	SCAR FAMILY PROTEIN	AT1G29170.1
9.52	0.24	3.78	0.16	ECT2	EVOLUTIONARILY CONSERVED C-TERMINAL REGION 2	AT3G13460.1
12.9	0.06	11.1	0.08	ECT5	EVOLUTIONARILY CONSERVED C-TERMINAL REGION 5	AT3G13060.2
10.5	0.06	NaN	NaN	ECT5	EVOLUTIONARILY CONSERVED C-TERMINAL REGION 5	AT3G13060.1
8.19	NaN	NaN	NaN	ECT4	EVOLUTIONARILY CONSERVED C-TERMINAL REGION 4	AT1G55500.1
8.19	NaN	NaN	NaN	ECT4	EVOLUTIONARILY CONSERVED C-TERMINAL REGION 4	AT1G55500.2
8.19	NaN	NaN	NaN	ECT4	EVOLUTIONARILY CONSERVED C-TERMINAL REGION 4	AT1G55500.3
13.4	0.04	17.7	0.02		ENTH/VHS FAMILY PROTEIN	AT2G36480.1
1.65	0.9	1.26	0.86	PGK1	PHOSPHOGLYCERATE KINASE 1	AT3G12780.1
1.53	NaN	1.14	1.13		PHOSPHOGLYCERATE KINASE FAMILY PROTEIN	AT1G56190.1
1.53	NaN	1.14	1.13		PHOSPHOGLYCERATE KINASE FAMILY PROTEIN	AT1G56190.2
1.53	NaN	1.22	0.87	PGK	PHOSPHOGLYCERATE KINASE	AT1G79550.1
1.53	NaN	1.22	0.87	PGK	PHOSPHOGLYCERATE KINASE	AT1G79550.2
1.37	1.09	1.32	0.95	AAC1	ADP/ATP CARRIER 1	AT3G08580.1
3.76	0.32	4.2	0.19		2-OXOGLUTARATE (2OG) AND FE(II)-DEPENDENT OXYGENASE SUPERFAMILY PROTEIN	AT4G16330.1
1.87	0.78	1.52	0.66	VHA-A	VACUOLAR ATP SYNTHASE SUBUNIT A	AT1G78900.1
28.3	0.04	53.5	0.07	LRS1	TRANSDUCIN/WD40 REPEAT-LIKE SUPERFAMILY PROTEIN	AT3G05090.1
5.71	0.16	3.63	0.19		HYDROXYPROLINE-RICH GLYCOPROTEIN FAMILY PROTEIN	AT4G26750.1
100	0.01	35.3	0.09	TON1A, TON1	TONNEAU FAMILY PROTEIN	AT3G55000.1
47.5	0.02	28.8	0.01		REMORIN FAMILY PROTEIN	AT2G45820.1
20.9	0.01	20.7	0.03	DAR6	DA1-RELATED PROTEIN 6	AT5G66620.1
29.1	0.1	20.4	0.14	CKL2	CASEIN KINASE 1-LIKE PROTEIN 2	AT1G72710.1
15.7	NaN	NaN	0.04	ckl3	CASEIN KINASE I-LIKE 3	AT4G28880.1
26.4	0.23	NaN	NaN	CK1, CKL1	CASEIN KINASE 1	AT4G26100.1
16.9	NaN	NaN	NaN	ckl12	CASEIN KINASE I-LIKE 12	AT5G57015.1
30.5	0.01	26.5	0.03	ckl4	CASEIN KINASE I-LIKE 4	AT4G28860.1
30.5	NaN	26.5	NaN	ckl4	CASEIN KINASE I-LIKE 4	AT4G28860.2
27.1	NaN	4.27	NaN	ckl10	CASEIN KINASE I-LIKE 10	AT3G23340.1
9.55	NaN	NaN	NaN	CKL6, PAPK1	CASEIN KINASE I-LIKE 6	AT4G28540.1
30.5	NaN	19.3	NaN	ckl5	CASEIN KINASE I-LIKE 5	AT2G19470.1
46.7	0.02	36.7	0.03		UNKNOWN PROTEIN;FUNCTIONS IN: MOLECULAR_FUNCTION UNKNOWN;INVOLVED IN: BIOLOGICAL_PROCESS UNKNOWN;LOCATED IN: PLASMA MEMBRANE;EXPRESSED IN: 22 PLANT STRUCTURES;EXPRESSED DURING: 13 GROWTH STAGES;BEST ARABIDOPSIS THALIANA PROTEIN MATCH IS: UNKNOWN PROTEIN (TAIR:AT1G56080.1);HAS 243 BLAST HITS TO 234 PROTEINS IN 69 SPECIES: ARCHAE - 2;BACTERIA - 2;METAZOA - 61;FUNGI - 9;PLANTS - 125;VIRUSES - 0;OTHE…	AT1G16520.1
9.31	0.09	NaN	NaN		UNKNOWN PROTEIN;INVOLVED IN: BIOLOGICAL_PROCESS UNKNOWN;LOCATED IN: PLASMA MEMBRANE;EXPRESSED IN: 22 PLANT STRUCTURES;EXPRESSED DURING: 13 GROWTH STAGES;BEST ARABIDOPSIS THALIANA PROTEIN MATCH IS: UNKNOWN PROTEIN (TAIR:AT5G23700.1);HAS 12429 BLAST HITS TO 9751 PROTEINS IN 897 SPECIES: ARCHAE - 180;BACTERIA - 1190;METAZOA - 6552;FUNGI - 1361;PLANTS - 886;VIRUSES - 50;OTHER EUKARYOTES - 2210 (SOURC…	AT3G48860.2
3.88	0.25	4.51	0.23	UBP13	UBIQUITIN-SPECIFIC PROTEASE 13	AT3G11910.1
4.17	0.29	4.43	0.25	UBP12	UBIQUITIN-SPECIFIC PROTEASE 12	AT5G06600.1
4.17	0.29	NaN	NaN	UBP12	UBIQUITIN-SPECIFIC PROTEASE 12	AT5G06600.2
4.17	0.29	NaN	NaN	UBP12	UBIQUITIN-SPECIFIC PROTEASE 12	AT5G06600.3
1.84	0.82	1.53	1.1	MLP34	MLP-LIKE PROTEIN 34	AT1G70850.1
2.08	NaN	1.57	0.57	MLP28	MLP-LIKE PROTEIN 28	AT1G70830.1
1.95	NaN	2.76	NaN	MLP28	MLP-LIKE PROTEIN 28	AT1G70830.3
1.95	NaN	2.76	NaN	MLP28	MLP-LIKE PROTEIN 28	AT1G70830.5
1.84	NaN	2.76	NaN	MLP28	MLP-LIKE PROTEIN 28	AT1G70830.2
2.05	NaN	1.24	0.8	MLP43	MLP-LIKE PROTEIN 43	AT1G70890.1
3.4	0.63	1.19	0.87		TRANSKETOLASE	AT3G60750.1
5.16	0.04	7.43	0.07		TRANSCRIPTION REGULATORS	AT1G02080.1
1.7	0.92	3.06	0.42	GAD2	GLUTAMATE DECARBOXYLASE 2	AT1G65960.2
1.92	NaN	2.19	0.45	GAD, GAD1	GLUTAMATE DECARBOXYLASE	AT5G17330.1
1.92	NaN	2.95	0.48	GAD4	GLUTAMATE DECARBOXYLASE 4	AT2G02010.1
9.44	0.08	7.64	0.08		PROTEIN KINASE SUPERFAMILY PROTEIN WITH OCTICOSAPEPTIDE/PHOX/BEM1P DOMAIN	AT2G35050.1
20.5	0.11	8.52	0.08		PROTEIN KINASE SUPERFAMILY PROTEIN WITH OCTICOSAPEPTIDE/PHOX/BEM1P DOMAIN	AT1G79570.1
0.83	0.19	4.15	0.15	VIK	VH1-INTERACTING KINASE	AT1G14000.1
2.05	NaN	NaN	NaN		PROTEIN KINASE SUPERFAMILY PROTEIN WITH OCTICOSAPEPTIDE/PHOX/BEM1P DOMAIN	AT1G16270.1
2.05	NaN	NaN	NaN		PROTEIN KINASE SUPERFAMILY PROTEIN WITH OCTICOSAPEPTIDE/PHOX/BEM1P DOMAIN	AT1G16270.2
83.4	0.01	65.6	0.03		UNCHARACTERISED CONSERVED PROTEIN UCP031279	AT1G10140.1
1.49	1.03	1.24	0.84		LACTATE/MALATE DEHYDROGENASE FAMILY PROTEIN	AT1G04410.1
6.17	0.24	6.68	0.14	MEE59	MATERNAL EFFECT EMBRYO ARREST 59	AT4G37300.1
27.8	0.01	12.5	0.03		REGULATOR OF VPS4 ACTIVITY IN THE MVB PATHWAY PROTEIN	AT4G35730.1
12.8	0.11	12.8	0.07	PEX14, ATPEX14, PED2	PEROXIN 14	AT5G62810.1
11	0.04	10.9	0.04		REGULATOR OF CHROMOSOME CONDENSATION (RCC1) FAMILY WITH FYVE ZINC FINGER DOMAIN	AT5G12350.1
47.7	NaN	NaN	0.09		REGULATOR OF CHROMOSOME CONDENSATION (RCC1) FAMILY WITH FYVE ZINC FINGER DOMAIN	AT5G19420.1
47.7	NaN	NaN	0.09		REGULATOR OF CHROMOSOME CONDENSATION (RCC1) FAMILY WITH FYVE ZINC FINGER DOMAIN	AT5G19420.2
1.75	0.8	1.42	0.87	ATPA	ATP SYNTHASE SUBUNIT ALPHA	ATCG00120.1
1.14	1.15	1.21	0.95		ATPASE, F1 COMPLEX, ALPHA SUBUNIT PROTEIN	AT2G07698.1
1.14	NaN	1.21	NaN	ATP1	ATP SYNTHASE SUBUNIT 1	ATMG01190.1
1.81	1.19	1.66	0.97		TRAF-LIKE FAMILY PROTEIN	AT5G26280.1
5.09	1.05	2.26	0.49	PLP1, PLA IVA, AtPLAIVA	ACYL TRANSFERASE/ACYL HYDROLASE/LYSOPHOSPHOLIPASE SUPERFAMILY PROTEIN	AT4G37070.1
6.22	0.19	5.61	0.17	BPA1	BINDING PARTNER OF ACD11 1	AT5G16840.1
2.72	0.21	9.98	0.16		RNA-BINDING (RRM/RBD/RNP MOTIFS) FAMILY PROTEIN	AT4G17720.1
3.39	0.41	1.72	0.65	GRF1, GF14 CHI	GENERAL REGULATORY FACTOR 1	AT4G09000.1
3.37	0.62	1.76	0.69	GRF2, 14-3-3OMEGA, GF14 OMEGA	GENERAL REGULATORY FACTOR 2	AT1G78300.1
4.87	0.56	1.7	0.7	GRF3, RCI1	GENERAL REGULATORY FACTOR 3	AT5G38480.1
5.26	0.56	1.68	0.69	GRF5, GF14 UPSILON	GENERAL REGULATORY FACTOR 5	AT5G16050.1
2.56	1.98	1.66	0.85	GRF6, AFT1, 14-3-3lambda	G-BOX REGULATING FACTOR 6	AT5G10450.1
2.56	1.98	1.66	0.85	GRF6, AFT1, 14-3-3lambda	G-BOX REGULATING FACTOR 6	AT5G10450.2
2.56	1.98	1.66	0.85	GRF6	G-BOX REGULATING FACTOR 6	AT5G10450.3
2.56	1.98	1.66	0.85	GRF6	G-BOX REGULATING FACTOR 6	AT5G10450.4
2.56	0.62	1.66	0.85	GRF8, 14-3-3KAPPA, GF14 KAPPA	GENERAL REGULATORY FACTOR 8	AT5G65430.1
2.56	0.62	1.66	0.85	GRF8, GF14 KAPPA	GENERAL REGULATORY FACTOR 8	AT5G65430.2
2.56	0.62	1.66	0.85	GRF8	GENERAL REGULATORY FACTOR 8	AT5G65430.3
4.34	0.56	1.67	0.7	GRF7, GF14 NU	GENERAL REGULATORY FACTOR 7	AT3G02520.1
4.34	0.56	1.7	0.7	GRF3, RCI1	GENERAL REGULATORY FACTOR 3	AT5G38480.2
2.87	0.66	1.64	0.75	GRF10, 14-3-3EPSILON, GF14 EPSILON	GENERAL REGULATORY FACTOR 10	AT1G22300.1
2.87	NaN	1.64	0.75	GRF10, GF14 EPSILON	GENERAL REGULATORY FACTOR 10	AT1G22300.2
2.87	NaN	1.67	0.75	GRF10, GF14 EPSILON	GENERAL REGULATORY FACTOR 10	AT1G22300.3
9	0.55	1.77	NaN	GRF12, GF14 IOTA	GENERAL REGULATORY FACTOR 12	AT1G26480.1
1.34	1	1.26	1.16	SAM1, SAM-1, MAT1, AtSAM1	S-ADENOSYLMETHIONINE SYNTHETASE 1	AT1G02500.1
1.5	1.05	1.39	1.07	MTO3, SAMS3, MAT4	S-ADENOSYLMETHIONINE SYNTHETASE FAMILY PROTEIN	AT3G17390.1
1.24	1.06	1.29	1.16	MAT3	METHIONINE ADENOSYLTRANSFERASE 3	AT2G36880.1
1.24	1.06	1.29	1.16	MAT3	METHIONINE ADENOSYLTRANSFERASE 3	AT2G36880.2
1.3	1.18	1.36	1.08	SAM-2, MAT2, SAM2, AtSAM2	S-ADENOSYLMETHIONINE SYNTHETASE 2	AT4G01850.1
1.3	1.18	1.36	1.08	SAM-2, MAT2, SAM2, AtSAM2	S-ADENOSYLMETHIONINE SYNTHETASE 2	AT4G01850.2
11.2	0.14	7.67	0.09	NIG	NSP (NUCLEAR SHUTTLE PROTEIN)-INTERACTING GTPASE	AT4G13350.1
1.32	1.24	1.23	0.79		BIOTIN/LIPOYL ATTACHMENT DOMAIN-CONTAINING PROTEIN	AT3G56130.1
7.6	0.16	6.42	0.17		UNKNOWN PROTEIN;CONTAINS INTERPRO DOMAIN/S: PROTEIN OF UNKNOWN FUNCTION DUF814 (INTERPRO:IPR008532);HAS 1807 BLAST HITS TO 1807 PROTEINS IN 277 SPECIES: ARCHAE - 0;BACTERIA - 0;METAZOA - 736;FUNGI - 347;PLANTS - 385;VIRUSES - 0;OTHER EUKARYOTES - 339 (SOURCE: NCBI BLINK).	AT5G11500.1
27.7	0.01	19.9	0.09	PUX4	PLANT UBX DOMAIN CONTAINING PROTEIN 4	AT4G04210.1
8.68	0.01	15	0.18	PUX3	PLANT UBX DOMAIN-CONTAINING PROTEIN 3	AT4G22150.1
6.89	0.16	8.18	0.12	NRP1, ATNRP1	NODULIN-RELATED PROTEIN 1	AT2G03440.1
4.45	0.24	5.41	0.2	TPR4	TETRATRICOPEPTIDE REPEAT (TPR)-LIKE SUPERFAMILY PROTEIN	AT1G04530.1
100	0.01	29.7	0.01	MLO2, ATMLO2, PMR2	SEVEN TRANSMEMBRANE MLO FAMILY PROTEIN	AT1G11310.1
7.82	0.06	19.5	0.04		MITOGEN ACTIVATED PROTEIN KINASE KINASE KINASE-RELATED	AT3G58640.1
21.1	0.05	20.3	0.05		UNKNOWN PROTEIN;FUNCTIONS IN: MOLECULAR_FUNCTION UNKNOWN;INVOLVED IN: BIOLOGICAL_PROCESS UNKNOWN;LOCATED IN: CELLULAR_COMPONENT UNKNOWN;EXPRESSED IN: CULTURED CELL;HAS 30201 BLAST HITS TO 17322 PROTEINS IN 780 SPECIES: ARCHAE - 12;BACTERIA - 1396;METAZOA - 17338;FUNGI - 3422;PLANTS - 5037;VIRUSES - 0;OTHER EUKARYOTES - 2996 (SOURCE: NCBI BLINK).	AT5G22120.1
12.1	0.04	9.03	0.11	CPK21	CALCIUM-DEPENDENT PROTEIN KINASE 21	AT4G04720.1
6.21	NaN	8.72	0.12	CPK9	CALMODULIN-DOMAIN PROTEIN KINASE 9	AT3G20410.1
4.16	NaN	1.12	NaN	CPK29	CALCIUM-DEPENDENT PROTEIN KINASE 29	AT1G76040.2
8.58	NaN	7.58	0.12	CPK33	CALCIUM-DEPENDENT PROTEIN KINASE 33	AT1G50700.1
21.2	NaN	NaN	NaN	CPK19	CALCIUM-DEPENDENT PROTEIN KINASE 19	AT1G61950.1
3.26	0.41	1.58	NaN	HSP81-2, ERD8, HSP90.2, AtHsp90.2	HEAT SHOCK PROTEIN 81-2	AT5G56030.1
3.02	NaN	1.58	0.64	HSP81-3, Hsp81.3, AtHsp90-3, AtHsp90.3	HEAT SHOCK PROTEIN 81-3	AT5G56010.1
3.26	NaN	1.59	NaN	Hsp81.4, AtHsp90.4	HEAT SHOCK PROTEIN 81.4	AT5G56000.1
1.15	0.99	1.69	0.68	D-CDES, ATACD1, ACD1	D-CYSTEINE DESULFHYDRASE	AT1G48420.1
12.2	7.31	20.9	0.06		UNKNOWN PROTEIN;HAS 264 BLAST HITS TO 258 PROTEINS IN 65 SPECIES: ARCHAE - 5;BACTERIA - 5;METAZOA - 66;FUNGI - 16;PLANTS - 107;VIRUSES - 0;OTHER EUKARYOTES - 65 (SOURCE: NCBI BLINK).	AT2G17550.1
9.94	0.03	3.5	0.22	ATM1	MYOSIN 1	AT3G19960.1
33.2	0.08	17.1	0.02		PROTEIN OF UNKNOWN FUNCTION (DUF740)	AT2G38070.1
39.1	NaN	9.53	0.03		PROTEIN OF UNKNOWN FUNCTION (DUF740)	AT5G01170.1
7.44	NaN	3.28	0.15		PROTEIN OF UNKNOWN FUNCTION (DUF740)	AT3G09070.1
5.2	0.19	8.52	0.15		TRANSDUCIN/WD40 REPEAT-LIKE SUPERFAMILY PROTEIN	AT3G18140.1
12.3	0.01	57.4	0.02		AGC (CAMP-DEPENDENT, CGMP-DEPENDENT AND PROTEIN KINASE C) KINASE FAMILY PROTEIN	AT3G23310.1
10.8	0.09	26.3	0.02		AGC (CAMP-DEPENDENT, CGMP-DEPENDENT AND PROTEIN KINASE C) KINASE FAMILY PROTEIN	AT4G14350.1
10.8	0.09	26.3	0.02		AGC (CAMP-DEPENDENT, CGMP-DEPENDENT AND PROTEIN KINASE C) KINASE FAMILY PROTEIN	AT4G14350.2
10.8	0.09	26.3	0.02		AGC (CAMP-DEPENDENT, CGMP-DEPENDENT AND PROTEIN KINASE C) KINASE FAMILY PROTEIN	AT4G14350.3
52.5	0.34	21.2	0.16		PENTATRICOPEPTIDE REPEAT (PPR) SUPERFAMILY PROTEIN	AT4G14200.1
10	0.3	8.52	0.37	ORP2A	OSBP(OXYSTEROL BINDING PROTEIN)-RELATED PROTEIN 2A	AT4G22540.1
37.6	0.09	22.8	0.01	iqd21	IQ-DOMAIN 21	AT3G49260.1
1.62	NaN	1.49	0.8	EIF4A-2	EIF4A-2	AT1G54270.1
2.42	NaN	NaN	0.82	EIF4A1, RH4, TIF4A1	EUKARYOTIC TRANSLATION INITIATION FACTOR 4A1	AT3G13920.2
1.65	0.8	1.47	0.84	HOG1, EMB1395, SAHH1, MEE58, ATSAHH1	S-ADENOSYL-L-HOMOCYSTEINE HYDROLASE	AT4G13940.1
1.56	NaN	1.49	0.86	SAHH2, ATSAHH2	S-ADENOSYL-L-HOMOCYSTEINE (SAH) HYDROLASE 2	AT3G23810.1
68.5	0.07	20.8	0.05	CRK1, ATCRK1, ATCBK3	CDPK-RELATED KINASE 1	AT2G41140.1
20.4	0.04	5.68	0.08		FUNCTIONS IN: MOLECULAR_FUNCTION UNKNOWN;INVOLVED IN: BIOLOGICAL_PROCESS UNKNOWN;LOCATED IN: CELLULAR_COMPONENT UNKNOWN;EXPRESSED IN: 25 PLANT STRUCTURES;EXPRESSED DURING: 15 GROWTH STAGES;CONTAINS INTERPRO DOMAIN/S: TOPOISOMERASE II-ASSOCIATED PROTEIN PAT1 (INTERPRO:IPR019167);BEST ARABIDOPSIS THALIANA PROTEIN MATCH IS: TOPOISOMERASE II-ASSOCIATED PROTEIN PAT1 (TAIR:AT3G22270.1);HAS 30201 BLAST …	AT1G79090.1
20.2	0.08	2.05	0.13		CALCIUM-BINDING EF-HAND FAMILY PROTEIN	AT1G12310.1
8.05	0.13	2.11	0.15	NEV, AGD5	ARF-GAP DOMAIN 5	AT5G54310.1
100	0.01	96.6	0.03		FUNCTIONS IN: MOLECULAR_FUNCTION UNKNOWN;INVOLVED IN: BIOLOGICAL_PROCESS UNKNOWN;LOCATED IN: PLASMA MEMBRANE;EXPRESSED IN: 22 PLANT STRUCTURES;EXPRESSED DURING: 13 GROWTH STAGES;CONTAINS INTERPRO DOMAIN/S: RPM1-INTERACTING PROTEIN 4, DEFENCE RESPONSE (INTERPRO:IPR008700);BEST ARABIDOPSIS THALIANA PROTEIN MATCH IS: UNKNOWN PROTEIN (TAIR:AT5G64850.1);HAS 30201 BLAST HITS TO 17322 PROTEINS IN 780 SP…	AT5G09960.1
1.25	1.17	1.54	0.85	TCTP	TRANSLATIONALLY CONTROLLED TUMOR PROTEIN	AT3G16640.1
1.97	1.06	2.36	0.55	CAD5, ATCAD5, CAD-5	CINNAMYL ALCOHOL DEHYDROGENASE 5	AT4G34230.1
12.6	0.01	13.4	0.13		COP1-INTERACTING PROTEIN-RELATED	AT5G43310.1
30.9	0.05	21.2	0.04	LUG, RON2	LISH DIMERISATION MOTIF;WD40/YVTN REPEAT-LIKE-CONTAINING DOMAIN	AT4G32551.1
1.8	0.84	1.41	0.79	ATGRP7, CCR2, GR-RBP7, GRP7	COLD, CIRCADIAN RHYTHM, AND RNA BINDING 2	AT2G21660.1
1.69	1.38	1.41	0.87	CCR1, ATGRP8, GR-RBP8, GRP8	COLD, CIRCADIAN RHYTHM, AND RNA BINDING 1	AT4G39260.1
1.54	NaN	1.46	0.87	CCR1, ATGRP8, GR-RBP8, GRP8	COLD, CIRCADIAN RHYTHM, AND RNA BINDING 1	AT4G39260.2
1.54	NaN	1.46	0.87	CCR1, ATGRP8, GR-RBP8, GRP8	COLD, CIRCADIAN RHYTHM, AND RNA BINDING 1	AT4G39260.3
1.79	NaN	1.48	0.87	CCR1, ATGRP8, GR-RBP8, GRP8	COLD, CIRCADIAN RHYTHM, AND RNA BINDING 1	AT4G39260.4
4.66	0.23	NaN	0.24	ATBCA5, BCA5	BETA CARBONIC ANHYDRASE 5	AT4G33580.1
1.44	1.01	1.33	0.78		GLYCINE CLEAVAGE T-PROTEIN FAMILY	AT1G11860.1
3.92	0.29	3.02	0.32	ERD14	DEHYDRIN FAMILY PROTEIN	AT1G76180.1
100	NaN	87.5	0.12	PIN4	AUXIN EFFLUX CARRIER FAMILY PROTEIN	AT2G01420.2
100	0.01	43.5	0.23	PIN4, ATPIN4	AUXIN EFFLUX CARRIER FAMILY PROTEIN	AT2G01420.1
34.6	0.03	34	0.02		HSP20-LIKE CHAPERONES SUPERFAMILY PROTEIN	AT4G02450.1
2.21	0.6	1.31	0.87	LOS2, ENO2	ENOLASE	AT2G36530.1
33.8	0.07	14.4	0.12		CCCH-TYPE ZINC FINGER PROTEIN WITH ARM REPEAT DOMAIN	AT5G12850.1
1.98	0.83	1.22	0.82		ALDOLASE-TYPE TIM BARREL FAMILY PROTEIN	AT3G14420.1
1.82	NaN	1.26	0.81		ALDOLASE-TYPE TIM BARREL FAMILY PROTEIN	AT3G14415.1
1.82	NaN	NaN	NaN		ALDOLASE-TYPE TIM BARREL FAMILY PROTEIN	AT3G14415.3
1.82	NaN	NaN	NaN		ALDOLASE-TYPE TIM BARREL FAMILY PROTEIN	AT3G14415.2
14.4	0.06	9.12	0.05		UNKNOWN PROTEIN;FUNCTIONS IN: MOLECULAR_FUNCTION UNKNOWN;INVOLVED IN: BIOLOGICAL_PROCESS UNKNOWN;LOCATED IN: CELLULAR_COMPONENT UNKNOWN;EXPRESSED IN: 26 PLANT STRUCTURES;EXPRESSED DURING: 15 GROWTH STAGES;HAS 27734 BLAST HITS TO 16708 PROTEINS IN 1259 SPECIES: ARCHAE - 81;BACTERIA - 3434;METAZOA - 10876;FUNGI - 2514;PLANTS - 987;VIRUSES - 212;OTHER EUKARYOTES - 9630 (SOURCE: NCBI BLINK).	AT3G50370.1
7.88	0.15	7.21	0.13		TARGET OF MYB PROTEIN 1	AT5G16880.1
11.3	0.08	4.99	0.1	TPR5	TETRATRICOPEPTIDE REPEAT (TPR)-LIKE SUPERFAMILY PROTEIN	AT1G56440.1
16.7	0.06	22.5	0.05		ALPHA/BETA-HYDROLASES SUPERFAMILY PROTEIN	AT3G23540.1
9.42	0.1	3.77	0.2	ATPCAP1, PCAP1	PLASMA-MEMBRANE ASSOCIATED CATION-BINDING PROTEIN 1	AT4G20260.1
8.08	0.01	15.3	0.12		LEUCINE-RICH RECEPTOR-LIKE PROTEIN KINASE FAMILY PROTEIN	AT4G20940.1
5.84	0.3	3.21	0.35		TRANSDUCIN/WD40 REPEAT-LIKE SUPERFAMILY PROTEIN	AT1G52730.1
54.2	0.03	22	0.04		FUNCTIONS IN: MOLECULAR_FUNCTION UNKNOWN;INVOLVED IN: BIOLOGICAL_PROCESS UNKNOWN;LOCATED IN: CELLULAR_COMPONENT UNKNOWN;BEST ARABIDOPSIS THALIANA PROTEIN MATCH IS: COP1-INTERACTING PROTEIN-RELATED (TAIR:AT1G72410.1);HAS 30201 BLAST HITS TO 17322 PROTEINS IN 780 SPECIES: ARCHAE - 12;BACTERIA - 1396;METAZOA - 17338;FUNGI - 3422;PLANTS - 5037;VIRUSES - 0;OTHER EUKARYOTES - 2996 (SOURCE: NCBI BLINK).	AT3G14172.1
12.5	0.13	13.9	0.08	NFA02, NFA2, NAP1;2	NUCLEOSOME ASSEMBLY PROTEIN 1;2	AT2G19480.1
3.2	0.13	9.48	0.1	NAP1;1, ATNAP1;1	NUCLEOSOME ASSEMBLY PROTEIN1;1	AT4G26110.1
3.2	NaN	NaN	NaN	NAP1;1	NUCLEOSOME ASSEMBLY PROTEIN1;1	AT4G26110.2
4.59	NaN	10.3999996185303;10.3999996185303	NaN	NFA03, NFA3, NAP1;3	NUCLEOSOME ASSEMBLY PROTEIN 1;3	AT5G56950.1
4.65	0.21	4.02	0.22		ARM REPEAT SUPERFAMILY PROTEIN	AT4G33945.1
5.83	0.37	2.42	0.45	GGT1, AOAT1, GGAT1	GLUTAMATE:GLYOXYLATE AMINOTRANSFERASE	AT1G23310.1
9.03	0.13	7.35	0.15		CALCIUM-DEPENDENT LIPID-BINDING (CALB DOMAIN) FAMILY PROTEIN	AT1G50570.1
1.42	1.14	1.29	0.93	FBA2	FRUCTOSE-BISPHOSPHATE ALDOLASE 2	AT4G38970.1
1.32	1.25	1.35	0.95	FBA1	FRUCTOSE-BISPHOSPHATE ALDOLASE 1	AT2G21330.1
1.32	NaN	1.48	0.92	FBA1	FRUCTOSE-BISPHOSPHATE ALDOLASE 1	AT2G21330.3
1.01	NaN	1.48	1.03	FBA1	FRUCTOSE-BISPHOSPHATE ALDOLASE 1	AT2G21330.2
3.11	0.55	1.59	NaN	CA2, CA18, BETA CA2	CARBONIC ANHYDRASE 2	AT5G14740.1
3.03	0.61	1.34	0.76	CA1, ATBCA1, SABP3, ATSABP3	CARBONIC ANHYDRASE 1	AT3G01500.1
3.03	NaN	NaN	0.76	CA1	CARBONIC ANHYDRASE 1	AT3G01500.2
3.03	NaN	NaN	0.76	CA1	CARBONIC ANHYDRASE 1	AT3G01500.3
5.1	0.01	32.8	0.18		UNKNOWN PROTEIN;FUNCTIONS IN: MOLECULAR_FUNCTION UNKNOWN;INVOLVED IN: BIOLOGICAL_PROCESS UNKNOWN;LOCATED IN: CHLOROPLAST;EXPRESSED IN: 22 PLANT STRUCTURES;EXPRESSED DURING: 13 GROWTH STAGES;HAS 9762 BLAST HITS TO 6439 PROTEINS IN 764 SPECIES: ARCHAE - 77;BACTERIA - 1339;METAZOA - 3211;FUNGI - 718;PLANTS - 437;VIRUSES - 131;OTHER EUKARYOTES - 3849 (SOURCE: NCBI BLINK).	AT3G15095.1
1.09	1.02	1.14	0.79		SINGLE HYBRID MOTIF SUPERFAMILY PROTEIN	AT1G52670.1
2.6	0.76	1.96	0.33	ATGR1, GR1	GLUTATHIONE-DISULFIDE REDUCTASE	AT3G24170.1
37.5	0.08	NaN	0.09		PROTEIN KINASE SUPERFAMILY PROTEIN	AT2G44830.1
20.8	0.09	12.2	0.12	PP2A-3	PROTEIN PHOSPHATASE 2A-3	AT2G42500.1
23.3	NaN	12.4	NaN	PP2A-4	PROTEIN PHOSPHATASE 2A-4	AT3G58500.1
19.3	0.06	12	0.08		TRANSDUCIN/WD40 REPEAT-LIKE SUPERFAMILY PROTEIN	AT3G50590.1
19.6	0.09	23.4	0.05	CID7	CTC-INTERACTING DOMAIN 7	AT2G26280.1
8.26	0.19	3.38	0.33	ATJ3, ATJ	DNAJ HOMOLOGUE 3	AT3G44110.1
31.6	0.04	13.9	0.05		UBX DOMAIN-CONTAINING PROTEIN	AT4G00752.1
23.4	0.01	22.7	0.06	PUX5	SERINE/THREONINE PROTEIN PHOSPHATASE 2A 55 KDA REGULATORY SUBUNIT B PRIME GAMMA	AT4G15410.1
14.1	0.09	3.84	0.03	CIPK9, SnRK3.12, PKS6	CBL-INTERACTING PROTEIN KINASE 9	AT1G01140.1
12.6	0.05	NaN	0.02	ATBAG3, BAG3	BCL-2-ASSOCIATED ATHANOGENE 3	AT5G07220.1
1.15	1.2	1.45	1		ATP SYNTHASE ALPHA/BETA FAMILY PROTEIN	AT5G08670.1
2.1	2.19	1.35	0.94	ATPB, PB	ATP SYNTHASE SUBUNIT BETA	ATCG00480.1
3.93	0.47	3.43	0.3		CAMP-REGULATED PHOSPHOPROTEIN 19-RELATED PROTEIN	AT1G69510.1
3.51	0.24	3.99	0.27		CAMP-REGULATED PHOSPHOPROTEIN 19-RELATED PROTEIN	AT5G64130.1
3.51	NaN	3.99	0.27		CAMP-REGULATED PHOSPHOPROTEIN 19-RELATED PROTEIN	AT5G64130.3
67.8	0.02	42	0.02		UNKNOWN PROTEIN;BEST ARABIDOPSIS THALIANA PROTEIN MATCH IS: UNKNOWN PROTEIN (TAIR:AT5G61040.1);HAS 5732 BLAST HITS TO 4319 PROTEINS IN 440 SPECIES: ARCHAE - 66;BACTERIA - 397;METAZOA - 2437;FUNGI - 292;PLANTS - 238;VIRUSES - 35;OTHER EUKARYOTES - 2267 (SOURCE: NCBI BLINK).	AT5G08010.1
4.86	0.26	4.46	0.17		UNKNOWN PROTEIN;FUNCTIONS IN: MOLECULAR_FUNCTION UNKNOWN;INVOLVED IN: BIOLOGICAL_PROCESS UNKNOWN;LOCATED IN: CELLULAR_COMPONENT UNKNOWN;EXPRESSED IN: 24 PLANT STRUCTURES;EXPRESSED DURING: 13 GROWTH STAGES;HAS 30201 BLAST HITS TO 17322 PROTEINS IN 780 SPECIES: ARCHAE - 12;BACTERIA - 1396;METAZOA - 17338;FUNGI - 3422;PLANTS - 5037;VIRUSES - 0;OTHER EUKARYOTES - 2996 (SOURCE: NCBI BLINK).	AT2G15860.1
82.6	0.05	9.59	0.17	SUC1, ATSUC1	SUCROSE-PROTON SYMPORTER 1	AT1G71880.1
63.9	0.02	3.89	0.05	ARO4	ARMADILLO REPEAT ONLY 4	AT3G26600.1
19	0.01	19.4	0.07		UNKNOWN PROTEIN;FUNCTIONS IN: MOLECULAR_FUNCTION UNKNOWN;INVOLVED IN: BIOLOGICAL_PROCESS UNKNOWN;LOCATED IN: CHLOROPLAST;EXPRESSED IN: 21 PLANT STRUCTURES;EXPRESSED DURING: 13 GROWTH STAGES;BEST ARABIDOPSIS THALIANA PROTEIN MATCH IS: UNKNOWN PROTEIN (TAIR:AT1G12330.1);HAS 1807 BLAST HITS TO 1807 PROTEINS IN 277 SPECIES: ARCHAE - 0;BACTERIA - 0;METAZOA - 736;FUNGI - 347;PLANTS - 385;VIRUSES - 0;OT…	AT5G12900.1
1.57	0.83	1.7	0.73	FBR12, ATELF5A-2, ELF5A-2	EUKARYOTIC TRANSLATION INITIATION FACTOR 5A-1 (EIF-5A 1) PROTEIN	AT1G26630.1
1.68	NaN	2.11	0.75	ATELF5A-3, ELF5A-3	EUKARYOTIC ELONGATION FACTOR 5A-3	AT1G69410.1
7.42	0.15	7.35	0.05	TIC	TIME FOR COFFEE	AT3G22380.1
20.1	0.11	13	0.07		TARGET OF MYB PROTEIN 1	AT1G21380.1
5.8	0.3	5.48	0.26		UNKNOWN PROTEIN;BEST ARABIDOPSIS THALIANA PROTEIN MATCH IS: UNKNOWN PROTEIN (TAIR:AT2G22270.1);HAS 152 BLAST HITS TO 146 PROTEINS IN 19 SPECIES: ARCHAE - 0;BACTERIA - 0;METAZOA - 0;FUNGI - 2;PLANTS - 146;VIRUSES - 0;OTHER EUKARYOTES - 4 (SOURCE: NCBI BLINK).	AT4G39860.1
18.4	NaN	9.35	0.14		UNKNOWN PROTEIN;BEST ARABIDOPSIS THALIANA PROTEIN MATCH IS: UNKNOWN PROTEIN (TAIR:AT1G78150.2);HAS 145 BLAST HITS TO 144 PROTEINS IN 16 SPECIES: ARCHAE - 0;BACTERIA - 0;METAZOA - 0;FUNGI - 0;PLANTS - 145;VIRUSES - 0;OTHER EUKARYOTES - 0 (SOURCE: NCBI BLINK).	AT1G35780.1
12.9	0.25	16.3	0.08		TRANSCRIPTION REGULATOR NOT2/NOT3/NOT5 FAMILY PROTEIN	AT5G18230.1
3.89	0.26	7.41	0.2	ROF1, ATFKBP62, FKBP62	ROTAMASE FKBP 1	AT3G25230.1
11.4	0.11	9.15	0.1		PROTEIN OF UNKNOWN FUNCTION (DUF1421)	AT5G14540.1
8.94	0.09	14	0.05		ENTH/VHS FAMILY PROTEIN	AT2G43160.1
66.9	0.53	3.49	0.13		PROTEIN OF UNKNOWN FUNCTION (DUF3741)	AT4G28760.1
9.68	0.17	31	0.11	ATCLASP, CLASP	CLIP-ASSOCIATED PROTEIN	AT2G20190.1
15.8	NaN	NaN	0.19	RUB1, NEDD8, ATRUB1	RELATED TO UBIQUITIN 1	AT1G31340.1
19.1	0.04	22.4	0.05	AT-HSFA8, HSFA8	HEAT SHOCK TRANSCRIPTION FACTOR A8	AT1G67970.1
10.2	0.3	7.2	0.15		TLD-DOMAIN CONTAINING NUCLEOLAR PROTEIN	AT5G39590.1
2.41	0.18	7.6	0.16		TPX2 (TARGETING PROTEIN FOR XKLP2) PROTEIN FAMILY	AT2G35880.1
9.33	0.09	6.26	0.19		FLAVIN-BINDING MONOOXYGENASE FAMILY PROTEIN	AT1G12200.1
4.41	0.31	3.34	0.29		TRANSLATION ELONGATION FACTOR EF1A/INITIATION FACTOR IF2GAMMA FAMILY PROTEIN	AT1G18070.1
4.01	0.28	3.45	0.29	LTI29, LTI45, ERD10	DEHYDRIN FAMILY PROTEIN	AT1G20450.1
3.36	0.32	2.35	0.37	EIF3G1, ATEIF3G1	EUKARYOTIC TRANSLATION INITIATION FACTOR 3G1	AT3G11400.1
6.97	0.12	10.3	0.17	GLB3, ATGLB3	HEMOGLOBIN 3	AT4G32690.1
4.32	0.27	5.01	0.24		LATE EMBRYOGENESIS ABUNDANT PROTEIN, GROUP 6	AT2G23120.1
7.33	0.09	17.8	0.2		NUCLEOPORIN-RELATED	AT5G20200.1
8.9	0.21	6.37	1.39	IMPA-4	IMPORTIN ALPHA ISOFORM 4	AT1G09270.1
9.87	0.15	2.17	0.3		PLANT PROTEIN OF UNKNOWN FUNCTION (DUF869)	AT1G19835.1
25	0.02	34.1	0.02	emb1579	ATP/GTP-BINDING PROTEIN FAMILY	AT2G03150.1
10.7	0.04	5.64	0.02		LEUCINE-RICH REPEAT (LRR) FAMILY PROTEIN	AT5G07910.1
1.08	1.39	1.24	0.8	CAC2	ACETYL CO-ENZYME A CARBOXYLASE BIOTIN CARBOXYLASE SUBUNIT	AT5G35360.1
10.5	0.05	17.7	0.09		ARABIDOPSIS PHOSPHOLIPASE-LIKE PROTEIN (PEARLI 4) FAMILY	AT4G38550.1
10.5	NaN	8.51	0.1		ARABIDOPSIS PHOSPHOLIPASE-LIKE PROTEIN (PEARLI 4) FAMILY	AT2G20950.1
10.5	NaN	8.51	NaN		ARABIDOPSIS PHOSPHOLIPASE-LIKE PROTEIN (PEARLI 4) FAMILY	AT2G20950.2
10.5	NaN	8.51	NaN		ARABIDOPSIS PHOSPHOLIPASE-LIKE PROTEIN (PEARLI 4) FAMILY	AT2G20950.3
10.5	NaN	8.51	NaN		ARABIDOPSIS PHOSPHOLIPASE-LIKE PROTEIN (PEARLI 4) FAMILY	AT2G20950.4
45.6	0.02	13.7	0.12	AR781	PROTEIN OF UNKNOWN FUNCTION (DUF1645)	AT2G26530.1
9.94	0.24	12.8	0.07	SMT1, CPH	STEROL METHYLTRANSFERASE 1	AT5G13710.1
5.61	0.19	8.1	0.07	ATG2484-1, G2484-1	G2484-1 PROTEIN	AT4G17330.1
1.88	1.15	1.37	0.69	RBCS1A	RIBULOSE BISPHOSPHATE CARBOXYLASE SMALL CHAIN 1A	AT1G67090.1
1.8	1.2	1.49	0.71		RIBULOSE BISPHOSPHATE CARBOXYLASE (SMALL CHAIN) FAMILY PROTEIN	AT5G38410.1
1.8	1.2	NaN	0.71		RIBULOSE BISPHOSPHATE CARBOXYLASE (SMALL CHAIN) FAMILY PROTEIN	AT5G38410.3
1.8	1.2	NaN	0.71		RIBULOSE BISPHOSPHATE CARBOXYLASE (SMALL CHAIN) FAMILY PROTEIN	AT5G38420.1
1.87	1.2	1.37	0.7		RIBULOSE BISPHOSPHATE CARBOXYLASE (SMALL CHAIN) FAMILY PROTEIN	AT5G38430.1
1.87	0.92	NaN	0.7		RIBULOSE BISPHOSPHATE CARBOXYLASE (SMALL CHAIN) FAMILY PROTEIN	AT5G38410.2
1.53	0.97	NaN	0.9	TUA4, TOR2	TUBULIN ALPHA-4 CHAIN	AT1G04820.1
1.46	NaN	1.25	0.87	TUA3	TUBULIN ALPHA-3	AT5G19770.1
1.46	NaN	1.25	0.87	TUA5	TUBULIN ALPHA-5	AT5G19780.1
3.59	0.27	23.8	0.09		PROTEIN PHOSPHATASE 2C FAMILY PROTEIN	AT5G24940.1
2.24	0.07	14.3	0.04		PROTEIN KINASE SUPERFAMILY PROTEIN	AT1G54610.1
7.77	0.01	4.39	0.1		PROTEIN KINASE SUPERFAMILY PROTEIN	AT1G53050.1
0.85	0.01	20.9	0.03		PROTEIN KINASE SUPERFAMILY PROTEIN	AT3G05050.1
19.2	0.1	21	0.05		PROTEIN OF UNKNOWN FUNCTION (DUF630 AND DUF632)	AT2G17110.1
1.4	1.02	1.55	1.06		GLYCOSYL HYDROLASES FAMILY 31 PROTEIN	AT5G11720.1
9.81	0.11	8.91	0.16		PRP38 FAMILY PROTEIN	AT2G40650.1
1.75	0.55	1.96	0.5	CCH	COPPER CHAPERONE	AT3G56240.1
41.7	0.02	51.4	0.06	BES1, BZR2	BRASSINOSTEROID SIGNALLING POSITIVE REGULATOR (BZR1) FAMILY PROTEIN	AT1G19350.1
27.9	0.08	62.9	0.04	BZR1	BRASSINOSTEROID SIGNALLING POSITIVE REGULATOR (BZR1) FAMILY PROTEIN	AT1G75080.1
27.9	0.08	62.9	0.04	BZR1	BRASSINOSTEROID SIGNALLING POSITIVE REGULATOR (BZR1) FAMILY PROTEIN	AT1G75080.2
55.8	0.18	6.53	0.08		REGULATOR OF VPS4 ACTIVITY IN THE MVB PATHWAY PROTEIN	AT2G19710.1
19.9	0.2	8.25	0.08		BEST ARABIDOPSIS THALIANA PROTEIN MATCH IS: DENTIN SIALOPHOSPHOPROTEIN-RELATED (TAIR:AT5G07980.1);HAS 1906 BLAST HITS TO 1127 PROTEINS IN 203 SPECIES: ARCHAE - 2;BACTERIA - 210;METAZOA - 401;FUNGI - 205;PLANTS - 136;VIRUSES - 0;OTHER EUKARYOTES - 952 (SOURCE: NCBI BLINK).	AT5G07940.1
5.64	NaN	6.59	0.03		DENTIN SIALOPHOSPHOPROTEIN-RELATED	AT5G07970.1
7.98	NaN	16.3	0.13		DENTIN SIALOPHOSPHOPROTEIN-RELATED	AT5G07980.1
14.4	0.01	11	0.11		SH3 DOMAIN-CONTAINING PROTEIN	AT1G31440.1
3.66	0.97	7.63	0.39	PTP1, ATPTP1	PROTEIN TYROSINE PHOSPHATASE 1	AT1G71860.1
11.1	0.26	18.6	0.03		DGCR14-RELATED	AT3G07790.1
20	0.4	16.7	0.23	IQD28	IQ-DOMAIN 28	AT1G14380.1
17.1	NaN	NaN	NaN	IQD29	IQ-DOMAIN 29	AT2G02790.1
6.14	0.08	12.2	0.36		FAMILY OF UNKNOWN FUNCTION (DUF662)	AT3G52920.2
9.39	0.13	2.72	0.37		FAMILY OF UNKNOWN FUNCTION (DUF662)	AT3G09980.1
3.71	0.2	2.85	0.34	VHA-G2, VAG2, VATG2	VACUOLAR ATP SYNTHASE SUBUNIT G2	AT4G23710.1
5.29	0.2	1.8	0.37	PIP3, PIP3A, PIP2;7, SIMIP	PLASMA MEMBRANE INTRINSIC PROTEIN 3	AT4G35100.1
6.72	NaN	NaN	NaN	PIP2F, PIP2;4	PLASMA MEMBRANE INTRINSIC PROTEIN 2;4	AT5G60660.1
21.2	0.04	9.7	0.05	SOUL-1	SOUL HEME-BINDING FAMILY PROTEIN	AT2G37970.1
11.5	0.1	9.47	0.27		UNKNOWN PROTEIN;BEST ARABIDOPSIS THALIANA PROTEIN MATCH IS: UNKNOWN PROTEIN (TAIR:AT5G23490.1);HAS 35333 BLAST HITS TO 34131 PROTEINS IN 2444 SPECIES: ARCHAE - 798;BACTERIA - 22429;METAZOA - 974;FUNGI - 991;PLANTS - 531;VIRUSES - 0;OTHER EUKARYOTES - 9610 (SOURCE: NCBI BLINK).	AT5G23510.1
1.27	1.3	1.33	0.74	ATPRX Q	THIOREDOXIN SUPERFAMILY PROTEIN	AT3G26060.1
2.9	0.71	9.96	0.07		PROTEIN OF UNKNOWN FUNCTION (DUF1421)	AT4G28300.1
10.8	0.04	3.13	0.1		UNKNOWN PROTEIN;FUNCTIONS IN: MOLECULAR_FUNCTION UNKNOWN;INVOLVED IN: BIOLOGICAL_PROCESS UNKNOWN;LOCATED IN: CELLULAR_COMPONENT UNKNOWN;EXPRESSED IN: 25 PLANT STRUCTURES;EXPRESSED DURING: 15 GROWTH STAGES;BEST ARABIDOPSIS THALIANA PROTEIN MATCH IS: UNKNOWN PROTEIN (TAIR:AT4G10470.1);HAS 531 BLAST HITS TO 229 PROTEINS IN 83 SPECIES: ARCHAE - 0;BACTERIA - 197;METAZOA - 59;FUNGI - 50;PLANTS - 48;VIR…	AT1G33050.1
10.8	0.04	39.9	0.2		PROTEIN OF UNKNOWN FUNCTION (DUF1645)	AT1G23710.1
7.04	0.16	7.09	0.13	KIN2, COR6.6	STRESS-RESPONSIVE PROTEIN (KIN2) / STRESS-INDUCED PROTEIN (KIN2) / COLD-RESPONSIVE PROTEIN (COR6.6) / COLD-REGULATED PROTEIN (COR6.6)	AT5G15970.1
3.15	0.27	4.31	0.15	KIN1	STRESS-RESPONSIVE PROTEIN (KIN1) / STRESS-INDUCED PROTEIN (KIN1)	AT5G15960.1
4.36	0.44	NaN	0.61	PIP1C, TMP-B, PIP1;3	PLASMA MEMBRANE INTRINSIC PROTEIN 1C	AT1G01620.1
3.41	0.44	NaN	NaN	PIP1A, ATPIP1, PIP1, PIP1;1	PLASMA MEMBRANE INTRINSIC PROTEIN 1A	AT3G61430.1
3.41	0.44	NaN	NaN	PIP1A, ATPIP1, PIP1, PIP1;1	PLASMA MEMBRANE INTRINSIC PROTEIN 1A	AT3G61430.2
4.61	0.44	NaN	NaN	TMP-C, PIP1;4, PIP1E	PLASMA MEMBRANE INTRINSIC PROTEIN 1;4	AT4G00430.1
2.72	0.45	1.52	0.56	PIP1B, TMP-A, ATHH2, PIP1;2	PLASMA MEMBRANE INTRINSIC PROTEIN 1B	AT2G45960.1
2.72	NaN	NaN	NaN	PIP1B, TMP-A, ATHH2, PIP1;2	PLASMA MEMBRANE INTRINSIC PROTEIN 1B	AT2G45960.2
2.72	NaN	NaN	NaN	PIP1B, TMP-A, ATHH2, PIP1;2	PLASMA MEMBRANE INTRINSIC PROTEIN 1B	AT2G45960.3
4.85	NaN	NaN	NaN	TMP-C, PIP1;4, PIP1E	PLASMA MEMBRANE INTRINSIC PROTEIN 1;4	AT4G00430.2
4.11	NaN	4.41	0.69	PIP1D, PIP1;5	PLASMA MEMBRANE INTRINSIC PROTEIN 1;5	AT4G23400.1
15	0.14	3.76	1.53		PROTEIN KINASE SUPERFAMILY PROTEIN	AT1G06700.1
28.8	0.01	NaN	100		UBIQUITIN-SPECIFIC PROTEASE FAMILY C19-RELATED PROTEIN	AT4G22290.1
4.61	0.62	5.63	0.17	ATHOL1, HOL1	HARMLESS TO OZONE LAYER 1	AT2G43910.1
1.36	1.21	0.62	2.42		SOUL HEME-BINDING FAMILY PROTEIN	AT1G17100.1
10	0.59	8.51	0.06	CESA3, IXR1, ATCESA3, ATH-B, CEV1	CELLULOSE SYNTHASE FAMILY PROTEIN	AT5G05170.1
1.6	0.92	1.29	0.75	PSBC	PHOTOSYSTEM II REACTION CENTER PROTEIN C	ATCG00280.1
27.8	0.01	40.6	0.03		REMORIN FAMILY PROTEIN	AT3G61260.1
16.1	0.67	4.06	1.16	CPK1, ATCPK1	CALCIUM DEPENDENT PROTEIN KINASE 1	AT5G04870.1
11.2	0.02	3.81	0.06		UNKNOWN PROTEIN;FUNCTIONS IN: MOLECULAR_FUNCTION UNKNOWN;INVOLVED IN: BIOLOGICAL_PROCESS UNKNOWN;LOCATED IN: MITOCHONDRION;EXPRESSED IN: 23 PLANT STRUCTURES;EXPRESSED DURING: 15 GROWTH STAGES;BEST ARABIDOPSIS THALIANA PROTEIN MATCH IS: UNKNOWN PROTEIN (TAIR:AT2G29620.1);HAS 1807 BLAST HITS TO 1807 PROTEINS IN 277 SPECIES: ARCHAE - 0;BACTERIA - 0;METAZOA - 736;FUNGI - 347;PLANTS - 385;VIRUSES - 0;…	AT5G17910.1
4.79	0.37	3.67	0.22		SAP DOMAIN-CONTAINING PROTEIN	AT4G39680.1
3.41	NaN	2.91	0.39	COR47, RD17, AtCOR47	COLD-REGULATED 47	AT1G20440.1
1	0.84	1.91	0.46	LIN2, HEMF1, ATCPO-I	COPROPORPHYRINOGEN III OXIDASE	AT1G03475.1
2.67	0.3	27.6	0.15		RNA BINDING (RRM/RBD/RNP MOTIFS) FAMILY PROTEIN	AT3G45630.1
19	NaN	10.9	0.06		RNA BINDING (RRM/RBD/RNP MOTIFS) FAMILY PROTEIN	AT5G60170.1
19	NaN	NaN	NaN		RNA BINDING (RRM/RBD/RNP MOTIFS) FAMILY PROTEIN	AT5G60170.2
18.7	0.01	11.4	0.12		PLANT PROTEIN OF UNKNOWN FUNCTION (DUF247)	AT3G47210.1
16.6	0.02	2.91	0.13		NUCLEOTIDYLTRANSFERASE FAMILY PROTEIN	AT2G45620.1
53.1	NaN	13.6	0.08		PROTEIN OF UNKNOWN FUNCTION, DUF593	AT1G70750.1
1.58	1.04	1.1	1.27		UNKNOWN PROTEIN;FUNCTIONS IN: MOLECULAR_FUNCTION UNKNOWN;INVOLVED IN: BIOLOGICAL_PROCESS UNKNOWN;LOCATED IN: CHLOROPLAST, PLASMA MEMBRANE, MEMBRANE;EXPRESSED IN: 24 PLANT STRUCTURES;EXPRESSED DURING: 14 GROWTH STAGES;BEST ARABIDOPSIS THALIANA PROTEIN MATCH IS: UNKNOWN PROTEIN (TAIR:AT1G06540.1);HAS 194 BLAST HITS TO 176 PROTEINS IN 78 SPECIES: ARCHAE - 0;BACTERIA - 101;METAZOA - 15;FUNGI - 25;PLA…	AT2G30930.1
12.5	0.62	14.5	0.07		CALCINEURIN-LIKE METALLO-PHOSPHOESTERASE SUPERFAMILY PROTEIN	AT1G50370.1
6.43	0.11	8.31	0.11		OCTICOSAPEPTIDE/PHOX/BEM1P FAMILY PROTEIN	AT4G05150.1
15.2	NaN	18	0.04	SMP2	PRE-MRNA SPLICING PRP18-INTERACTING FACTOR	AT4G37120.1
15.7	0.14	24.8	0.02		GLUTAREDOXIN FAMILY PROTEIN	AT1G64500.1
39.1	0.02	28.7	0.19	AML5, ML5	MEI2-LIKE PROTEIN 5	AT1G29400.1
2.21	NaN	4.06	NaN	AML3, ML3	MEI2-LIKE 3	AT4G18120.1
2.21	NaN	NaN	NaN	AML3, ML3	MEI2-LIKE 3	AT4G18120.2
2.66	0.53	1.63	0.68	ROC3	ROTAMASE CYP 3	AT2G16600.1
2.74	0.5	2.04	0.92	ROC5, ATCYP1	ROTAMASE CYCLOPHILIN 5	AT4G34870.1
14.6	NaN	14	0.09	MOS2	D111/G-PATCH DOMAIN-CONTAINING PROTEIN	AT1G33520.1
30.5	0.01	19.8	0.13		UNKNOWN PROTEIN;INVOLVED IN: BIOLOGICAL_PROCESS UNKNOWN;EXPRESSED IN: 23 PLANT STRUCTURES;EXPRESSED DURING: 13 GROWTH STAGES;HAS 28929 BLAST HITS TO 19542 PROTEINS IN 1425 SPECIES: ARCHAE - 211;BACTERIA - 3079;METAZOA - 14558;FUNGI - 2157;PLANTS - 966;VIRUSES - 80;OTHER EUKARYOTES - 7878 (SOURCE: NCBI BLINK).	AT5G53620.1
7.35	0.03	7.61	0.29		FUNCTIONS IN: MOLECULAR_FUNCTION UNKNOWN;INVOLVED IN: BIOLOGICAL_PROCESS UNKNOWN;LOCATED IN: CHLOROPLAST, PLASMA MEMBRANE;EXPRESSED IN: 9 PLANT STRUCTURES;EXPRESSED DURING: 6 GROWTH STAGES;BEST ARABIDOPSIS THALIANA PROTEIN MATCH IS: INTRACELLULAR PROTEIN TRANSPORT PROTEIN USO1-RELATED (TAIR:AT1G64180.1);HAS 30201 BLAST HITS TO 17322 PROTEINS IN 780 SPECIES: ARCHAE - 12;BACTERIA - 1396;METAZOA - 1…	AT5G41620.1
2.07	NaN	NaN	NaN		INTRACELLULAR PROTEIN TRANSPORT PROTEIN USO1-RELATED	AT1G64180.1
7.44	0.02	43.8	0.05		ACTIN-BINDING FH2 (FORMIN HOMOLOGY 2) FAMILY PROTEIN	AT1G59910.1
12.9	0.08	9.12	0.08		EUKARYOTIC TRANSLATION INITIATION FACTOR-RELATED	AT1G11480.1
100	0.06	25.5	0.08		REMORIN FAMILY PROTEIN	AT1G67590.1
4.52	0.37	1.56	0.72	PIP2A, PIP2, PIP2;1	PLASMA MEMBRANE INTRINSIC PROTEIN 2A	AT3G53420.1
6.72	NaN	NaN	NaN	PIP2F, PIP2;4	PLASMA MEMBRANE INTRINSIC PROTEIN 2;4	AT5G60660.1
1.52	0.45	1.82	0.86	PIP2B, PIP2;2	PLASMA MEMBRANE INTRINSIC PROTEIN 2	AT2G37170.1
11.4	0.05	5.43	0.05		LEUCINE-RICH REPEAT PROTEIN KINASE FAMILY PROTEIN	AT3G23750.1
8.51	NaN	NaN	NaN		LEUCINE-RICH REPEAT PROTEIN KINASE FAMILY PROTEIN	AT2G01820.1
8.51	NaN	NaN	NaN	TMK1	TRANSMEMBRANE KINASE 1	AT1G66150.1
6.79	NaN	NaN	NaN	CRU3, CRC	CRUCIFERIN 3	AT4G28520.1
25.4	0.02	2.85	0.02		UBIQUITIN-ASSOCIATED/TRANSLATION ELONGATION FACTOR EF1B PROTEIN	AT2G26920.1
1.47	1.21	2.14	0.9		ALPHA/BETA-HYDROLASES SUPERFAMILY PROTEIN	AT3G23600.1
9.97	NaN	8.91	0.05		RNA-PROCESSING, LSM DOMAIN	AT1G24050.1
98.2	0.37	37.6	0.03	NPSN13, ATNPSN13	NOVEL PLANT SNARE 13	AT3G17440.1
13.9	0.38	20.5	NaN	ATNPSN12, NPSN12	NOVEL PLANT SNARE 12	AT1G48240.1
100	0.12	24.7	0.03	NPSN11, ATNPSN11, NSPN11	NOVEL PLANT SNARE 11	AT2G35190.1
3.87	0.34	NaN	0.19	EIF4G, CUM2	EUKARYOTIC TRANSLATION INITIATION FACTOR 4G	AT3G60240.2
9.56	0.12	5.52	0.09		GATA TYPE ZINC FINGER TRANSCRIPTION FACTOR FAMILY PROTEIN	AT3G55770.1
4.29	0.21	1.44	0.83	WLIM1	GATA TYPE ZINC FINGER TRANSCRIPTION FACTOR FAMILY PROTEIN	AT1G10200.1
4	0.39	4.98	0.24		MA3 DOMAIN-CONTAINING PROTEIN	AT4G24800.1
3.1	NaN	2.63	0.4	ATKRS-1	LYSYL-TRNA SYNTHETASE 1	AT3G11710.1
3.04	NaN	2.17	0.7		GTP BINDING	AT1G30580.1
3.8	0.26	3.03	0.26		CYTIDINE/DEOXYCYTIDYLATE DEAMINASE FAMILY PROTEIN	AT5G28050.1
2.38	0.25	7.05	0.09	EDR1, ATEDR1	PROTEIN KINASE SUPERFAMILY PROTEIN	AT1G08720.1
4.71	0.01	20.6	0.1		BEST ARABIDOPSIS THALIANA PROTEIN MATCH IS: COP1-INTERACTING PROTEIN-RELATED (TAIR:AT1G72410.1);HAS 9949 BLAST HITS TO 7480 PROTEINS IN 576 SPECIES: ARCHAE - 12;BACTERIA - 1007;METAZOA - 3636;FUNGI - 982;PLANTS - 444;VIRUSES - 50;OTHER EUKARYOTES - 3818 (SOURCE: NCBI BLINK).	AT1G17360.1
2.72	NaN	5.05	0.14	ATEXO70H7, EXO70H7	EXOCYST SUBUNIT EXO70 FAMILY PROTEIN H7	AT5G59730.1
1.93	0.81	1.55	0.63	AVP1, ATAVP3, AVP-3, AtVHP1;1	INORGANIC H PYROPHOSPHATASE FAMILY PROTEIN	AT1G15690.1
59.5	0.04	11.4	0.03		HYDROXYPROLINE-RICH GLYCOPROTEIN FAMILY PROTEIN	AT3G26910.1
1.36	0.49	2.67	0.6		TCP-1/CPN60 CHAPERONIN FAMILY PROTEIN	AT3G03960.1
11.4	0.04	26.8	0.07	DCP5-L	DECAPPING 5-LIKE	AT5G45330.1
1.73	0.86	1.37	0.89	SHM1, STM, SHMT1	SERINE TRANSHYDROXYMETHYLTRANSFERASE 1	AT4G37930.1
5.11	0.22	6.02	0.14	NTMC2TYPE4, NTMC2T4	CALCIUM-DEPENDENT LIPID-BINDING (CALB DOMAIN) FAMILY PROTEIN	AT3G61050.1
3.38	0.32	4.37	0.29		NAD(P)-BINDING ROSSMANN-FOLD SUPERFAMILY PROTEIN	AT5G02240.1
3.13	NaN	1.65	0.65	ATGSTF2, ATPM24.1, ATPM24, GST2, GSTF2	GLUTATHIONE S-TRANSFERASE PHI 2	AT4G02520.1
1.9	0.51	2.73	0.88	ATGSTF8, ATGSTF5, GST6, GSTF8	GLUTATHIONE S-TRANSFERASE PHI 8	AT2G47730.1
10.5	0.03	NaN	0.15		TRANSDUCIN/WD40 REPEAT-LIKE SUPERFAMILY PROTEIN	AT3G53390.1
100	0.03	25	0.02	TON1B	TONNEAU 1B (TON1B)	AT3G55005.1
4.66	0.16	5.68	0.18	BOB1	HSP20-LIKE CHAPERONES SUPERFAMILY PROTEIN	AT5G53400.1
53.9	0.01	39.9	0.13		FUNCTIONS IN: MOLECULAR_FUNCTION UNKNOWN;INVOLVED IN: BIOLOGICAL_PROCESS UNKNOWN;LOCATED IN: PLASMA MEMBRANE;EXPRESSED IN: 22 PLANT STRUCTURES;EXPRESSED DURING: 13 GROWTH STAGES;CONTAINS INTERPRO DOMAIN/S: RPM1-INTERACTING PROTEIN 4, DEFENCE RESPONSE (INTERPRO:IPR008700);BEST ARABIDOPSIS THALIANA PROTEIN MATCH IS: UNKNOWN PROTEIN (TAIR:AT5G09960.1);HAS 30201 BLAST HITS TO 17322 PROTEINS IN 780 SP…	AT5G64850.1
4.67	0.01	7	0.08		UDP-GLYCOSYLTRANSFERASE SUPERFAMILY PROTEIN	AT3G07020.1
12.9	0.11	20.3	0.35		CALMODULIN-BINDING TRANSCRIPTION ACTIVATOR PROTEIN WITH CG-1 AND ANKYRIN DOMAINS	AT5G64220.1
3.11	0.52	2.08	0.47	NIT1, ATNIT1, NITI	NITRILASE 1	AT3G44310.1
1.94	0.82	1.92	0.59	ACLB-1	ATP-CITRATE LYASE B-1	AT3G06650.1
8.61	0.11	6.71	0.08	YAK1	YEAST YAK1-RELATED GENE 1	AT5G35980.1
2.8	0.72	4.44	0.3		ALUMINIUM INDUCED PROTEIN WITH YGL AND LRDR MOTIFS	AT5G43830.1
1.05	1	1.55	0.75	APX1, MEE6, CS1, ATAPX1, ATAPX01	ASCORBATE PEROXIDASE 1	AT1G07890.1
11.1	NaN	1.41	NaN		ENTH/ANTH/VHS SUPERFAMILY PROTEIN	AT5G35200.1
1.48	1.03	1.42	0.77	LHCB5	LIGHT HARVESTING COMPLEX OF PHOTOSYSTEM II 5	AT4G10340.1
2.9	0.46	3.23	0.28	ATSGT1B, ETA3, RPR1, EDM1, SGT1B	PHOSPHATASE-RELATED	AT4G11260.1
15.1	0.05	17.6	0.04	VAP27-2	VAMP/SYNAPTOBREVIN-ASSOCIATED PROTEIN 27-2	AT1G08820.1
2.97	0.49	3.82	0.31	CAM4, ACAM-4	CALMODULIN 4	AT1G66410.1
89.9	NaN	NaN	NaN	CRA1, ATCRA1, CRU1	RMLC-LIKE CUPINS SUPERFAMILY PROTEIN	AT5G44120.1
5.16	0.19	NaN	0.04	MKP2, ATMKP2, DSPTP1B	MAPK PHOSPHATASE 2	AT3G06110.1
16.5	0.02	19.4	0.09		ENTH/VHS/GAT FAMILY PROTEIN	AT4G32760.1
7.8	0.16	NaN	0.11		UNKNOWN PROTEIN;FUNCTIONS IN: MOLECULAR_FUNCTION UNKNOWN;INVOLVED IN: RESPONSE TO OXIDATIVE STRESS, ANAEROBIC RESPIRATION;LOCATED IN: CELLULAR_COMPONENT UNKNOWN;EXPRESSED IN: 23 PLANT STRUCTURES;EXPRESSED DURING: 13 GROWTH STAGES;HAS 47 BLAST HITS TO 47 PROTEINS IN 12 SPECIES: ARCHAE - 0;BACTERIA - 0;METAZOA - 1;FUNGI - 0;PLANTS - 46;VIRUSES - 0;OTHER EUKARYOTES - 0 (SOURCE: NCBI BLINK).	AT3G10020.1
27.3	2.2	11.8	0.14		FUNCTIONS IN: MOLECULAR_FUNCTION UNKNOWN;INVOLVED IN: BIOLOGICAL_PROCESS UNKNOWN;LOCATED IN: PLASMA MEMBRANE;EXPRESSED IN: 23 PLANT STRUCTURES;EXPRESSED DURING: 13 GROWTH STAGES;BEST ARABIDOPSIS THALIANA PROTEIN MATCH IS: HYDROXYPROLINE-RICH GLYCOPROTEIN FAMILY PROTEIN (TAIR:AT3G26910.2);HAS 1503 BLAST HITS TO 1197 PROTEINS IN 220 SPECIES: ARCHAE - 4;BACTERIA - 108;METAZOA - 481;FUNGI - 318;PLANT…	AT5G41100.1
10.1	0.13	17.9	0.05		DORMANCY/AUXIN ASSOCIATED FAMILY PROTEIN	AT1G56220.1
13.6	0.05	8.26	0.08	SRC2, (AT)SRC2	SOYBEAN GENE REGULATED BY COLD-2	AT1G09070.1
6.76	0.5	4.21	0.2	RLK	RECEPTOR LECTIN KINASE	AT2G37710.1
26	NaN	NaN	NaN		CONCANAVALIN A-LIKE LECTIN PROTEIN KINASE FAMILY PROTEIN	AT5G55830.1
17.6	0.4	4.78	0.09	ATMPK15, MPK15	MAP KINASE 15	AT1G73670.1
9.58	0.11	10	0.2	ATMPK8	PROTEIN KINASE SUPERFAMILY PROTEIN	AT1G18150.1
9.58	NaN	NaN	NaN	ATMPK8	PROTEIN KINASE SUPERFAMILY PROTEIN	AT1G18150.2
9.58	NaN	NaN	NaN	ATMPK8	PROTEIN KINASE SUPERFAMILY PROTEIN	AT1G18150.3
35.6	0.07	NaN	NaN	MPK16	MITOGEN-ACTIVATED PROTEIN KINASE 16	AT5G19010.1
18.5	NaN	NaN	NaN	MPK9	MAP KINASE 9	AT3G18040.1
10.1	0.08	6.06	0.23	CUL4, ATCUL4	CULLIN4	AT5G46210.1
2.12	0.67	1.35	0.79	mtLPD1	MITOCHONDRIAL LIPOAMIDE DEHYDROGENASE 1	AT1G48030.1
30	0.05	18.8	0.05		BASIC HELIX-LOOP-HELIX (BHLH) DNA-BINDING SUPERFAMILY PROTEIN	AT1G05805.1
1.43	0.96	1.4	0.86	PSBB	PHOTOSYSTEM II REACTION CENTER PROTEIN B	ATCG00680.1
2.27	1	1.31	1	cICDH	CYTOSOLIC NADP+-DEPENDENT ISOCITRATE DEHYDROGENASE	AT1G65930.1
4.33	0.41	1.99	0.58	HPR, ATHPR1	HYDROXYPYRUVATE REDUCTASE	AT1G68010.1
1.39	1.13	4.69	NaN	GRP2, CSDP2, CSP2, ATCSP2	GLYCINE RICH PROTEIN 2	AT4G38680.1
1.67	NaN	NaN	5.54	ATGRP2B, ATCSP4, GRP2B	GLYCINE-RICH PROTEIN 2B	AT2G21060.1
8.61	0.06	14.7	0.09		KINASE-RELATED PROTEIN OF UNKNOWN FUNCTION (DUF1296)	AT3G07660.1
9.52	0.64	6.36	0.2		PROTEIN PHOSPHATASE 2C FAMILY PROTEIN	AT3G02750.1
2.11	0.26	NaN	0.33	AtPPa2, PPa2	PYROPHOSPHORYLASE 2	AT2G18230.1
5.72	NaN	7.07	0.24	AtPPa4, PPa4	PYROPHOSPHORYLASE 4	AT3G53620.1
3.49	0.19	1.43	NaN	LEA14, LSR3	LATE EMBRYOGENESIS ABUNDANT PROTEIN	AT1G01470.1
13.4	0.07	18.1	0.22	PEX5, ATPEX5	PEROXIN 5	AT5G56290.1
1.8	2.11	NaN	NaN		GDA1/CD39 NUCLEOSIDE PHOSPHATASE FAMILY PROTEIN	AT1G14250.1
13.4	NaN	49.6	NaN	D6PKL2, PK5	D6 PROTEIN KINASE LIKE 2	AT5G47750.1
1.19	0.24	7.52	NaN		UNKNOWN PROTEIN;BEST ARABIDOPSIS THALIANA PROTEIN MATCH IS: UNKNOWN PROTEIN (TAIR:AT1G74160.1);HAS 1987 BLAST HITS TO 1263 PROTEINS IN 207 SPECIES: ARCHAE - 0;BACTERIA - 172;METAZOA - 665;FUNGI - 149;PLANTS - 271;VIRUSES - 6;OTHER EUKARYOTES - 724 (SOURCE: NCBI BLINK).	AT1G18620.1
1.15	NaN	12.4	0.03		UNKNOWN PROTEIN;BEST ARABIDOPSIS THALIANA PROTEIN MATCH IS: UNKNOWN PROTEIN (TAIR:AT1G18620.1);HAS 3407 BLAST HITS TO 2217 PROTEINS IN 314 SPECIES: ARCHAE - 0;BACTERIA - 264;METAZOA - 1296;FUNGI - 318;PLANTS - 346;VIRUSES - 34;OTHER EUKARYOTES - 1149 (SOURCE: NCBI BLINK).	AT1G74160.1
8.73	1.87	11.4	0.08	MOS1	MODIFIER OF SNC1	AT4G24680.1
51.2	0.05	18.4	0.06	ATKINESIN-13A, KINESIN-13A	P-LOOP CONTAINING NUCLEOSIDE TRIPHOSPHATE HYDROLASES SUPERFAMILY PROTEIN	AT3G16630.1
8.43	0.04	16.8	0.07		ATP BINDING MICROTUBULE MOTOR FAMILY PROTEIN	AT3G16060.1
1.43	1.28	1.29	0.93	CAB3, AB180, LHCB1.2	CHLOROPHYLL A/B BINDING PROTEIN 3	AT1G29910.1
1.43	NaN	1.29	0.95	LHB1B1, LHCB1.4	LIGHT-HARVESTING CHLOROPHYLL-PROTEIN COMPLEX II SUBUNIT B1	AT2G34430.1
18.7	0.07	9.89	0.05	iqd32	IQ-DOMAIN 32	AT1G19870.1
17.3	0.02	NaN	NaN		PROTEIN KINASE PROTEIN WITH ADENINE NUCLEOTIDE ALPHA HYDROLASES-LIKE DOMAIN	AT3G13690.1
4.44	NaN	NaN	NaN		PROTEIN KINASE SUPERFAMILY PROTEIN	AT5G56790.1
1.21	1.16	1.65	0.91	PSBP-1, OEE2, PSII-P, OE23	PHOTOSYSTEM II SUBUNIT P-1	AT1G06680.1
11.1	40.6	2.36	100	TOC75-III, MAR1	TRANSLOCON AT THE OUTER ENVELOPE MEMBRANE OF CHLOROPLASTS 75-III	AT3G46740.1
2.66	NaN	2.32	0.33	PPI1	PROTON PUMP INTERACTOR 1	AT4G27500.1
3.56	0.14	NaN	NaN		PROTEIN PHOSPHATASE 2C FAMILY PROTEIN	AT1G34750.1
3.91	NaN	NaN	NaN	PAPP2C	PHYTOCHROME-ASSOCIATED PROTEIN PHOSPHATASE TYPE 2C	AT1G22280.1
3.91	NaN	NaN	NaN	PAPP2C	PHYTOCHROME-ASSOCIATED PROTEIN PHOSPHATASE TYPE 2C	AT1G22280.3
5.83	NaN	2.02	0.4		HYALURONAN / MRNA BINDING FAMILY	AT5G47210.1
7.65	0.27	2.36	0.51		HYALURONAN / MRNA BINDING FAMILY	AT4G17520.1
10.3	2.27	2.95	0.15		UNKNOWN PROTEIN;BEST ARABIDOPSIS THALIANA PROTEIN MATCH IS: UNKNOWN PROTEIN (TAIR:AT5G26160.1);HAS 918 BLAST HITS TO 759 PROTEINS IN 180 SPECIES: ARCHAE - 6;BACTERIA - 105;METAZOA - 264;FUNGI - 89;PLANTS - 167;VIRUSES - 5;OTHER EUKARYOTES - 282 (SOURCE: NCBI BLINK).	AT5G20610.1
31.4	0.04	2.58	0.36	SYP122, ATSYP122	SYNTAXIN OF PLANTS 122	AT3G52400.1
18.4	0.11	7.57	0.14	UFD1	UBIQUITIN FUSION DEGRADATION 1	AT2G21270.1
44	0.06	4.49	0.05	ATATG18G, ATG18G	HOMOLOG OF YEAST AUTOPHAGY 18 (ATG18) G	AT1G03380.1
1.24	1.67	1.28	0.92		RIBOSOMAL PROTEIN L6 FAMILY	AT1G33120.1
52.5	0.16	3.7	0.04		SIT4 PHOSPHATASE-ASSOCIATED FAMILY PROTEIN	AT1G30470.1
5.07	0.19	2.27	0.11	ERD7	SENESCENCE/DEHYDRATION-ASSOCIATED PROTEIN-RELATED	AT2G17840.1
2.15	NaN	2.21	0.49	GME	GDP-D-MANNOSE 3',5'-EPIMERASE	AT5G28840.1
12.8	0.08	12.3	0.02		ALPHA/BETA-HYDROLASES SUPERFAMILY PROTEIN	AT2G39420.1
2.8	NaN	17.8	0.02		RHO GTPASE ACTIVATION PROTEIN (RHOGAP) WITH PH DOMAIN	AT5G19390.1
5.05	0.36	4.4	0.24		NASCENT POLYPEPTIDE-ASSOCIATED COMPLEX (NAC), ALPHA SUBUNIT FAMILY PROTEIN	AT3G12390.1
5.47	NaN	4.21	0.24	NACA3	NASCENT POLYPEPTIDE-ASSOCIATED COMPLEX SUBUNIT ALPHA-LIKE PROTEIN 3	AT5G13850.1
7.75	0.12	4.49	0.18		UNKNOWN PROTEIN;FUNCTIONS IN: MOLECULAR_FUNCTION UNKNOWN;INVOLVED IN: BIOLOGICAL_PROCESS UNKNOWN;LOCATED IN: PLASMA MEMBRANE, CHLOROPLAST;EXPRESSED IN: 23 PLANT STRUCTURES;EXPRESSED DURING: 13 GROWTH STAGES;HAS 166 BLAST HITS TO 166 PROTEINS IN 41 SPECIES: ARCHAE - 0;BACTERIA - 0;METAZOA - 112;FUNGI - 4;PLANTS - 36;VIRUSES - 0;OTHER EUKARYOTES - 14 (SOURCE: NCBI BLINK).	AT5G57460.1
14.7	0.02	15.2	0.05		DHHC-TYPE ZINC FINGER FAMILY PROTEIN	AT3G26935.1
1.36	0.91	1.43	0.87	PSBA	PHOTOSYSTEM II REACTION CENTER PROTEIN A	ATCG00020.1
3.63	0.01	NaN	0.34		MALECTIN/RECEPTOR-LIKE PROTEIN KINASE FAMILY PROTEIN	AT5G38990.1
9.11	NaN	NaN	NaN	HERK2	HERCULES RECEPTOR KINASE 2	AT1G30570.1
11.9	NaN	1.33	NaN		WALL-ASSOCIATED KINASE FAMILY PROTEIN	AT1G16260.1
11.9	NaN	NaN	NaN		WALL-ASSOCIATED KINASE FAMILY PROTEIN	AT1G16260.2
31.9	0.04	33.4	0.03		RNA RECOGNITION MOTIF (RRM)-CONTAINING PROTEIN	AT4G12640.1
18.9	0.08	2.02	0.09		PHOTOTROPIC-RESPONSIVE NPH3 FAMILY PROTEIN	AT5G48800.1
1.35	NaN	1.37	0.88		RIBOSOMAL PROTEIN S11 FAMILY PROTEIN	AT3G52580.1
1.35	0.79	1.36	0.88		RIBOSOMAL PROTEIN S11 FAMILY PROTEIN	AT3G11510.1
16.2	0.01	29.8	0.02		PROTEIN OF UNKNOWN FUNCTION, DUF593	AT5G16720.1
3.5	NaN	3.07	0.25	PCK1, PEPCK	PHOSPHOENOLPYRUVATE CARBOXYKINASE 1	AT4G37870.1
2.3	1.09	1.33	0.82	PETC, PGR1	PHOTOSYNTHETIC ELECTRON TRANSFER C	AT4G03280.1
2.78	0.01	21.1	0.12		UBIQUITIN-ASSOCIATED/TRANSLATION ELONGATION FACTOR EF1B PROTEIN	AT5G12120.1
18.8	0.04	23.4	0.03		LEUCINE-RICH REPEAT PROTEIN KINASE FAMILY PROTEIN	AT1G06840.1
29.1	0.09	NaN	NaN		PROTEIN KINASE SUPERFAMILY PROTEIN	AT1G25390.1
43.4	NaN	NaN	0.0763999968767166;0.0763999968767166		PROTEIN KINASE SUPERFAMILY PROTEIN	AT5G24010.1
6.12	0.04	NaN	NaN		LEUCINE-RICH REPEAT TRANSMEMBRANE PROTEIN KINASE	AT1G56130.1
21.6	0.12	3.75	0.13	iqd2	IQ-DOMAIN 2	AT5G03040.1
100	0.09	41.3	0.02	MLO12, ATMLO12	SEVEN TRANSMEMBRANE MLO FAMILY PROTEIN	AT2G39200.1
2.09	0.06	6.91	0.23		TETRATRICOPEPTIDE REPEAT (TPR)-LIKE SUPERFAMILY PROTEIN	AT1G01320.1
4.59	NaN	6.39	0.06		TETRATRICOPEPTIDE REPEAT (TPR)-LIKE SUPERFAMILY PROTEIN	AT1G15290.1
4.66	0.05	7.09	0.15		TETRATRICOPEPTIDE REPEAT (TPR)-LIKE SUPERFAMILY PROTEIN	AT4G28080.1
1.33	0.93	1.31	0.84	PHT3;1	PHOSPHATE TRANSPORTER 3;1	AT5G14040.1
3.29	0.08	4.27	0.39	ATRX, CHR20	P-LOOP CONTAINING NUCLEOSIDE TRIPHOSPHATE HYDROLASES SUPERFAMILY PROTEIN	AT1G08600.1
4.65	0.09	3.05	0.04		DWNN DOMAIN, A CCHC-TYPE ZINC FINGER	AT5G47430.1
66.5	0.01	NaN	0.07		A20/AN1-LIKE ZINC FINGER FAMILY PROTEIN	AT1G51200.1
2.26	NaN	3.7	NaN		2-OXOGLUTARATE (2OG) AND FE(II)-DEPENDENT OXYGENASE SUPERFAMILY PROTEIN	AT3G19010.1
5.09	0.25	7.16	0.09	AUL1	AUXIN-LIKE 1 PROTEIN	AT1G75310.1
27.6	0.01	18	0.03		AAA-TYPE ATPASE FAMILY PROTEIN	AT4G18820.1
39	NaN	NaN	NaN		AAA-TYPE ATPASE FAMILY PROTEIN	AT5G45720.1
39	NaN	NaN	NaN		AAA-TYPE ATPASE FAMILY PROTEIN	AT5G45720.2
1.11	2.31	1.47	1.5	GDCH	GLYCINE DECARBOXYLASE COMPLEX H	AT2G35370.1
1.12	1.18	1.19	0.93		SINGLE HYBRID MOTIF SUPERFAMILY PROTEIN	AT1G32470.1
1.2	0.02	13.5	0.07	SEC5A	EXOCYST COMPLEX COMPONENT SEC5	AT1G76850.1
1.8	0.93	1.57	0.63		THIOREDOXIN SUPERFAMILY PROTEIN	AT3G11630.1
17	0.05	4.23	0.23		P-LOOP CONTAINING NUCLEOSIDE TRIPHOSPHATE HYDROLASES SUPERFAMILY PROTEIN	AT3G12020.1
12.3	NaN	0.49	0.03		P-LOOP CONTAINING NUCLEOSIDE TRIPHOSPHATE HYDROLASES SUPERFAMILY PROTEIN	AT1G21730.1
5.03	0.05	41.1	0.03		PROTEIN OF UNKNOWN FUNCTION (DUF3133)	AT5G05190.1
9.85	NaN	21.6	0.04	SAY1	UBIQUITIN-LIKE SUPERFAMILY PROTEIN	AT4G11740.1
32.8	0.02	14.7	0.12		BEST ARABIDOPSIS THALIANA PROTEIN MATCH IS: HYDROXYPROLINE-RICH GLYCOPROTEIN FAMILY PROTEIN (TAIR:AT5G52430.1);HAS 490 BLAST HITS TO 394 PROTEINS IN 96 SPECIES: ARCHAE - 0;BACTERIA - 2;METAZOA - 132;FUNGI - 88;PLANTS - 175;VIRUSES - 14;OTHER EUKARYOTES - 79 (SOURCE: NCBI BLINK).	AT1G63720.1
1.65	1.12	1.17	0.89		RIBOSOMAL PROTEIN S5 FAMILY PROTEIN	AT2G33800.1
4.6	0.17	0.37	0.11		NEUROFILAMENT PROTEIN-RELATED	AT3G05900.1
4.66	0.08	11.5	0.09		ALUMINIUM INDUCED PROTEIN WITH YGL AND LRDR MOTIFS	AT4G27450.1
4.31	0.22	7.27	0.04	NAKR1	HEAVY METAL TRANSPORT/DETOXIFICATION SUPERFAMILY PROTEIN	AT5G02600.1
3.53	0.37	1.91	NaN	AtRABA5b, RABA5b	RAB GTPASE HOMOLOG A5B	AT3G07410.1
3.53	0.26	1.91	NaN	ATRABA4D, RABA4D	RAB GTPASE HOMOLOG A4D	AT3G12160.1
3.53	0.26	1.94	NaN	ATRABA4B, ATRAB11G, ATGB3, RABA4B	RAB GTPASE HOMOLOG A4B	AT4G39990.1
3.53	0.26	1.94	NaN	SMG1, ATRABA4C, RABA4C	RAB GTPASE HOMOLOG A4C	AT5G47960.1
3.53	0.44	1.94	0.66	AtRABA4a, RABA4a	RAB GTPASE HOMOLOG A4A	AT5G65270.1
6.8	NaN	1.76	NaN	ATRABA2B, RAB-A2B, ATRAB-A2B, RABA2b	RAB GTPASE HOMOLOG A2B	AT1G07410.1
6.8	0.26	NaN	0.75	ATRAB11C, ATRABA2A, ATRAB-A2A, RAB-A2A, RAB11c	RAB GTPASE 11C	AT1G09630.1
6.8	NaN	1.83	0.75	RAB11, ATRABA1B, RABA1b	RAB GTPASE HOMOLOG A1B	AT1G16920.1
6.8	NaN	NaN	NaN	ArRABA1h	RAB GTPASE HOMOLOG A1H	AT2G33870.1
6.8	NaN	NaN	NaN	AtRABA1g, RABA1g	RAB GTPASE HOMOLOG A1G	AT3G15060.1
6.8	NaN	1.91	NaN	ATRAB11A, ATRABA2C, ATRAB-A2C, RAB-A2C, RABA2c	RAB GTPASE HOMOLOG A2C	AT3G46830.1
6.8	NaN	NaN	NaN	AtRABA1e, RABA1e	RAB GTPASE HOMOLOG A1E	AT4G18430.1
6.8	NaN	NaN	NaN	ATHSGBP, ATRAB11B, ATRABA1D, RABA1d	RAB GTPASE HOMOLOG A1D	AT4G18800.1
6.8	NaN	NaN	NaN	AtRABA1c, RABA1c	RAB GTPASE HOMOLOG A1C	AT5G45750.1
6.8	NaN	NaN	NaN	ATRABA2D, ATRAB-A2D, RABA2D	RAB GTPASE HOMOLOG A2D	AT5G59150.1
6.8	NaN	NaN	NaN	AtRABA1f, RABA1f	RAB GTPASE HOMOLOG A1F	AT5G60860.1
3.72	NaN	1.39	0.66	ARA2, ATRABA1A, ATRAB11E, ARA-2	RAS-RELATED SMALL GTP-BINDING FAMILY PROTEIN	AT1G06400.1
3.72	NaN	NaN	NaN	AtRABA1i, RABA1i	RAB GTPASE HOMOLOG A1I	AT1G28550.1
24.5	0.09	4.11	0.2		PPPDE PUTATIVE THIOL PEPTIDASE FAMILY PROTEIN	AT3G07090.1
14	0.22	1.66	NaN		PROTEIN OF UNKNOWN FUNCTION (DUF1336)	AT5G35180.1
100	0.01	100	0.02		UNKNOWN PROTEIN;FUNCTIONS IN: MOLECULAR_FUNCTION UNKNOWN;INVOLVED IN: BIOLOGICAL_PROCESS UNKNOWN;LOCATED IN: CELLULAR_COMPONENT UNKNOWN;EXPRESSED IN: 24 PLANT STRUCTURES;EXPRESSED DURING: 15 GROWTH STAGES;HAS 26 BLAST HITS TO 26 PROTEINS IN 12 SPECIES: ARCHAE - 0;BACTERIA - 0;METAZOA - 0;FUNGI - 0;PLANTS - 26;VIRUSES - 0;OTHER EUKARYOTES - 0 (SOURCE: NCBI BLINK).	AT1G15230.1
1.65	1.05	1.39	0.98	PSBR	PHOTOSYSTEM II SUBUNIT R	AT1G79040.1
4.54	0.35	5.69	0.22		2-OXOGLUTARATE (2OG) AND FE(II)-DEPENDENT OXYGENASE SUPERFAMILY PROTEIN	AT1G06650.2
3.55	0.65	NaN	NaN		2-OXOGLUTARATE (2OG) AND FE(II)-DEPENDENT OXYGENASE SUPERFAMILY PROTEIN	AT5G59540.1
3.55	3.33	NaN	NaN		2-OXOGLUTARATE (2OG) AND FE(II)-DEPENDENT OXYGENASE SUPERFAMILY PROTEIN	AT1G06640.1
1.72	44.7	NaN	NaN		2-OXOGLUTARATE (2OG) AND FE(II)-DEPENDENT OXYGENASE SUPERFAMILY PROTEIN	AT1G06640.2
1.72	NaN	NaN	NaN		2-OXOGLUTARATE (2OG) AND FE(II)-DEPENDENT OXYGENASE SUPERFAMILY PROTEIN	AT1G06640.3
1.05	1.1	1.31	0.8	PSBD	PHOTOSYSTEM II REACTION CENTER PROTEIN D	ATCG00270.1
5.11	1.03	3.76	NaN	SGT1A	PHOSPHATASE-RELATED	AT4G23570.1
2.37	0.12	7.36	0.34		SH3 DOMAIN-CONTAINING PROTEIN	AT4G34660.1
10.7	0.1	5.77	0.18	UBP6, ATUBP6	UBIQUITIN-SPECIFIC PROTEASE 6	AT1G51710.1
1.23	0.05	5.91	0.07		CONTAINS INTERPRO DOMAIN/S: LEUCINE-RICH REPEAT, TYPICAL SUBTYPE (INTERPRO:IPR003591), LEUCINE-RICH REPEAT (INTERPRO:IPR001611), UBIQUITIN (INTERPRO:IPR000626), UBIQUITIN SUPERGROUP (INTERPRO:IPR019955);BEST ARABIDOPSIS THALIANA PROTEIN MATCH IS: LEUCINE-RICH REPEAT (LRR) FAMILY PROTEIN (TAIR:AT5G07910.1).	AT2G30105.1
7.28	4.57	10.5	0.09		PROTEIN OF UNKNOWN FUNCTION (DUF544)	AT4G11860.1
3.9	NaN	3.65	0.34	ATPQ	ATP SYNTHASE D CHAIN, MITOCHONDRIAL	AT3G52300.1
7.37	0.05	15.4	0.18		BASIC HELIX-LOOP-HELIX (BHLH) DNA-BINDING SUPERFAMILY PROTEIN	AT2G42280.1
11.8	NaN	NaN	NaN		BASIC HELIX-LOOP-HELIX (BHLH) DNA-BINDING SUPERFAMILY PROTEIN	AT2G43140.1
11.8	NaN	NaN	NaN		BASIC HELIX-LOOP-HELIX (BHLH) DNA-BINDING SUPERFAMILY PROTEIN	AT2G43140.2
43.7	NaN	2.22	0.3	DCP1, ATDCP1	DECAPPING 1	AT1G08370.1
3.97	NaN	3.47	0.36	GC5	GOLGIN CANDIDATE 5	AT1G79830.1
1.44	1.33	1.38	0.86	LHCA4, CAB4	LIGHT-HARVESTING CHLOROPHYLL-PROTEIN COMPLEX I SUBUNIT A4	AT3G47470.1
2.07	0.32	1.53	0.7	EIF3A, ATEIF3A-1, EIF3A-1, ATTIF3A1, TIF3A1	EUKARYOTIC TRANSLATION INITIATION FACTOR 3A	AT4G11420.1
6.18	NaN	7.07	0.13	ATPEN2, PEN2	PTEN 2	AT3G19420.1
1.7	NaN	2.21	NaN	CRK10, RLK4	CYSTEINE-RICH RLK (RECEPTOR-LIKE PROTEIN KINASE) 10	AT4G23180.1
28.2	NaN	NaN	NaN	CRK34	CYSTEINE-RICH RLK (RECEPTOR-LIKE PROTEIN KINASE) 34	AT4G11530.1
6.5	NaN	NaN	NaN		S-LOCUS LECTIN PROTEIN KINASE FAMILY PROTEIN	AT4G03230.1
58.3	NaN	NaN	NaN	CRK16	CYSTEINE-RICH RLK (RECEPTOR-LIKE PROTEIN KINASE) 16	AT4G23240.1
1.23	0.65	1.38	0.75	EMB2296	RIBOSOMAL PROTEIN L2 FAMILY	AT2G18020.1
1.24	1.42	1.31	0.1	APX4, TL29	ASCORBATE PEROXIDASE 4	AT4G09010.1
2.69	2.07	1.74	0.45		VACUOLAR ATP SYNTHASE SUBUNIT D (VATD) / V-ATPASE D SUBUNIT / VACUOLAR PROTON PUMP D SUBUNIT (VATPD)	AT3G58730.1
1.91	1.06	1.22	0.96	CPN60B, LEN1	CHAPERONIN 60 BETA	AT1G55490.1
7.44	0.18	4.22	0.13		SURVIVAL PROTEIN SURE-LIKE PHOSPHATASE/NUCLEOTIDASE	AT1G72880.1
6.62	0.13	NaN	NaN	BPC2, BBR/BPC2, ATBPC2	BASIC PENTACYSTEINE 2	AT1G14685.1
6.94	0.18	4.36	0.17	ATCYS1, CYS1	CYSTATIN-1	AT5G12140.1
15.5	0.06	2.21	NaN		2-OXOGLUTARATE (2OG) AND FE(II)-DEPENDENT OXYGENASE SUPERFAMILY PROTEIN	AT3G19000.1
4.92	0.21	3.98	0.44		2-OXOGLUTARATE (2OG) AND FE(II)-DEPENDENT OXYGENASE SUPERFAMILY PROTEIN	AT2G25450.1
19.8	0.07	3.23	0.12		26S PROTEASOME REGULATORY COMPLEX, NON-ATPASE SUBCOMPLEX, RPN2/PSMD1 SUBUNIT	AT2G32730.1
13.5	NaN	55	0.02		BEST ARABIDOPSIS THALIANA PROTEIN MATCH IS: 18S PRE-RIBOSOMAL ASSEMBLY PROTEIN GAR2-RELATED (TAIR:AT2G03810.4);HAS 3688 BLAST HITS TO 1629 PROTEINS IN 255 SPECIES: ARCHAE - 22;BACTERIA - 222;METAZOA - 684;FUNGI - 292;PLANTS - 62;VIRUSES - 14;OTHER EUKARYOTES - 2392 (SOURCE: NCBI BLINK).	AT1G13650.1
2.95	0.69	13.1	0.06		PLANT PROTEIN OF UNKNOWN FUNCTION (DUF869)	AT1G47900.1
2.52	0.28	1.11	0.4	ATPANK2, PANK2	PANTOTHENATE KINASE 2	AT4G32180.1
5.53	NaN	NaN	0.03	PKS1	PHYTOCHROME KINASE SUBSTRATE 1	AT2G02950.1
29.1	NaN	18.3	0.03		LEUCINE-RICH REPEAT PROTEIN KINASE FAMILY PROTEIN	AT1G51805.1
15.5	NaN	4.28	0.04		CALCIUM-DEPENDENT LIPID-BINDING (CALB DOMAIN) FAMILY PROTEIN	AT5G47710.1
11	0.09	12	0.09		ENTH/VHS/GAT FAMILY PROTEIN	AT2G38410.1
21.3	0.43	2.8	0.16		GLUTAREDOXIN FAMILY PROTEIN	AT5G40370.1
17.6	0.05	15.3	0.05		UNKNOWN PROTEIN;HAS 149 BLAST HITS TO 140 PROTEINS IN 44 SPECIES: ARCHAE - 0;BACTERIA - 6;METAZOA - 40;FUNGI - 6;PLANTS - 39;VIRUSES - 0;OTHER EUKARYOTES - 58 (SOURCE: NCBI BLINK).	AT3G25590.1
25.2	0.01	NaN	NaN	TPR16	HEAT SHOCK PROTEIN DNAJ WITH TETRATRICOPEPTIDE REPEAT	AT5G12430.1
5.08	0.07	9.69	0.12		SGS DOMAIN-CONTAINING PROTEIN	AT1G30070.1
2.85	0.45	2.45	0.49		TRANSDUCIN FAMILY PROTEIN / WD-40 REPEAT FAMILY PROTEIN	AT3G63460.1
1.48	1.03	3.54	NaN	MBD10	METHYL-CPG-BINDING DOMAIN 10	AT1G15340.1
1.05	0.99	1.36	0.81		THIOREDOXIN SUPERFAMILY PROTEIN	AT3G52960.1
13.6	0.07	NaN	NaN	DAG2	DOF-TYPE ZINC FINGER DNA-BINDING FAMILY PROTEIN	AT2G46590.1
45.7	NaN	NaN	0.03	DAG1	DOF-TYPE ZINC FINGER DNA-BINDING FAMILY PROTEIN	AT3G61850.1
45.7	NaN	NaN	NaN	DAG1	DOF-TYPE ZINC FINGER DNA-BINDING FAMILY PROTEIN	AT3G61850.2
45.7	NaN	NaN	NaN	DAG1	DOF-TYPE ZINC FINGER DNA-BINDING FAMILY PROTEIN	AT3G61850.3
45.7	NaN	NaN	NaN	DAG1	DOF-TYPE ZINC FINGER DNA-BINDING FAMILY PROTEIN	AT3G61850.4
1.46	0.04	NaN	NaN		RING/U-BOX SUPERFAMILY PROTEIN	AT3G62240.1
2.09	0.09	3.9	0.17		CONTAINS INTERPRO DOMAIN/S: CRANIOFACIAL DEVELOPMENT PROTEIN 1/BUCENTAUR (INTERPRO:IPR011421);HAS 333 BLAST HITS TO 324 PROTEINS IN 149 SPECIES: ARCHAE - 0;BACTERIA - 18;METAZOA - 117;FUNGI - 96;PLANTS - 49;VIRUSES - 0;OTHER EUKARYOTES - 53 (SOURCE: NCBI BLINK).	AT5G30490.1
2.36	1.09	10.9	NaN	VLN4, ATVLN4	VILLIN 4	AT4G30160.1
0.13	NaN	1.1	0.59	VLN2, ATVLN2	VILLIN 2	AT2G41740.1
1.42	NaN	2.65	NaN	VLN3, ATVLN3	VILLIN 3	AT3G57410.1
4.96	0.08	12.9	NaN	APUM6, PUM6	PUMILIO 6	AT4G25880.1
68.6	NaN	NaN	0.06	ECT6	EVOLUTIONARILY CONSERVED C-TERMINAL REGION 6	AT3G17330.1
18.7	NaN	18.9	0.06	ECT7	EVOLUTIONARILY CONSERVED C-TERMINAL REGION 7	AT1G48110.1
18.7	NaN	NaN	NaN	ECT7	EVOLUTIONARILY CONSERVED C-TERMINAL REGION 7	AT1G48110.2
9.87	NaN	1.59	NaN	LINC3	LITTLE NUCLEI3	AT1G68790.1
9.45	1.2	27.8	3.19	ATPUB49, PUB49	PLANT U-BOX 49	AT5G67530.1
2.27	0.61	1.92	0.48	ERD4	EARLY-RESPONSIVE TO DEHYDRATION STRESS PROTEIN (ERD4)	AT1G30360.1
1.4	1.16	1.33	0.77		COPPER ION BINDING	AT2G27730.1
17.1	0.09	21.6	0.29		DROUGHT-RESPONSIVE FAMILY PROTEIN	AT1G02750.1
1.5	1	1.39	0.76	CaS	CALCIUM SENSING RECEPTOR	AT5G23060.1
8.61	NaN	11.7	0.14	TPR7	TETRATRICOPEPTIDE REPEAT (TPR)-LIKE SUPERFAMILY PROTEIN	AT5G21990.1
2.15	2.77	3.07	0.44	ATGLX1, GLX1	GLYOXALASE I HOMOLOG	AT1G11840.1
7.4	1.89	2.59	0.04	ERH3, AAA1, FRA2, LUE1, ATKTN1, KTN1, FRC2, BOT1, FTR	P-LOOP CONTAINING NUCLEOSIDE TRIPHOSPHATE HYDROLASES SUPERFAMILY PROTEIN	AT1G80350.1
8.66	0.61	7.88	0.1	BSL1	BRI1 SUPPRESSOR 1 (BSU1)-LIKE 1	AT4G03080.1
12.4	1.71	13.4	0.04		RPM1-INTERACTING PROTEIN 4 (RIN4) FAMILY PROTEIN	AT2G04410.1
0.28	0.06	5.98	NaN	ATBAG1, BAG1	BCL-2-ASSOCIATED ATHANOGENE 1	AT5G52060.1
5.51	0.02	18.3	0.08		SH3 DOMAIN-CONTAINING PROTEIN	AT2G07360.1
3.22	0.14	NaN	NaN	TGA3	TGA1A-RELATED GENE 3	AT1G22070.1
4.18	NaN	28.6	0.17		UNKNOWN PROTEIN;HAS 614 BLAST HITS TO 492 PROTEINS IN 137 SPECIES: ARCHAE - 0;BACTERIA - 94;METAZOA - 255;FUNGI - 76;PLANTS - 69;VIRUSES - 0;OTHER EUKARYOTES - 120 (SOURCE: NCBI BLINK).	AT4G26450.1
3.13	0.45	4.22	0.38	PEN2, BGLU26	GLYCOSYL HYDROLASE SUPERFAMILY PROTEIN	AT2G44490.1
26.5	NaN	11.9	0.03		PROTEIN KINASE SUPERFAMILY PROTEIN	AT1G18160.1
29	NaN	8.68	0.07		PROTEIN TYROSINE KINASE FAMILY PROTEIN	AT1G73660.1
17.3	0.85	NaN	NaN		PROTEIN KINASE SUPERFAMILY PROTEIN	AT5G11850.1
7.92	1.5	11.5	0.01		UNKNOWN PROTEIN;FUNCTIONS IN: MOLECULAR_FUNCTION UNKNOWN;INVOLVED IN: N-TERMINAL PROTEIN MYRISTOYLATION;LOCATED IN: CELLULAR_COMPONENT UNKNOWN;EXPRESSED IN: 20 PLANT STRUCTURES;EXPRESSED DURING: 12 GROWTH STAGES;HAS 30201 BLAST HITS TO 17322 PROTEINS IN 780 SPECIES: ARCHAE - 12;BACTERIA - 1396;METAZOA - 17338;FUNGI - 3422;PLANTS - 5037;VIRUSES - 0;OTHER EUKARYOTES - 2996 (SOURCE: NCBI BLINK).	AT5G63905.1
6.37	NaN	10	NaN		ENTH/ANTH/VHS SUPERFAMILY PROTEIN	AT4G25940.1
1.65	1.18	1.88	0.48	BIM2	BES1-INTERACTING MYC-LIKE PROTEIN 2	AT1G69010.1
38.3	0.01	7.08	0.13		PROTEIN KINASE SUPERFAMILY PROTEIN	AT5G18610.1
38.3	NaN	9.4	0.08		ENTH/VHS FAMILY PROTEIN	AT3G16270.1
1.26	0.01	11.1	0.03	ATBZIP25, BZO2H4, BZIP25	BASIC LEUCINE ZIPPER 25	AT3G54620.1
2.49	0.73	1.4	0.77		CLASS I GLUTAMINE AMIDOTRANSFERASE-LIKE SUPERFAMILY PROTEIN	AT3G14990.1
3.98	0.9	3.67	0.08		ADAPTIN FAMILY PROTEIN	AT1G31730.1
5.97	NaN	NaN	1.25	NPH4, MSG1, IAA21, ARF7, TIR5, BIP	TRANSCRIPTIONAL FACTOR B3 FAMILY PROTEIN / AUXIN-RESPONSIVE FACTOR AUX/IAA-RELATED	AT5G20730.2
3.46	NaN	NaN	0.23	ARF19, IAA22, ARF11	AUXIN RESPONSE FACTOR 19	AT1G19220.1
3.06	0.31	9.54	0.19	ARF8, ATARF8	AUXIN RESPONSE FACTOR 8	AT5G37020.1
3.06	NaN	NaN	NaN	ARF8	AUXIN RESPONSE FACTOR 8	AT5G37020.2
19.8	0.04	NaN	NaN		UNKNOWN PROTEIN;FUNCTIONS IN: MOLECULAR_FUNCTION UNKNOWN;INVOLVED IN: BIOLOGICAL_PROCESS UNKNOWN;LOCATED IN: MEMBRANE;EXPRESSED IN: 23 PLANT STRUCTURES;EXPRESSED DURING: 15 GROWTH STAGES;HAS 30201 BLAST HITS TO 17322 PROTEINS IN 780 SPECIES: ARCHAE - 12;BACTERIA - 1396;METAZOA - 17338;FUNGI - 3422;PLANTS - 5037;VIRUSES - 0;OTHER EUKARYOTES - 2996 (SOURCE: NCBI BLINK).	AT1G54920.1
3.01	0.16	7.1	NaN		S-ADENOSYL-L-METHIONINE-DEPENDENT METHYLTRANSFERASES SUPERFAMILY PROTEIN	AT4G36470.1
1.98	0.66	1.49	0.85		RIBOSOMAL PROTEIN S10P/S20E FAMILY PROTEIN	AT3G45030.1
28.2	0.04	100	0.09		SCAMP FAMILY PROTEIN	AT1G32050.1
28.2	13.9	NaN	25.7		PROTEIN OF UNKNOWN FUNCTION (DUF1264)	AT5G45690.1
19.8	NaN	6.87	0.04	LRR1	LEUCINE-RICH REPEAT PROTEIN KINASE FAMILY PROTEIN	AT5G16590.1
6.53	3.25	NaN	NaN		ARM REPEAT SUPERFAMILY PROTEIN	AT1G71410.1
6.81	0.04	10.1	0.28	CONNEXIN 32	PROTEIN KINASE SUPERFAMILY PROTEIN	AT4G35600.1
1.28	NaN	NaN	NaN	SPR1, SKU6	SPIRAL1	AT2G03680.1
8.2	NaN	16.5	20.1	ITB1, SCAR2, DIS3, WAVE4, ATSCAR2	SCAR HOMOLOG 2	AT2G38440.1
13.5	0.08	15.5	0.07		RNA-BINDING (RRM/RBD/RNP MOTIFS) FAMILY PROTEIN	AT1G13190.1
0.8	1.44	1.18	0.85	ATUSP, USP	UDP-SUGAR PYROPHOSPHORYLASE	AT5G52560.1
79.1	0.01	13.6	0.06	SUC2, SUT1, ATSUC2	SUCROSE-PROTON SYMPORTER 2	AT1G22710.1
1.56	0.34	2.43	0.31		PROTEIN OF UNKNOWN FUNCTION, DUF538	AT1G09310.1
56.8	NaN	2.22	NaN	SZF1, ATSZF1	SALT-INDUCIBLE ZINC FINGER 1	AT3G55980.1
2.44	1.54	2.74	NaN	CORI3, JR2	TYROSINE TRANSAMINASE FAMILY PROTEIN	AT4G23600.1
1.77	1.06	1.52	0.78	LHCB6, CP24	LIGHT HARVESTING COMPLEX PHOTOSYSTEM II SUBUNIT 6	AT1G15820.1
12.3	0.08	17.1	NaN		PROTEIN OF UNKNOWN FUNCTION (DUF1000)	AT2G25950.1
1.01	1.39	1.68	1.1		LIPASE/LIPOOXYGENASE, PLAT/LH2 FAMILY PROTEIN	AT2G22170.1
1.29	1.38	1.27	1.09		LIPASE/LIPOOXYGENASE, PLAT/LH2 FAMILY PROTEIN	AT4G39730.1
12.9	NaN	4.2	0.07	DCP5	DECAPPING 5	AT1G26110.1
16.6	0.01	13	NaN	IQD11	IQ-DOMAIN 11	AT5G13460.1
1.54	1.12	NaN	NaN	RNS2	RIBONUCLEASE 2	AT2G39780.1
1.69	0.78	NaN	NaN	ATBCA4, BCA4, CA4	BETA CARBONIC ANHYDRASE 4	AT1G70410.1
68.3	NaN	10.1	0.12	CPL3, ATCPL3	C-TERMINAL DOMAIN PHOSPHATASE-LIKE 3	AT2G33540.1
39.3	NaN	6.98	0.06	STI	AAA-TYPE ATPASE FAMILY PROTEIN	AT2G02480.1
3.3	0.16	1.94	0.75	BTR1, BTR1S	BINDING TO TOMV RNA 1L (LONG FORM)	AT5G04430.1
14.6	0.02	6.88	0.08		BTB/POZ DOMAIN-CONTAINING PROTEIN	AT1G63850.1
1.79	NaN	1.44	0.89	ATARFA1F, ARFA1F	ADP-RIBOSYLATION FACTOR A1F	AT1G10630.1
31	NaN	6.87	0.06	YKT61, ATYKT61, ATGP1	SNARE-LIKE SUPERFAMILY PROTEIN	AT5G58060.1
3.93	NaN	50.9	NaN		UNKNOWN PROTEIN;BEST ARABIDOPSIS THALIANA PROTEIN MATCH IS: UNKNOWN PROTEIN (TAIR:AT1G64340.1);HAS 876 BLAST HITS TO 690 PROTEINS IN 132 SPECIES: ARCHAE - 0;BACTERIA - 38;METAZOA - 180;FUNGI - 112;PLANTS - 59;VIRUSES - 2;OTHER EUKARYOTES - 485 (SOURCE: NCBI BLINK).	AT5G41810.1
1.82	NaN	1.58	1.09		UDP-GLUCOSE 6-DEHYDROGENASE FAMILY PROTEIN	AT3G29360.1
2.89	0.33	3.63	0.34		2-OXOGLUTARATE (2OG) AND FE(II)-DEPENDENT OXYGENASE SUPERFAMILY PROTEIN	AT5G05600.1
12.2	0.5	20.8	0.07		UNKNOWN PROTEIN;BEST ARABIDOPSIS THALIANA PROTEIN MATCH IS: UNKNOWN PROTEIN (TAIR:AT1G70100.3);HAS 5230 BLAST HITS TO 4162 PROTEINS IN 477 SPECIES: ARCHAE - 30;BACTERIA - 540;METAZOA - 2022;FUNGI - 429;PLANTS - 280;VIRUSES - 32;OTHER EUKARYOTES - 1897 (SOURCE: NCBI BLINK).	AT1G24160.1
4.52	0.34	2.43	0.37	G6PD6	GLUCOSE-6-PHOSPHATE DEHYDROGENASE 6	AT5G40760.1
5.66	NaN	2.79	0.38	G6PD5	GLUCOSE-6-PHOSPHATE DEHYDROGENASE 5	AT3G27300.1
5.66	NaN	NaN	0.38	G6PD5	GLUCOSE-6-PHOSPHATE DEHYDROGENASE 5	AT3G27300.2
5.66	NaN	NaN	0.38	G6PD5	GLUCOSE-6-PHOSPHATE DEHYDROGENASE 5	AT3G27300.3
2.44	5.3	8.06	0.05	CESA1, RSW1, AtCESA1	CELLULOSE SYNTHASE 1	AT4G32410.1
2.56	5.67	2.59	0.38	ATG2, EBP1, ATEBP1	METALLOPEPTIDASE M24 FAMILY PROTEIN	AT3G51800.1
8.64	NaN	6.24	NaN	PIMT1, ATPIMT1	PROTEIN-L-ISOASPARTATE METHYLTRANSFERASE 1	AT3G48330.1
2.78	NaN	6.69	0.08	ATPP2-A1, ATPP2A-1, PP2-A1	PHLOEM PROTEIN 2-A1	AT4G19840.1
6.55	NaN	28	0.03	WRKY40, ATWRKY40	WRKY DNA-BINDING PROTEIN 40	AT1G80840.1
7.19	7.87	7.12	0.08	SCL14, ATGRAS2, GRAS2	SCARECROW-LIKE 14	AT1G07530.1
2.19	NaN	3.97	0.17		MA3 DOMAIN-CONTAINING PROTEIN	AT5G63190.1
3.02	NaN	3.35	0.26	ATPHOS32, PHOS32	ADENINE NUCLEOTIDE ALPHA HYDROLASES-LIKE SUPERFAMILY PROTEIN	AT5G54430.1
11.4	0.01	19.8	0.01	IQD5	IQ-DOMAIN 5	AT3G22190.1
2.18	NaN	1.25	0.83	CPHSC70-2EAT SHOCK PROTEIN 70-2, HSC70-7, cpHsc70-2	CHLOROPLAST HEAT SHOCK PROTEIN 70-2	AT5G49910.1
1.86	0.53	1.96	1.29		COATOMER, BETA' SUBUNIT	AT1G52360.1
2.56	3.22	1.56	1.52		HISTONE SUPERFAMILY PROTEIN	AT1G07660.1
1.44	0.86	1.81	1.01	PORB	PROTOCHLOROPHYLLIDE OXIDOREDUCTASE B	AT4G27440.1
1.69	0.93	1.35	0.89	POR C, PORC	PROTOCHLOROPHYLLIDE OXIDOREDUCTASE C	AT1G03630.1
1.69	NaN	NaN	NaN	POR C, PORC	PROTOCHLOROPHYLLIDE OXIDOREDUCTASE C	AT1G03630.2
1.84	0.71	1.29	0.85	SAC52, RPL10, RPL10A	RIBOSOMAL PROTEIN L16P/L10E FAMILY PROTEIN	AT1G14320.1
3.06	NaN	1.2	NaN	ATGSR1, GLN1;1, GSR 1, ATGLN1;1	GLUTAMINE SYNTHASE CLONE R1	AT5G37600.1
5.46	NaN	NaN	NaN	ATGSKB6, GLN1.3, GLN1;3	GLUTAMINE SYNTHETASE 1.3	AT3G17820.1
4.53	0.37	8.52	0.16	WIT2	WPP DOMAIN-INTERACTING PROTEIN 2	AT1G68910.1
2.34	0.12	3.47	0.15		UNKNOWN PROTEIN;CONTAINS INTERPRO DOMAIN/S: UNCHARACTERISED PROTEIN FAMILY UPF0183 (INTERPRO:IPR005373);HAS 269 BLAST HITS TO 265 PROTEINS IN 123 SPECIES: ARCHAE - 0;BACTERIA - 0;METAZOA - 131;FUNGI - 82;PLANTS - 37;VIRUSES - 0;OTHER EUKARYOTES - 19 (SOURCE: NCBI BLINK).	AT3G51130.1
4.87	0.48	11.3	0.14		PLECKSTRIN HOMOLOGY (PH) DOMAIN SUPERFAMILY PROTEIN	AT4G11790.1
4.66	NaN	NaN	0.28	ATNAP4, NAP4	NON-INTRINSIC ABC PROTEIN 4	AT1G03900.1
6.49	NaN	0.85	NaN		UBIQUITIN-ASSOCIATED (UBA)/TS-N DOMAIN-CONTAINING PROTEIN / OCTICOSAPEPTIDE/PHOX/BEMP1 (PB1) DOMAIN-CONTAINING PROTEIN	AT4G24690.1
1.33	NaN	3.13	0.81		AHA1 DOMAIN-CONTAINING PROTEIN	AT3G12050.1
1.61	1.03	NaN	NaN	CXIP1, ATGRXCP	CAX INTERACTING PROTEIN 1	AT3G54900.1
7.39	0.57	NaN	NaN		PROTEIN OF UNKNOWN FUNCTION (DUF630 AND DUF632)	AT4G35240.1
1.54	1	1.24	0.9	AtGLDP1, GLDP1	GLYCINE DECARBOXYLASE P-PROTEIN 1	AT4G33010.1
0.99	NaN	1.24	0.93	AtGLDP2, GLDP2	GLYCINE DECARBOXYLASE P-PROTEIN 2	AT2G26080.1
3	0.2	5.05	0.14		RING/U-BOX SUPERFAMILY PROTEIN	AT2G14835.1
5.91	0.14	8.59	0.09	AtATG18a	TRANSDUCIN/WD40 REPEAT-LIKE SUPERFAMILY PROTEIN	AT3G62770.1
3.55	NaN	2.54	0.03	APL, WDY	HOMEODOMAIN-LIKE SUPERFAMILY PROTEIN	AT1G79430.2
22.2	0.05	7.27	0.14		RNA-BINDING (RRM/RBD/RNP MOTIFS) FAMILY PROTEIN	AT3G14100.1
17	0.04	NaN	0.1	UBP1B	OLIGOURIDYLATE BINDING PROTEIN 1B	AT1G17370.1
17	NaN	NaN	0.1	UBP1B	OLIGOURIDYLATE BINDING PROTEIN 1B	AT1G17370.2
22.8	NaN	11.8	0.06		PHOTOTROPIC-RESPONSIVE NPH3 FAMILY PROTEIN	AT5G67385.1
6.21	0.75	1.32	0.85	RPS6, RPS6A	RIBOSOMAL PROTEIN S6	AT4G31700.1
8.57	NaN	5.68	0.3		TRANSLATION INITIATION FACTOR EIF3 SUBUNIT	AT5G37475.1
2.22	0.38	2.24	0.66	AtMC4, MC4	METACASPASE 4	AT1G79340.1
56.8	0.06	19.2	0.03	NOI	RPM1-INTERACTING PROTEIN 4 (RIN4) FAMILY PROTEIN	AT5G55850.3
3.16	0.07	43.4	0.19		UNKNOWN PROTEIN;BEST ARABIDOPSIS THALIANA PROTEIN MATCH IS: UNKNOWN PROTEIN (TAIR:AT5G13660.2);HAS 174 BLAST HITS TO 139 PROTEINS IN 16 SPECIES: ARCHAE - 0;BACTERIA - 0;METAZOA - 0;FUNGI - 0;PLANTS - 172;VIRUSES - 0;OTHER EUKARYOTES - 2 (SOURCE: NCBI BLINK).	AT5G59830.1
6.39	NaN	19	0.09		UNKNOWN PROTEIN;FUNCTIONS IN: MOLECULAR_FUNCTION UNKNOWN;INVOLVED IN: BIOLOGICAL_PROCESS UNKNOWN;LOCATED IN: ENDOMEMBRANE SYSTEM;EXPRESSED IN: 21 PLANT STRUCTURES;EXPRESSED DURING: 13 GROWTH STAGES;HAS 210 BLAST HITS TO 148 PROTEINS IN 42 SPECIES: ARCHAE - 0;BACTERIA - 118;METAZOA - 0;FUNGI - 0;PLANTS - 48;VIRUSES - 0;OTHER EUKARYOTES - 44 (SOURCE: NCBI BLINK).	AT3G48200.1
0.5	0.92	0.13	NaN		NUCLEAR PORE LOCALISATION PROTEIN NPL4	AT2G47970.1
2.31	0.51	2.49	0.51		HEAT SHOCK PROTEIN 70 (HSP 70) FAMILY PROTEIN	AT1G79920.1
1.92	0.08	NaN	0.03		DYNEIN LIGHT CHAIN TYPE 1 FAMILY PROTEIN	AT1G23220.1
3.62	0.49	1.91	1.62		UNKNOWN PROTEIN;FUNCTIONS IN: MOLECULAR_FUNCTION UNKNOWN;INVOLVED IN: BIOLOGICAL_PROCESS UNKNOWN;LOCATED IN: CHLOROPLAST, PLASMA MEMBRANE;EXPRESSED IN: 24 PLANT STRUCTURES;EXPRESSED DURING: 13 GROWTH STAGES;HAS 30201 BLAST HITS TO 17322 PROTEINS IN 780 SPECIES: ARCHAE - 12;BACTERIA - 1396;METAZOA - 17338;FUNGI - 3422;PLANTS - 5037;VIRUSES - 0;OTHER EUKARYOTES - 2996 (SOURCE: NCBI BLINK).	AT5G40450.1
4.2	NaN	3.26	0.32		ADAPTIN FAMILY PROTEIN	AT4G23460.1
6.92	NaN	NaN	NaN	ATRAB1B, ARA5, ARA-5, ATRABD2A, RABD2A, RA-5	RAS 5	AT1G02130.1
5.18	26.2	NaN	0.89	ATRABE1E, ATRAB8E, RABE1e	RAB GTPASE HOMOLOG E1E	AT3G09900.1
5.18	NaN	1.22	0.86	ARA3, ARA-3, ATRABE1C, ATRAB8A, RAB8A	RAB GTPASE HOMOLOG 8A	AT3G46060.1
5.18	NaN	1.22	0.86	ARA3	RAB GTPASE HOMOLOG 8A	AT3G46060.2
5.18	NaN	1.22	0.86	ARA3	RAB GTPASE HOMOLOG 8A	AT3G46060.3
5.18	NaN	NaN	0.89	ATRAB8C, ATRABE1D, ATRAB-E1D, RAB-E1D, RAB8C	RAB GTPASE HOMOLOG 8C	AT5G03520.1
5.18	NaN	NaN	0.84	ATRAB8C, ATRABE1D, ATRAB-E1D, RAB-E1D, RAB8C	RAB GTPASE HOMOLOG 8C	AT5G03520.2
5.18	NaN	1.22	0.86		RAS-RELATED SMALL GTP-BINDING FAMILY PROTEIN	AT5G59840.1
1.14	NaN	5.38	0.2		UNCHARACTERISED BCR, YBAB FAMILY COG0718	AT2G24020.1
11.5	NaN	14	0.08	ELC, ATELC	UBIQUITIN-CONJUGATING ENZYME/RWD-LIKE PROTEIN	AT3G12400.1
10	0.07	13.6	0.05	VPS37-1	MODIFIER OF RUDIMENTARY (MOD(R)) PROTEIN	AT3G53120.1
9.75	NaN	1.68	0.22	STP1, ATSTP1	SUGAR TRANSPORTER 1	AT1G11260.1
10.4	NaN	25.6	0.05	MSL6	MECHANOSENSITIVE CHANNEL OF SMALL CONDUCTANCE-LIKE 6	AT1G78610.1
1.48	1.23	1.31	0.9	ADK1, ATADK1	ADENOSINE KINASE 1	AT3G09820.1
4.41	0.32	NaN	NaN	ACO2, ATACO2	ACC OXIDASE 2	AT1G62380.1
100	NaN	13.8	NaN		DOF-TYPE ZINC FINGER DNA-BINDING FAMILY PROTEIN	AT5G65590.1
41.3	0.07	11.1	0.07	MEE44	NUCLEOTIDYLTRANSFERASE FAMILY PROTEIN	AT4G00060.1
31	0.75	17.9	0.16		UNCHARACTERISED CONSERVED PROTEIN UCP031279	AT1G58420.1
4.39	NaN	6.75	0.3	PUX1	PLANT UBX DOMAIN-CONTAINING PROTEIN 1	AT3G27310.1
0.92	0.22	NaN	NaN		BSD DOMAIN-CONTAINING PROTEIN	AT1G69030.1
15	NaN	NaN	NaN	ELF4	PROTEIN OF UNKNOWN FUNCTION (DUF1313)	AT2G40080.1
18.1	NaN	3.62	0.09	AIR9	OUTER ARM DYNEIN LIGHT CHAIN 1 PROTEIN	AT2G34680.1
1.92	3.78	94.1	NaN		TOPOISOMERASE II-ASSOCIATED PROTEIN PAT1	AT3G22270.1
32.6	0.01	9.43	NaN		UNKNOWN PROTEIN;FUNCTIONS IN: MOLECULAR_FUNCTION UNKNOWN;INVOLVED IN: BIOLOGICAL_PROCESS UNKNOWN;LOCATED IN: CELLULAR_COMPONENT UNKNOWN;BEST ARABIDOPSIS THALIANA PROTEIN MATCH IS: UNKNOWN PROTEIN (TAIR:AT5G49100.1);HAS 30201 BLAST HITS TO 17322 PROTEINS IN 780 SPECIES: ARCHAE - 12;BACTERIA - 1396;METAZOA - 17338;FUNGI - 3422;PLANTS - 5037;VIRUSES - 0;OTHER EUKARYOTES - 2996 (SOURCE: NCBI BLINK).	AT3G06868.1
1.26	NaN	20.5	NaN		ARABIDOPSIS PHOSPHOLIPASE-LIKE PROTEIN (PEARLI 4) FAMILY	AT2G16900.1
4.31	NaN	11.6	NaN	NSL1	MAC/PERFORIN DOMAIN-CONTAINING PROTEIN	AT1G28380.1
68.6	0.16	11.2	NaN	ATEXO70B1, EXO70B1	EXOCYST SUBUNIT EXO70 FAMILY PROTEIN B1	AT5G58430.1
2.16	0.23	2.73	0.25		TRANSLATION INITIATION FACTOR EIF3 SUBUNIT	AT1G66070.1
46.4	0.29	20.7	NaN		PROTEIN OF UNKNOWN FUNCTION (DUF668)	AT1G34320.1
4.46	NaN	14.2	0.05		TCP FAMILY TRANSCRIPTION FACTOR	AT1G72010.1
79.9	NaN	15.5	0.05		BASIC HELIX-LOOP-HELIX (BHLH) DNA-BINDING SUPERFAMILY PROTEIN	AT1G27660.1
100	NaN	8.34	0.02	MSL5	MECHANOSENSITIVE CHANNEL OF SMALL CONDUCTANCE-LIKE 5	AT3G14810.1
5.99	0.41	3.91	0.48		TRANSLATION MACHINERY ASSOCIATED TMA7	AT1G15270.1
2.13	0.01	NaN	0.08	ARF2, ARF1-BP, HSS, ORE14	AUXIN RESPONSE FACTOR 2	AT5G62000.1
1.31	0.54	1.43	0.74	KASI, KAS1	3-KETOACYL-ACYL CARRIER PROTEIN SYNTHASE I	AT5G46290.1
2.97	0.38	2.19	0.65	CDC48, ATCDC48, CDC48A	CELL DIVISION CYCLE 48	AT3G09840.1
6.48	NaN	69.4	0.02	EER4, TAF12B	TRANSCRIPTION INITIATION FACTOR TFIID SUBUNIT A	AT1G17440.1
0.74	NaN	6.28	NaN	ALDH11A3	ALDEHYDE DEHYDROGENASE 11A3	AT2G24270.1
9.41	0.05	5.87	NaN		RNA-BINDING (RRM/RBD/RNP MOTIFS) FAMILY PROTEIN	AT5G40490.1
1.75	NaN	2.17	NaN	ERMO2, SEC24A	SEC23/SEC24 PROTEIN TRANSPORT FAMILY PROTEIN	AT3G07100.1
3.31	NaN	5.8	NaN		TRAF-LIKE FAMILY PROTEIN	AT1G65150.1
3.2	NaN	NaN	NaN		RETICULON FAMILY PROTEIN	AT3G10260.1
1.8	0.27	5.89	0.02	RPN13	REGULATORY PARTICLE NON-ATPASE 13	AT2G26590.1
2.49	0.1	17	0.1	PLDBETA1, PLDBETA	PHOSPHOLIPASE D BETA 1	AT2G42010.1
16.5	NaN	0.15	0.5	DRM1, DYL1	DORMANCY-ASSOCIATED PROTEIN-LIKE 1	AT1G28330.1
9.94	NaN	0.57	0.56	APA1, ATAPA1	ASPARTIC PROTEINASE A1	AT1G11910.1
31.9	0.47	9.86	0.04		PROTEIN OF UNKNOWN FUNCTION, DUF584	AT3G15040.1
0.73	0.56	30.4	0.41		UNKNOWN PROTEIN;FUNCTIONS IN: MOLECULAR_FUNCTION UNKNOWN;INVOLVED IN: BIOLOGICAL_PROCESS UNKNOWN;LOCATED IN: CHLOROPLAST THYLAKOID MEMBRANE, CHLOROPLAST;EXPRESSED IN: 22 PLANT STRUCTURES;EXPRESSED DURING: 13 GROWTH STAGES;CONTAINS INTERPRO DOMAIN/S: PROTEIN OF UNKNOWN FUNCTION DUF3252 (INTERPRO:IPR021659);HAS 287 BLAST HITS TO 287 PROTEINS IN 81 SPECIES: ARCHAE - 0;BACTERIA - 118;METAZOA - 12;FUN…	AT4G23890.1
2.06	0.1	1.28	0.83	P40, AP40, RP40, RPSAA	40S RIBOSOMAL PROTEIN SA	AT1G72370.1
12.8	NaN	NaN	NaN	NRPB1, RPB1, RNA_POL_II_LSRNA_POL_II_LS, RNA_POL_II_LS	RNA POLYMERASE II LARGE SUBUNIT	AT4G35800.1
2.38	NaN	3.85	NaN	ASN3	ASPARAGINE SYNTHETASE 3	AT5G10240.1
2.3	0.19	2.53	NaN	ATMKK2, MKK2, MK1	MAP KINASE KINASE 2	AT4G29810.1
3.9	NaN	1.57	0.92	CLPP4, NCLPP4	CLP PROTEASE P4	AT5G45390.1
1.51	1.32	1.44	0.96	MLP328	MLP-LIKE PROTEIN 328	AT2G01520.1
3.62	0.01	6.69	0.46		PLANT PROTEIN OF UNKNOWN FUNCTION (DUF869)	AT3G19370.1
10.9	NaN	NaN	NaN	LTI30, XERO2	DEHYDRIN FAMILY PROTEIN	AT3G50970.1
2.07	NaN	1.28	0.62		PFKB-LIKE CARBOHYDRATE KINASE FAMILY PROTEIN	AT2G31390.1
2.09	NaN	NaN	0.56		PFKB-LIKE CARBOHYDRATE KINASE FAMILY PROTEIN	AT5G51830.1
28.2	0.46	NaN	NaN		CONCANAVALIN A-LIKE LECTIN PROTEIN KINASE FAMILY PROTEIN	AT5G60300.1
1.42	0.17	3.45	NaN	EIF4E, CUM1, AT.EIF4E1, eIF4E1	EUKARYOTIC TRANSLATION INITIATION FACTOR 4E	AT4G18040.1
26.1	0.87	5	NaN		REGULATOR OF VPS4 ACTIVITY IN THE MVB PATHWAY PROTEIN	AT1G25420.1
3.44	NaN	NaN	0.08	SMG7	TELOMERASE ACTIVATING PROTEIN EST1	AT5G19400.1
34.9	NaN	NaN	NaN		PROTEIN OF UNKNOWN FUNCTION (DUF3133)	AT4G01090.1
1.8	0.87	1.38	0.89	ACP4	ACYL CARRIER PROTEIN 4	AT4G25050.1
5.61	NaN	100	NaN	ATRBP45A, RBP45A	RNA-BINDING PROTEIN 45A	AT5G54900.1
3.13	0.75	1.34	0.83	RAN-1, RAN1, ATRAN1	RAS-RELATED NUCLEAR PROTEIN-1	AT5G20010.1
6.12	0.1	6.3	0.11	RLF	REDUCED LATERAL ROOT FORMATION	AT5G09680.1
1.41	1.41	1.41	0.97	RPS15A	RIBOSOMAL PROTEIN S15A	AT1G07770.1
1.76	0.66	1.23	0.94		STRUCTURAL CONSTITUENT OF RIBOSOME	ATCG00800.1
0.97	0.74	NaN	NaN	CSDP1	COLD SHOCK DOMAIN PROTEIN 1	AT4G36020.1
2.32	NaN	1.76	0.73	PAB4, PABP4	POLY(A) BINDING PROTEIN 4	AT2G23350.1
64	NaN	10	0.08	PKS2	PHYTOCHROME KINASE SUBSTRATE 2	AT1G14280.1
0.17	0.63	NaN	0.62		UNKNOWN PROTEIN;BEST ARABIDOPSIS THALIANA PROTEIN MATCH IS: UNKNOWN PROTEIN (TAIR:AT2G35830.2);HAS 153 BLAST HITS TO 153 PROTEINS IN 52 SPECIES: ARCHAE - 0;BACTERIA - 62;METAZOA - 0;FUNGI - 0;PLANTS - 82;VIRUSES - 0;OTHER EUKARYOTES - 9 (SOURCE: NCBI BLINK).	AT2G35810.1
1.09	0.05	NaN	NaN	CID6	CTC-INTERACTING DOMAIN 6	AT5G25540.1
2.3	0.65	1.43	0.88		GLUTATHIONE S-TRANSFERASE, C-TERMINAL-LIKE;TRANSLATION ELONGATION FACTOR EF1B/RIBOSOMAL PROTEIN S6	AT1G30230.1
1.67	0.74	1.5	0.81		TRANSLATION ELONGATION FACTOR EF1B/RIBOSOMAL PROTEIN S6 FAMILY PROTEIN	AT5G19510.1
1.78	NaN	1.3	0.85		TRANSLATION ELONGATION FACTOR EF1B, GAMMA CHAIN	AT1G57720.1
1.2	2.25	1.39	0.56	ATPAP26, PAP26	PURPLE ACID PHOSPHATASE 26	AT5G34850.1
45	NaN	27.5	0.06		PROTEIN OF UNKNOWN FUNCTION (DUF3741)	AT5G43880.1
2.91	0.14	9.98	0.12		THIOREDOXIN SUPERFAMILY PROTEIN	AT5G14240.1
11.4	0.15	5.94	0.16	GEM	GRAM DOMAIN FAMILY PROTEIN	AT2G22475.1
11.2	0.53	NaN	NaN	PMSR3, ATMSRA3	PEPTIDEMETHIONINE SULFOXIDE REDUCTASE 3	AT5G07470.1
4.4	NaN	1.68	0.34	PMSR2, ATMSRA2	PEPTIDEMETHIONINE SULFOXIDE REDUCTASE 2	AT5G07460.1
1.55	NaN	NaN	NaN	NINJA	NOVEL INTERACTOR OF JAZ	AT4G28910.1
7.11	0.38	1.05	0.3	UBP14, TTN6, ATUBP14, PER1	UBIQUITIN-SPECIFIC PROTEASE 14	AT3G20630.1
3.26	NaN	13.6	0.09		TRANSDUCIN/WD40 REPEAT-LIKE SUPERFAMILY PROTEIN	AT5G24710.1
12.8	NaN	NaN	0.07	ATMAMI, MAMI	MEMBRANE-ASSOCIATED MANNITOL-INDUCED	AT5G54110.1
21.5	0.1	2.28	NaN		PAPD-LIKE SUPERFAMILY PROTEIN	AT4G21450.1
21.5	NaN	NaN	NaN		PAPD-LIKE SUPERFAMILY PROTEIN	AT4G21450.3
1.51	0.75	1.55	0.91	ATARCA, RACK1A_AT, RACK1A	TRANSDUCIN/WD40 REPEAT-LIKE SUPERFAMILY PROTEIN	AT1G18080.1
4.95	NaN	6.82	0.15		CONTAINS INTERPRO DOMAIN/S: HEPATOCELLULAR CARCINOMA-ASSOCIATED ANTIGEN 59 (INTERPRO:IPR010756);HAS 1239 BLAST HITS TO 998 PROTEINS IN 204 SPECIES: ARCHAE - 4;BACTERIA - 71;METAZOA - 421;FUNGI - 109;PLANTS - 87;VIRUSES - 5;OTHER EUKARYOTES - 542 (SOURCE: NCBI BLINK).	AT1G02330.1
4.66	0.11	NaN	0.24	VPS46.2, CHMP1A	SNF7 FAMILY PROTEIN	AT1G73030.1
3.82	0.39	2.98	0.26		SERYL-TRNA SYNTHETASE / SERINE--TRNA LIGASE	AT5G27470.1
8.92	0.33	4.74	0.22		UNKNOWN PROTEIN;BEST ARABIDOPSIS THALIANA PROTEIN MATCH IS: UNKNOWN PROTEIN (TAIR:AT1G16520.1);HAS 30201 BLAST HITS TO 17322 PROTEINS IN 780 SPECIES: ARCHAE - 12;BACTERIA - 1396;METAZOA - 17338;FUNGI - 3422;PLANTS - 5037;VIRUSES - 0;OTHER EUKARYOTES - 2996 (SOURCE: NCBI BLINK).	AT4G15545.1
1.96	NaN	4.47	0.08		UBX DOMAIN-CONTAINING PROTEIN	AT1G14570.1
3.34	NaN	5.24	0.02	APUM4, PUM4	PUMILIO 4	AT3G10360.1
2.36	0.44	2.52	0.68	ATB BETA	PROTEIN PHOSPHATASE 2A, REGULATORY SUBUNIT PR55	AT1G17720.1
20.5	NaN	10.5	0.03		CASC3/BARENTSZ EIF4AIII BINDING	AT1G15280.1
11.7	0.03	15.3	0.1		UNKNOWN PROTEIN;CONTAINS INTERPRO DOMAIN/S: PROTEIN OF UNKNOWN FUNCTION DUF1649 (INTERPRO:IPR012445);HAS 251 BLAST HITS TO 251 PROTEINS IN 113 SPECIES: ARCHAE - 0;BACTERIA - 0;METAZOA - 91;FUNGI - 85;PLANTS - 58;VIRUSES - 0;OTHER EUKARYOTES - 17 (SOURCE: NCBI BLINK).	AT5G66930.2
4.58	0.19	NaN	0.37	ATPLC2, PLC2	PHOSPHOLIPASE C 2	AT3G08510.1
3.36	NaN	3.74	0.13	PAB1	PROTEASOME SUBUNIT PAB1	AT1G16470.1
15.5	NaN	29.4	NaN		PROTEIN OF UNKNOWN FUNCTION (DUF761)	AT2G26110.1
1.56	0.34	1.55	0.86		RIBOSOMAL PROTEIN S3 FAMILY PROTEIN	AT2G31610.1
1.58	1.22	2.05	0.57		PUTATIVE GLYCOSYL HYDROLASE OF UNKNOWN FUNCTION (DUF1680)	AT5G12950.1
0.21	0.1	NaN	NaN	PIP2E, PIP2;6	PLASMA MEMBRANE INTRINSIC PROTEIN 2E	AT2G39010.1
11.9	0.05	NaN	NaN	CKS1, CKS1AT	CYCLIN-DEPENDENT KINASE-SUBUNIT 1	AT2G27960.1
0.95	0.05	2.15	0.23		TRANSDUCIN/WD40 REPEAT-LIKE SUPERFAMILY PROTEIN	AT2G20330.1
3.76	NaN	8.5	0.21		2-OXOGLUTARATE (2OG) AND FE(II)-DEPENDENT OXYGENASE SUPERFAMILY PROTEIN	AT2G38240.1
1.75	0.73	1.33	0.89	ATPC1	ATPASE, F1 COMPLEX, GAMMA SUBUNIT PROTEIN	AT4G04640.1
1.39	NaN	NaN	0.26		UDP-GLYCOSYLTRANSFERASE SUPERFAMILY PROTEIN	AT3G21790.1
1.19	28.6	0.05	NaN	PRAF1	REGULATOR OF CHROMOSOME CONDENSATION (RCC1) FAMILY WITH FYVE ZINC FINGER DOMAIN	AT1G76950.1
2.55	NaN	1.83	0.89	TRIP-1, TIF3I1	TGF-BETA RECEPTOR INTERACTING PROTEIN 1	AT2G46280.1
1.6	1.1	NaN	0.78	MSRB2	METHIONINE SULFOXIDE REDUCTASE B 2	AT4G21860.1
2.93	NaN	2.76	0.6	ATMSRB9, MSRB9	METHIONINE SULFOXIDE REDUCTASE B9	AT4G21850.1
5.93	NaN	NaN	NaN		PROTEIN KINASE SUPERFAMILY PROTEIN	AT3G28690.3
39.1	91.8	4.06	NaN		PROTEIN OF UNKNOWN FUNCTION (DUF1264)	AT1G05510.1
6.09	0.26	3.46	0.37		OTU-LIKE CYSTEINE PROTEASE FAMILY PROTEIN	AT1G50670.1
3.03	NaN	0.98	0.52		ALPHA/BETA-HYDROLASES SUPERFAMILY PROTEIN	AT4G24760.1
2.13	0.86	0.72	0.73		COATOMER, BETA SUBUNIT	AT4G31480.1
11.5	2.59	1.8	NaN		ACTIN FAMILY PROTEIN	AT2G42170.1
1.33	1.08	1.21	1.04	RD21, RD21A	GRANULIN REPEAT CYSTEINE PROTEASE FAMILY PROTEIN	AT1G47128.1
11.1	0.07	3.22	NaN	pEARLI4	ARABIDOPSIS PHOSPHOLIPASE-LIKE PROTEIN (PEARLI 4) FAMILY	AT2G20960.1
31.4	0.06	1.35	0.26		ALPHA/BETA-HYDROLASES SUPERFAMILY PROTEIN	AT3G27320.1
6.24	0.1	14.3	0.09	NTMC2TYPE6.1, NTMC2T6.1	CALCIUM-DEPENDENT LIPID-BINDING (CALB DOMAIN) FAMILY PROTEIN	AT1G53590.1
2.13	NaN	3.48	NaN	SOT17, ATSOT17, ATST5C	SULFOTRANSFERASE 17	AT1G18590.1
7.78	NaN	13	NaN	TCH2, CML24	EF HAND CALCIUM-BINDING PROTEIN FAMILY	AT5G37770.1
28.7	0.03	19.2	0.04		PROTEIN KINASE SUPERFAMILY PROTEIN	AT3G53930.1
1.37	0.88	1.29	0.79		RIBOSOMAL PROTEIN S8E FAMILY PROTEIN	AT5G20290.1
0.78	NaN	1.09	1.18		RIBOSE 5-PHOSPHATE ISOMERASE, TYPE A PROTEIN	AT3G04790.1
40.2	NaN	1.51	0.95	AGT, AGT1, SGAT	ALANINE:GLYOXYLATE AMINOTRANSFERASE	AT2G13360.1
15.8	0.13	NaN	NaN		BOLA-LIKE FAMILY PROTEIN	AT1G55805.1
3.7	100	31.3	0.01		MICROTUBULE-ASSOCIATED PROTEIN-RELATED	AT4G39320.1
4.38	0.31	4.89	0.21	ATNUDT15, ATNUDX15, NUDX15	NUDIX HYDROLASE HOMOLOG 15	AT1G28960.1
4.08	NaN	9.7	0.05		RING/U-BOX SUPERFAMILY PROTEIN WITH ARM REPEAT DOMAIN	AT2G23140.1
9.65	NaN	NaN	0.79		COILED-COIL DOMAIN-CONTAINING PROTEIN 55 (DUF2040)	AT2G27285.1
2.82	0.71	NaN	NaN		2-OXOGLUTARATE (2OG) AND FE(II)-DEPENDENT OXYGENASE SUPERFAMILY PROTEIN	AT5G43440.1
4.28	NaN	NaN	NaN		2-OXOGLUTARATE (2OG) AND FE(II)-DEPENDENT OXYGENASE SUPERFAMILY PROTEIN	AT5G59540.2
8.7	0.17	10.3	0.1	SMU2	RED FAMILY PROTEIN	AT2G26460.1
17	NaN	NaN	0.11		TRANSMEMBRANE AMINO ACID TRANSPORTER FAMILY PROTEIN	AT1G80510.1
2	NaN	1.45	0.86	CRB, CSP41B, HIP1.3	CHLOROPLAST RNA BINDING	AT1G09340.1
0.11	NaN	1.29	1.12	ATTRX3, ATH3, ATTRXH3, TRXH3, TRX3	THIOREDOXIN 3	AT5G42980.1
17.3	NaN	10.9	NaN		DWNN DOMAIN, A CCHC-TYPE ZINC FINGER	AT4G17410.1
1	NaN	3.99	NaN		UNKNOWN PROTEIN;INVOLVED IN: BIOLOGICAL_PROCESS UNKNOWN;LOCATED IN: CHLOROPLAST;EXPRESSED IN: 21 PLANT STRUCTURES;EXPRESSED DURING: 12 GROWTH STAGES;BEST ARABIDOPSIS THALIANA PROTEIN MATCH IS: UNKNOWN PROTEIN (TAIR:AT5G12900.1);HAS 249 BLAST HITS TO 249 PROTEINS IN 27 SPECIES: ARCHAE - 0;BACTERIA - 0;METAZOA - 7;FUNGI - 14;PLANTS - 217;VIRUSES - 0;OTHER EUKARYOTES - 11 (SOURCE: NCBI BLINK).	AT1G12330.1
3.22	21.5	3.14	0.21		UNKNOWN PROTEIN;LOCATED IN: PLASMA MEMBRANE;EXPRESSED IN: 25 PLANT STRUCTURES;EXPRESSED DURING: 15 GROWTH STAGES;HAS 30201 BLAST HITS TO 17322 PROTEINS IN 780 SPECIES: ARCHAE - 12;BACTERIA - 1396;METAZOA - 17338;FUNGI - 3422;PLANTS - 5037;VIRUSES - 0;OTHER EUKARYOTES - 2996 (SOURCE: NCBI BLINK).	AT4G31430.1
1.89	NaN	1.24	1	ATSCO1, ATSCO1/CPEF-G, SCO1	TRANSLATION ELONGATION FACTOR EFG/EF2 PROTEIN	AT1G62750.1
9	NaN	10.1	0.12	AT-HSFB2B, HSFB2B	WINGED-HELIX DNA-BINDING TRANSCRIPTION FACTOR FAMILY PROTEIN	AT4G11660.1
1.48	NaN	1.33	0.97	EMB1276, ACAT2	ACETOACETYL-COA THIOLASE 2	AT5G48230.1
0.6	0.25	NaN	0.05		BASIC-LEUCINE ZIPPER (BZIP) TRANSCRIPTION FACTOR FAMILY PROTEIN	AT2G21230.1
1.66	0.94	1.24	1.26	ATC4H, C4H, CYP73A5, REF3	CINNAMATE-4-HYDROXYLASE	AT2G30490.1
1.93	0.96	1.37	0.84	PSAD-1	PHOTOSYSTEM I SUBUNIT D-1	AT4G02770.1
9.22	0.02	19.1	0.01		RPM1-INTERACTING PROTEIN 4 (RIN4) FAMILY PROTEIN	AT3G07195.1
0.35	0.04	6.37	0.13		PYRIDOXAL PHOSPHATE (PLP)-DEPENDENT TRANSFERASES SUPERFAMILY PROTEIN	AT2G23520.1
0.22	NaN	5	NaN		ADAPTOR PROTEIN COMPLEX AP-1, GAMMA SUBUNIT	AT1G60070.1
4.31	NaN	2.87	0.37		SPFH/BAND 7/PHB DOMAIN-CONTAINING MEMBRANE-ASSOCIATED PROTEIN FAMILY	AT3G01290.1
6.44	NaN	NaN	NaN	ATNUDX25, NUDX25	NUDIX HYDROLASE HOMOLOG 25	AT1G30110.1
0.32	0.36	1.4	0.93	ATPE	ATP SYNTHASE EPSILON CHAIN	ATCG00470.1
0.47	NaN	12	0.13		BAH DOMAIN;TFIIS HELICAL BUNDLE-LIKE DOMAIN	AT3G48050.1
8.61	NaN	0.63	0.26		UNKNOWN PROTEIN;BEST ARABIDOPSIS THALIANA PROTEIN MATCH IS: UNKNOWN PROTEIN (TAIR:AT2G24100.1);HAS 109 BLAST HITS TO 109 PROTEINS IN 18 SPECIES: ARCHAE - 0;BACTERIA - 0;METAZOA - 1;FUNGI - 0;PLANTS - 95;VIRUSES - 0;OTHER EUKARYOTES - 13 (SOURCE: NCBI BLINK).	AT4G30780.1
7.95	NaN	0.36	0.05		KINASE-RELATED PROTEIN OF UNKNOWN FUNCTION (DUF1296)	AT1G29350.1
2.13	1.42	1.51	0.8	PGR5-LIKE A	PGR5-LIKE A	AT4G22890.1
42.4	0.02	14.8	0.06		CHAPERONE DNAJ-DOMAIN SUPERFAMILY PROTEIN	AT4G36520.1
8.24	0.27	3.09	NaN	SNF7.2, VPS32	SNF7 FAMILY PROTEIN	AT2G19830.1
2.64	NaN	NaN	NaN		PROTEIN KINASE SUPERFAMILY PROTEIN	AT4G00960.1
2.83	0.32	NaN	1.05	EIF3E, TIF3E1, ATEIF3E-1, INT-6, ATINT6, INT6	EUKARYOTIC TRANSLATION INITIATION FACTOR 3E	AT3G57290.1
2.19	NaN	0.52	0.74		TCP-1/CPN60 CHAPERONIN FAMILY PROTEIN	AT5G20890.1
1.42	1.08	1.45	0.84	FLA8, AGP8	FASCICLIN-LIKE ARABINOGALACTAN PROTEIN 8	AT2G45470.1
2.53	1.41	3.39	0.84	MGP1	COPPER ION BINDING;COBALT ION BINDING;ZINC ION BINDING	AT2G21870.1
1.36	1.16	0.5	0.89		COATOMER, ALPHA SUBUNIT	AT2G21390.1
3.39	NaN	NaN	NaN		ENTH/VHS/GAT FAMILY PROTEIN	AT5G63640.1
15.5	0.08	12.5	0.16		UNKNOWN PROTEIN;FUNCTIONS IN: MOLECULAR_FUNCTION UNKNOWN;INVOLVED IN: BIOLOGICAL_PROCESS UNKNOWN;LOCATED IN: MITOCHONDRION;EXPRESSED IN: 22 PLANT STRUCTURES;EXPRESSED DURING: 13 GROWTH STAGES;BEST ARABIDOPSIS THALIANA PROTEIN MATCH IS: UNKNOWN PROTEIN (TAIR:AT2G18210.1);HAS 50 BLAST HITS TO 50 PROTEINS IN 7 SPECIES: ARCHAE - 0;BACTERIA - 0;METAZOA - 0;FUNGI - 0;PLANTS - 50;VIRUSES - 0;OTHER EUKAR…	AT4G36500.1
8.73	NaN	13.5	0.07		PHOSPHOINOSITIDE BINDING	AT1G61690.1
23.4	NaN	6.66	0.12		GLYCINE-RICH PROTEIN	AT4G38710.1
0.33	NaN	1.88	0.1	SOS2, SNRK3.11, CIPK24, ATSOS2	PROTEIN KINASE SUPERFAMILY PROTEIN	AT5G35410.1
5.37	NaN	13.3	0.11	ESP1	HYDROXYPROLINE-RICH GLYCOPROTEIN FAMILY PROTEIN	AT1G73840.1
11.6	NaN	3.09	0.03		UNKNOWN PROTEIN;FUNCTIONS IN: MOLECULAR_FUNCTION UNKNOWN;INVOLVED IN: N-TERMINAL PROTEIN MYRISTOYLATION;LOCATED IN: PLASMA MEMBRANE;EXPRESSED IN: 22 PLANT STRUCTURES;EXPRESSED DURING: 13 GROWTH STAGES;BEST ARABIDOPSIS THALIANA PROTEIN MATCH IS: UNKNOWN PROTEIN (TAIR:AT5G40860.1);HAS 133 BLAST HITS TO 98 PROTEINS IN 25 SPECIES: ARCHAE - 0;BACTERIA - 6;METAZOA - 32;FUNGI - 7;PLANTS - 70;VIRUSES - 0…	AT3G27210.1
7.86	0.09	3.74	0.09		KINASE-RELATED PROTEIN OF UNKNOWN FUNCTION (DUF1296)	AT1G55820.1
13.3	2.55	11.7	1.29	BON2	CALCIUM-DEPENDENT PHOSPHOLIPID-BINDING COPINE FAMILY PROTEIN	AT5G07300.1
2.65	0.49	1.28	0.86	FDH	FORMATE DEHYDROGENASE	AT5G14780.1
4.88	NaN	3.09	0.3		CYTOKINE-INDUCED ANTI-APOPTOSIS INHIBITOR 1, FE-S BIOGENESIS	AT5G18400.1
1.56	NaN	NaN	NaN	PFK7	PHOSPHOFRUCTOKINASE 7	AT5G56630.1
0.89	NaN	NaN	NaN	ACP1, ACP	ACYL CARRIER PROTEIN 1	AT3G05020.1
4.96	0.47	2.9	1.94		RNA-BINDING (RRM/RBD/RNP MOTIFS) FAMILY PROTEIN	AT5G19350.1
1.32	NaN	1.31	0.84	EDA9	D-3-PHOSPHOGLYCERATE DEHYDROGENASE	AT4G34200.1
2.39	NaN	NaN	NaN		RNA-BINDING (RRM/RBD/RNP MOTIFS) FAMILY PROTEIN	AT5G47620.1
0.89	0.96	NaN	NaN	ATCLPC, ATHSP93-III, HSP93-III	CLP ATPASE	AT3G48870.1
2.61	0.52	NaN	0.42	ATCSP3, CSP3	COLD SHOCK DOMAIN PROTEIN 3	AT2G17870.1
3.33	NaN	2.95	0.24		SEC23/SEC24 PROTEIN TRANSPORT FAMILY PROTEIN	AT4G14160.1
0.71	1.26	1.57	0.91		RIBOSOMAL PROTEIN S4 (RPS4A) FAMILY PROTEIN	AT2G17360.1
26.2	NaN	14.7	NaN		ENTH/VHS FAMILY PROTEIN	AT2G36485.1
3.71	NaN	3.78	NaN		METALLOPEPTIDASE M24 FAMILY PROTEIN	AT3G05350.1
20.9	NaN	NaN	NaN		ARM-REPEAT/TETRATRICOPEPTIDE REPEAT (TPR)-LIKE PROTEIN	AT5G10200.1
5.95	0.49	7.44	0.15	SNX2a	SORTING NEXIN 2A	AT5G58440.1
3.21	1.08	7.11	NaN	atnudt3, NUDT3	NUDIX HYDROLASE HOMOLOG 3	AT1G79690.1
1.3	1.71	1.2	1.05	PSAF	PHOTOSYSTEM I SUBUNIT F	AT1G31330.1
13.2	NaN	8.92	NaN		UNKNOWN PROTEIN;FUNCTIONS IN: MOLECULAR_FUNCTION UNKNOWN;INVOLVED IN: N-TERMINAL PROTEIN MYRISTOYLATION;LOCATED IN: PLASMA MEMBRANE;EXPRESSED IN: 23 PLANT STRUCTURES;EXPRESSED DURING: 14 GROWTH STAGES;CONTAINS INTERPRO DOMAIN/S: PROTEIN OF UNKNOWN FUNCTION DUF630 (INTERPRO:IPR006868), PROTEIN OF UNKNOWN FUNCTION DUF632 (INTERPRO:IPR006867);BEST ARABIDOPSIS THALIANA PROTEIN MATCH IS: PROTEIN OF UN…	AT1G52320.2
1.46	0.43	1.94	0.47	VAMP7B, VAMP721, ATVAMP721, AT VAMP7B	VESICLE-ASSOCIATED MEMBRANE PROTEIN 721	AT1G04750.1
0.92	0.38	NaN	NaN		O-METHYLTRANSFERASE FAMILY PROTEIN	AT1G21130.1
3.16	0.04	3.97	0.06		ENTH/VHS/GAT FAMILY PROTEIN	AT1G06210.1
100	NaN	2.7	0.63		TRANSLOCON-ASSOCIATED PROTEIN (TRAP), ALPHA SUBUNIT	AT2G21160.1
2.19	0.01	NaN	0.14		RIBONUCLEASE P PROTEIN SUBUNIT P38-RELATED	AT3G45900.1
1.06	1.23	1.11	0.78	PRXIIF, ATPRXIIF	PEROXIREDOXIN IIF	AT3G06050.1
22.4	NaN	NaN	0.18		HEAVY METAL TRANSPORT/DETOXIFICATION SUPERFAMILY PROTEIN	AT3G05220.1
5.38	0.21	4.18	0.08		PROTEIN OF UNKNOWN FUNCTION (DUF740)	AT5G58930.1
5.5	NaN	NaN	0.02	CPK29	CALCIUM-DEPENDENT PROTEIN KINASE 29	AT1G76040.1
1.21	NaN	1.55	0.78		CLASS II AARS AND BIOTIN SYNTHETASES SUPERFAMILY PROTEIN	AT3G62120.1
3.16	NaN	NaN	NaN	SAL1, ALX8, ATSAL1, HOS2, FRY1, RON1	INOSITOL MONOPHOSPHATASE FAMILY PROTEIN	AT5G63980.1
4.42	0.04	NaN	NaN	GRL, NAP1, NAPP	TRANSCRIPTION ACTIVATORS	AT2G35110.1
0.41	0.12	0.7	0.21	UBP24	UBIQUITIN-SPECIFIC PROTEASE 24	AT4G30890.1
0.27	0.63	3.42	0.23	ATGGH2, GGH2	GAMMA-GLUTAMYL HYDROLASE 2	AT1G78680.1
2.01	0.49	7.25	0.16		PROTEIN PHOSPHATASE 2C FAMILY PROTEIN	AT2G25070.1
1.55	NaN	2.93	1.06		ADP-GLUCOSE PYROPHOSPHORYLASE FAMILY PROTEIN	AT1G74910.1
1.34	0.96	1.38	0.89		RIBOSOMAL L28E PROTEIN FAMILY	AT2G19730.1
6.03	NaN	1.66	0.04	ICR1, RIP1	INTERACTOR OF CONSTITUTIVE ACTIVE ROPS 1	AT1G17140.1
0.69	NaN	NaN	NaN		COPPER AMINE OXIDASE FAMILY PROTEIN	AT2G42490.1
31.1	NaN	NaN	NaN		KINASE INTERACTING (KIP1-LIKE) FAMILY PROTEIN	AT4G02710.1
1.63	NaN	7.04	10.9		KINASE INTERACTING (KIP1-LIKE) FAMILY PROTEIN	AT1G03080.1
2.01	0.27	NaN	0.04		CALCIUM-BINDING EF-HAND FAMILY PROTEIN	AT5G04170.1
0.87	0.02	20.4	0.09		FUNCTIONS IN: MOLECULAR_FUNCTION UNKNOWN;INVOLVED IN: BIOLOGICAL_PROCESS UNKNOWN;LOCATED IN: PLASMA MEMBRANE;EXPRESSED IN: 23 PLANT STRUCTURES;EXPRESSED DURING: 13 GROWTH STAGES;CONTAINS INTERPRO DOMAIN/S: HYCCIN (INTERPRO:IPR018619);BEST ARABIDOPSIS THALIANA PROTEIN MATCH IS: UNKNOWN PROTEIN (TAIR:AT5G21050.1);HAS 1807 BLAST HITS TO 1807 PROTEINS IN 277 SPECIES: ARCHAE - 0;BACTERIA - 0;METAZOA -…	AT5G64090.1
1.32	NaN	1.52	0.83	LHCA1	PHOTOSYSTEM I LIGHT HARVESTING COMPLEX GENE 1	AT3G54890.1
25	0.1	12.8	0.22		SUBUNITS OF HETERODIMERIC ACTIN FILAMENT CAPPING PROTEIN CAPZ SUPERFAMILY	AT3G05520.1
12.8	0.37	22.3	0.08		PROTEIN KINASE SUPERFAMILY PROTEIN	AT5G58950.1
0.1	2.7	1	0.88	ATGSTF9, GLUTTR, ATGSTF7, GSTF9	GLUTATHIONE S-TRANSFERASE PHI 9	AT2G30860.1
7.61	0.42	4.12	0.84	ATB5-B, B5 #3, ATCB5-D, CB5-D	CYTOCHROME B5 ISOFORM D	AT5G48810.1
8.43	0.1	NaN	0.3	SEC8, ATSEC8	SUBUNIT OF EXOCYST COMPLEX 8	AT3G10380.1
45.5	NaN	NaN	NaN	ITN1	ANKYRIN REPEAT FAMILY PROTEIN	AT3G12360.1
5.51	NaN	5.06	NaN	ECT8	EVOLUTIONARILY CONSERVED C-TERMINAL REGION 8	AT1G79270.1
0.86	0.81	1.31	0.82	CP12-2, CP12	CP12 DOMAIN-CONTAINING PROTEIN 2	AT3G62410.1
13.4	0.8	8.32	0.22		CONTAINS INTERPRO DOMAIN/S: CASEIN KINASE SUBSTRATE, PHOSPHOPROTEIN PP28 (INTERPRO:IPR019380);HAS 30201 BLAST HITS TO 17322 PROTEINS IN 780 SPECIES: ARCHAE - 12;BACTERIA - 1396;METAZOA - 17338;FUNGI - 3422;PLANTS - 5037;VIRUSES - 0;OTHER EUKARYOTES - 2996 (SOURCE: NCBI BLINK).	AT5G46020.1
100	1.79	1.32	0.14	CZF1, ZFAR1, SZF2, ATSZF2	ZINC FINGER (CCCH-TYPE) FAMILY PROTEIN	AT2G40140.1
5.54	0.12	9.53	0.08		RNA BINDING (RRM/RBD/RNP MOTIFS) FAMILY PROTEIN	AT3G12640.1
23.6	NaN	21	NaN	AMSH3	ASSOCIATED MOLECULE WITH THE SH3 DOMAIN OF STAM 3	AT4G16144.1
8.05	NaN	NaN	NaN		PROTEIN KINASE SUPERFAMILY PROTEIN	AT5G37790.1
5.81	0.13	NaN	NaN		NAD(P)-BINDING ROSSMANN-FOLD SUPERFAMILY PROTEIN	AT2G34460.1
23.3	NaN	14.1	0.04	ERD15, LSR1, CID1	DEHYDRATION-INDUCED PROTEIN (ERD15)	AT2G41430.1
0.09	0.1	NaN	NaN		UNKNOWN PROTEIN;HAS 469 BLAST HITS TO 336 PROTEINS IN 126 SPECIES: ARCHAE - 0;BACTERIA - 54;METAZOA - 249;FUNGI - 22;PLANTS - 47;VIRUSES - 0;OTHER EUKARYOTES - 97 (SOURCE: NCBI BLINK).	AT5G02770.1
4.78	NaN	13.6	0.06	PUX2	PLANT UBX DOMAIN-CONTAINING PROTEIN 2	AT2G01650.1
1.44	0.42	1.33	0.9	ARP1, emb2207, RPL3A, RP1	RIBOSOMAL PROTEIN 1	AT1G43170.1
53.7	NaN	8.9	0.07	AHL20	AT-HOOK MOTIF NUCLEAR-LOCALIZED PROTEIN 20	AT4G14465.1
2.93	NaN	2.87	NaN	TIF3H1	TRANSLATION INITIATION FACTOR 3 SUBUNIT H1	AT1G10840.1
2.73	0.18	10.4	NaN		UNKNOWN PROTEIN;HAS 30201 BLAST HITS TO 17322 PROTEINS IN 780 SPECIES: ARCHAE - 12;BACTERIA - 1396;METAZOA - 17338;FUNGI - 3422;PLANTS - 5037;VIRUSES - 0;OTHER EUKARYOTES - 2996 (SOURCE: NCBI BLINK).	AT4G24370.1
2.17	2.07	1.69	NaN	ALDH2C4, ALDH1A, REF1	ALDEHYDE DEHYDROGENASE 2C4	AT3G24503.1
5.08	NaN	16.7	0.18		DNASE I-LIKE SUPERFAMILY PROTEIN	AT3G58560.1
0.38	0.56	3.72	0.89	UGT88A1	UDP-GLUCOSYL TRANSFERASE 88A1	AT3G16520.1
7.66	0.18	3.91	0.14		OCTICOSAPEPTIDE/PHOX/BEM1P FAMILY PROTEIN	AT2G01190.1
5.82	NaN	3.27	NaN		CLASS I GLUTAMINE AMIDOTRANSFERASE-LIKE SUPERFAMILY PROTEIN	AT1G53280.1
0.98	1.48	1.69	1.12		MITOCHONDRIAL SUBSTRATE CARRIER FAMILY PROTEIN	AT5G19760.1
5.07	NaN	5.33	0.15		PROTEIN KINASE SUPERFAMILY PROTEIN	AT2G40980.1
3.38	1.21	11.9	0.09	AFH1, FH1, AHF1, ATFH1	FORMIN HOMOLOGY 1	AT3G25500.1
43.3	0.01	NaN	NaN	HR4	HOMOLOG OF RPW8 4	AT3G50480.1
15	NaN	NaN	NaN	IMK2	INFLORESCENCE MERISTEM RECEPTOR-LIKE KINASE 2	AT3G51740.1
1.17	1.05	1.64	0.98		CYSTATHIONINE BETA-SYNTHASE (CBS) FAMILY PROTEIN	AT5G10860.1
11.4	NaN	2.85	0.7		UNKNOWN PROTEIN;FUNCTIONS IN: MOLECULAR_FUNCTION UNKNOWN;INVOLVED IN: BIOLOGICAL_PROCESS UNKNOWN;LOCATED IN: MITOCHONDRION, PLASTID;EXPRESSED IN: 24 PLANT STRUCTURES;EXPRESSED DURING: 13 GROWTH STAGES;BEST ARABIDOPSIS THALIANA PROTEIN MATCH IS: UNKNOWN PROTEIN (TAIR:AT2G19530.1);HAS 63 BLAST HITS TO 63 PROTEINS IN 14 SPECIES: ARCHAE - 0;BACTERIA - 0;METAZOA - 0;FUNGI - 0;PLANTS - 63;VIRUSES - 0;O…	AT1G55160.1
1.72	NaN	7.6	0.57		PREFOLDIN CHAPERONE SUBUNIT FAMILY PROTEIN	AT1G03760.1
0.69	0.03	1.55	0.06	XLG2	EXTRA-LARGE GTP-BINDING PROTEIN 2	AT4G34390.1
1.09	1.19	1.98	0.78	scpl26	SERINE CARBOXYPEPTIDASE-LIKE 26	AT2G35780.1
5.4	NaN	4.18	NaN		UNKNOWN PROTEIN;FUNCTIONS IN: MOLECULAR_FUNCTION UNKNOWN;INVOLVED IN: BIOLOGICAL_PROCESS UNKNOWN;LOCATED IN: CELLULAR_COMPONENT UNKNOWN;EXPRESSED IN: 22 PLANT STRUCTURES;EXPRESSED DURING: 13 GROWTH STAGES;CONTAINS INTERPRO DOMAIN/S: PROTEIN OF UNKNOWN FUNCTION DUF812 (INTERPRO:IPR008530).	AT1G55830.2
1.04	0.69	NaN	NaN	FdC1	2FE-2S FERREDOXIN-LIKE SUPERFAMILY PROTEIN	AT1G32550.1
0.89	0.76	1.28	0.83		RIBOSOMAL PROTEIN L14P/L23E FAMILY PROTEIN	AT1G04480.1
1.35	NaN	1.53	0.92	Tudor2, AtTudor2, TSN2	TUDOR-SN PROTEIN 2	AT5G61780.1
2.76	0.75	2.43	0.33	ATB2	NAD(P)-LINKED OXIDOREDUCTASE SUPERFAMILY PROTEIN	AT1G60710.1
8.46	0.45	NaN	NaN	ATTPS7, TPS7, ATTPSA	TREHALOSE-PHOSPHATASE/SYNTHASE 7	AT1G06410.1
7.43	0.1	11.1	0.93		CONTAINS INTERPRO DOMAIN/S: CHCH (INTERPRO:IPR010625);BEST ARABIDOPSIS THALIANA PROTEIN MATCH IS: COX19-LIKE CHCH FAMILY PROTEIN (TAIR:AT5G09570.1);HAS 1807 BLAST HITS TO 1807 PROTEINS IN 277 SPECIES: ARCHAE - 0;BACTERIA - 0;METAZOA - 736;FUNGI - 347;PLANTS - 385;VIRUSES - 0;OTHER EUKARYOTES - 339 (SOURCE: NCBI BLINK).	AT5G64400.1
1.69	0.85	1.49	1.07	ATMLP-470, NSP1, ATNSP1	NITRILE SPECIFIER PROTEIN 1	AT3G16400.1
2.92	NaN	NaN	NaN	SDG22, SUVH9, SET22	SU(VAR)3-9 HOMOLOG 9	AT4G13460.1
3.07	NaN	8.87	NaN		PHOSPHOGLYCERATE MUTASE FAMILY PROTEIN	AT5G64460.1
5.44	NaN	7.32	0.21		PHOSPHOPROTEIN PHOSPHATASE INHIBITORS	AT5G52200.1
47.9	NaN	13.2	0.03		PROTEIN OF UNKNOWN FUNCTION (DUF688)	AT2G30990.1
25.1	NaN	NaN	NaN		PROTEIN KINASE SUPERFAMILY PROTEIN	AT1G57700.1
5.84	0.59	100	0.94		AIG2-LIKE (AVIRULENCE INDUCED GENE) FAMILY PROTEIN	AT3G28940.1
5.53	0.02	5.56	0.22	NF-YC11	NUCLEAR FACTOR Y, SUBUNIT C11	AT3G12480.1
2.33	1.04	1.29	0.91	ATPF	ATPASE, F0 COMPLEX, SUBUNIT B/B', BACTERIAL/CHLOROPLAST	ATCG00130.1
9.8	0.02	6.45	0.09	PAK, ARK3	ARMADILLO REPEAT KINESIN 3	AT1G12430.1
4.34	NaN	1.38	2.74		RIBOSOMAL PROTEIN S13/S18 FAMILY	AT5G14320.1
1.06	0.61	1.86	0.91	ATNUC-L1, PARL1, NUC-L1	NUCLEOLIN LIKE 1	AT1G48920.1
7.95	NaN	8.72	0.05	SFC, VAN3, AGD3	ARF GTPASE-ACTIVATING PROTEIN	AT5G13300.1
0.07	NaN	NaN	0.29	TRZ4	TRNASE Z4	AT3G16260.1
9.49	NaN	NaN	NaN	AtUGT85A2, UGT85A2	UDP-GLUCOSYL TRANSFERASE 85A2	AT1G22360.1
14.9	0.19	5.24	0.2		NASCENT POLYPEPTIDE-ASSOCIATED COMPLEX (NAC), ALPHA SUBUNIT FAMILY PROTEIN	AT4G10480.1
0.12	0.92	1.36	0.85		GTP BINDING ELONGATION FACTOR TU FAMILY PROTEIN	AT4G02930.1
6.93	0.78	4.69	0.62	RPN10, MCB1, ATMCB1, MBP1	REGULATORY PARTICLE NON-ATPASE 10	AT4G38630.1
45.6	0.48	1.46	1.46	PBP1, JAL30	PYK10-BINDING PROTEIN 1	AT3G16420.1
1.27	0.3	1.01	0.42	CCoAOMT1	S-ADENOSYL-L-METHIONINE-DEPENDENT METHYLTRANSFERASES SUPERFAMILY PROTEIN	AT4G34050.1
0.79	0.29	23.5	0.09		SEC14P-LIKE PHOSPHATIDYLINOSITOL TRANSFER FAMILY PROTEIN	AT1G75370.1
1.24	0.66	1.86	0.6	RGP1, ATRGP1	REVERSIBLY GLYCOSYLATED POLYPEPTIDE 1	AT3G02230.1
3.02	NaN	3.92	NaN	CYTC-1, ATCYTC-A	CYTOCHROME C-1	AT1G22840.1
69.8	5.46	NaN	NaN		UNKNOWN PROTEIN;FUNCTIONS IN: MOLECULAR_FUNCTION UNKNOWN;INVOLVED IN: RESPONSE TO CADMIUM ION;LOCATED IN: CHLOROPLAST;EXPRESSED IN: 24 PLANT STRUCTURES;EXPRESSED DURING: 13 GROWTH STAGES;BEST ARABIDOPSIS THALIANA PROTEIN MATCH IS: UNKNOWN PROTEIN (TAIR:AT3G27210.1);HAS 66 BLAST HITS TO 66 PROTEINS IN 13 SPECIES: ARCHAE - 0;BACTERIA - 0;METAZOA - 5;FUNGI - 0;PLANTS - 61;VIRUSES - 0;OTHER EUKARYOTE…	AT3G01860.1
1.65	0.16	9.12	NaN	DRT111	D111/G-PATCH DOMAIN-CONTAINING PROTEIN	AT1G30480.1
99.5	NaN	NaN	0.13	IQD22	IQ-DOMAIN 22	AT4G23060.1
4.93	NaN	3.44	0.22		ADAPTIN EAR-BINDING COAT-ASSOCIATED PROTEIN 1 NECAP-1	AT3G58600.1
0.52	NaN	2.26	0.29	LOS4	P-LOOP CONTAINING NUCLEOSIDE TRIPHOSPHATE HYDROLASES SUPERFAMILY PROTEIN	AT3G53110.1
0.44	NaN	NaN	NaN		PROTEIN KINASE SUPERFAMILY PROTEIN	AT2G47060.1
0.35	2.31	6.18	NaN		CONTAINS INTERPRO DOMAIN/S: HISTONE DEACETYLATION PROTEIN RXT3 (INTERPRO:IPR013951);HAS 34444 BLAST HITS TO 20801 PROTEINS IN 1175 SPECIES: ARCHAE - 64;BACTERIA - 2390;METAZOA - 15568;FUNGI - 3729;PLANTS - 1886;VIRUSES - 208;OTHER EUKARYOTES - 10599 (SOURCE: NCBI BLINK).	AT5G08450.1
48.1	NaN	7.81	NaN		UNKNOWN PROTEIN;BEST ARABIDOPSIS THALIANA PROTEIN MATCH IS: UNKNOWN PROTEIN (TAIR:AT3G13980.1);HAS 173 BLAST HITS TO 172 PROTEINS IN 54 SPECIES: ARCHAE - 0;BACTERIA - 0;METAZOA - 25;FUNGI - 33;PLANTS - 84;VIRUSES - 2;OTHER EUKARYOTES - 29 (SOURCE: NCBI BLINK).	AT1G69160.1
5.19	NaN	NaN	NaN		NAGB/RPIA/COA TRANSFERASE-LIKE SUPERFAMILY PROTEIN	AT5G38640.1
1.28	0.8	1.25	0.89	HOT5, ADH2, GSNOR, ATGSNOR1, PAR2	GROES-LIKE ZINC-BINDING DEHYDROGENASE FAMILY PROTEIN	AT5G43940.1
0.12	NaN	NaN	NaN		PROGRAMMED CELL DEATH 2 C-TERMINAL DOMAIN-CONTAINING PROTEIN	AT5G64830.1
4.06	0.57	NaN	0.38	ATVPS34, VPS34, PI3K	VACUOLAR PROTEIN SORTING 34	AT1G60490.1
14.6	18.4	0.19	1.42		PROTEIN OF UNKNOWN FUNCTION (DUF3133)	AT1G01440.1
3.86	0.33	NaN	NaN		DEHYDRIN FAMILY PROTEIN	AT1G54410.1
3.01	0.99	4.6	0.02	NIA2, B29, NIA2-1, CHL3, NR, NR2, ATNR2	NITRATE REDUCTASE 2	AT1G37130.1
3.54	NaN	14.1	0.06		ANKYRIN REPEAT FAMILY PROTEIN	AT3G04470.1
3.06	NaN	0.77	NaN		UNKNOWN PROTEIN;FUNCTIONS IN: MOLECULAR_FUNCTION UNKNOWN;INVOLVED IN: N-TERMINAL PROTEIN MYRISTOYLATION;LOCATED IN: CELLULAR_COMPONENT UNKNOWN;EXPRESSED IN: 19 PLANT STRUCTURES;EXPRESSED DURING: 12 GROWTH STAGES;BEST ARABIDOPSIS THALIANA PROTEIN MATCH IS: UNKNOWN PROTEIN (TAIR:AT1G11125.1);HAS 54 BLAST HITS TO 54 PROTEINS IN 15 SPECIES: ARCHAE - 0;BACTERIA - 0;METAZOA - 17;FUNGI - 0;PLANTS - 34;V…	AT1G61170.1
1.19	0.26	1.09	0.49	PFI, TFC E	TUBULIN FOLDING COFACTOR E / PFIFFERLING (PFI)	AT1G71440.1
58.1	0.02	NaN	NaN	WAKL6	WALL ASSOCIATED KINASE-LIKE 6	AT1G16110.1
2.46	0.13	9.67	NaN		MAJOR FACILITATOR SUPERFAMILY PROTEIN	AT3G47960.1
1.85	1.02	1.5	1.22	VDAC3, ATVDAC3	VOLTAGE DEPENDENT ANION CHANNEL 3	AT5G15090.1
3.85	NaN	NaN	NaN		SMAD/FHA DOMAIN-CONTAINING PROTEIN	AT5G47790.1
3.78	0.09	11.7	0.57		HYDROXYPROLINE-RICH GLYCOPROTEIN FAMILY PROTEIN	AT2G33490.1
2.67	0.69	4.01	0.19		POLYKETIDE CYCLASE/DEHYDRASE AND LIPID TRANSPORT SUPERFAMILY PROTEIN	AT1G23130.1
2.55	0.01	18.3	0.04	PIN1, ATPIN1	AUXIN EFFLUX CARRIER FAMILY PROTEIN	AT1G73590.1
0.88	NaN	NaN	NaN		RIBOSOMAL PROTEIN L7AE/L30E/S12E/GADD45 FAMILY PROTEIN	AT2G32060.1
1.21	0.15	1.59	0.93	ATCTIMC, TPI, CYTOTPI	TRIOSEPHOSPHATE ISOMERASE	AT3G55440.1
1.39	NaN	NaN	NaN	ATBAG7, BAG7	BCL-2-ASSOCIATED ATHANOGENE 7	AT5G62390.1
8.58	0.01	NaN	NaN		ENDOSOMAL TARGETING BRO1-LIKE DOMAIN-CONTAINING PROTEIN	AT1G73390.1
11	NaN	5.1	NaN	CKB4	CASEIN KINASE II BETA SUBUNIT 4	AT2G44680.1
3.26	NaN	NaN	NaN	CPK28	CALCIUM-DEPENDENT PROTEIN KINASE 28	AT5G66210.1
0.27	NaN	NaN	NaN	CKB2	CASEIN KINASE II BETA CHAIN 2	AT4G17640.1
3.04	NaN	1.4	0.94	ASP2, AAT2	ASPARTATE AMINOTRANSFERASE 2	AT5G19550.1
3.94	NaN	4.66	0.25	VAP27-1, VAP, (AT)VAP, VAP27	VESICLE ASSOCIATED PROTEIN	AT3G60600.1
1.3	0.82	1.58	0.72	ATCYSC1, ARATH;BSAS3;1, CYSC1	CYSTEINE SYNTHASE C1	AT3G61440.1
5.67	NaN	NaN	NaN		UNKNOWN PROTEIN;HAS 773 BLAST HITS TO 375 PROTEINS IN 118 SPECIES: ARCHAE - 0;BACTERIA - 97;METAZOA - 421;FUNGI - 108;PLANTS - 31;VIRUSES - 0;OTHER EUKARYOTES - 116 (SOURCE: NCBI BLINK).	AT1G64370.1
4.43	NaN	NaN	NaN		NAD(P)-BINDING ROSSMANN-FOLD SUPERFAMILY PROTEIN	AT4G23430.1
2.16	1.06	1.17	0.62	APG1, VTE3, IEP37, E37	S-ADENOSYL-L-METHIONINE-DEPENDENT METHYLTRANSFERASES SUPERFAMILY PROTEIN	AT3G63410.1
1.16	NaN	NaN	NaN		HEAVY METAL TRANSPORT/DETOXIFICATION SUPERFAMILY PROTEIN	AT2G36950.1
13.7	NaN	NaN	0.11	BRCC36A, AtBRCC36A	MOV34/MPN/PAD-1 FAMILY PROTEIN	AT1G80210.1
3.2	NaN	NaN	NaN	SUM1, SUMO 1, SUMO1, ATSUMO1	SMALL UBIQUITIN-LIKE MODIFIER 1	AT4G26840.1
15.2	0.64	NaN	0.21		PROTEIN OF UNKNOWN FUNCTION (DUF1423)	AT1G14740.1
4.33	1.28	11.2	0.09		UBIQUITIN-ASSOCIATED (UBA)/TS-N DOMAIN-CONTAINING PROTEIN	AT1G04850.1
1.47	NaN	NaN	100		SMR (SMALL MUTS RELATED) DOMAIN-CONTAINING PROTEIN	AT5G23520.1
3.21	NaN	NaN	NaN	BTI1, RTNLB1	VIRB2-INTERACTING PROTEIN 1	AT4G23630.1
6	0.35	4.41	0.28		INOSITOL 1,3,4-TRISPHOSPHATE 5/6-KINASE FAMILY PROTEIN	AT5G16760.1
0.26	0.85	1.83	1.31	OASB, ACS1, CPACS1, ATCS-B	O-ACETYLSERINE (THIOL) LYASE B	AT2G43750.1
100	NaN	NaN	NaN	BEH2	BES1/BZR1 HOMOLOG 2	AT4G36780.1
4.4	0.09	NaN	NaN	RLM3	DISEASE RESISTANCE PROTEIN (TIR-NBS CLASS), PUTATIVE	AT4G16990.2
4.04	0.08	NaN	NaN		SECRETORY CARRIER MEMBRANE PROTEIN (SCAMP) FAMILY PROTEIN	AT2G20840.1
1.34	1.15	1.4	0.86		PYRIDINE NUCLEOTIDE-DISULPHIDE OXIDOREDUCTASE FAMILY PROTEIN	AT1G74470.1
49.3	0.56	NaN	NaN		FUNCTIONS IN: MOLECULAR_FUNCTION UNKNOWN;INVOLVED IN: BIOLOGICAL_PROCESS UNKNOWN;LOCATED IN: PLASMA MEMBRANE;BEST ARABIDOPSIS THALIANA PROTEIN MATCH IS: PROTAMINE P1 FAMILY PROTEIN (TAIR:AT2G37100.1);HAS 81 BLAST HITS TO 73 PROTEINS IN 9 SPECIES: ARCHAE - 0;BACTERIA - 0;METAZOA - 0;FUNGI - 0;PLANTS - 81;VIRUSES - 0;OTHER EUKARYOTES - 0 (SOURCE: NCBI BLINK).	AT5G03110.1
4.03	0.23	4.62	0.21		TIP41-LIKE FAMILY PROTEIN	AT4G34270.1
0.76	NaN	9.72	0.35	FIP1	FH INTERACTING PROTEIN 1	AT1G28200.1
4.53	0.27	NaN	NaN	PP2AA3	PROTEIN PHOSPHATASE 2A SUBUNIT A3	AT1G13320.1
0.72	0.05	4.2	0.44	alpha-ADR	ALPHA-ADAPTIN	AT5G22770.1
1.44	0.98	1.46	0.81	RPL16A	RIBOSOMAL PROTEIN LARGE SUBUNIT 16A	AT2G42740.1
3.73	0.09	8.63	0.1		UNKNOWN PROTEIN;INVOLVED IN: BIOLOGICAL_PROCESS UNKNOWN;LOCATED IN: PLASMA MEMBRANE;EXPRESSED IN: 22 PLANT STRUCTURES;EXPRESSED DURING: 13 GROWTH STAGES;HAS 30201 BLAST HITS TO 17322 PROTEINS IN 780 SPECIES: ARCHAE - 12;BACTERIA - 1396;METAZOA - 17338;FUNGI - 3422;PLANTS - 5037;VIRUSES - 0;OTHER EUKARYOTES - 2996 (SOURCE: NCBI BLINK).	AT4G12070.1
3.65	0.37	3.45	0.22		NAD(P)-BINDING ROSSMANN-FOLD SUPERFAMILY PROTEIN	AT3G61220.1
0.35	NaN	8.17	0.04		BEST ARABIDOPSIS THALIANA PROTEIN MATCH IS: EMBRYO DEFECTIVE 2170 (TAIR:AT1G21390.1);HAS 65 BLAST HITS TO 65 PROTEINS IN 23 SPECIES: ARCHAE - 0;BACTERIA - 8;METAZOA - 1;FUNGI - 8;PLANTS - 40;VIRUSES - 3;OTHER EUKARYOTES - 5 (SOURCE: NCBI BLINK).	AT1G76980.1
1.73	0.95	1.31	0.8	GS2, GLN2, ATGSL1	GLUTAMINE SYNTHETASE 2	AT5G35630.1
3.16	NaN	1.47	0.19	PFN2, PRO2, PRF2	PROFILIN 2	AT4G29350.1
3.05	NaN	2.63	0.44		DC1 DOMAIN-CONTAINING PROTEIN	AT1G60420.1
1.77	NaN	1.23	0.93	ATLFNR2, FNR2	FERREDOXIN-NADP(+)-OXIDOREDUCTASE 2	AT1G20020.1
2.43	0.39	2	0.7	RPT5B	26S PROTEASOME AAA-ATPASE SUBUNIT RPT5B	AT1G09100.1
1.85	0.29	1.44	0.73	GHBDH, ATGHBDH, GLYR1, GR1	GLYOXYLATE REDUCTASE 1	AT3G25530.1
1.9	1.24	1.36	1.08		RIBOSOMAL PROTEIN S13/S15	AT3G60770.1
6.21	NaN	NaN	NaN	TOC34, ATTOC34, OEP34	TRANSLOCON AT THE OUTER ENVELOPE MEMBRANE OF CHLOROPLASTS 34	AT5G05000.1
100	NaN	17.6	0.02		UNKNOWN PROTEIN;LOCATED IN: PLASMA MEMBRANE;EXPRESSED IN: 22 PLANT STRUCTURES;EXPRESSED DURING: 13 GROWTH STAGES;BEST ARABIDOPSIS THALIANA PROTEIN MATCH IS: UNKNOWN PROTEIN (TAIR:AT5G22310.1);HAS 22320 BLAST HITS TO 15179 PROTEINS IN 1213 SPECIES: ARCHAE - 372;BACTERIA - 2307;METAZOA - 10906;FUNGI - 1700;PLANTS - 1146;VIRUSES - 65;OTHER EUKARYOTES - 5824 (SOURCE: NCBI BLINK).	AT3G11590.1
2.82	0.26	30.4	0.03	SUA	SUPPRESSOR OF ABI3-5	AT3G54230.1
4.66	0.06	7.57	0.21	MKP1, ATMKP1	MITOGEN-ACTIVATED PROTEIN KINASE PHOSPHATASE 1	AT3G55270.1
16.9	0.18	NaN	0.09	BSK1	BR-SIGNALING KINASE 1	AT4G35230.1
17.7	3.08	6.24	0.07		UNKNOWN PROTEIN;HAS 150 BLAST HITS TO 121 PROTEINS IN 42 SPECIES: ARCHAE - 0;BACTERIA - 8;METAZOA - 80;FUNGI - 5;PLANTS - 17;VIRUSES - 0;OTHER EUKARYOTES - 40 (SOURCE: NCBI BLINK).	AT5G13590.1
56.8	0.12	NaN	NaN		PROTEIN KINASE SUPERFAMILY PROTEIN	AT1G48210.1
35.4	0.12	13.2	NaN		UNKNOWN PROTEIN;CONTAINS INTERPRO DOMAIN/S: PROTEIN OF UNKNOWN FUNCTION DUF1014 (INTERPRO:IPR010422);HAS 16107 BLAST HITS TO 8386 PROTEINS IN 1107 SPECIES: ARCHAE - 26;BACTERIA - 3370;METAZOA - 4013;FUNGI - 1516;PLANTS - 526;VIRUSES - 120;OTHER EUKARYOTES - 6536 (SOURCE: NCBI BLINK).	AT1G16210.1
0.22	0.36	0.67	0.87	LTA3	DIHYDROLIPOAMIDE ACETYLTRANSFERASE, LONG FORM PROTEIN	AT3G52200.1
3.78	NaN	3.09	0.38	ATRBP45C	RNA-BINDING (RRM/RBD/RNP MOTIFS) FAMILY PROTEIN	AT4G27000.1
0.22	NaN	1.75	0.77	AXS2	UDP-D-APIOSE/UDP-D-XYLOSE SYNTHASE 2	AT1G08200.1
6.61	NaN	24	NaN		PROTEIN OF UNKNOWN FUNCTION (DUF688)	AT2G34170.1
1.16	NaN	1.6	0.95	RACK1B_AT	RECEPTOR FOR ACTIVATED C KINASE 1B	AT1G48630.1
3.36	0.36	6.38	NaN		TRAF-LIKE SUPERFAMILY PROTEIN	AT3G11950.1
13.4	0.14	NaN	0.16		TPX2 (TARGETING PROTEIN FOR XKLP2) PROTEIN FAMILY	AT4G32330.1
100	NaN	NaN	0.04	RBOHD, ATRBOHD	RESPIRATORY BURST OXIDASE HOMOLOGUE D	AT5G47910.1
34.2	NaN	15.1	0.4		2-OXOGLUTARATE (2OG) AND FE(II)-DEPENDENT OXYGENASE SUPERFAMILY PROTEIN	AT1G04350.1
14	0.28	9.11	0.09	TTG1, TTG, URM23, ATTTG1	TRANSDUCIN/WD40 REPEAT-LIKE SUPERFAMILY PROTEIN	AT5G24520.1
1.33	0.11	8.63	0.26		REGULATOR OF VPS4 ACTIVITY IN THE MVB PATHWAY PROTEIN	AT1G34220.1
3.26	0.02	22.2	NaN		TRANSDUCIN FAMILY PROTEIN / WD-40 REPEAT FAMILY PROTEIN	AT5G05570.1
0.88	NaN	1.52	1.04	PYK10, PSR3.1, BGLU23, LEB	GLYCOSYL HYDROLASE SUPERFAMILY PROTEIN	AT3G09260.1
88.8	0.15	NaN	NaN		REMORIN FAMILY PROTEIN	AT4G36970.1
1.5	NaN	4.19	0.2	ZAP1, ATWRKY1, WRKY1	ZINC-DEPENDENT ACTIVATOR PROTEIN-1	AT2G04880.1
7.81	NaN	NaN	0.44		PROTEIN KINASE SUPERFAMILY PROTEIN	AT5G44290.1
2.48	NaN	NaN	NaN	OASA2	O-ACETYLSERINE (THIOL) LYASE (OAS-TL) ISOFORM A2	AT3G22460.1
21.6	NaN	NaN	NaN		UNKNOWN PROTEIN;FUNCTIONS IN: MOLECULAR_FUNCTION UNKNOWN;INVOLVED IN: BIOLOGICAL_PROCESS UNKNOWN;LOCATED IN: PLASMA MEMBRANE;EXPRESSED IN: 24 PLANT STRUCTURES;EXPRESSED DURING: 15 GROWTH STAGES;BEST ARABIDOPSIS THALIANA PROTEIN MATCH IS: UNKNOWN PROTEIN (TAIR:AT5G40700.1);HAS 230 BLAST HITS TO 202 PROTEINS IN 35 SPECIES: ARCHAE - 0;BACTERIA - 3;METAZOA - 77;FUNGI - 4;PLANTS - 130;VIRUSES - 0;OTHE…	AT3G27350.1
2.46	0.78	3.41	0.33		ANKYRIN REPEAT FAMILY PROTEIN	AT2G26210.1
47	NaN	13.2	NaN		LEUCINE-RICH REPEAT PROTEIN KINASE FAMILY PROTEIN	AT5G49780.1
7.68	NaN	NaN	NaN		LEUCINE-RICH REPEAT TRANSMEMBRANE PROTEIN KINASE	AT1G56140.1
4.59	NaN	NaN	NaN		PROTEIN KINASE SUPERFAMILY PROTEIN	AT4G32710.1
0.26	NaN	NaN	NaN		PROTEIN KINASE SUPERFAMILY PROTEIN	AT1G01540.1
0.26	NaN	NaN	NaN		PROTEIN KINASE SUPERFAMILY PROTEIN	AT1G01540.2
0.26	NaN	NaN	NaN		PROTEIN KINASE SUPERFAMILY PROTEIN	AT3G58690.1
0.26	NaN	NaN	NaN		PROTEIN KINASE SUPERFAMILY PROTEIN	AT4G01330.1
0.26	NaN	NaN	NaN		PROTEIN KINASE SUPERFAMILY PROTEIN	AT4G01330.2
1.5	0.19	NaN	NaN	EIF3C, ATEIF3C-1, EIF3C-1, ATTIF3C1, TIF3C1	EUKARYOTIC TRANSLATION INITIATION FACTOR 3C	AT3G56150.1
1.92	NaN	2.01	0.84		TCP-1/CPN60 CHAPERONIN FAMILY PROTEIN	AT3G11830.1
1.57	0.58	1.63	0.84	FTSZ2-1, ATFTSZ2-1	TUBULIN/FTSZ FAMILY PROTEIN	AT2G36250.1
0.56	0.45	2.3	0.74	HIT3, HINT1	HIS TRIAD FAMILY PROTEIN 3	AT3G56490.1
1.5	NaN	1.27	0.86		RIBOSOMAL PROTEIN L23/L15E FAMILY PROTEIN	AT4G16720.1
1.36	NaN	NaN	NaN	HVA22H	HVA22-LIKE PROTEIN H (ATHVA22H)	AT1G19950.1
10.7	0.08	3.97	0.03		U-BOX DOMAIN-CONTAINING PROTEIN KINASE FAMILY PROTEIN	AT5G61560.1
0.45	0.52	1.41	0.75	ATCAP1, CAP 1, CAP1	CYCLASE ASSOCIATED PROTEIN 1	AT4G34490.1
4.57	NaN	6.82	0.07		UNKNOWN PROTEIN;INVOLVED IN: BIOLOGICAL_PROCESS UNKNOWN;LOCATED IN: CELL WALL;EXPRESSED IN: 24 PLANT STRUCTURES;EXPRESSED DURING: 15 GROWTH STAGES;HAS 1807 BLAST HITS TO 1807 PROTEINS IN 277 SPECIES: ARCHAE - 0;BACTERIA - 0;METAZOA - 736;FUNGI - 347;PLANTS - 385;VIRUSES - 0;OTHER EUKARYOTES - 339 (SOURCE: NCBI BLINK).	AT5G24460.1
17.6	0.39	0.4	NaN	NTL9	NAC TRANSCRIPTION FACTOR-LIKE 9	AT4G35580.1
5.46	NaN	NaN	NaN		SEQUENCE-SPECIFIC DNA BINDING TRANSCRIPTION FACTORS	AT1G43860.1
0.48	NaN	1.5	0.82	RPN1A, ATRPN1A	26S PROTEASOME REGULATORY SUBUNIT S2 1A	AT2G20580.1
2.43	0.29	NaN	NaN	UREG, PSKF109	UREASE ACCESSORY PROTEIN G	AT2G34470.1
1.87	NaN	1.56	1.1	emb2184	RIBOSOMAL PROTEIN L31	AT1G75350.1
2.77	NaN	1.86	8.85		POLYKETIDE CYCLASE/DEHYDRASE AND LIPID TRANSPORT SUPERFAMILY PROTEIN	AT1G70880.1
6.85	NaN	NaN	NaN	ATHSRP54A, SRP54-1	SIGNAL RECOGNITION PARTICLE 54 KDA SUBUNIT	AT1G15310.1
59.6	1.17	17.1	0.07		UNKNOWN PROTEIN;HAS 220 BLAST HITS TO 193 PROTEINS IN 66 SPECIES: ARCHAE - 0;BACTERIA - 15;METAZOA - 53;FUNGI - 33;PLANTS - 66;VIRUSES - 0;OTHER EUKARYOTES - 53 (SOURCE: NCBI BLINK).	AT3G52240.1
1.2	0.91	NaN	0.95	ACP2	ACYL CARRIER PROTEIN 2	AT1G54580.1
0.53	NaN	5.92	NaN		YPT/RAB-GAP DOMAIN OF GYP1P SUPERFAMILY PROTEIN	AT4G13730.1
1.62	NaN	1.49	0.67		LACTATE/MALATE DEHYDROGENASE FAMILY PROTEIN	AT5G58330.1
0.33	NaN	23.8	NaN	AIG2	AIG2-LIKE (AVIRULENCE INDUCED GENE) FAMILY PROTEIN	AT3G28930.1
0.08	NaN	13	0.1		MODIFIER OF RUDIMENTARY (MOD(R)) PROTEIN	AT2G36680.1
2	0.07	9.54	0.14		ATP-DEPENDENT RNA HELICASE, PUTATIVE	AT3G26560.1
4.33	0.45	2.99	0.97	ATGPX2, GPX2	GLUTATHIONE PEROXIDASE 2	AT2G31570.1
5.64	NaN	18.1	0.04		UNKNOWN PROTEIN;BEST ARABIDOPSIS THALIANA PROTEIN MATCH IS: UNKNOWN PROTEIN (TAIR:AT3G51650.1);HAS 26208 BLAST HITS TO 14155 PROTEINS IN 1229 SPECIES: ARCHAE - 43;BACTERIA - 3230;METAZOA - 9456;FUNGI - 2551;PLANTS - 1160;VIRUSES - 177;OTHER EUKARYOTES - 9591 (SOURCE: NCBI BLINK).	AT3G51640.1
49.3	NaN	17.6	0.06		DHHC-TYPE ZINC FINGER FAMILY PROTEIN	AT5G50020.1
0.85	1.25	1.19	1	MAB1	TRANSKETOLASE FAMILY PROTEIN	AT5G50850.1
1.56	NaN	1.33	0.86		RIBOSOMAL PROTEIN S5 FAMILY PROTEIN	AT2G41840.1
2.3	0.27	1.92	1.01		GROES-LIKE ZINC-BINDING ALCOHOL DEHYDROGENASE FAMILY PROTEIN	AT5G51970.1
0.89	NaN	NaN	NaN	CBL	CYSTATHIONINE BETA-LYASE	AT3G57050.1
0.67	NaN	2.54	1.92		CLASS I GLUTAMINE AMIDOTRANSFERASE-LIKE SUPERFAMILY PROTEIN	AT4G30530.1
6.09	NaN	NaN	NaN		P-LOOP CONTAINING NUCLEOSIDE TRIPHOSPHATE HYDROLASES SUPERFAMILY PROTEIN	AT2G03750.1
2.7	NaN	1.28	0.86		PYRUVATE KINASE FAMILY PROTEIN	AT2G36580.1
3.95	NaN	NaN	NaN		DNA-BINDING BROMODOMAIN-CONTAINING PROTEIN	AT5G55040.1
13.2	NaN	NaN	0.89	PLDGAMMA3	PHOSPHOLIPASE D GAMMA 3	AT4G11840.1
5.83	NaN	9.97	NaN		S-ADENOSYL-L-METHIONINE-DEPENDENT METHYLTRANSFERASES SUPERFAMILY PROTEIN	AT3G13440.1
1.12	1.14	2.11	0.95		SEMIALDEHYDE DEHYDROGENASE FAMILY PROTEIN	AT1G14810.1
3.05	0.47	NaN	NaN		S-ADENOSYL-L-METHIONINE-DEPENDENT METHYLTRANSFERASES SUPERFAMILY PROTEIN	AT5G10830.1
88.3	NaN	15.1	0.04		ANKYRIN REPEAT FAMILY PROTEIN	AT2G31820.1
10.4	0.89	5.23	0.13		PLANT PROTEIN OF UNKNOWN FUNCTION (DUF827)	AT5G55860.1
2.27	0.74	NaN	NaN		RIBOSOMAL PROTEIN L10 FAMILY PROTEIN	AT2G40010.1
2.81	0.25	NaN	NaN		UNKNOWN PROTEIN;FUNCTIONS IN: MOLECULAR_FUNCTION UNKNOWN;INVOLVED IN: BIOLOGICAL_PROCESS UNKNOWN;LOCATED IN: PLASMA MEMBRANE;EXPRESSED IN: 8 PLANT STRUCTURES;EXPRESSED DURING: LP.04 FOUR LEAVES VISIBLE, 4 ANTHESIS, PETAL DIFFERENTIATION AND EXPANSION STAGE;BEST ARABIDOPSIS THALIANA PROTEIN MATCH IS: UNKNOWN PROTEIN (TAIR:AT1G20310.1);HAS 66 BLAST HITS TO 66 PROTEINS IN 15 SPECIES: ARCHAE - 0;BACT…	AT1G76070.1
4.83	NaN	NaN	NaN		CALCIUM-DEPENDENT LIPID-BINDING (CALB DOMAIN) FAMILY PROTEIN	AT2G40815.1
1.56	1.79	0.31	0.92		GLYCYL-TRNA SYNTHETASE / GLYCINE--TRNA LIGASE	AT1G29880.1
10.8	NaN	4.15	0.22		SPLICING FACTOR-RELATED	AT5G51300.1
22	NaN	NaN	NaN		TUDOR/PWWP/MBT SUPERFAMILY PROTEIN	AT3G03140.1
6.4	0.23	NaN	NaN		UNKNOWN PROTEIN;BEST ARABIDOPSIS THALIANA PROTEIN MATCH IS: UNKNOWN PROTEIN (TAIR:AT2G47485.1);HAS 57 BLAST HITS TO 57 PROTEINS IN 13 SPECIES: ARCHAE - 0;BACTERIA - 0;METAZOA - 0;FUNGI - 0;PLANTS - 57;VIRUSES - 0;OTHER EUKARYOTES - 0 (SOURCE: NCBI BLINK).	AT3G62650.1
4	NaN	7.94	0.93	MEI1	TRANSCRIPTION COACTIVATORS	AT1G77320.1
28.7	NaN	NaN	NaN	ECT10	EVOLUTIONARILY CONSERVED C-TERMINAL REGION 10	AT5G58190.1
2.16	NaN	1.76	0.54	PVA12	PLANT VAP HOMOLOG 12	AT2G45140.1
0.44	NaN	NaN	0.62	STV1, RPL24B, RPL24	RIBOSOMAL PROTEIN L24E FAMILY PROTEIN	AT3G53020.1
1.27	NaN	NaN	NaN		SNF2 DOMAIN-CONTAINING PROTEIN / HELICASE DOMAIN-CONTAINING PROTEIN / ZINC FINGER PROTEIN-RELATED	AT1G50410.1
0.18	NaN	1.47	0.78	PSBQ, PSBQ-2, PSII-Q	PHOTOSYSTEM II SUBUNIT Q-2	AT4G05180.1
2.79	NaN	1.68	0.42	ACS	ACETYL-COA SYNTHETASE	AT5G36880.1
0.29	NaN	NaN	NaN		RNA-BINDING (RRM/RBD/RNP MOTIFS) FAMILY PROTEIN	AT3G07810.1
2.6	NaN	1.43	0.78	PIRL9	PLANT INTRACELLULAR RAS GROUP-RELATED LRR 9	AT3G11330.1
1.09	NaN	NaN	NaN		BETA-GLUCOSIDASE, GBA2 TYPE FAMILY PROTEIN	AT3G24180.1
12.8	0.2	15.7	NaN		CALCIUM-BINDING EF-HAND FAMILY PROTEIN	AT2G41090.1
7.25	NaN	5.33	0.21		DYNEIN LIGHT CHAIN TYPE 1 FAMILY PROTEIN	AT4G15930.1
5.08	0.24	3.77	0.16	ATCDC5, CDC5, ATMYBCDC5	CELL DIVISION CYCLE 5	AT1G09770.1
26.7	0.11	5.14	0.05		PROTEIN OF UNKNOWN FUNCTION (DUF688)	AT1G29240.1
1.86	NaN	19.7	0.05		BASIC-LEUCINE ZIPPER (BZIP) TRANSCRIPTION FACTOR FAMILY PROTEIN	AT1G58110.1
1.78	1.2	1.42	0.89	PSAC	IRON-SULFUR CLUSTER BINDING;ELECTRON CARRIERS;4 IRON, 4 SULFUR CLUSTER BINDING	ATCG01060.1
0.97	NaN	NaN	NaN		MAJOR FACILITATOR SUPERFAMILY PROTEIN	AT5G59250.1
3.59	NaN	NaN	NaN	AGG1, ATAGG1, GG1	GGAMMA-SUBUNIT 1	AT3G63420.1
2.79	0.45	10.9	NaN	TAP46	2A PHOSPHATASE ASSOCIATED PROTEIN OF 46 KD	AT5G53000.1
12.5	0.6	1.56	0.59	MLP423	MLP-LIKE PROTEIN 423	AT1G24020.1
2.31	0.67	6.18	NaN		UNKNOWN PROTEIN;BEST ARABIDOPSIS THALIANA PROTEIN MATCH IS: UNKNOWN PROTEIN (TAIR:AT2G34310.3);HAS 84 BLAST HITS TO 78 PROTEINS IN 24 SPECIES: ARCHAE - 2;BACTERIA - 4;METAZOA - 9;FUNGI - 8;PLANTS - 55;VIRUSES - 0;OTHER EUKARYOTES - 6 (SOURCE: NCBI BLINK).	AT1G29530.1
6.87	NaN	3.6	6.54		TETRATRICOPEPTIDE REPEAT (TPR)-LIKE SUPERFAMILY PROTEIN	AT4G19440.1
6.34	0.24	10	NaN	ATMES14, MES14	METHYL ESTERASE 14	AT1G33990.1
1.4	1.36	1.35	0.88	EMB1080	NUCLEIC ACID-BINDING, OB-FOLD-LIKE PROTEIN	AT3G48930.1
0.57	NaN	2.97	0.51	ATUBA1, MOS5, UBA1	UBIQUITIN-ACTIVATING ENZYME 1	AT2G30110.1
0.7	NaN	NaN	NaN	RAD23, RAD23B	RAD23 UV EXCISION REPAIR PROTEIN FAMILY	AT1G79650.1
1.55	0.79	1.4	0.84	ATHM4, TRX-M4, ATM4	THIOREDOXIN M-TYPE 4	AT3G15360.1
0.86	NaN	NaN	NaN		GLUTATHIONE S-TRANSFERASE FAMILY PROTEIN	AT1G19550.1
1.28	0.74	NaN	NaN	FHIT	FRAGILE HISTIDINE TRIAD	AT5G58240.1
4.74	NaN	0.44	0.47	SBP1	SELENIUM-BINDING PROTEIN 1	AT4G14030.1
15.7	NaN	NaN	NaN	XCT	XAP5 FAMILY PROTEIN	AT2G21150.1
11.7	NaN	NaN	0.11		ESSENTIAL PROTEIN YAE1, N-TERMINAL	AT1G34570.1
0.02	0.01	2.98	NaN		DI-GLUCOSE BINDING PROTEIN WITH LEUCINE-RICH REPEAT DOMAIN	AT1G25570.1
1.48	0.89	NaN	NaN		BOLA-LIKE FAMILY PROTEIN	AT5G09830.1
4.34	NaN	1.13	0.91		LOCATED IN: THYLAKOID, CHLOROPLAST THYLAKOID MEMBRANE, CHLOROPLAST, CHLOROPLAST ENVELOPE;EXPRESSED IN: 22 PLANT STRUCTURES;EXPRESSED DURING: 13 GROWTH STAGES;CONTAINS INTERPRO DOMAIN/S: THYLAKOID SOLUBLE PHOSPHOPROTEIN TSP9 (INTERPRO:IPR021584);HAS 37 BLAST HITS TO 37 PROTEINS IN 10 SPECIES: ARCHAE - 0;BACTERIA - 0;METAZOA - 0;FUNGI - 0;PLANTS - 37;VIRUSES - 0;OTHER EUKARYOTES - 0 (SOURCE: NCBI B…	AT3G47070.1
100	0.06	NaN	NaN		LEUCINE-RICH REPEAT PROTEIN KINASE FAMILY PROTEIN	AT2G37050.1
20.5	NaN	3.5	NaN		PROTEIN KINASE SUPERFAMILY PROTEIN WITH OCTICOSAPEPTIDE/PHOX/BEM1P DOMAIN	AT3G24715.1
1.46	0.14	20.9	0.17	BLH4, SAW2	BEL1-LIKE HOMEODOMAIN 4	AT2G23760.1
1.7	NaN	1.54	0.91		KETOL-ACID REDUCTOISOMERASE	AT3G58610.1
1.37	0.58	NaN	NaN	ACLA-3	ATP-CITRATE LYASE A-3	AT1G09430.1
21.7	0.08	NaN	NaN	WAK4	WALL ASSOCIATED KINASE 4	AT1G21210.1
11.9	NaN	1.33	NaN		WALL-ASSOCIATED KINASE FAMILY PROTEIN	AT1G16260.1
11.9	NaN	NaN	NaN		WALL-ASSOCIATED KINASE FAMILY PROTEIN	AT1G16260.2
35.3	NaN	55.7	0.22		PLAC8 FAMILY PROTEIN	AT4G23470.1
10.8	NaN	NaN	NaN		UNKNOWN PROTEIN;LOCATED IN: CELLULAR_COMPONENT UNKNOWN;EXPRESSED IN: 25 PLANT STRUCTURES;EXPRESSED DURING: 15 GROWTH STAGES;BEST ARABIDOPSIS THALIANA PROTEIN MATCH IS: UNKNOWN PROTEIN (TAIR:AT5G01970.1);HAS 5513 BLAST HITS TO 872 PROTEINS IN 154 SPECIES: ARCHAE - 0;BACTERIA - 30;METAZOA - 615;FUNGI - 144;PLANTS - 149;VIRUSES - 12;OTHER EUKARYOTES - 4563 (SOURCE: NCBI BLINK).	AT2G30530.1
2.05	NaN	NaN	NaN		DEA(D/H)-BOX RNA HELICASE FAMILY PROTEIN	AT3G61240.1
1.37	NaN	1.54	0.79	PETA	PHOTOSYNTHETIC ELECTRON TRANSFER A	ATCG00540.1
0.7	NaN	2.41	0.93		EUKARYOTIC TRANSLATION INITIATION FACTOR 2 SUBUNIT 1	AT2G40290.1
0.86	1.26	NaN	NaN	CER10, ECR, ATTSC13, TSC13	3-OXO-5-ALPHA-STEROID 4-DEHYDROGENASE FAMILY PROTEIN	AT3G55360.1
1.4	NaN	NaN	NaN		UNKNOWN PROTEIN;BEST ARABIDOPSIS THALIANA PROTEIN MATCH IS: UNKNOWN PROTEIN (TAIR:AT2G39300.2);HAS 61765 BLAST HITS TO 33720 PROTEINS IN 2065 SPECIES: ARCHAE - 846;BACTERIA - 6964;METAZOA - 31967;FUNGI - 5247;PLANTS - 3104;VIRUSES - 205;OTHER EUKARYOTES - 13432 (SOURCE: NCBI BLINK).	AT3G55060.1
46.7	NaN	NaN	NaN		YBAK/AMINOACYL-TRNA SYNTHETASE-ASSOCIATED DOMAIN	AT1G44835.1
1.73	1.26	1.34	0.75	LHCA3	PHOTOSYSTEM I LIGHT HARVESTING COMPLEX GENE 3	AT1G61520.1
0.77	1.76	NaN	NaN		SINGLE HYBRID MOTIF SUPERFAMILY PROTEIN	AT2G35120.1
2.97	NaN	NaN	NaN		UNKNOWN PROTEIN;FUNCTIONS IN: MOLECULAR_FUNCTION UNKNOWN;INVOLVED IN: BIOLOGICAL_PROCESS UNKNOWN;LOCATED IN: CHLOROPLAST;EXPRESSED IN: 22 PLANT STRUCTURES;EXPRESSED DURING: 14 GROWTH STAGES;BEST ARABIDOPSIS THALIANA PROTEIN MATCH IS: UNKNOWN PROTEIN (TAIR:AT2G17240.1);HAS 4864 BLAST HITS TO 709 PROTEINS IN 125 SPECIES: ARCHAE - 0;BACTERIA - 592;METAZOA - 786;FUNGI - 33;PLANTS - 410;VIRUSES - 61;O…	AT3G24506.1
1.53	2.7	4.08	0.04	EMB1873, ATAIH	PORPHYROMONAS-TYPE PEPTIDYL-ARGININE DEIMINASE FAMILY PROTEIN	AT5G08170.1
3.48	0.36	1.5	0.34		HYALURONAN / MRNA BINDING FAMILY	AT4G16830.1
1.22	1.51	1.2	1.05		RIBOSOMAL PROTEIN L3 FAMILY PROTEIN	AT2G43030.1
8.42	NaN	NaN	NaN	ATCDPK1, CPK10, CDPK1, AtCPK10	CALCIUM-DEPENDENT PROTEIN KINASE 1	AT1G18890.1
11.3	0.65	10.2	0.11	TAF4, TAF4B	TBP-ASSOCIATED FACTOR 4	AT5G43130.1
3.84	NaN	4.01	NaN		ZINC FINGER C-X8-C-X5-C-X3-H TYPE FAMILY PROTEIN	AT2G20280.1
0.41	NaN	NaN	NaN	KNAT5	KNOTTED1-LIKE HOMEOBOX GENE 5	AT4G32040.1
3.29	NaN	3.69	0.27	RD2	ADENINE NUCLEOTIDE ALPHA HYDROLASES-LIKE SUPERFAMILY PROTEIN	AT2G21620.1
3.15	NaN	NaN	NaN	ATRSP35, ATRSP40, AT-SRP40, RSP35, RS40, At-RS40	ARGININE/SERINE-RICH SPLICING FACTOR 35	AT4G25500.1
25.6	NaN	NaN	0.55	TADA, ATTADA	TRNA ARGININE ADENOSINE DEAMINASE	AT1G68720.1
0.97	NaN	NaN	NaN		RIBOSOMAL L22E PROTEIN FAMILY	AT5G27770.1
1.22	3.27	1.93	0.81	EMB2753	TETRATRICOPEPTIDE REPEAT (TPR)-CONTAINING PROTEIN	AT1G80410.1
12.5	NaN	4.33	NaN	VPS20.1	SNF7 FAMILY PROTEIN	AT5G63880.1
1.76	1.32	NaN	0.84	PMSR4	PEPTIDE MET SULFOXIDE REDUCTASE 4	AT4G25130.1
100	69.3	NaN	100	STA1, ATATM3, ATM3	ABC TRANSPORTER OF THE MITOCHONDRION 3	AT5G58270.1
6.91	NaN	NaN	NaN	CHR24	CHROMATIN REMODELING 24	AT5G63950.1
12.9	NaN	NaN	NaN		UNKNOWN PROTEIN;BEST ARABIDOPSIS THALIANA PROTEIN MATCH IS: UNKNOWN PROTEIN (TAIR:AT1G72690.1);HAS 57 BLAST HITS TO 45 PROTEINS IN 9 SPECIES: ARCHAE - 0;BACTERIA - 0;METAZOA - 0;FUNGI - 0;PLANTS - 57;VIRUSES - 0;OTHER EUKARYOTES - 0 (SOURCE: NCBI BLINK).	AT1G17490.1
17.6	NaN	9.62	0.11	GBF1	G-BOX BINDING FACTOR 1	AT4G36730.1
1.01	0.43	1.95	0.07	FVE, ACG1, MSI4, NFC4, NFC04, ATMSI4	TRANSDUCIN FAMILY PROTEIN / WD-40 REPEAT FAMILY PROTEIN	AT2G19520.1
2.46	0.36	2.89	0.33	SYP51, ATSYP51	SYNTAXIN OF PLANTS 51	AT1G16240.1
2.51	NaN	3.66	0.42		RNA HELICASE FAMILY PROTEIN	AT2G47250.1
19.8	NaN	3.94	0.22	RANGAP1, ATRANGAP1	RAN GTPASE ACTIVATING PROTEIN 1	AT3G63130.1
0.03	NaN	NaN	NaN		DEA(D/H)-BOX RNA HELICASE FAMILY PROTEIN	AT1G51380.1
2.01	NaN	1.3	0.92	PSBO2, PSBO-2, OEC33	PHOTOSYSTEM II SUBUNIT O-2	AT3G50820.1
6.74	0.77	0.61	NaN	PECT1	PHOSPHORYLETHANOLAMINE CYTIDYLYLTRANSFERASE 1	AT2G38670.1
2.6	NaN	NaN	NaN		CLATHRIN ADAPTOR COMPLEXES MEDIUM SUBUNIT FAMILY PROTEIN	AT4G24550.2
17	NaN	1.25	NaN		FUNCTIONS IN: MOLECULAR_FUNCTION UNKNOWN;INVOLVED IN: BIOLOGICAL_PROCESS UNKNOWN;LOCATED IN: CHLOROPLAST;EXPRESSED IN: 22 PLANT STRUCTURES;EXPRESSED DURING: 13 GROWTH STAGES;CONTAINS INTERPRO DOMAIN/S: SGT1 (INTERPRO:IPR010770);HAS 1807 BLAST HITS TO 1807 PROTEINS IN 277 SPECIES: ARCHAE - 0;BACTERIA - 0;METAZOA - 736;FUNGI - 347;PLANTS - 385;VIRUSES - 0;OTHER EUKARYOTES - 339 (SOURCE: NCBI BLINK).	AT5G65490.1
1.15	0.23	NaN	NaN		HSP20-LIKE CHAPERONES SUPERFAMILY PROTEIN	AT5G02480.1
2.02	NaN	NaN	NaN	UXS6	UDP-XYL SYNTHASE 6	AT2G28760.1
3.06	NaN	NaN	NaN	TAF12, TAFII58	TBP-ASSOCIATED FACTOR 12	AT3G10070.1
86.3	1.82	NaN	NaN	EBS1, UGGT, PSL2	UDP-GLUCOSE:GLYCOPROTEIN GLUCOSYLTRANSFERASES;TRANSFERASES, TRANSFERRING HEXOSYL GROUPS;TRANSFERASES, TRANSFERRING GLYCOSYL GROUPS	AT1G71220.1
12.2	NaN	3.45	0.18	UGT78D1	UDP-GLUCOSYL TRANSFERASE 78D1	AT1G30530.1
1.09	6.44	NaN	1.2	ATPTPKIS1, DSP4, SEX4, ATSEX4	DUAL SPECIFICITY PROTEIN PHOSPHATASE (DSPTP1) FAMILY PROTEIN	AT3G52180.1
1.46	NaN	1.44	0.8	PSB29, THF1	PHOTOSYSTEM II REACTION CENTER PSB29 PROTEIN	AT2G20890.1
59.2	NaN	NaN	NaN		DNAJ HEAT SHOCK N-TERMINAL DOMAIN-CONTAINING PROTEIN	AT1G76700.1
8.01	NaN	8.73	1.2		CA2+REGULATED SERINE-THREONINE PROTEIN KINASE FAMILY PROTEIN	AT5G21326.1
0.46	NaN	NaN	NaN		CYTOCHROME C OXIDASE COPPER CHAPERONE (COX17)	AT1G53030.1
0.73	NaN	NaN	NaN		PLECKSTRIN HOMOLOGY (PH) DOMAIN-CONTAINING PROTEIN	AT4G17140.1
0.11	NaN	NaN	NaN	ATB' GAMMA	PROTEIN PHOSPHATASE 2A REGULATORY B SUBUNIT FAMILY PROTEIN	AT4G15415.1
0.71	NaN	NaN	0.27		TRANSDUCIN/WD40 REPEAT-LIKE SUPERFAMILY PROTEIN	AT1G61210.1
2.15	NaN	NaN	NaN		UNCHARACTERISED PROTEIN FAMILY (UPF0497)	AT5G62820.1
0.17	NaN	NaN	NaN		VACUOLAR IMPORT/DEGRADATION, VID27-RELATED PROTEIN	AT3G19240.1
0.99	NaN	4.35	NaN		UNKNOWN PROTEIN;FUNCTIONS IN: MOLECULAR_FUNCTION UNKNOWN;INVOLVED IN: BIOLOGICAL_PROCESS UNKNOWN;EXPRESSED IN: 25 PLANT STRUCTURES;EXPRESSED DURING: 15 GROWTH STAGES;HAS 50 BLAST HITS TO 50 PROTEINS IN 20 SPECIES: ARCHAE - 0;BACTERIA - 0;METAZOA - 7;FUNGI - 3;PLANTS - 36;VIRUSES - 0;OTHER EUKARYOTES - 4 (SOURCE: NCBI BLINK).	AT1G73350.2
4.71	NaN	2.46	NaN	GC6, MAG4	GOLGIN CANDIDATE 6	AT3G27530.1
1.5	NaN	1.46	1.46	PSAB	PHOTOSYSTEM I, PSAA/PSAB PROTEIN	ATCG00340.1
25.9	NaN	NaN	NaN		PROTEIN OF UNKNOWN FUNCTION (DUF3133)	AT3G61670.1
3.58	0.16	5.8	0.05		TRAF-LIKE SUPERFAMILY PROTEIN	AT5G43560.1
1.62	NaN	1.3	NaN	HAP13	CLATHRIN ADAPTOR COMPLEXES MEDIUM SUBUNIT FAMILY PROTEIN	AT1G60780.1
0.82	NaN	NaN	0.34		UNKNOWN PROTEIN;CONTAINS INTERPRO DOMAIN/S: PROTEIN OF UNKNOWN FUNCTION DUF2039 (INTERPRO:IPR019351);HAS 215 BLAST HITS TO 215 PROTEINS IN 94 SPECIES: ARCHAE - 2;BACTERIA - 2;METAZOA - 125;FUNGI - 4;PLANTS - 38;VIRUSES - 0;OTHER EUKARYOTES - 44 (SOURCE: NCBI BLINK).	AT3G02220.1
3.42	0.24	NaN	NaN	ATNEK6, NEK6, IBO1	NIMA (NEVER IN MITOSIS, GENE A)-RELATED 6	AT3G44200.1
4.87	NaN	NaN	NaN	BPC1, BBR, ATBPC1	BASIC PENTACYSTEINE1	AT2G01930.1
1.82	1	1.53	1	SBPASE	SEDOHEPTULOSE-BISPHOSPHATASE	AT3G55800.1
6.81	NaN	NaN	NaN	SCL5	SCARECROW-LIKE 5	AT1G50600.1
6.28	0.02	NaN	NaN	ARR1, RR1	RESPONSE REGULATOR 1	AT3G16857.1
0.27	NaN	NaN	NaN	PLP3a	PHOSDUCIN-LIKE PROTEIN 3 HOMOLOG	AT3G50960.1
1.24	NaN	NaN	NaN		SECY PROTEIN TRANSPORT FAMILY PROTEIN	AT1G29310.1
2.25	0.13	2.13	0.08	AtIDD5, IDD5	INDETERMINATE(ID)-DOMAIN 5	AT2G02070.1
0.32	NaN	1.59	NaN		TETRATRICOPEPTIDE REPEAT (TPR)-LIKE SUPERFAMILY PROTEIN	AT5G41950.1
37	NaN	9.65	0.06		PHOSPHOGLYCERATE MUTASE FAMILY PROTEIN	AT1G12850.1
1.81	0.85	3.38	0.34	ATCYSB, ATCYS6, CYSB	CYSTATIN B	AT3G12490.1
1.36	NaN	NaN	NaN	STR16	SULFURTRANSFERASE PROTEIN 16	AT5G66040.1
4.84	NaN	NaN	NaN	KAK, UPL3	HEAT REPEAT;HECT-DOMAIN (UBIQUITIN-TRANSFERASE)	AT4G38600.1
13.1	NaN	1.22	0.93	MDAR6	MONODEHYDROASCORBATE REDUCTASE 6	AT1G63940.1
0.66	NaN	NaN	NaN		YPT/RAB-GAP DOMAIN OF GYP1P SUPERFAMILY PROTEIN	AT3G07890.1
3.51	0.61	6.15	0.55	ACA8, AT-ACA8	AUTOINHIBITED CA2+ -ATPASE, ISOFORM 8	AT5G57110.1
0.71	2.4	NaN	NaN	HTA5, H2AXA, G-H2AX, GAMMA-H2AX	HISTONE SUPERFAMILY PROTEIN	AT1G08880.1
1.12	0.39	NaN	NaN		SGNH HYDROLASE-TYPE ESTERASE SUPERFAMILY PROTEIN	AT5G62930.1
1.59	NaN	7.38	NaN		DENN (AEX-3) DOMAIN-CONTAINING PROTEIN	AT2G20320.1
1.81	NaN	NaN	NaN	SWEET11, AtSWEET11	NODULIN MTN3 FAMILY PROTEIN	AT3G48740.1
8.75	0.3	1.83	0.86	PAB8, PABP8	POLY(A) BINDING PROTEIN 8	AT1G49760.1
1.89	0.79	1.29	0.86	PGM3	PHOSPHOGLUCOMUTASE/PHOSPHOMANNOMUTASE FAMILY PROTEIN	AT1G23190.1
0.13	NaN	NaN	0.14	CAMTA3, SR1	SIGNAL RESPONSIVE 1	AT2G22300.1
2.81	1.61	1.33	0.77	VAR2, FTSH2	FTSH EXTRACELLULAR PROTEASE FAMILY	AT2G30950.1
1.12	NaN	5.46	0.18		PROTEIN OF UNKNOWN FUNCTION (DUF630 AND DUF632)	AT2G27090.1
1.82	NaN	NaN	NaN		RUBISCO METHYLTRANSFERASE FAMILY PROTEIN	AT5G14260.1
1.42	NaN	NaN	NaN	MED8	MEDIATOR SUBUNIT 8	AT2G03070.1
5.81	0.37	NaN	NaN		2-OXOGLUTARATE (2OG) AND FE(II)-DEPENDENT OXYGENASE SUPERFAMILY PROTEIN	AT5G43450.1
1.84	0.81	1.66	1.37	HEMC	HYDROXYMETHYLBILANE SYNTHASE	AT5G08280.1
1.36	NaN	1.47	1.09	RPS1, ARRPS1	RIBOSOMAL PROTEIN S1	AT5G30510.1
69.9	NaN	5.99	0.09		PROTEIN KINASE SUPERFAMILY PROTEIN	AT3G26700.1
3.37	0.04	2.48	0.38	RLK902	RECEPTOR-LIKE KINASE 902	AT3G17840.1
1.76	NaN	60.8	0.05	ATNAT12, NAT12	NUCLEOBASE-ASCORBATE TRANSPORTER 12	AT2G27810.1
1.62	0.01	NaN	NaN		ERD (EARLY-RESPONSIVE TO DEHYDRATION STRESS) FAMILY PROTEIN	AT4G22120.1
3.05	NaN	NaN	0.09		UNCHARACTERISED CONSERVED PROTEIN (UCP030365)	AT2G40630.1
1.61	1.36	1.34	1.08		RIBOSOMAL PROTEIN L4/L1 FAMILY	AT3G09630.1
1.7	NaN	NaN	NaN		PEPTIDASE C15, PYROGLUTAMYL PEPTIDASE I-LIKE	AT1G23440.1
2.45	NaN	NaN	NaN		GROES-LIKE ZINC-BINDING DEHYDROGENASE FAMILY PROTEIN	AT1G64710.1
0.6	NaN	1.6	1.3		RNA-BINDING (RRM/RBD/RNP MOTIFS) FAMILY PROTEIN	AT1G01080.1
2.59	NaN	2.7	0.67	SYTA, NTMC2TYPE1.1, ATSYTA, NTMC2T1.1, SYT1	SYNAPTOTAGMIN A	AT2G20990.1
0.86	NaN	8.37	0.32		ALPHA/BETA-HYDROLASES SUPERFAMILY PROTEIN	AT2G03550.1
1.22	NaN	1.48	0.64	ABA1, LOS6, NPQ2, ATABA1, ZEP, IBS3, ATZEP	ZEAXANTHIN EPOXIDASE (ZEP) (ABA1)	AT5G67030.1
1.34	NaN	NaN	NaN		GLYCINE-RICH PROTEIN	AT5G28630.1
0.88	NaN	NaN	NaN	SRF7	STRUBBELIG-RECEPTOR FAMILY 7	AT3G14350.1
1.04	0.37	1.77	0.82		EUKARYOTIC ASPARTYL PROTEASE FAMILY PROTEIN	AT1G09750.1
1.37	0.82	1.4	0.93	PSAK	PHOTOSYSTEM I SUBUNIT K	AT1G30380.1
0.57	NaN	NaN	NaN		2-OXOGLUTARATE (2OG) AND FE(II)-DEPENDENT OXYGENASE SUPERFAMILY PROTEIN	AT1G03400.1
1.9	0.34	NaN	NaN	ARPC1A, ARPC1	ACTIN-RELATED PROTEIN C1A	AT2G30910.1
4.22	NaN	1.26	1.11	ST1, ATMST1, MST1, ATRDH1, STR1	MERCAPTOPYRUVATE SULFURTRANSFERASE 1	AT1G79230.1
0.01	NaN	0.14	NaN	MBF1A, ATMBF1A	MULTIPROTEIN BRIDGING FACTOR 1A	AT2G42680.1
4.17	NaN	NaN	NaN		SURFEIT LOCUS 1 CYTOCHROME C OXIDASE BIOGENESIS PROTEIN	AT1G48510.1
59.5	2.76	9.46	0.38		PLANT PROTEIN OF UNKNOWN FUNCTION (DUF946)	AT2G44230.1
0.03	NaN	NaN	NaN	emb1187	PROTEIN KINASE SUPERFAMILY PROTEIN	AT2G26830.1
6.45	NaN	NaN	NaN		TRANSCRIPTION REGULATORS;ZINC ION BINDING	AT3G47610.1
1.2	NaN	NaN	0.93	FTSH1	FTSH PROTEASE 1	AT1G50250.1
9.48	0.05	28.8	0.05	AtHB34, HB34, ZHD9	HOMEOBOX PROTEIN 34	AT3G28920.1
0.3	NaN	1.25	0.87	ATPD	ATP SYNTHASE DELTA-SUBUNIT GENE	AT4G09650.1
0.02	NaN	1.35	0.96	PMEAMT, AtPMEAMT	S-ADENOSYL-L-METHIONINE-DEPENDENT METHYLTRANSFERASES SUPERFAMILY PROTEIN	AT1G48600.1
14.3	NaN	0.4	0.14	ATLCBK1, LCBK1	LONG-CHAIN BASE (LCB) KINASE 1	AT5G23450.1
1.42	NaN	NaN	NaN		3-OXO-5-ALPHA-STEROID 4-DEHYDROGENASE FAMILY PROTEIN	AT5G16010.1
0.23	NaN	6.05	0.03		PLANT PROTEIN OF UNKNOWN FUNCTION (DUF827)	AT3G13190.1
100	NaN	NaN	0.15		PLANT PROTEIN OF UNKNOWN FUNCTION (DUF641)	AT3G60680.1
4.97	NaN	1.55	0.63	ATGPX6, PHGPX, LSC803, GPX6	GLUTATHIONE PEROXIDASE 6	AT4G11600.1
5.01	NaN	0.68	0.23	KIS, TFCA	TUBULIN FOLDING COFACTOR A (KIESEL)	AT2G30410.1
2.62	NaN	1.12	0.82	emb2726	ELONGATION FACTOR TS FAMILY PROTEIN	AT4G29060.1
0.68	NaN	NaN	NaN	DWF5, PA, LE, ST7R, 7RED	ERGOSTEROL BIOSYNTHESIS ERG4/ERG24 FAMILY	AT1G50430.1
0.85	0.92	NaN	NaN	GDC1	ANKYRIN REPEAT FAMILY PROTEIN	AT1G50900.1
0.91	1.19	1.42	0.9		UNKNOWN PROTEIN;FUNCTIONS IN: MOLECULAR_FUNCTION UNKNOWN;INVOLVED IN: BIOLOGICAL_PROCESS UNKNOWN;LOCATED IN: MITOCHONDRION, PLASTID;EXPRESSED IN: 26 PLANT STRUCTURES;EXPRESSED DURING: 15 GROWTH STAGES;HAS 39 BLAST HITS TO 39 PROTEINS IN 18 SPECIES: ARCHAE - 0;BACTERIA - 0;METAZOA - 0;FUNGI - 0;PLANTS - 39;VIRUSES - 0;OTHER EUKARYOTES - 0 (SOURCE: NCBI BLINK).	AT4G30010.1
0.89	NaN	NaN	NaN	ISPD, ATMEPCT, MCT	NUCLEOTIDE-DIPHOSPHO-SUGAR TRANSFERASES SUPERFAMILY PROTEIN	AT2G02500.1
0.76	0.93	1.53	1.02		TCP-1/CPN60 CHAPERONIN FAMILY PROTEIN	AT3G02530.1
10.2	NaN	8.19	0.11		LA RNA-BINDING PROTEIN	AT5G21160.1
0.76	NaN	1.39	NaN		UNKNOWN PROTEIN;LOCATED IN: PLASMA MEMBRANE;EXPRESSED IN: 22 PLANT STRUCTURES;EXPRESSED DURING: 13 GROWTH STAGES;BEST ARABIDOPSIS THALIANA PROTEIN MATCH IS: UNKNOWN PROTEIN (TAIR:AT5G23490.1);HAS 157 BLAST HITS TO 146 PROTEINS IN 38 SPECIES: ARCHAE - 3;BACTERIA - 14;METAZOA - 8;FUNGI - 0;PLANTS - 120;VIRUSES - 0;OTHER EUKARYOTES - 12 (SOURCE: NCBI BLINK).	AT3G03560.1
100	NaN	100	NaN	PUB26	PLANT U-BOX 26	AT1G49780.1
0.47	NaN	6.48	NaN	TXND9	THIOREDOXIN DOMAIN-CONTAINING PROTEIN 9 HOMOLOG	AT2G18990.1
1.05	NaN	1.12	NaN		RIBOSOMAL PROTEIN L34E SUPERFAMILY PROTEIN	AT1G26880.1
8.15	NaN	0.83	NaN	PRL1	PLEIOTROPIC REGULATORY LOCUS 1	AT4G15900.1
0.32	1.25	1.78	0.89		PHENYLALANYL-TRNA SYNTHETASE CLASS IIC FAMILY PROTEIN	AT3G58140.1
5.02	0.26	3.13	0.18	AIN1, EIN5, XRN4, ATXRN4	EXORIBONUCLEASE 4	AT1G54490.1
2.8	NaN	NaN	NaN		UNKNOWN PROTEIN;BEST ARABIDOPSIS THALIANA PROTEIN MATCH IS: UNKNOWN PROTEIN (TAIR:AT5G22530.1);HAS 30201 BLAST HITS TO 17322 PROTEINS IN 780 SPECIES: ARCHAE - 12;BACTERIA - 1396;METAZOA - 17338;FUNGI - 3422;PLANTS - 5037;VIRUSES - 0;OTHER EUKARYOTES - 2996 (SOURCE: NCBI BLINK).	AT5G22545.1
2.84	NaN	NaN	NaN	MSBP1, ATMP1, AtMAPR5	MEMBRANE STEROID BINDING PROTEIN 1	AT5G52240.1
1.25	NaN	NaN	NaN		KINASE-RELATED PROTEIN OF UNKNOWN FUNCTION (DUF1296)	AT3G13990.1
2.1	NaN	NaN	NaN		THIOREDOXIN SUPERFAMILY PROTEIN	AT1G21350.1
1.34	NaN	NaN	NaN		CALCIUM-BINDING EF-HAND FAMILY PROTEIN	AT5G44090.1
0.82	NaN	NaN	NaN	HCS2	HOLOCARBOXYLASE SYNTHETASE 2	AT1G37150.1
3.25	NaN	18.6	0.05		TOPOISOMERASE II-ASSOCIATED PROTEIN PAT1	AT4G14990.1
0.07	NaN	2.09	NaN	UCH2	PEPTIDASE C12, UBIQUITIN CARBOXYL-TERMINAL HYDROLASE 1	AT1G65650.1
8.77	NaN	NaN	NaN		A20/AN1-LIKE ZINC FINGER FAMILY PROTEIN	AT1G12440.1
3.58	NaN	NaN	NaN		TETRATRICOPEPTIDE REPEAT (TPR)-LIKE SUPERFAMILY PROTEIN	AT1G27500.1
0.87	NaN	0.98	0.14		DOUBLE-STRANDED DNA-BINDING FAMILY PROTEIN	AT1G29850.1
11.7	3.92	NaN	NaN		MAC/PERFORIN DOMAIN-CONTAINING PROTEIN	AT4G24290.2
7.23	NaN	1.2	0.86	ATGSR2, GSR2, GLN1;2	GLUTAMINE SYNTHASE CLONE F11	AT1G66200.1
0.6	NaN	NaN	NaN	CLPS3	CLP-SIMILAR PROTEIN 3	AT3G04680.1
2.46	NaN	5.51	0.23	PDS1, HPD	PHYTOENE DESATURATION 1	AT1G06570.1
0.05	NaN	16	0.04	AML4, ML4	MEI2-LIKE 4	AT5G07290.1
0.36	NaN	NaN	NaN		DOMAIN OF UNKNOWN FUNCTION (DUF966)	AT5G59790.1
1.17	1.15	1.33	NaN	XW6	RIBOSOMAL PROTEIN S5 FAMILY PROTEIN	AT1G58380.1
1.69	NaN	10.6	NaN		NUCLEIC ACID BINDING;ZINC ION BINDING;DNA BINDING	AT2G16485.1
4.92	NaN	6.85	NaN		BASIC-LEUCINE ZIPPER (BZIP) TRANSCRIPTION FACTOR FAMILY PROTEIN	AT2G31370.1
15.8	NaN	7.03	NaN		UBIQUITIN FAMILY PROTEIN	AT2G17190.1
1.74	NaN	1.51	0.88	MDH	MALATE DEHYDROGENASE	AT3G47520.1
1.72	NaN	15.5	NaN		UNKNOWN PROTEIN;BEST ARABIDOPSIS THALIANA PROTEIN MATCH IS: UNKNOWN PROTEIN (TAIR:AT1G30050.1);HAS 240 BLAST HITS TO 236 PROTEINS IN 72 SPECIES: ARCHAE - 0;BACTERIA - 15;METAZOA - 51;FUNGI - 19;PLANTS - 119;VIRUSES - 0;OTHER EUKARYOTES - 36 (SOURCE: NCBI BLINK).	AT5G01970.1
1.34	NaN	NaN	0.35	ATG4, G4, CHLG	UBIA PRENYLTRANSFERASE FAMILY PROTEIN	AT3G51820.1
1.53	0.82	3.23	0.85		ARM REPEAT SUPERFAMILY PROTEIN	AT3G62530.1
38	NaN	NaN	NaN		PROTEIN OF UNKNOWN FUNCTION, DUF538	AT5G01610.1
0.74	NaN	NaN	NaN		DIHYDROLIPOAMIDE ACETYLTRANSFERASE, LONG FORM PROTEIN	AT1G54220.1
1.44	1.42	1.31	0.86	PRPL11	PLASTID RIBOSOMAL PROTEIN L11	AT1G32990.1
1.41	NaN	1.52	0.9	ROC4	ROTAMASE CYP 4	AT3G62030.1
0.17	NaN	NaN	NaN		PROTEIN KINASE FAMILY PROTEIN / WD-40 REPEAT FAMILY PROTEIN	AT4G29380.1
4.55	0.67	1.32	0.82	TUF, emb2448, TUFF, VHA-E1	VACUOLAR ATP SYNTHASE SUBUNIT E1	AT4G11150.1
5.14	NaN	5.73	0.14	SYD, CHR3	P-LOOP CONTAINING NUCLEOSIDE TRIPHOSPHATE HYDROLASES SUPERFAMILY PROTEIN	AT2G28290.1
3.16	NaN	1.11	1.08	HEMB1	ALDOLASE SUPERFAMILY PROTEIN	AT1G69740.1
0.93	NaN	NaN	NaN	ATRPS5B, RPS5B	RIBOSOMAL PROTEIN 5B	AT2G37270.1
2.17	NaN	0.99	1.24		AMP-DEPENDENT SYNTHETASE AND LIGASE FAMILY PROTEIN	AT3G48990.1
2.16	NaN	NaN	NaN		ALPHA/BETA-HYDROLASES SUPERFAMILY PROTEIN	AT3G47560.1
2.55	0.58	2.26	0.35	ALDH2B4, ALDH2, ALDH2A	ALDEHYDE DEHYDROGENASE 2B4	AT3G48000.1
3.76	NaN	4.46	0.43		CONTAINS INTERPRO DOMAIN/S: DDRGK DOMAIN (INTERPRO:IPR019153);HAS 30201 BLAST HITS TO 17322 PROTEINS IN 780 SPECIES: ARCHAE - 12;BACTERIA - 1396;METAZOA - 17338;FUNGI - 3422;PLANTS - 5037;VIRUSES - 0;OTHER EUKARYOTES - 2996 (SOURCE: NCBI BLINK).	AT4G27120.1
100	100	NaN	NaN	ATGSTU22, GSTU22	GLUTATHIONE S-TRANSFERASE TAU 22	AT1G78340.1
2.73	NaN	0.48	0.23	EIF2 GAMMA	EUKARYOTIC TRANSLATION INITIATION FACTOR 2 GAMMA SUBUNIT	AT1G04170.1
0.35	NaN	NaN	NaN	ABIL1	ABI-1-LIKE 1	AT2G46225.1
20.7	24.6	NaN	NaN		LOCATED IN: ENDOMEMBRANE SYSTEM;CONTAINS INTERPRO DOMAIN/S: PROTEIN OF UNKNOWN FUNCTION DUF179 (INTERPRO:IPR003774), THIOREDOXIN FOLD (INTERPRO:IPR012335), THIOREDOXIN-LIKE FOLD (INTERPRO:IPR012336);BEST ARABIDOPSIS THALIANA PROTEIN MATCH IS: PROTEIN OF UNKNOWN FUNCTION (DUF179) (TAIR:AT1G33780.1);HAS 74 BLAST HITS TO 72 PROTEINS IN 32 SPECIES: ARCHAE - 0;BACTERIA - 24;METAZOA - 11;FUNGI - 3;PLAN…	AT3G19780.1
1.73	NaN	1.28	1.06	APS1	ATP SULFURYLASE 1	AT3G22890.1
12.3	NaN	7.88	NaN		UNKNOWN PROTEIN;HAS 286 BLAST HITS TO 266 PROTEINS IN 81 SPECIES: ARCHAE - 2;BACTERIA - 25;METAZOA - 90;FUNGI - 19;PLANTS - 78;VIRUSES - 4;OTHER EUKARYOTES - 68 (SOURCE: NCBI BLINK).	AT1G58070.1
0.08	NaN	15.2	NaN		AT HOOK MOTIF DNA-BINDING FAMILY PROTEIN	AT2G33620.1
2.02	0.5	1.47	0.71	APE1	ACCLIMATION OF PHOTOSYNTHESIS TO ENVIRONMENT	AT5G38660.1
48.7	NaN	3.72	0.21		CALCIUM-DEPENDENT LIPID-BINDING (CALB DOMAIN) FAMILY PROTEIN	AT5G55530.1
11.5	1.77	1.68	NaN	PKS4	PHYTOCHROME KINASE SUBSTRATE 4	AT5G04190.1
17.4	0.5	8.91	0.03	iqd17	IQ-DOMAIN 17	AT4G00820.1
3.56	84.1	NaN	NaN	ATPUB14, PUB14	PLANT U-BOX 14	AT3G54850.1
0.05	NaN	1.22	0.73	LHCB4.2	LIGHT HARVESTING COMPLEX PHOTOSYSTEM II	AT3G08940.2
3.77	NaN	NaN	NaN	PMDH1	PEROXISOMAL NAD-MALATE DEHYDROGENASE 1	AT2G22780.1
10.6	NaN	NaN	0.15		PROTEIN OF UNKNOWN FUNCTION (DUF3741)	AT4G00440.1
2.35	NaN	NaN	NaN	ATMSRB4, MSRB4	METHIONINE SULFOXIDE REDUCTASE B4	AT4G04810.1
6.16	NaN	NaN	NaN		CELL DIFFERENTIATION, RCD1-LIKE PROTEIN	AT3G20800.1
3.22	NaN	NaN	NaN	RDM1	RNA-DIRECTED DNA METHYLATION 1	AT3G22680.1
12.8	0.04	14.5	0.94	PIRL4	PLANT INTRACELLULAR RAS GROUP-RELATED LRR 4	AT4G35470.1
13.2	NaN	NaN	NaN		SPFH/BAND 7/PHB DOMAIN-CONTAINING MEMBRANE-ASSOCIATED PROTEIN FAMILY	AT5G25250.1
63.5	NaN	NaN	NaN		NOT2 / NOT3 / NOT5 FAMILY	AT1G07705.1
100	31.2	NaN	NaN		UNKNOWN PROTEIN;FUNCTIONS IN: MOLECULAR_FUNCTION UNKNOWN;INVOLVED IN: BIOLOGICAL_PROCESS UNKNOWN;LOCATED IN: CHLOROPLAST;EXPRESSED IN: 16 PLANT STRUCTURES;EXPRESSED DURING: 9 GROWTH STAGES;BEST ARABIDOPSIS THALIANA PROTEIN MATCH IS: UNKNOWN PROTEIN (TAIR:AT1G16630.1);HAS 1844 BLAST HITS TO 1256 PROTEINS IN 271 SPECIES: ARCHAE - 6;BACTERIA - 283;METAZOA - 434;FUNGI - 153;PLANTS - 91;VIRUSES - 52;O…	AT2G16270.1
0.52	NaN	NaN	NaN		PLC-LIKE PHOSPHODIESTERASES SUPERFAMILY PROTEIN	AT3G19310.1
4.41	NaN	7.89	0.03	ATRANGAP2, ATSCAR1, SCAR1, WAVE1	SCAR FAMILY PROTEIN	AT2G34150.1
5.88	NaN	NaN	NaN	ATU2AF35A	U2 SNRNP AUXILIARY FACTOR SMALL SUBUNIT, PUTATIVE	AT1G27650.1
1.79	NaN	1.32	1.15	PSAL	PHOTOSYSTEM I SUBUNIT L	AT4G12800.1
1.24	NaN	1.17	0.84	CP12-1, CP12	CP12 DOMAIN-CONTAINING PROTEIN 1	AT2G47400.1
3.67	NaN	23	NaN		PROTEIN KINASE SUPERFAMILY PROTEIN WITH OCTICOSAPEPTIDE/PHOX/BEM1P DOMAIN	AT3G46920.1
2.2	NaN	NaN	NaN		PENTATRICOPEPTIDE REPEAT (PPR) SUPERFAMILY PROTEIN	AT2G02750.1
89.4	NaN	NaN	NaN	PLP6, PLA IIB	PATATIN-LIKE PROTEIN 6	AT2G39220.1
2.22	NaN	1.85	0.81		PROTEIN OF UNKNOWN FUNCTION (DUF3411)	AT5G12470.1
5.32	NaN	NaN	NaN		PECTIN LYASE-LIKE SUPERFAMILY PROTEIN	AT3G55140.1
2.17	NaN	0.66	0.83	SDH1-1	SUCCINATE DEHYDROGENASE 1-1	AT5G66760.1
2.29	0.26	1.98	NaN	GC2	GOLGIN CANDIDATE 2	AT1G18190.1
88.3	0.05	14	0.05		CHAPERONE DNAJ-DOMAIN SUPERFAMILY PROTEIN	AT1G30280.1
32.6	NaN	NaN	NaN		LEUCINE-RICH REPEAT PROTEIN KINASE FAMILY PROTEIN	AT4G37250.1
3.79	NaN	NaN	NaN		SAC3/GANP/NIN1/MTS3/EIF-3 P25 FAMILY	AT3G06290.1
7.51	NaN	NaN	NaN		UNKNOWN PROTEIN;BEST ARABIDOPSIS THALIANA PROTEIN MATCH IS: UNKNOWN PROTEIN (TAIR:AT4G17960.1);HAS 1807 BLAST HITS TO 1807 PROTEINS IN 277 SPECIES: ARCHAE - 0;BACTERIA - 0;METAZOA - 736;FUNGI - 347;PLANTS - 385;VIRUSES - 0;OTHER EUKARYOTES - 339 (SOURCE: NCBI BLINK).	AT5G46620.1
2.05	NaN	1.46	1.04	RPS11	RIBOSOMAL PROTEIN S11	ATCG00750.1
2.11	0.47	1.67	0.65	ATMDAR1, MDAR1	MONODEHYDROASCORBATE REDUCTASE 1	AT3G52880.1
1.82	NaN	1.4	1.09		RIBOSOMAL PROTEIN S3AE	AT4G34670.1
1.45	NaN	1.06	0.91	THFS	10-FORMYLTETRAHYDROFOLATE SYNTHETASE	AT1G50480.1
33.8	7.72	NaN	NaN	NTMC2TYPE6.2, NTMC2T6.2	CALCIUM-DEPENDENT LIPID-BINDING (CALB DOMAIN) FAMILY PROTEIN	AT3G14590.1
3.89	NaN	2.02	0.37	IMPA-2	IMPORTIN ALPHA ISOFORM 2	AT4G16143.1
4.31	NaN	NaN	NaN	ATTPS5, TPS5	TREHALOSE PHOSPHATASE/SYNTHASE 5	AT4G17770.1
12.5	NaN	NaN	NaN		CBS / OCTICOSAPEPTIDE/PHOX/BEMP1 (PB1) DOMAINS-CONTAINING PROTEIN	AT3G52950.1
0.07	NaN	NaN	NaN		LEUCINE-RICH REPEAT PROTEIN KINASE FAMILY PROTEIN	AT2G27060.1
6.22	NaN	NaN	NaN	AtUGT85A5, UGT85A5	UDP-GLUCOSYL TRANSFERASE 85A5	AT1G22370.2
34.5	NaN	NaN	NaN	ARL	ARGOS-LIKE	AT2G44080.1
0.2	NaN	NaN	NaN	PKp3	PLASTIDIAL PYRUVATE KINASE 3	AT1G32440.1
0.19	0.95	NaN	NaN		CYSTATIN/MONELLIN SUPERFAMILY PROTEIN	AT4G16500.1
1.86	NaN	1.16	0.9	LOX2, ATLOX2	LIPOXYGENASE 2	AT3G45140.1
100	NaN	NaN	NaN	ATFP3, FP3	FARNESYLATED PROTEIN 3	AT5G63530.2
6.57	NaN	NaN	NaN	CRY2, FHA, AT-PHH1, PHH1, ATCRY2	CRYPTOCHROME 2	AT1G04400.1
5.37	NaN	0.32	0.09		UBIQUITIN SYSTEM COMPONENT CUE PROTEIN	AT1G27752.1
0.1	NaN	NaN	NaN		NADH:UBIQUINONE OXIDOREDUCTASE INTERMEDIATE-ASSOCIATED PROTEIN 30	AT1G17350.1
27.2	NaN	1.74	NaN		UNKNOWN PROTEIN;FUNCTIONS IN: MOLECULAR_FUNCTION UNKNOWN;INVOLVED IN: BIOLOGICAL_PROCESS UNKNOWN;LOCATED IN: CHLOROPLAST;BEST ARABIDOPSIS THALIANA PROTEIN MATCH IS: UNKNOWN PROTEIN (TAIR:AT3G07580.1);HAS 35333 BLAST HITS TO 34131 PROTEINS IN 2444 SPECIES: ARCHAE - 798;BACTERIA - 22429;METAZOA - 974;FUNGI - 991;PLANTS - 531;VIRUSES - 0;OTHER EUKARYOTES - 9610 (SOURCE: NCBI BLINK).	AT5G48335.1
0.44	NaN	NaN	0.14		CONTAINS INTERPRO DOMAIN/S: SPT20 FAMILY (INTERPRO:IPR021950);HAS 8778 BLAST HITS TO 7244 PROTEINS IN 477 SPECIES: ARCHAE - 6;BACTERIA - 326;METAZOA - 4198;FUNGI - 1506;PLANTS - 923;VIRUSES - 22;OTHER EUKARYOTES - 1797 (SOURCE: NCBI BLINK).	AT1G72390.1
0.22	NaN	NaN	NaN		DOMAIN OF UNKNOWN FUNCTION (DUF966)	AT5G10150.1
1.21	NaN	1.41	0.91	GLU1, GLS1, GLUS, FD-GOGAT	GLUTAMATE SYNTHASE 1	AT5G04140.1
1.32	NaN	1.16	1.17	BIP3	HEAT SHOCK PROTEIN 70 (HSP 70) FAMILY PROTEIN	AT1G09080.1
1.72	NaN	1.95	0.44		ALUMINIUM INDUCED PROTEIN WITH YGL AND LRDR MOTIFS	AT3G22850.1
0.01	1.94	NaN	NaN	ATATG6, ATG6, BECLIN1, AtBECLIN1	AUTOPHAGY 6	AT3G61710.1
0.44	NaN	2.67	0.47		RHODANESE/CELL CYCLE CONTROL PHOSPHATASE SUPERFAMILY PROTEIN	AT3G08920.1
3.49	NaN	NaN	NaN	EMB1706, MTA	MRNAADENOSINE METHYLASE	AT4G10760.1
2.2	NaN	NaN	NaN		PROTEIN KINASE FAMILY PROTEIN WITH ARM REPEAT DOMAIN	AT2G40730.1
2.36	NaN	NaN	0.07	HB-4, WOX13, ATWOX13	WUSCHEL RELATED HOMEOBOX 13	AT4G35550.1
3.97	NaN	NaN	NaN		ARM REPEAT SUPERFAMILY PROTEIN	AT3G59020.1
3.06	NaN	1.47	0.62		GALACTOSE OXIDASE/KELCH REPEAT SUPERFAMILY PROTEIN	AT3G07720.1
4.55	NaN	NaN	NaN	ATDSI-1VOC, DSI-1VOC	DESSICATION-INDUCED 1VOC SUPERFAMILY PROTEIN	AT1G07645.1
0.03	0.89	NaN	NaN		UNKNOWN PROTEIN;LOCATED IN: MITOCHONDRION, CHLOROPLAST, PLASTID, MEMBRANE;EXPRESSED IN: 25 PLANT STRUCTURES;EXPRESSED DURING: 13 GROWTH STAGES;HAS 1807 BLAST HITS TO 1807 PROTEINS IN 277 SPECIES: ARCHAE - 0;BACTERIA - 0;METAZOA - 736;FUNGI - 347;PLANTS - 385;VIRUSES - 0;OTHER EUKARYOTES - 339 (SOURCE: NCBI BLINK).	AT5G55610.1
1.38	0.51	NaN	NaN	ATGSTU7, GST25, GSTU7	GLUTATHIONE S-TRANSFERASE TAU 7	AT2G29420.1
0.66	NaN	6.51	NaN		ARM REPEAT SUPERFAMILY PROTEIN	AT5G36230.1
0.13	NaN	2.59	1.19	MDR4, PGP4, ABCB4, ATPGP4	ATP BINDING CASSETTE SUBFAMILY B4	AT2G47000.1
17.9	NaN	NaN	NaN		LEUCINE-RICH REPEAT PROTEIN KINASE FAMILY PROTEIN	AT1G14390.1
1.24	NaN	1.67	0.54	ATRBP45B, RBP45B	RNA-BINDING (RRM/RBD/RNP MOTIFS) FAMILY PROTEIN	AT1G11650.1
2.37	NaN	NaN	NaN	XIA, ATXIA	MYOSIN XI A	AT1G04600.1
0.72	NaN	5.26	0.23		DNA-BINDING ENHANCER PROTEIN-RELATED	AT3G06610.1
1.95	1.03	1.22	0.97	ATP3	GAMMA SUBUNIT OF MT ATP SYNTHASE	AT2G33040.1
1.24	0.09	4.52	0.4	VRN1, REM39	AP2/B3-LIKE TRANSCRIPTIONAL FACTOR FAMILY PROTEIN	AT3G18990.1
1.64	NaN	NaN	NaN		UNKNOWN PROTEIN;LOCATED IN: CHLOROPLAST;EXPRESSED IN: 24 PLANT STRUCTURES;EXPRESSED DURING: 14 GROWTH STAGES;BEST ARABIDOPSIS THALIANA PROTEIN MATCH IS: UNKNOWN PROTEIN (TAIR:AT4G08510.1);HAS 5029 BLAST HITS TO 1779 PROTEINS IN 339 SPECIES: ARCHAE - 2;BACTERIA - 1372;METAZOA - 990;FUNGI - 933;PLANTS - 111;VIRUSES - 28;OTHER EUKARYOTES - 1593 (SOURCE: NCBI BLINK).	AT1G36990.1
0.35	0.58	0.95	0.47	ATOMT1, OMT1	O-METHYLTRANSFERASE 1	AT5G54160.1
3.05	NaN	0.44	0.16	ATAMY3, AMY3	ALPHA-AMYLASE-LIKE 3	AT1G69830.1
4.66	NaN	2.24	0.15		CLATHRIN LIGHT CHAIN PROTEIN	AT2G20760.1
3.49	NaN	NaN	NaN	DEG15	PROTEASE-RELATED	AT1G28320.1
9.48	NaN	NaN	NaN		HEAVY METAL TRANSPORT/DETOXIFICATION SUPERFAMILY PROTEIN	AT5G03380.1
100	NaN	NaN	NaN		UNKNOWN PROTEIN;HAS 7 BLAST HITS TO 7 PROTEINS IN 2 SPECIES: ARCHAE - 0;BACTERIA - 0;METAZOA - 0;FUNGI - 0;PLANTS - 7;VIRUSES - 0;OTHER EUKARYOTES - 0 (SOURCE: NCBI BLINK).	AT1G73510.1
0.57	NaN	NaN	0.36	TOPP4	TYPE ONE SERINE/THREONINE PROTEIN PHOSPHATASE 4	AT2G39840.1
5.18	NaN	NaN	NaN		CONTAINS INTERPRO DOMAIN/S: UNCHARACTERISED CONSERVED PROTEIN UCP033271 (INTERPRO:IPR008322), TIM-BARREL SIGNAL TRANSDUCTION PROTEIN, PREDICTED (INTERPRO:IPR009215);HAS 30201 BLAST HITS TO 17322 PROTEINS IN 780 SPECIES: ARCHAE - 12;BACTERIA - 1396;METAZOA - 17338;FUNGI - 3422;PLANTS - 5037;VIRUSES - 0;OTHER EUKARYOTES - 2996 (SOURCE: NCBI BLINK).	AT5G66420.1
4.02	NaN	NaN	0.12	WPP2	WPP DOMAIN PROTEIN 2	AT1G47200.1
0.99	NaN	1.32	0.96	CPN60A, CH-CPN60A, SLP	CHAPERONIN-60ALPHA	AT2G28000.1
6.11	NaN	NaN	NaN		ANKYRIN REPEAT FAMILY PROTEIN	AT5G54720.1
1.25	NaN	1.27	NaN		ARGINYL-TRNA SYNTHETASE, CLASS IC	AT1G66530.1
0.52	NaN	0.66	0.71		14-3-3 FAMILY PROTEIN	AT1G22290.1
100	100	NaN	NaN	ATATH12, ATH12	ABC2 HOMOLOG 12	AT5G03910.1
4.08	0.62	NaN	NaN	SC3	SECRETORY CARRIER 3	AT1G61250.1
2.93	1	2.55	NaN		UBX DOMAIN-CONTAINING PROTEIN	AT4G10790.1
0.06	NaN	NaN	NaN		COBALT ION BINDING	AT3G15000.1
7.43	NaN	1.1	NaN	ATTPS10, TPS10	TREHALOSE PHOSPHATE SYNTHASE	AT1G60140.1
3.16	0.03	6.33	NaN		UNKNOWN PROTEIN;BEST ARABIDOPSIS THALIANA PROTEIN MATCH IS: UNKNOWN PROTEIN (TAIR:AT1G17490.1);HAS 59 BLAST HITS TO 45 PROTEINS IN 9 SPECIES: ARCHAE - 0;BACTERIA - 0;METAZOA - 0;FUNGI - 0;PLANTS - 59;VIRUSES - 0;OTHER EUKARYOTES - 0 (SOURCE: NCBI BLINK).	AT1G72690.1
4.07	NaN	2.03	0.59	ATUBA2, UBA 2	UBIQUITIN ACTIVATING ENZYME 2	AT5G06460.1
1.94	NaN	1.36	0.79	LHCB4.1	LIGHT HARVESTING COMPLEX PHOTOSYSTEM II	AT5G01530.1
4.46	NaN	NaN	0.12	DPB, ATDPB	TRANSCRIPTION FACTOR DP	AT5G03415.1
2.89	NaN	0.99	0.38	CDPK6, CPK3	CALCIUM-DEPENDENT PROTEIN KINASE 6	AT4G23650.1
0.24	0.12	NaN	NaN		CBS DOMAIN-CONTAINING PROTEIN WITH A DOMAIN OF UNKNOWN FUNCTION (DUF21)	AT4G14240.1
10.7	NaN	NaN	NaN	ELF7	HYDROXYPROLINE-RICH GLYCOPROTEIN FAMILY PROTEIN	AT1G79730.1
3.2	0.23	4.36	0.21	F2KP, ATF2KP, FKFBP	FRUCTOSE-2,6-BISPHOSPHATASE	AT1G07110.1
1	NaN	1.15	0.97	ATGSTF7, GST11, ATGSTF8, GSTF7, ATGST11	GLUTATHIONE S-TRANSFERASE 7	AT1G02920.1
2.68	NaN	NaN	NaN		LEUCINE-RICH REPEAT PROTEIN KINASE FAMILY PROTEIN	AT1G24650.1
99.8	NaN	1.56	NaN		UNKNOWN PROTEIN;BEST ARABIDOPSIS THALIANA PROTEIN MATCH IS: UNKNOWN PROTEIN (TAIR:AT3G48860.2);HAS 30201 BLAST HITS TO 17322 PROTEINS IN 780 SPECIES: ARCHAE - 12;BACTERIA - 1396;METAZOA - 17338;FUNGI - 3422;PLANTS - 5037;VIRUSES - 0;OTHER EUKARYOTES - 2996 (SOURCE: NCBI BLINK).	AT5G13260.1
0.54	NaN	27.7	0.63		UNKNOWN PROTEIN;FUNCTIONS IN: MOLECULAR_FUNCTION UNKNOWN;INVOLVED IN: BIOLOGICAL_PROCESS UNKNOWN;LOCATED IN: CELLULAR_COMPONENT UNKNOWN;EXPRESSED IN: MALE GAMETOPHYTE, CULTURED CELL;EXPRESSED DURING: L MATURE POLLEN STAGE, M GERMINATED POLLEN STAGE;HAS 129 BLAST HITS TO 129 PROTEINS IN 38 SPECIES: ARCHAE - 0;BACTERIA - 0;METAZOA - 96;FUNGI - 0;PLANTS - 31;VIRUSES - 0;OTHER EUKARYOTES - 2 (SOURCE:…	AT3G08780.1
1.33	NaN	NaN	NaN		GLYCOSIDE HYDROLASE FAMILY 2 PROTEIN	AT1G09010.1
1.75	NaN	NaN	NaN	CRP, CCT	RNA POLYMERASE II TRANSCRIPTION MEDIATORS	AT4G00450.1
0.77	NaN	4.58	0.19		ZINC ION BINDING	AT3G54360.1
2.36	NaN	NaN	NaN	ATEXO70F1, EXO70F1	EXOCYST SUBUNIT EXO70 FAMILY PROTEIN F1	AT5G50380.1
98.8	NaN	100	100	CYP706A1	CYTOCHROME P450, FAMILY 706, SUBFAMILY A, POLYPEPTIDE 1	AT4G22690.1
0.09	0.89	10.3	0.12		UNKNOWN PROTEIN;CONTAINS INTERPRO DOMAIN/S: PROTEIN OF UNKNOWN FUNCTION DUF1395 (INTERPRO:IPR009829);HAS 131 BLAST HITS TO 131 PROTEINS IN 44 SPECIES: ARCHAE - 0;BACTERIA - 0;METAZOA - 83;FUNGI - 0;PLANTS - 45;VIRUSES - 0;OTHER EUKARYOTES - 3 (SOURCE: NCBI BLINK).	AT3G60660.1
1.68	NaN	39.6	NaN	PGP18	P-GLYCOPROTEIN 18	AT3G28390.1
100	NaN	NaN	NaN		GALACTOSYLTRANSFERASE FAMILY PROTEIN	AT1G77810.1
0.31	0.12	6.87	NaN	FRA3	ENDONUCLEASE/EXONUCLEASE/PHOSPHATASE FAMILY PROTEIN	AT1G65580.1
4.63	0.04	NaN	NaN		PROTEIN KINASE SUPERFAMILY PROTEIN	AT5G02800.1
100	NaN	13.6	0.09		TCP FAMILY TRANSCRIPTION FACTOR	AT1G58100.1
2.34	NaN	1.49	1.29	HD2B, HDT02, HDT2, ATHD2B, HDA4, HD2, ATHD2	HISTONE DEACETYLASE 2B	AT5G22650.1
16.3	NaN	18.2	0.06	NCBP	NOVEL CAP-BINDING PROTEIN	AT5G18110.1
100	NaN	0.07	NaN		CALCIUM-DEPENDENT LIPID-BINDING (CALB DOMAIN) FAMILY PROTEIN	AT1G07310.1
69.3	0.13	NaN	0.08		PROTEIN KINASE SUPERFAMILY PROTEIN WITH OCTICOSAPEPTIDE/PHOX/BEM1P DOMAIN	AT5G57610.1
100	NaN	35.3	0.03	BEH3	BES1/BZR1 HOMOLOG 3	AT4G18890.1
77.1	NaN	NaN	NaN		TETRATRICOPEPTIDE REPEAT (TPR)-LIKE SUPERFAMILY PROTEIN	AT3G20730.1
1.83	NaN	1.19	1.01	emb2394	RIBOSOMAL PROTEIN L6 FAMILY	AT1G05190.1
3.43	NaN	1.81	0.65	SPDS1	SPERMIDINE SYNTHASE 1	AT1G23820.1
0.21	NaN	NaN	NaN		AIG2-LIKE (AVIRULENCE INDUCED GENE) FAMILY PROTEIN	AT5G39730.1
0.01	NaN	0.24	0.66	ALATS, ACD	ALANYL-TRNA SYNTHETASE	AT1G50200.1
4.64	NaN	8.9	NaN		PHOTOTROPIC-RESPONSIVE NPH3 FAMILY PROTEIN	AT1G67900.1
6.91	NaN	5.6	NaN	ATBAG4, BAG4	BCL-2-ASSOCIATED ATHANOGENE 4	AT3G51780.1
2.18	NaN	4.59	NaN	CNGC1, ATCNGC1	CYCLIC NUCLEOTIDE GATED CHANNEL 1	AT5G53130.1
50.5	NaN	NaN	NaN		PRLI-INTERACTING FACTOR, PUTATIVE	AT2G13690.1
0.9	NaN	1.2	1.11	RPL15	RIBOSOMAL PROTEIN L15	AT3G25920.1
0.16	NaN	NaN	NaN	ATPRR2, PRR2	PINORESINOL REDUCTASE 2	AT4G13660.1
12.1	NaN	NaN	NaN	ATHMG, SSRP1, NFD, HMG	HIGH MOBILITY GROUP	AT3G28730.1
3.4	NaN	NaN	NaN		VACUOLAR IRON TRANSPORTER (VIT) FAMILY PROTEIN	AT4G27870.1
2.14	0.46	2.04	1.12		TCP-1/CPN60 CHAPERONIN FAMILY PROTEIN	AT1G24510.1
6.14	NaN	5.5	0.27		NUP50 (NUCLEOPORIN 50 KDA) PROTEIN	AT1G52380.1
0.03	0.04	NaN	NaN	ATERDJ2A	DNAJ / SEC63 BRL DOMAINS-CONTAINING PROTEIN	AT1G79940.1
0.05	NaN	6.29	NaN	UPL1	UBIQUITIN-PROTEIN LIGASE 1	AT1G55860.1
1.16	NaN	1.21	0.89	RPS4	CHLOROPLAST RIBOSOMAL PROTEIN S4	ATCG00380.1
2.84	NaN	NaN	NaN		UNCHARACTERISED PROTEIN FAMILY SERF	AT4G13615.1
100	NaN	NaN	NaN	FRO2, FRD1, ATFRO2	FERRIC REDUCTION OXIDASE 2	AT1G01580.1
7.18	0.04	11.5	0.08		GLUTAREDOXIN FAMILY PROTEIN	AT3G28850.1
1.67	NaN	1.23	0.75		TRANSLATION PROTEIN SH3-LIKE FAMILY PROTEIN	AT1G09590.1
2.62	0.17	3.97	0.21		UBIQUITIN-LIKE SUPERFAMILY PROTEIN	AT1G68185.1
26.5	NaN	NaN	NaN	SRF6	STRUBBELIG-RECEPTOR FAMILY 6	AT1G53730.1
100	NaN	NaN	NaN		CHALCONE-FLAVANONE ISOMERASE FAMILY PROTEIN	AT5G66220.1
2.58	NaN	NaN	NaN	SRZ-21, SRZ21, RSZP21, RSZ21, At-RSZ21	RS-CONTAINING ZINC FINGER PROTEIN 21	AT1G23860.1
8.84	NaN	33.9	1.49	CHR4, PKR1	CHROMATIN REMODELING 4	AT5G44800.1
0.08	NaN	NaN	NaN		CALCIUM-DEPENDENT LIPID-BINDING (CALB DOMAIN) FAMILY PROTEIN	AT2G01540.1
0.19	NaN	NaN	0.13		TRANSCRIPTION INITIATION FACTOR TFIIE, BETA SUBUNIT	AT4G20330.1
4.19	NaN	NaN	NaN		PYRUVATE KINASE FAMILY PROTEIN	AT3G04050.1
24.7	NaN	5.55	0.5	PHYB, HY3, OOP1	PHYTOCHROME B	AT2G18790.1
1.38	NaN	NaN	NaN	AtGolS4, GolS4	GALACTINOL SYNTHASE 4	AT1G60470.1
0.43	NaN	NaN	NaN		HISTONE SUPERFAMILY PROTEIN	AT1G09200.1
0.17	NaN	NaN	NaN		WW DOMAIN-CONTAINING PROTEIN	AT2G41020.1
1	0.96	NaN	NaN		UNKNOWN PROTEIN;FUNCTIONS IN: MOLECULAR_FUNCTION UNKNOWN;INVOLVED IN: BIOLOGICAL_PROCESS UNKNOWN;LOCATED IN: MITOCHONDRION, MITOCHONDRIAL RESPIRATORY CHAIN COMPLEX III;EXPRESSED IN: 25 PLANT STRUCTURES;EXPRESSED DURING: 15 GROWTH STAGES;BEST ARABIDOPSIS THALIANA PROTEIN MATCH IS: UNKNOWN PROTEIN (TAIR:AT5G59613.2);HAS 51 BLAST HITS TO 51 PROTEINS IN 16 SPECIES: ARCHAE - 0;BACTERIA - 0;METAZOA - 0…	AT3G46430.1
9.51	NaN	NaN	NaN		FUNCTIONS IN: MOLECULAR_FUNCTION UNKNOWN;INVOLVED IN: BIOLOGICAL_PROCESS UNKNOWN;LOCATED IN: PLASMA MEMBRANE;EXPRESSED IN: 21 PLANT STRUCTURES;EXPRESSED DURING: 13 GROWTH STAGES;BEST ARABIDOPSIS THALIANA PROTEIN MATCH IS: MYOSIN HEAVY CHAIN-RELATED (TAIR:AT3G56480.1);HAS 203 BLAST HITS TO 195 PROTEINS IN 64 SPECIES: ARCHAE - 3;BACTERIA - 13;METAZOA - 26;FUNGI - 15;PLANTS - 101;VIRUSES - 0;OTHER E…	AT2G40820.1
58.3	NaN	NaN	NaN		UNKNOWN PROTEIN;HAS 283 BLAST HITS TO 154 PROTEINS IN 44 SPECIES: ARCHAE - 0;BACTERIA - 2;METAZOA - 24;FUNGI - 12;PLANTS - 48;VIRUSES - 0;OTHER EUKARYOTES - 197 (SOURCE: NCBI BLINK).	AT4G22190.1
0.93	NaN	1.59	NaN	AT-AER, AER	ALKENAL REDUCTASE	AT5G16970.1
0.72	NaN	NaN	NaN	KAS III	3-KETOACYL-ACYL CARRIER PROTEIN SYNTHASE III	AT1G62640.1
100	NaN	NaN	NaN	ORL1, VIM6, ORTHL	ORTHRUS-LIKE	AT4G08590.1
52.3	0.01	10.5	NaN		AUTOPHAGY-RELATED PROTEIN 13	AT3G18770.1
31.3	NaN	NaN	NaN	ARG1	CHAPERONE DNAJ-DOMAIN SUPERFAMILY PROTEIN	AT1G68370.1
51	NaN	NaN	NaN		RNA-BINDING (RRM/RBD/RNP MOTIFS) FAMILY PROTEIN	AT2G46780.1
19.7	NaN	NaN	7.67		HYDROXYPROLINE-RICH GLYCOPROTEIN FAMILY PROTEIN	AT2G18910.1
7.45	NaN	NaN	0.16		DEA(D/H)-BOX RNA HELICASE FAMILY PROTEIN	AT2G45810.1
1.06	NaN	1.88	0.6	ATCAD9, CAD9	CINNAMYL ALCOHOL DEHYDROGENASE 9	AT4G39330.1
4.05	NaN	NaN	NaN	ARO2	ARMADILLO REPEAT ONLY 2	AT5G66200.1
10.2	NaN	9.66	NaN	VPS60.1	SNF7 FAMILY PROTEIN	AT3G10640.1
48.7	NaN	NaN	NaN	ORF121B	HYPOTHETICAL PROTEIN	ATMG00840.1
4.24	NaN	0.66	0.1		TRANSCRIPTION ELONGATION FACTOR (TFIIS) FAMILY PROTEIN	AT4G24200.1
66.7	NaN	10.8	NaN	PBS1	PROTEIN KINASE SUPERFAMILY PROTEIN	AT5G13160.1
13.5	NaN	NaN	0.25	AtTCP14, TCP14	TEOSINTE BRANCHED, CYCLOIDEA AND PCF (TCP) 14	AT3G47620.1
1.33	NaN	1.13	0.96	AGO1	STABILIZER OF IRON TRANSPORTER SUFD / POLYNUCLEOTIDYL TRANSFERASE	AT1G48410.1
0.3	1.19	1.22	NaN		SACCHAROPINE DEHYDROGENASE	AT5G39410.1
3.01	NaN	2.85	0.59		UNKNOWN PROTEIN;FUNCTIONS IN: MOLECULAR_FUNCTION UNKNOWN;INVOLVED IN: BIOLOGICAL_PROCESS UNKNOWN;LOCATED IN: CHLOROPLAST;EXPRESSED IN: 23 PLANT STRUCTURES;EXPRESSED DURING: 13 GROWTH STAGES;CONTAINS INTERPRO DOMAIN/S: UNCHARACTERISED PROTEIN FAMILY UPF0061 (INTERPRO:IPR003846);HAS 5046 BLAST HITS TO 4997 PROTEINS IN 1211 SPECIES: ARCHAE - 8;BACTERIA - 2327;METAZOA - 120;FUNGI - 134;PLANTS - 48;VI…	AT5G13030.1
0.61	NaN	NaN	0.83		HEAT SHOCK PROTEIN 70 (HSP 70) FAMILY PROTEIN	AT4G32208.1
1.74	0.18	1.19	2.41	AlaAT1	ALANINE AMINOTRANSFERAS	AT1G17290.1
0.82	NaN	1.33	0.68	AtPPa6, PPa6	PYROPHOSPHORYLASE 6	AT5G09650.1
0.39	NaN	NaN	NaN		P-LOOP CONTAINING NUCLEOSIDE TRIPHOSPHATE HYDROLASES SUPERFAMILY PROTEIN	AT5G27950.1
28.7	NaN	NaN	NaN		PEPTIDE-N4-(N-ACETYL-BETA-GLUCOSAMINYL)ASPARAGINE AMIDASE A PROTEIN	AT5G05480.1
4.48	12.1	NaN	NaN	ACA9, ATACA9	AUTOINHIBITED CA(2+)-ATPASE 9	AT3G21180.1
1.28	NaN	NaN	NaN	ZEU1, ATTMPK.1	P-LOOP CONTAINING NUCLEOSIDE TRIPHOSPHATE HYDROLASES SUPERFAMILY PROTEIN	AT5G59440.1
1.31	NaN	0.18	NaN		HXXXD-TYPE ACYL-TRANSFERASE FAMILY PROTEIN	AT5G01210.1
1.23	NaN	1.45	1.04		UBIQUINOL-CYTOCHROME C REDUCTASE IRON-SULFUR SUBUNIT	AT5G13430.1
1.68	NaN	NaN	NaN	NUP155	NUCLEOPORIN 155	AT1G14850.1
68.6	0.01	NaN	NaN		BTB/POZ DOMAIN-CONTAINING PROTEIN	AT5G60050.1
2.89	NaN	NaN	NaN	WER, ATMYB66, WER1, MYB66	MYB DOMAIN PROTEIN 66	AT5G14750.1
1.61	NaN	NaN	NaN	AGO4, OCP11	ARGONAUTE FAMILY PROTEIN	AT2G27040.1
1.69	0.61	1.24	0.16	CLPP6, NCLPP1, NCLPP6	CLP PROTEASE PROTEOLYTIC SUBUNIT 6	AT1G11750.1
100	100	NaN	NaN	REN1	RHO GTPASE ACTIVATION PROTEIN (RHOGAP) WITH PH DOMAIN	AT4G24580.1
0.71	NaN	NaN	0.03	TEL2	TERMINAL EAR1-LIKE 2	AT1G67770.1
8.99	NaN	0.17	NaN	OVA2	TRNA SYNTHETASE CLASS I (I, L, M AND V) FAMILY PROTEIN	AT5G49030.1
0.52	NaN	13.7	0.06		SH3 DOMAIN-CONTAINING PROTEIN	AT4G18060.1
0.3	NaN	2.48	0.63	emb1624	TRANSLATION INITIATION FACTOR IF6	AT3G55620.1
0.85	1.12	NaN	NaN	emb1796	PENTATRICOPEPTIDE REPEAT (PPR) SUPERFAMILY PROTEIN	AT3G49240.1
3.96	NaN	NaN	NaN	NPC4	NON-SPECIFIC PHOSPHOLIPASE C4	AT3G03530.1
3.26	NaN	NaN	NaN		UNKNOWN PROTEIN;FUNCTIONS IN: MOLECULAR_FUNCTION UNKNOWN;INVOLVED IN: BIOLOGICAL_PROCESS UNKNOWN;LOCATED IN: PLASMA MEMBRANE;EXPRESSED IN: 22 PLANT STRUCTURES;EXPRESSED DURING: 13 GROWTH STAGES;BEST ARABIDOPSIS THALIANA PROTEIN MATCH IS: UNKNOWN PROTEIN (TAIR:AT5G48500.1);HAS 30201 BLAST HITS TO 17322 PROTEINS IN 780 SPECIES: ARCHAE - 12;BACTERIA - 1396;METAZOA - 17338;FUNGI - 3422;PLANTS - 5037;…	AT5G18310.1
3.67	NaN	NaN	NaN		PROTEIN PHOSPHATASE 2C FAMILY PROTEIN	AT5G53140.1
27.5	NaN	7.57	NaN		UNKNOWN PROTEIN;FUNCTIONS IN: MOLECULAR_FUNCTION UNKNOWN;INVOLVED IN: BIOLOGICAL_PROCESS UNKNOWN;LOCATED IN: ENDOMEMBRANE SYSTEM;EXPRESSED IN: 23 PLANT STRUCTURES;EXPRESSED DURING: 13 GROWTH STAGES;BEST ARABIDOPSIS THALIANA PROTEIN MATCH IS: UNKNOWN PROTEIN (TAIR:AT5G56980.1);HAS 121 BLAST HITS TO 116 PROTEINS IN 19 SPECIES: ARCHAE - 0;BACTERIA - 0;METAZOA - 4;FUNGI - 0;PLANTS - 113;VIRUSES - 0;O…	AT4G26130.1
0.35	NaN	NaN	NaN		CONTAINS INTERPRO DOMAIN/S: DOMAIN OF UNKNOWN FUNCTION DUF1794 (INTERPRO:IPR014878);HAS 30201 BLAST HITS TO 17322 PROTEINS IN 780 SPECIES: ARCHAE - 12;BACTERIA - 1396;METAZOA - 17338;FUNGI - 3422;PLANTS - 5037;VIRUSES - 0;OTHER EUKARYOTES - 2996 (SOURCE: NCBI BLINK).	AT1G79260.1
0.45	NaN	NaN	1.46		CLATHRIN ADAPTOR COMPLEXES MEDIUM SUBUNIT FAMILY PROTEIN	AT5G46630.1
6.4	NaN	NaN	NaN		RING/FYVE/PHD ZINC FINGER SUPERFAMILY PROTEIN	AT5G16680.1
1.17	1.34	10.8	NaN		RIBOSOMAL L38E PROTEIN FAMILY	AT2G43460.1
5.6	0.34	23.7	NaN		REMORIN FAMILY PROTEIN	AT1G53860.1
0.01	0.03	NaN	NaN		RIBOSOMAL L27E PROTEIN FAMILY	AT2G32220.1
100	NaN	NaN	NaN	AGL26	AGAMOUS-LIKE 26	AT5G26880.1
4.29	NaN	2.17	NaN	GLX2-3, ETHE1, GLY3	GLYOXALASE II 3	AT1G53580.1
1.3	NaN	4.84	NaN	UKL3	URIDINE KINASE-LIKE 3	AT1G55810.1
0.07	NaN	NaN	NaN	ATSK41, SK41	SHAGGY-LIKE PROTEIN KINASE 41	AT1G09840.1
1.94	NaN	NaN	NaN		PLANT INVERTASE/PECTIN METHYLESTERASE INHIBITOR SUPERFAMILY PROTEIN	AT1G70720.1
0.3	NaN	11.2	NaN		RNA-BINDING (RRM/RBD/RNP MOTIFS) FAMILY PROTEIN	AT5G46870.1
94.3	NaN	NaN	NaN		NUCLEOTIDE BINDING;ATP BINDING;AMINOACYL-TRNA LIGASES	AT2G35080.1
7.12	NaN	NaN	NaN		FUNCTIONS IN: MOLECULAR_FUNCTION UNKNOWN;INVOLVED IN: BIOLOGICAL_PROCESS UNKNOWN;LOCATED IN: CELLULAR_COMPONENT UNKNOWN;EXPRESSED IN: 23 PLANT STRUCTURES;EXPRESSED DURING: 13 GROWTH STAGES;CONTAINS INTERPRO DOMAIN/S: RGP1 (INTERPRO:IPR014848), IMMUNOGLOBULIN E-SET (INTERPRO:IPR014756);HAS 144 BLAST HITS TO 140 PROTEINS IN 61 SPECIES: ARCHAE - 0;BACTERIA - 0;METAZOA - 86;FUNGI - 10;PLANTS - 39;VIR…	AT1G50120.1
4.22	NaN	8.43	0.87		PROTEIN OF UNKNOWN FUNCTION (DUF630 AND DUF632)	AT3G60320.1
0.02	NaN	NaN	NaN	TOC33, ATTOC33, PPI1	TRANSLOCON AT THE OUTER ENVELOPE MEMBRANE OF CHLOROPLASTS 33	AT1G02280.1
0.71	NaN	NaN	NaN	RCE1	RUB1 CONJUGATING ENZYME 1	AT4G36800.1
38.9	NaN	NaN	NaN	ATBRXL4, BRX-LIKE4, BRXL4	BREVIS RADIX-LIKE 4	AT5G20540.1
15.2	NaN	4.26	0.05	KIPK	KCBP-INTERACTING PROTEIN KINASE	AT3G52890.1
1.65	NaN	0.95	0.69		INSULINASE (PEPTIDASE FAMILY M16) PROTEIN	AT1G51980.1
1.35	NaN	1.72	0.94	CLPR4	CLP PROTEASE R SUBUNIT 4	AT4G17040.1
3.22	NaN	8.01	0.08	ATUPF3, UPF3	SMG-4/UPF3 FAMILY PROTEIN	AT1G33980.1
43.9	0.47	14.9	0.02	TOR1, SPR2, CN	ARM REPEAT SUPERFAMILY PROTEIN	AT4G27060.1
100	NaN	NaN	NaN		PROTEIN OF UNKNOWN FUNCTION, DUF584	AT4G21930.1
6.65	NaN	3.78	0.26		HXXXD-TYPE ACYL-TRANSFERASE FAMILY PROTEIN	AT5G02890.1
NaN	0.83	1.37	0.79	GAPA-2	GLYCERALDEHYDE 3-PHOSPHATE DEHYDROGENASE A SUBUNIT 2	AT1G12900.2
NaN	0.03	NaN	NaN	ZIGA4, AGD14	ARF GAP-LIKE ZINC FINGER-CONTAINING PROTEIN ZIGA4	AT1G08680.1
NaN	3.7	NaN	NaN		LATE EMBRYOGENESIS ABUNDANT DOMAIN-CONTAINING PROTEIN / LEA DOMAIN-CONTAINING PROTEIN	AT2G42560.1
NaN	1.71	1.35	1.32	ATPME3, PME3	PECTIN METHYLESTERASE 3	AT3G14310.1
NaN	1	1.26	1.16	SAM1, SAM-1, MAT1, AtSAM1	S-ADENOSYLMETHIONINE SYNTHETASE 1	AT1G02500.2
NaN	0.75	NaN	NaN	TUB3	TUBULIN BETA CHAIN 3	AT5G62700.1
NaN	0.08	NaN	NaN	WSIP1, TPL	TRANSDUCIN FAMILY PROTEIN / WD-40 REPEAT FAMILY PROTEIN	AT1G15750.2
NaN	0.08	NaN	NaN	WSIP1, TPL	TRANSDUCIN FAMILY PROTEIN / WD-40 REPEAT FAMILY PROTEIN	AT1G15750.3
NaN	0.08	NaN	NaN	WSIP1, TPL	TRANSDUCIN FAMILY PROTEIN / WD-40 REPEAT FAMILY PROTEIN	AT1G15750.4
NaN	0.55	1.77	NaN	GRF11, GF14 OMICRON, RHS5	GENERAL REGULATORY FACTOR 11	AT1G34760.1
NaN	0.55	1.77	NaN	GRF11, GF14 OMICRON, RHS5	GENERAL REGULATORY FACTOR 11	AT1G34760.2
NaN	0.41	NaN	NaN	GRF1, GF14 CHI	GENERAL REGULATORY FACTOR 1	AT4G09000.2
NaN	0.62	1.82	0.71	GRF4, 14-3-3PHI, GF14 PHI	GF14 PROTEIN PHI CHAIN	AT1G35160.1
NaN	0.62	1.82	0.71	GF14 PHI	GF14 PROTEIN PHI CHAIN	AT1G35160.2
NaN	0.55	1.7	0.76	GRF9, GF14 MU	GENERAL REGULATORY FACTOR 9	AT2G42590.1
NaN	0.55	1.7	0.76	GRF9, GF14 MU	GENERAL REGULATORY FACTOR 9	AT2G42590.2
NaN	0.55	1.7	0.76	GRF9, GF14 MU	GENERAL REGULATORY FACTOR 9	AT2G42590.3
NaN	0.79	1.33	0.9		RIBOSOMAL PROTEIN S11 FAMILY PROTEIN	AT2G36160.1
NaN	0.55	1.63	0.72	CA2, CA18, BETA CA2	CARBONIC ANHYDRASE 2	AT5G14740.2
NaN	0.55	1.62	NaN	CA2, CA18, BETA CA2	CARBONIC ANHYDRASE 2	AT5G14740.3
NaN	0.55	1.62	NaN	CA2, CA18, BETA CA2	CARBONIC ANHYDRASE 2	AT5G14740.4
NaN	0.55	1.62	NaN	CA2, CA18, BETA CA2	CARBONIC ANHYDRASE 2	AT5G14740.5
NaN	0.19	NaN	0.09		DENTIN SIALOPHOSPHOPROTEIN-RELATED	AT1G05090.1
NaN	1.15	NaN	NaN	FBA2	FRUCTOSE-BISPHOSPHATE ALDOLASE 2	AT4G38970.2
NaN	0.62	20.9	NaN	WIN2	HOPW1-1-INTERACTING 2	AT4G31750.1
NaN	0.01	NaN	NaN	MAP3KA, MAPKKK3	MITOGEN-ACTIVATED PROTEIN KINASE KINASE KINASE 3	AT1G53570.3
NaN	0.37	NaN	NaN	NPSN13, ATNPSN13	NOVEL PLANT SNARE 13	AT3G17440.2
NaN	0.68	NaN	NaN		LATE EMBRYOGENESIS ABUNDANT PROTEIN (LEA) FAMILY PROTEIN	AT3G15670.1
NaN	0.88	1.43	0.88		RIBOSOMAL PROTEIN L6 FAMILY PROTEIN	AT1G18540.1
NaN	0.37	NaN	NaN	SMP1	PRE-MRNA SPLICING PRP18-INTERACTING FACTOR	AT1G65660.1
NaN	0.22	NaN	NaN		RIBOSOMAL PROTEIN S27A / UBIQUITIN FAMILY PROTEIN	AT1G23410.1
NaN	1.02	1.36	0.94	VDAC1, ATVDAC1	VOLTAGE DEPENDENT ANION CHANNEL 1	AT3G01280.1
NaN	1.02	NaN	NaN	VDAC3	VOLTAGE DEPENDENT ANION CHANNEL 3	AT5G15090.2
NaN	1.21	1.32	0.8		ZINC-BINDING RIBOSOMAL PROTEIN FAMILY PROTEIN	AT3G10950.1
NaN	4.05	NaN	NaN		LATE EMBRYOGENESIS ABUNDANT PROTEIN, PUTATIVE / LEA PROTEIN, PUTATIVE	AT3G53040.1
NaN	4.19	1.35	0.85	cpHsc70-1	CHLOROPLAST HEAT SHOCK PROTEIN 70-1	AT4G24280.1
NaN	0.86	1.21	0.93		DIHYDROLIPOAMIDE ACETYLTRANSFERASE, LONG FORM PROTEIN	AT3G13930.1
NaN	1.01	1.54	NaN		6-PHOSPHOGLUCONATE DEHYDROGENASE FAMILY PROTEIN	AT1G64190.1
NaN	1.3	1.38	0.9		TRANSLATION ELONGATION FACTOR EF1B, GAMMA CHAIN	AT1G09640.1
NaN	0.61	NaN	NaN		THIAMINE PYROPHOSPHATE DEPENDENT PYRUVATE DECARBOXYLASE FAMILY PROTEIN	AT4G33070.1
NaN	0.95	1.31	0.76	PSBQ, PSBQA, PSBQ-1	PHOTOSYSTEM II SUBUNIT QA	AT4G21280.1
NaN	0.05	NaN	NaN	ATKINESIN-13A, KINESIN-13A	P-LOOP CONTAINING NUCLEOSIDE TRIPHOSPHATE HYDROLASES SUPERFAMILY PROTEIN	AT3G16630.2
NaN	0.01	1.33	0.85		RIBOSOMAL PROTEIN L14	AT2G20450.1
NaN	0.17	2.21	NaN		UNKNOWN PROTEIN;HAS 29 BLAST HITS TO 29 PROTEINS IN 12 SPECIES: ARCHAE - 0;BACTERIA - 0;METAZOA - 0;FUNGI - 2;PLANTS - 27;VIRUSES - 0;OTHER EUKARYOTES - 0 (SOURCE: NCBI BLINK).	AT1G21500.1
NaN	0.84	NaN	NaN	UGD1, ATUGD1	UDP-GLUCOSE DEHYDROGENASE 1	AT1G26570.1
NaN	1.34	1.59	0.68		2 IRON, 2 SULFUR CLUSTER BINDING	AT5G51720.1
NaN	2.03	1.04	0.88		RIBOSOMAL PROTEIN S30 FAMILY PROTEIN	AT2G19750.1
NaN	100	NaN	NaN		LACTATE/MALATE DEHYDROGENASE FAMILY PROTEIN	AT4G17260.1
NaN	1.36	1	0.74	DGL1	DOLICHYL-DIPHOSPHOOLIGOSACCHARIDE-PROTEIN GLYCOSYLTRANSFERASE 48KDA SUBUNIT FAMILY PROTEIN	AT5G66680.1
NaN	0.96	2.35	NaN	ATPMEPCRA, PMEPCRA	METHYLESTERASE PCR A	AT1G11580.1
NaN	0.03	NaN	NaN	ATTPS6, TPS6	UDP-GLYCOSYLTRANSFERASE / TREHALOSE-PHOSPHATASE FAMILY PROTEIN	AT1G68020.1
NaN	0.94	NaN	0.99		RIBOSOMAL PROTEIN S25 FAMILY PROTEIN	AT2G16360.1
NaN	25.3	NaN	NaN		PROTEIN KINASE SUPERFAMILY PROTEIN	AT1G09600.1
NaN	0.28	4.84	0.23	SP1L2	SPIRAL1-LIKE2	AT1G69230.1
NaN	0.3	1.03	0.79	CLPR1, NCLPP5, SVR2	CLP PROTEASE PROTEOLYTIC SUBUNIT 1	AT1G49970.1
NaN	0.44	NaN	NaN	PIP1C, TMP-B, PIP1;3	PLASMA MEMBRANE INTRINSIC PROTEIN 1C	AT1G01620.2
NaN	0.49	NaN	NaN		PFKB-LIKE CARBOHYDRATE KINASE FAMILY PROTEIN	AT1G06020.1
NaN	0.65	1.66	0.97		NAD(P)-BINDING ROSSMANN-FOLD SUPERFAMILY PROTEIN	AT4G35250.1
NaN	0.09	NaN	NaN		BASIC HELIX-LOOP-HELIX (BHLH) DNA-BINDING SUPERFAMILY PROTEIN	AT3G20640.1
NaN	1.03	1.37	0.91	PSBO-1, OEE1, OEE33, OE33, PSBO1, MSP-1	PS II OXYGEN-EVOLVING COMPLEX 1	AT5G66570.1
NaN	1.19	1.28	0.88		RIBOSOMAL PROTEIN L11 FAMILY PROTEIN	AT2G37190.1
NaN	0.99	NaN	0.55	LTP5	LIPID TRANSFER PROTEIN 5	AT3G51600.1
NaN	0.99	1.01	0.37		UNKNOWN PROTEIN;FUNCTIONS IN: MOLECULAR_FUNCTION UNKNOWN;INVOLVED IN: BIOLOGICAL_PROCESS UNKNOWN;LOCATED IN: CHLOROPLAST;EXPRESSED IN: 22 PLANT STRUCTURES;EXPRESSED DURING: 13 GROWTH STAGES;BEST ARABIDOPSIS THALIANA PROTEIN MATCH IS: UNKNOWN PROTEIN (TAIR:AT4G23885.1);HAS 30201 BLAST HITS TO 17322 PROTEINS IN 780 SPECIES: ARCHAE - 12;BACTERIA - 1396;METAZOA - 17338;FUNGI - 3422;PLANTS - 5037;VIRU…	AT5G24165.1
NaN	9.1	NaN	NaN	RD29B, LTI65	CAP160 PROTEIN	AT5G52300.1
NaN	1.17	NaN	NaN		NADH-UBIQUINONE OXIDOREDUCTASE 24 KDA SUBUNIT, PUTATIVE	AT4G02580.1
NaN	3.51	NaN	NaN	D6PKL1, AGC1-2	D6 PROTEIN KINASE LIKE 1	AT4G26610.1
NaN	2.61	NaN	NaN	SESA2, AT2S2	SEED STORAGE ALBUMIN 2	AT4G27150.1
NaN	0.05	NaN	0.07		UNCHARACTERISED CONSERVED PROTEIN (UCP012943)	AT5G54540.1
NaN	0.13	NaN	NaN		HAD SUPERFAMILY, SUBFAMILY IIIB ACID PHOSPHATASE	AT4G29270.1
NaN	0.02	NaN	NaN	CRK15	CYSTEINE-RICH RLK (RECEPTOR-LIKE PROTEIN KINASE) 15	AT4G23230.1
NaN	1.01	1.08	0.84	PGDH	D-3-PHOSPHOGLYCERATE DEHYDROGENASE	AT1G17745.1
NaN	0.11	NaN	NaN		LEUCINE-RICH REPEAT PROTEIN KINASE FAMILY PROTEIN	AT2G26730.1
NaN	0.26	1.18	NaN		PROTEIN OF UNKNOWN FUNCTION (DUF1645)	AT2G15760.1
NaN	1.13	1.03	1.13	EXGT-A1, EXT, XTH4	XYLOGLUCAN ENDOTRANSGLUCOSYLASE/HYDROLASE 4	AT2G06850.1
NaN	0.07	1.38	0.1		PROTEIN KINASE FAMILY PROTEIN / PROTEIN PHOSPHATASE 2C ( PP2C) FAMILY PROTEIN	AT2G40860.1
NaN	0.49	NaN	NaN	OMTF3	S-ADENOSYL-L-METHIONINE-DEPENDENT METHYLTRANSFERASES SUPERFAMILY PROTEIN	AT3G61990.1
NaN	0.02	10.8	0.06		UNKNOWN PROTEIN;HAS 30201 BLAST HITS TO 17322 PROTEINS IN 780 SPECIES: ARCHAE - 12;BACTERIA - 1396;METAZOA - 17338;FUNGI - 3422;PLANTS - 5037;VIRUSES - 0;OTHER EUKARYOTES - 2996 (SOURCE: NCBI BLINK).	AT5G51840.1
NaN	0.9	1.82	0.07	VIP1, SUE3	VIRE2-INTERACTING PROTEIN 1	AT1G43700.1
NaN	0.83	1.57	1.22	PSAN	PHOTOSYSTEM I REACTION CENTER SUBUNIT PSI-N, CHLOROPLAST, PUTATIVE / PSI-N, PUTATIVE (PSAN)	AT5G64040.1
NaN	0.75	NaN	NaN	PIFI	POST-ILLUMINATION CHLOROPHYLL FLUORESCENCE INCREASE	AT3G15840.1
NaN	0.56	1.35	0.88		RIBOSOMAL PROTEIN S7E FAMILY PROTEIN	AT5G16130.1
NaN	0.67	1.48	0.85		ELONGATION FACTOR P (EF-P) FAMILY PROTEIN	AT3G08740.1
NaN	0.91	1.24	1.29	ATNAP6, NAP6	NON-INTRINSIC ABC PROTEIN 6	AT1G32500.1
NaN	0.48	NaN	NaN		UNKNOWN PROTEIN;INVOLVED IN: BIOLOGICAL_PROCESS UNKNOWN;LOCATED IN: CHLOROPLAST;HAS 50 BLAST HITS TO 41 PROTEINS IN 15 SPECIES: ARCHAE - 0;BACTERIA - 0;METAZOA - 2;FUNGI - 0;PLANTS - 43;VIRUSES - 0;OTHER EUKARYOTES - 5 (SOURCE: NCBI BLINK).	AT3G12590.1
NaN	1.02	1.49	0.95	PSAG	PHOTOSYSTEM I SUBUNIT G	AT1G55670.1
NaN	1.38	1.51	NaN		RIBOSOMAL L29 FAMILY PROTEIN	AT3G09500.1
NaN	0.31	1.52	0.93	NPQ4, PSBS	CHLOROPHYLL A-B BINDING FAMILY PROTEIN	AT1G44575.1
NaN	0.48	NaN	NaN	EMB2766	STRUCTURAL CONSTITUENT OF NUCLEAR PORE	AT2G45000.1
[truncated: 1,528 more rows]

## Sheet: Dataset 1C
Supplemental Data. Kim et al. (2023). Plant Cell
Supplementary Dataset 1C. TbPL-MS analysis using 14N-BIN2-TbID/15N-YFP-TbID (forward).
Rank	Uniq Pep	Acc #	Num Unique	% Cov	Best Disc Score	Best Expect Val	Med L/H A	Q1	Q3	Mn L/H A	Med L/H I	Q1	Q3	Mn L/H I	Num Unique	% Cov	Best Disc Score	Best Expect Val	Med L/H A	Q1	Q3	Mn L/H A	Med L/H I	Q1	Q3	Mn L/H I	Protein MW	Species	Protein Name
[1]		AT1G24300.2	68	46.8	14.03	2.2e-25	23	14.7	39	21.1	28.6	19.6	47.8	24.3	3	2.7	5.19	5.2e-09	15.8	15.4	16.5	16	17.2	16.4	18.7	17.6	165686	GYF DOMAIN-CONTAINING PROTEIN
[1-1]	45	AT1G27430.1	55	42	13.27	5.7e-24	40.6	13.5	88.7	25.3	44.7	19	87.3	27	1	0.7	2.21	7.1e-07	28.8			28.8	32.4			32.4	165436	GYF DOMAIN-CONTAINING PROTEIN
[3]		AT3G59770.1	56	32.4	10.08	4.7e-18	6.71	4.65	8.08	5.65	7.63	6.18	8.62	7.44	21	12.6	4.65	5.4e-08	5.71	5.12	6.31	4.1	6.23	5.62	6.83	4.81	180065	SACI HOMOLOGY DOMAIN-CONTAINING PROTEIN / WW DOMAIN-CONTAINING PROTEIN	SAC9
[4]		AT1G73460.1	46	38.7	10.79	2.2e-19	62.1	18.8	100	33.3	66	21.8	100	38.2													131247	PROTEIN KINASE SUPERFAMILY PROTEIN
[4-1]	19	AT1G73450.1	44	37.8	10.66	3.9e-19	60.6	13.2	100	28.1	73.9	16.8	100	33.3													129232	PROTEIN KINASE SUPERFAMILY PROTEIN
[4-2]	35	AT3G17750.1	42	39.7	8.66	2e-15	24.8	5.73	100	19.3	46.5	5.72	100	22.2													127240	PROTEIN KINASE SUPERFAMILY PROTEIN
[4-3]	2	AT2G40120.1	3	6.3	5.01	1.1e-08	1.78	1.1	13.3	4.96	3.7	1.63	19.2	6.43													64915.9	PROTEIN KINASE SUPERFAMILY PROTEIN
[5]		AT3G45780.1	49	41.6	9.86	1.2e-17	33.8	7.37	100	22.8	40.5	8.85	100	27.2	1	1.4	0.62	1.7e-05	67.6			67.6	68.2			68.2	111690	PHOTOTROPIN 1	PHOT1, NPH1, JK224, RPT1
[5-1]	24	AT5G58140.1	27	29.8	9.14	2.6e-16	19.7	7.24	43.2	16.2	28.7	9.66	59.5	19.7													102473	PHOTOTROPIN 2	PHOT2, NPL1
[5-2]	24	AT5G58140.2	27	29.8	9.14	2.6e-16	19.7	7.24	43.2	16.2	28.7	9.66	59.5	19.7													102473	PHOTOTROPIN 2	PHOT2, NPL1
[5-3]	22	AT5G58140.3	25	28.6	9.14	2.6e-16	21.1	11.9	46.7	20.8	29.7	12.6	67.4	26.2													100790	PHOTOTROPIN 2	PHOT2, NPL1
[5-4]	20	AT5G58140.4	23	34	9.14	2.6e-16	21.1	12.9	46.5	21	28.7	12.2	71.1	25.1													77360.7	PHOTOTROPIN 2	PHOT2, NPL1
[6]		AT5G42950.1	50	36.8	10.87	1.6e-19	15.6	2.76	35.1	11	15.5	3.2	38.5	11.6	1	0.6	0.09	0.00072	14.4			14.4	14.7			14.7	187620	GYF DOMAIN-CONTAINING PROTEIN
[7]		AT1G12270.1	44	62.6	11.69	4.8e-21	6.13	4.56	7.54	5.91	6.36	4.84	7.5	6.36	24	44.8	8.04	2.7e-14	5.28	4.7	5.85	4.47	5.57	4.88	6.31	5.07	64585.2	STRESS-INDUCIBLE PROTEIN, PUTATIVE	Hop1
[7-1]	10	AT1G62740.1	17	27.3	5.56	8.6e-10	6.1	4.69	11.2	6.27	6.25	4.67	10.6	6.33	6	6.3	1.55	8.9e-05	4.79	3.75	5.05	3.89	4.96	3.82	5.18	4.19	64520.2	STRESS-INDUCIBLE PROTEIN, PUTATIVE	Hop2
[8]		AT2G37040.1	37	46.5	12.02	1.2e-21	4.55	3.54	5.15	3.87	4.6	3.86	5.24	4.07	25	40.4	6.75	6.8e-12	3.85	3.51	4.44	3.69	3.96	3.55	4.54	4.01	78726.4	PHE AMMONIA LYASE 1	PAL1, ATPAL1
[8-1]	36	AT3G53260.1	33	43.2	14.1	1.7e-25	4.62	3.54	5.4	3.89	4.98	3.92	5.87	4.2	25	34.7	5.43	1.9e-09	4.45	3.79	5.06	4.41	4.58	3.98	5.24	4.67	77860.6	PHENYLALANINE AMMONIA-LYASE 2	PAL2, ATPAL2
[8-2]	8	AT3G10340.1	13	23.6	8.88	7.7e-16	3.55	3.16	5.65	2.61	3.63	3.36	5.31	2.85	4	7.8	5.08	8.5e-09	3.77	3.6	4.31	3.94	3.88	3.68	4.35	4	76920.3	PHENYLALANINE AMMONIA-LYASE 4	PAL4
[8-3]	3	AT5G04230.1	5	9.9	6.55	1.6e-11	3.54	1.27	6.19	1.7	3.86	2.39	6.38	2.01	2	4.2	5.08	8.5e-09	3.77	3.7	3.85	3.77	3.88	3.79	3.98	3.88	76241.7	PHENYL ALANINE AMMONIA-LYASE 3	PAL3, ATPAL3
[8-4]	3	AT5G04230.2	5	9.9	6.55	1.6e-11	3.54	1.27	6.19	1.7	3.86	2.39	6.38	2.01	2	4.2	5.08	8.5e-09	3.77	3.7	3.85	3.77	3.88	3.79	3.98	3.88	76674.2	PHENYL ALANINE AMMONIA-LYASE 3	PAL3
[9]		AT4G02510.1	40	34.3	11.94	1.7e-21	4.71	3.85	5.68	4.81	4.87	4.2	6.25	5.74	6	5.3	5.56	3e-10	3.71	2.72	4.01	3.52	4.09	3.89	4.87	4.53	160820	TRANSLOCON AT THE OUTER ENVELOPE MEMBRANE OF CHLOROPLASTS 159	TOC159, TOC86, PPI2, TOC160, ATTOC159
[10]		AT1G20760.1	38	34.6	11.89	2e-21	26	14.1	53.6	23.1	26.9	13.8	64.8	23.1	2	1.7	2.4	1.2e-07	33.6	33.2	34	33.6	34.3	33.4	35.3	34.3	109819	CALCIUM-BINDING EF HAND FAMILY PROTEIN
[11]		AT1G72150.1	37	51	9.73	2e-17	38.6	18.1	61.1	28.4	53.2	27.2	67.4	34.5	13	26.5	5.91	2e-10	34.1	28.6	38.5	32.4	40.2	31.5	46	39.3	64046.8	PATELLIN 1	PATL1
[11-1]	33	AT1G22530.1	36	59.6	7.88	5.6e-14	12.3	4.4	41.3	12.3	13.1	4.29	44.8	13.5	1	1.5	0.56	4.4e-05	48.5			48.5	49.6			49.6	76008.6	PATELLIN 2	PATL2
[12]		AT1G79000.1	34	23.9	10.19	2.9e-18	13.9	6.99	30.3	13.9	15.9	8.05	29.8	16.3	1	0.6	1.54	1.8e-05	13.3			13.3	13.8			13.8	190046	HISTONE ACETYLTRANSFERASE OF THE CBP FAMILY 1	HAC1, PCAT2, ATHPCAT2, ATHAC1
[13]		AT1G21630.1	36	39.7	11.18	4.3e-20	29.2	16.6	70.3	21.6	28.2	16.8	63.1	22.9													131852	CALCIUM-BINDING EF HAND FAMILY PROTEIN
[14]		AT1G14830.1	35	50.2	11.03	8e-20	8.74	6.34	10.8	7.09	9.28	7.62	11.5	8.07	11	19.7	3.11	1.8e-07	7.95	7.76	8.27	7.9	8.14	7.94	8.61	8.15	68723.2	DYNAMIN-LIKE 1C	ADL1C, ADL5, DRP1C, DL1C
[14-1]	16	AT5G42080.1	17	29.8	5.56	1.1e-09	8.17	5.63	13.6	7.76	9.88	7.14	13	8.89													68172.9	DYNAMIN-LIKE PROTEIN	ADL1, ADL1A, AG68, DRP1A, RSW9, DL1
[14-2]	16	AT5G42080.3	17	30.1	5.56	1.1e-09	8.17	5.63	13.6	7.76	9.88	7.14	13	8.89													67511	DYNAMIN-LIKE PROTEIN	DL1
[14-3]	12	AT5G42080.2	13	32.6	5.49	1.5e-09	6.88	4.29	8.55	6.43	9.3	6.07	10.4	7.72													47532.9	DYNAMIN-LIKE PROTEIN	ADL1, ADL1A, AG68, DRP1A, DL1
[15]		AT3G14840.2	34	30.8	10.3	1.9e-18	74	40.1	100	46.7	79.2	48.1	100	54.5													112278	LEUCINE-RICH REPEAT TRANSMEMBRANE PROTEIN KINASE
[15-1]	4	AT1G53440.1	8	6.9	7.94	4.2e-14	49.5	8.15	66.5	20.9	31.9	12.4	67	21.1													114852	LEUCINE-RICH REPEAT TRANSMEMBRANE PROTEIN KINASE
[15-2]	8	AT1G53430.1	10	12.1	4.51	7.7e-09	12.4	3	42	10	12.4	4.6	17.1	9.98													113978	LEUCINE-RICH REPEAT TRANSMEMBRANE PROTEIN KINASE
[15-3]	8	AT1G53430.2	10	12.5	4.51	7.7e-09	12.4	3	42	10	12.4	4.6	17.1	9.98													110232	LEUCINE-RICH REPEAT TRANSMEMBRANE PROTEIN KINASE
[15-4]	4	AT2G07180.1	5	15.8	6.8	3.7e-12	80.5	70.5	86.7	30.1	80.5	73.1	86.7	34.3													49205.5	PROTEIN KINASE SUPERFAMILY PROTEIN
[15-5]	4	AT2G07180.2	5	15.8	6.8	3.7e-12	80.5	70.5	86.7	30.1	80.5	73.1	86.7	34.3													49205.5	PROTEIN KINASE SUPERFAMILY PROTEIN
[15-6]	3	AT2G28930.1	4	11.8	5	5.2e-09	23.8	5.13	84	20.8	24.9	5.72	85.5	22.1													47220.4	PROTEIN KINASE 1B	APK1B, PK1B
[15-7]	3	AT2G28930.2	4	12.1	5	5.2e-09	23.8	5.13	84	20.8	24.9	5.72	85.5	22.1													45746.6	PROTEIN KINASE 1B	APK1B, PK1B
[15-8]	3	AT2G28930.3	4	12	5	5.2e-09	23.8	5.13	84	20.8	24.9	5.72	85.5	22.1													46028.9	PROTEIN KINASE 1B	APK1B, PK1B
[15-9]	1	AT1G53420.1	4	3.9	4.51	7.7e-09	51.1	18.7	66.5	35.3	66.3	24.3	85.5	45.6													107491	LEUCINE-RICH REPEAT TRANSMEMBRANE PROTEIN KINASE
[15-10]	2	AT1G07570.1	3	8	5	5.2e-09	70.5	23.8	84	38.4	73.1	24.9	85.5	39.5													45519.4	PROTEIN KINASE SUPERFAMILY PROTEIN	APK1A, APK1
[15-11]	2	AT1G07570.2	3	8	5	5.2e-09	70.5	23.8	84	38.4	73.1	24.9	85.5	39.5													45519.4	PROTEIN KINASE SUPERFAMILY PROTEIN	APK1A, APK1
[15-12]	2	AT1G07570.3	3	7.8	5	5.2e-09	70.5	23.8	84	38.4	73.1	24.9	85.5	39.5													47438.9	PROTEIN KINASE SUPERFAMILY PROTEIN	APK1A
[15-13]	2	AT3G01300.1	3	6.5	3.88	4.1e-08	10.2	4.74	26.8	11.7	13.9	5.93	31.8	13.7													54510.5	PROTEIN KINASE SUPERFAMILY PROTEIN
[15-14]	2	AT3G28690.1	3	8.5	3.88	4.1e-08	10.2	4.74	26.8	11.7	13.9	5.93	31.8	13.7													41961.7	PROTEIN KINASE SUPERFAMILY PROTEIN
[15-15]	2	AT3G28690.2	3	7.1	3.88	4.1e-08	10.2	4.74	26.8	11.7	13.9	5.93	31.8	13.7													50360.4	PROTEIN KINASE SUPERFAMILY PROTEIN
[15-16]	3	AT3G59110.1	4	9.4	3.03	1.6e-06	33.2	6.27	67.3	20.5	37	7.41	85.5	25.2													57118.6	PROTEIN KINASE SUPERFAMILY PROTEIN
[15-17]	1	AT2G42960.1	2	3.6	2.16	6.2e-05	12.7	2.29	70.5	12.7	14.6	2.92	73.1	14.6													55188.7	PROTEIN KINASE SUPERFAMILY PROTEIN
[15-18]	1	AT2G05940.1	2	4.1	1.95	0.00015	31.2	13.8	70.5	31.2	31.3	13.4	73.1	31.3													51701.1	PROTEIN KINASE SUPERFAMILY PROTEIN
[15-19]	1	AT1G76370.1	2	5.2	1.95	0.00015	3.43	0.167	70.5	3.43	3.53	0.17	73.1	3.53													42317.9	PROTEIN KINASE SUPERFAMILY PROTEIN
[16-1]	10	AT2G25970.1	11	22	7.77	8.8e-14	2.68	1.57	4.63	2.76	4.41	1.93	7.34	3.44	1	1.1	0.31	0.0026	1.02			1.02	1.06			1.06	64607.3	KH DOMAIN-CONTAINING PROTEIN
[17]		AT3G15730.1	27	38	12.94	2.3e-23	2.86	2.53	3.05	2.52	2.92	2.58	3.12	2.72	16	24.3	7.31	2.9e-13	2.63	2.32	2.96	2.21	2.69	2.38	3.06	2.46	91848.8	PHOSPHOLIPASE D ALPHA 1	PLDALPHA1, PLD
[17-1]	1	AT1G52570.1	6	7.7	11.95	1.6e-21	2.71	2.52	2.94	2.24	2.74	2.55	2.98	2.31	5	6	7.31	2.9e-13	2.39	1.87	2.52	2.29	2.43	1.91	2.55	2.34	91598.9	PHOSPHOLIPASE D ALPHA 2	PLDALPHA2
[18]		AT4G12770.1	28	39.4	12.06	9.8e-22	19.6	12.4	31.7	17.5	21.5	16.7	34.6	20.3													98327.7	CHAPERONE DNAJ-DOMAIN SUPERFAMILY PROTEIN
[18-1]	9	AT4G12780.1	24	32.7	12.06	9.8e-22	20.2	13.6	31.5	19.7	23.8	15.3	44.9	23.7													99853.5	CHAPERONE DNAJ-DOMAIN SUPERFAMILY PROTEIN
[18-2]	8	AT4G12780.2	23	32.1	12.06	9.8e-22	19.9	13.6	26	19.2	22.4	15.3	44.9	23.4													98985.8	CHAPERONE DNAJ-DOMAIN SUPERFAMILY PROTEIN
[18-3]	9	AT3G13920.1	9	24.3	7.54	2.4e-13	1.75	1.46	3.79	2.1	2.13	1.54	4.09	2.43	1	3.6	1.06	3.3e-06	1.95			1.95	2.12			2.12	46704.9	EUKARYOTIC TRANSLATION INITIATION FACTOR 4A1	EIF4A1, RH4, TIF4A1
[18-4]	9	AT3G13920.3	9	24.9	7.54	2.4e-13	1.75	1.46	3.79	2.1	2.13	1.54	4.09	2.43	1	3.7	1.06	3.3e-06	1.95			1.95	2.12			2.12	45701	EUKARYOTIC TRANSLATION INITIATION FACTOR 4A1	EIF4A1, RH4, TIF4A1
[18-5]	9	AT3G13920.4	9	24.6	7.54	2.4e-13	1.75	1.46	3.79	2.1	2.13	1.54	4.09	2.43	1	3.7	1.06	3.3e-06	1.95			1.95	2.12			2.12	46137.3	EUKARYOTIC TRANSLATION INITIATION FACTOR 4A1	EIF4A1
[18-6, 203-1]	2	AT3G13920.2	8	20	7.54	2.4e-13	2.1	1.48	4.79	2.47	2.42	1.62	4.56	2.87	1	3.6	1.06	3.3e-06	1.95			1.95	2.12			2.12	46950.3	EUKARYOTIC TRANSLATION INITIATION FACTOR 4A1	EIF4A1, RH4, TIF4A1
[19]		AT4G01290.1	35	41.8	9.81	1.5e-17	11	4.62	17	8.51	11.8	5.5	18.8	9.94	2	3.4	0.26	0.00012	11.7	11	12.4	11.7	11.8	11.2	12.5	11.8	108552	UNKNOWN PROTEIN; FUNCTIONS IN: MOLECULAR_FUNCTION UNKNOWN; INVOLVED IN: BIOLOGICAL_PROCESS UNKNOWN; LOCATED IN: CELLULAR_COMPONENT UNKNOWN; EXPRESSED IN: 24 PLANT STRUCTURES; EXPRESSED DURING: 15 GROWTH STAGES; HAS 1744 BLAST HITS TO 1308 PROTEINS IN 219 SPECIES: ARCHAE - 0; BACTERIA - 241; METAZOA - 793; FUNGI - 253; PLANTS - 108; VIRUSES - 0; OTHER EUKARYOTES - 349 (SOURCE: NCBI BLINK).
[21]		AT3G46290.1	28	36.5	10.41	1.2e-18	36.5	7.9	100	27.5	47.3	8.63	100	30.4													91468.3	HERCULES RECEPTOR KINASE 1	HERK1
[21-1]	20	AT3G51550.1	21	24.1	8.45	4.9e-15	41	8.27	81.8	22.4	47.6	10.4	100	26.9													98150.7	MALECTIN/RECEPTOR-LIKE PROTEIN KINASE FAMILY PROTEIN	FER
[21-2]	17	AT5G49760.1	18	18.9	9.72	2.1e-17	20.8	6.05	55.7	17.8	40.4	12.4	57.4	23.6													104708	LEUCINE-RICH REPEAT PROTEIN KINASE FAMILY PROTEIN
[21-3]	4	AT5G59700.1	13	13	10.41	1.2e-18	33.1	5.92	100	21.6	34.7	8.52	100	24.5													91964.7	PROTEIN KINASE SUPERFAMILY PROTEIN
[21-4, 429-1]	1	AT1G30570.1	2	2.9	7.04	3e-13	7.98	0.637	100	7.98	9.11	0.83	100	9.11													93947.5	HERCULES RECEPTOR KINASE 2	HERK2
[21-5]	1	AT3G04690.1	2	2.4	6.99	3e-13	76.4	58.4	100	76.4	100	100	100	100													94049.2	MALECTIN/RECEPTOR-LIKE PROTEIN KINASE FAMILY PROTEIN	ANX1
[21-6]	1	AT5G28680.1	2	2.3	6.99	3e-13	76.4	58.4	100	76.4	100	100	100	100													94297.4	MALECTIN/RECEPTOR-LIKE PROTEIN KINASE FAMILY PROTEIN	ANX2
[21-7]	1	AT5G61350.1	2	2.4	6.99	3e-13	76.4	58.4	100	76.4	100	100	100	100													92687.9	PROTEIN KINASE SUPERFAMILY PROTEIN
[21-8, 437-2]	1	AT5G24010.1	2	2.4	6.99	3e-13	44.9	20.1	100	44.9	43.4	18.8	100	43.4													91824	PROTEIN KINASE SUPERFAMILY PROTEIN
[21-9]	2	AT1G79620.1	3	3.3	2.45	3.2e-06	17.7	5.01	30.5	11	43.6	10.5	47	17.8													106233	LEUCINE-RICH REPEAT PROTEIN KINASE FAMILY PROTEIN
[21-10]	2	AT5G49770.1	3	3.4	2.45	3.2e-06	17.7	5.01	30.5	11	43.6	10.5	47	17.8													104524	LEUCINE-RICH REPEAT PROTEIN KINASE FAMILY PROTEIN
[22]		AT4G32285.1	28	53.1	10.27	2e-18	22.9	4.74	43.6	14.7	28.6	4.82	43.4	16.8	2	5	1.67	8.7e-06	23	21	25.2	23	22.8	21.2	24.5	22.8	70555.3	ENTH/ANTH/VHS SUPERFAMILY PROTEIN
[22-1]	23	AT2G25430.1	32	62.2	9.47	6.3e-17	26.5	15.5	63.7	26.1	27.3	17.1	67.8	28.3	1	1.4	1.67	8.7e-06	25.2			25.2	24.5			24.5	72084.6	EPSIN N-TERMINAL HOMOLOGY (ENTH) DOMAIN-CONTAINING PROTEIN / CLATHRIN ASSEMBLY PROTEIN-RELATED
[23]		AT5G02500.1	28	45.3	9.15	2.5e-16	2.67	2.09	2.91	2.81	2.75	2.13	3.59	3.21	10	20.9	6.57	3.7e-13	2.51	2.18	2.85	2.52	2.47	2.25	2.77	2.47	71358.4	HEAT SHOCK COGNATE PROTEIN 70-1	HSC70-1, HSP70-1, AT-HSC70-1, HSC70
[23-1]	5	AT3G09440.1	16	28.7	8.73	1.5e-15	2.79	1.76	3.1	2.64	2.85	1.83	3.65	2.89	7	14.5	6.57	3.7e-13	2.65	2.21	2.84	2.57	2.49	2.27	2.76	2.47	71148.2	HEAT SHOCK PROTEIN 70 (HSP 70) FAMILY PROTEIN
[23-2]	5	AT3G09440.2	16	28.7	8.73	1.5e-15	2.79	1.76	3.1	2.64	2.85	1.83	3.65	2.89	7	14.5	6.57	3.7e-13	2.65	2.21	2.84	2.57	2.49	2.27	2.76	2.47	71148.2	HEAT SHOCK PROTEIN 70 (HSP 70) FAMILY PROTEIN
[23-3]	2	AT5G02490.1	14	22.7	8.73	1.5e-15	2.79	2.31	2.86	2.33	2.85	2.52	3.63	2.69	7	15	6.57	3.7e-13	2.39	2.21	2.67	2.49	2.46	2.27	2.58	2.38	71387.3	HEAT SHOCK PROTEIN 70 (HSP 70) FAMILY PROTEIN
[23-4]	1	AT1G56410.1	10	19.4	7.54	2.3e-13	2.68	2	2.86	2.13	2.75	2.16	2.92	2.47	6	14.1	5.68	1.7e-11	2.31	2.18	2.7	2.46	2.37	2.25	2.49	2.34	68357.3	HEAT SHOCK PROTEIN 70 (HSP 70) FAMILY PROTEIN	ERD2, HSP70T-1
[23-8]	1	AT4G37910.1	2	3.2	3.45	3.5e-08	1.84	1.47	2.31	1.84	2.27	1.62	3.18	2.27													73075.5	MITOCHONDRIAL HEAT SHOCK PROTEIN 70-1	mtHsc70-1
[24]		AT1G65010.1	35	34.3	9.27	1.4e-16	28	5.55	98.1	18.8	33.8	6.07	99.6	19.3													152703	PLANT PROTEIN OF UNKNOWN FUNCTION (DUF827)
[25]		AT4G27430.1	31	26.1	8.79	1.1e-15	34.1	5.88	100	18.7	34.5	5.4	100	20.8													118426	COP1-INTERACTING PROTEIN 7	CIP7
[26]		AT5G03280.1	29	30.5	8.99	4.8e-16	25	1.9	82.6	11.5	26.7	1.98	82.6	13.1													140958	NRAMP METAL ION TRANSPORTER FAMILY PROTEIN	EIN2, PIR2, CKR1, ERA3, ORE3, ORE2, ATEIN2
[27]		AT1G07990.1	26	31.2	9.56	4.4e-17	14.8	4.5	62.8	13.4	26.9	5.15	62.2	16.4	1	1	0.43	0.00016	1.38			1.38	1.45			1.45	89589.9	SIT4 PHOSPHATASE-ASSOCIATED FAMILY PROTEIN
[27-1]	13	AT3G45190.1	13	19.1	8.05	2.6e-14	8.81	6.05	13.9	7.21	8.24	6.81	13.8	7.63	1	1.6	0.33	2.1e-05	10.1			10.1	10.3			10.3	87640.4	SIT4 PHOSPHATASE-ASSOCIATED FAMILY PROTEIN
[27-2]	7	AT2G28360.1	8	12.9	5.88	3.2e-11	53.1	6.2	100	23	50.4	7.18	100	23.2													87508.6	SIT4 PHOSPHATASE-ASSOCIATED FAMILY PROTEIN
[28]		AT5G53330.1	21	74.7	10.66	4e-19	17.2	12.2	21.8	18.6	19.4	15.1	24.2	22.1	2	12.2	3.1	3.3e-08	14	13.4	14.6	14	14.4	13.9	15	14.4	24276.2	UBIQUITIN-ASSOCIATED/TRANSLATION ELONGATION FACTOR EF1B PROTEIN
[29]		AT2G44160.1	28	52	7.52	2.6e-13	3.67	3.24	4.09	3.02	3.87	3.35	4.35	3.34	13	26.8	4.36	8.7e-09	3.7	3.57	4.33	3.91	3.9	3.63	4.6	4.01	66802.8	METHYLENETETRAHYDROFOLATE REDUCTASE 2	MTHFR2
[29-1]	30	AT3G59970.3	25	47.5	7.92	4.6e-14	4.11	3.52	4.41	4.08	4.17	3.64	4.94	4.54	14	27.7	4.58	6.4e-09	3.47	2.73	3.79	2.3	3.79	3.4	4.03	2.75	66289	METHYLENETETRAHYDROFOLATE REDUCTASE 1	MTHFR1
[29-2]	8	AT3G59970.1	12	30.4	6.2	7e-11	3.97	3.41	5.13	3.86	4.2	3.67	6.05	4.62	5	13.1	4.16	7.1e-09	3.19	2.73	3.7	2.8	4.03	3.27	4.7	3.9	47258.7	METHYLENETETRAHYDROFOLATE REDUCTASE 1	MTHFR1
[29-3]	8	AT3G59970.2	12	31.4	6.2	7e-11	3.97	3.41	5.13	3.86	4.2	3.67	6.05	4.62	5	13.5	4.16	7.1e-09	3.19	2.73	3.7	2.8	4.03	3.27	4.7	3.9	45612.7	METHYLENETETRAHYDROFOLATE REDUCTASE 1	MTHFR1
[30]		AT2G32850.2	30	45.7	8.58	2.8e-15	14.8	10.1	25.3	12.6	15.3	12.8	26.3	13.6	4	6.3	2.38	2.2e-07	6.78	2.15	8.55	4.28	11.1	3.12	14	6.61	74512.1	PROTEIN KINASE SUPERFAMILY PROTEIN
[31]		AT1G13020.1	30	54.5	8.26	1.1e-14	6.24	4.44	7.58	4.88	6.51	5.91	9.36	5.92	8	14.8	4.04	2.9e-09	6.59	6	7.37	6.46	6.62	6.1	7.26	6.56	59324.9	EUKARYOTIC INITIATION FACTOR 4B2	EIF4B2
[31-1]	7	AT3G26400.1	9	20.9	7.51	2.7e-13	5.98	5.77	6.56	5.29	5.94	5.24	6.34	4.73													57720.3	EUKARYOTIC TRANSLATION INITIATION FACTOR 4B1	EIF4B1
[32]		AT3G24550.1	23	37	11.37	1.9e-20	77.6	33.8	100	49.7	100	51.6	100	53.6													69272.4	PROLINE EXTENSIN-LIKE RECEPTOR KINASE 1	ATPERK1, PERK1
[33]		AT1G20260.1	24	53.6	8.38	6.5e-15	2.75	1.97	3.35	2.51	3.12	2.53	4.56	3	15	31.4	5.3	3.3e-09	2.82	2.52	2.97	2.8	2.85	2.55	3	2.84	54312.3	ATPASE, V1 COMPLEX, SUBUNIT B PROTEIN
[34]		AT5G18590.1	29	39.5	11.25	3.1e-20	63.8	17.5	100	37.6	72.6	19.5	100	39.6													77639.4	GALACTOSE OXIDASE/KELCH REPEAT SUPERFAMILY PROTEIN
[36]		AT1G08680.2	20	42.1	11.7	4.7e-21	29.9	15.2	43.7	25.5	31.9	19.2	64.1	32.1													71216.9	ARF GAP-LIKE ZINC FINGER-CONTAINING PROTEIN ZIGA4	ZIGA4
[37]		AT3G01540.1	22	39.6	11.34	2.1e-20	13.6	3.73	21	9.57	15	6.98	26.7	11.7	1	1.9	0.92	8.8e-06	4.64			4.64	5.3			5.3	67641.1	DEAD BOX RNA HELICASE 1	DRH1, ATDRH1
[37-1]	1	AT3G06480.1	5	4.3	3.1	5.3e-08	1.49	1.09	21	4.34	4	1.08	16.5	5.27													119557	DEAD BOX RNA HELICASE FAMILY PROTEIN
[37-2]	1	AT3G58510.1	3	6.2	2.59	5.3e-08	1.03	0.684	10.1	3.6	5.09	1.71	22.6	6.64													66026.2	DEA(D/H)-BOX RNA HELICASE FAMILY PROTEIN
[37-3]	1	AT3G58510.2	3	6.2	2.59	5.3e-08	1.03	0.684	10.1	3.6	5.09	1.71	22.6	6.64													66026.2	DEA(D/H)-BOX RNA HELICASE FAMILY PROTEIN
[37-4]	1	AT3G58510.3	3	6.2	2.59	5.3e-08	1.03	0.684	10.1	3.6	5.09	1.71	22.6	6.64													66026.2	DEA(D/H)-BOX RNA HELICASE FAMILY PROTEIN
[38]		AT1G72410.1	24	25.5	8.45	4.9e-15	25.3	3.09	53.9	13.8	26	3.64	67.2	15.4													130003	COP1-INTERACTING PROTEIN-RELATED
[39]		AT3G55320.1	23	17.5	12.01	1.3e-21	13.1	3.72	57.3	13	21	3.98	65.5	15.1													155156	P-GLYCOPROTEIN 20	PGP20
[39-1]	9	AT2G39480.1	22	18.7	9.9	1e-17	9.37	1.27	88.3	6.83	9.11	1.68	88	7.6													155878	P-GLYCOPROTEIN 6	PGP6
[40]		AT1G13930.1	17	85.8	10.49	8.1e-19	5.65	4.49	7.69	5.63	5.76	4.89	7.83	6.13	10	76.8	6.82	5e-12	5.61	4.54	6.53	5.46	5.72	4.75	6.65	5.55	16163.8	INVOLVED IN RESPONSE TO SALT STRESS. KNOCKOUT MUTANTS ARE HYPERSENSITIVE TO SALT STRESS.
[41]		AT1G72160.1	21	47.6	9.27	1.5e-16	29	11.3	33.2	17.5	30.5	18.5	39.2	19.8	2	5.5	1.17	3.8e-05	23.8	22.9	24.6	23.8	25.3	25.2	25.4	25.3	56105	SEC14P-LIKE PHOSPHATIDYLINOSITOL TRANSFER FAMILY PROTEIN
[42]		AT1G43850.1	26	28.8	8.86	8.5e-16	11.2	1.97	100	11.9	26.4	2.65	100	14.2													96232.8	SEUSS TRANSCRIPTIONAL CO-REGULATOR	SEU
[43]		AT5G50000.1	23	49.9	7.71	1.2e-13	64.7	21.1	100	41.5	97.9	24.3	100	47	1	2.9	-0.15	0.0025	51.8			51.8	75.2			75.2	42729.5	PROTEIN KINASE SUPERFAMILY PROTEIN
[43-1]	14	AT3G01490.1	23	45.3	8.97	5.3e-16	70.8	10.7	100	30.8	97.9	20.4	100	36.6	1	2.7	-0.15	0.0025	51.8			51.8	75.2			75.2	46049.9	PROTEIN KINASE SUPERFAMILY PROTEIN
[43-2]	13	AT3G63260.1	15	35.3	8.93	6.2e-16	32.9	19.7	57.1	31.4	41	25.2	84	38.4													42583	PROTEIN KINASE SUPERFAMILY PROTEIN	ATMRK1
[43-3]	12	AT3G63260.2	14	37.5	8.93	6.2e-16	31.6	18.6	58.9	30.3	36.3	20.8	78	35.8													37331.7	PROTEIN KINASE SUPERFAMILY PROTEIN	ATMRK1
[43-4]	8	AT4G31170.1	9	21.4	7.64	5.1e-15	55.5	7.39	100	18	58.7	6.88	100	18													46084.1	PROTEIN KINASE SUPERFAMILY PROTEIN
[43-5]	8	AT4G31170.2	9	21.4	7.64	5.1e-15	55.5	7.39	100	18	58.7	6.88	100	18													46084.1	PROTEIN KINASE SUPERFAMILY PROTEIN
[43-6]	8	AT4G31170.3	9	21.4	7.64	5.1e-15	55.5	7.39	100	18	58.7	6.88	100	18													46084.1	PROTEIN KINASE SUPERFAMILY PROTEIN
[43-7]	8	AT4G31170.4	9	28.7	7.64	5.1e-15	55.5	7.39	100	18	58.7	6.88	100	18													34253.1	PROTEIN KINASE SUPERFAMILY PROTEIN
[43-8]	4	AT2G24360.1	5	10.9	7.68	5.1e-15	100	27.2	100	46.6	100	31.6	100	47.1													46002.1	PROTEIN KINASE SUPERFAMILY PROTEIN
[43-9]	4	AT3G22750.1	6	15.3	4.37	1.1e-08	23.4	2.29	100	14.8	26.8	1.58	100	13.4	1	2.9	-0.15	0.0025	51.8			51.8	75.2			75.2	42715.3	PROTEIN KINASE SUPERFAMILY PROTEIN
[43-10, 478-3]	1	AT4G23240.1	2	5.1	2.07	5.8e-05	61.2	37.4	100	61.2	58.3	34	100	58.3													39550.4	CYSTEINE-RICH RLK (RECEPTOR-LIKE PROTEIN KINASE) 16	CRK16
[44]		AT2G42600.1	26	30.6	6.3	4.7e-11	3.05	1.8	5.97	3	3.3	2.2	6.24	3.46	3	4.7	2.92	7.5e-07	2.42	2.14	2.76	2.43	2.37	2.17	2.74	2.46	109754	PHOSPHOENOLPYRUVATE CARBOXYLASE 2	ATPPC2, PPC2
[44-1]	9	AT1G53310.1	17	19	6.27	5.4e-11	2.47	1.78	3.44	2.74	2.4	1.81	3.57	2.96	5	7.9	4.34	3.9e-09	1.89	1.53	2.42	1.95	1.98	1.57	2.37	1.98	110287	PHOSPHOENOLPYRUVATE CARBOXYLASE 1	ATPPC1, PEPC1, ATPEPC1, PPC1
[44-2]	9	AT1G53310.2	17	19	6.27	5.4e-11	2.47	1.78	3.44	2.74	2.4	1.81	3.57	2.96	5	7.9	4.34	3.9e-09	1.89	1.53	2.42	1.95	1.98	1.57	2.37	1.98	110287	PHOSPHOENOLPYRUVATE CARBOXYLASE 1	ATPPC1, PEPC1, ATPEPC1, PPC1
[44-3]	9	AT1G53310.3	17	19	6.27	5.4e-11	2.47	1.78	3.44	2.74	2.4	1.81	3.57	2.96	5	7.9	4.34	3.9e-09	1.89	1.53	2.42	1.95	1.98	1.57	2.37	1.98	110287	PHOSPHOENOLPYRUVATE CARBOXYLASE 1	ATPPC1, PEPC1, ATPEPC1, PPC1
[44-4]	10	AT3G14940.1	16	16.8	6.27	5.4e-11	2.14	1.46	2.65	2.33	2.14	1.66	2.88	2.59	4	6.2	4.34	3.9e-09	1.7	1.4	2.14	1.73	1.76	1.43	2.17	1.76	110161	PHOSPHOENOLPYRUVATE CARBOXYLASE 3	ATPPC3, PPC3
[45]		AT1G59870.1	27	16.5	8.93	6.3e-16	7.41	3.67	14.9	6.87	9.25	4.61	14.4	7.76													165084	ABC-2 AND PLANT PDR ABC-TYPE TRANSPORTER FAMILY PROTEIN	PEN3, PDR8, ATPDR8, ABCG36, ATABCG36
[46]		AT1G42550.1	25	32.5	6.94	3e-12	8.99	6.58	27	10.9	17.9	7.97	32.3	14.9													93875.8	PLASTID MOVEMENT IMPAIRED1	PMI1
[47]		AT2G41900.1	19	34.4	8.8	1.1e-15	16.3	2.88	30.8	9.12	20	3.16	42.4	12.5	2	3.1	3.65	3.7e-08	12.1	6.74	21.7	12.1	15.9	10.9	23.1	15.9	77992.8	CCCH-TYPE ZINC FINGER PROTEIN WITH ARM REPEAT DOMAIN
[48]		AT5G08080.1	18	41.4	11.92	1.8e-21	86.9	20.5	100	50.2	100	29.4	100	54.1	1	3.3	0.43	0.00044	88			88	90.1			90.1	34225.4	SYNTAXIN OF PLANTS 132	SYP132, ATSYP132
[49]		AT1G63700.1	26	30.1	7.49	2.9e-13	19.1	8.7	85.4	18.4	31.5	10.6	81.2	23.7													95935.4	PROTEIN KINASE SUPERFAMILY PROTEIN	EMB71, YDA, MAPKKK4
[51]		AT1G78880.1	18	41.7	9.57	4.1e-17	38	12.1	88.7	29.5	38	12.3	100	33.6	1	3	-0.27	0.00041	85			85	81.4			81.4	50104.8	UBIQUITIN-SPECIFIC PROTEASE FAMILY C19-RELATED PROTEIN
[51-1]	9	AT1G16860.1	12	29.1	6.71	7.9e-12	16.5	7.13	51.8	16.8	18.2	9.27	51.9	19.9													50583.4	UBIQUITIN-SPECIFIC PROTEASE FAMILY C19-RELATED PROTEIN
[52]		AT4G10840.1	21	32	8.06	2.6e-14	13.5	5.43	100	14.9	26.4	5.89	100	18.8													66281.1	TETRATRICOPEPTIDE REPEAT (TPR)-LIKE SUPERFAMILY PROTEIN
[53]		AT1G20110.1	19	35.8	9.85	1.2e-17	9.61	4.62	13.3	8.51	9.92	8.13	14.3	9.78	6	13.8	6.87	2e-12	10.5	9.8	11.1	10.7	10.4	9.85	10.8	10.6	65396.4	RING/FYVE/PHD ZINC FINGER SUPERFAMILY PROTEIN
[54]		AT2G02170.1	21	34.2	7.69	1.2e-13	45.6	9.18	100	26	75.4	10.2	100	30.1													53952.3	REMORIN FAMILY PROTEIN
[54-1]	11	AT1G30320.1	12	25.3	6.74	1.1e-12	24.3	10.1	50.1	21.8	23.3	11.6	59.9	23.8													57398.4	REMORIN FAMILY PROTEIN
[55]		AT5G08660.1	22	44.2	7.94	4.2e-14	87.3	12.4	100	28.2	93.2	11.8	100	28.5													72498.9	PROTEIN OF UNKNOWN FUNCTION (DUF668)
[56]		AT5G64330.1	21	34.5	7.34	5.6e-13	29	6.83	80.8	20.3	32.4	11.2	90.3	22.3													81874	PHOTOTROPIC-RESPONSIVE NPH3 FAMILY PROTEIN	NPH3, RPT3, JK218
[58]		AT3G13300.1	22	19.3	6.81	5.2e-12	6.59	4.56	10	7.41	8.65	5.28	13.3	8.63	1	0.7	0.76	5.9e-06	7.53			7.53	7.45			7.45	145722	TRANSDUCIN/WD40 REPEAT-LIKE SUPERFAMILY PROTEIN	VCS
[58-1]	2	AT3G13290.1	8	6.5	6.81	5.2e-12	11.3	6.73	41.2	10.1	10.8	6.95	41.6	9.92													145886	VARICOSE-RELATED	VCR
[59]		AT5G26760.2	21	31	7.19	1e-12	8.25	2.11	49.9	9.19	16.7	2.76	54	11.3													81059.1	UNKNOWN PROTEIN; CONTAINS INTERPRO DOMAIN/S: PROTEIN OF UNKNOWN FUNCTION DUF408 (INTERPRO:IPR007308); HAS 35333 BLAST HITS TO 34131 PROTEINS IN 2444 SPECIES: ARCHAE - 798; BACTERIA - 22429; METAZOA - 974; FUNGI - 991; PLANTS - 531; VIRUSES - 0; OTHER EUKARYOTES - 9610 (SOURCE: NCBI BLINK).
[60]		AT2G26570.1	23	35.1	7.75	9.5e-14	19.3	2.78	53.6	12.1	16.7	4.25	66.7	13.4													89295.1	PLANT PROTEIN OF UNKNOWN FUNCTION (DUF827)	WEB1
[61]		AT4G30190.1	25	27.7	6.25	1.7e-11	4.2	2.53	8.35	4.74	4.77	3.36	8.26	4.75	4	5.3	1.54	4.3e-06	4.61	1.2	5.47	2.56	4.76	1.08	5.36	2.41	104402	H(+)-ATPASE 2	AHA2, PMA2, HA2
[61-1]	4	AT2G18960.1	23	26	6.25	1.7e-11	4.7	3.15	12	5.62	5.12	3.58	9.77	5.73	5	6.2	1.54	4.3e-06	5.41	3.93	5.53	3.61	5.12	4.43	5.61	3.44	104225	H(+)-ATPASE 1	AHA1, PMA, OST2, HA1
[61-2]	12	AT5G62670.1	20	23.7	5.28	1.1e-09	13.5	5.16	19.6	11.9	13.2	5.18	24	13.5	2	2.6	1.54	4.3e-06	1.42	0.366	5.53	1.42	1.22	0.263	5.61	1.22	105124	H(+)-ATPASE 11	AHA11, HA11
[61-3]	2	AT5G57350.1	13	15.6	5.6	2.7e-10	4.2	2.41	11.8	4.95	4.77	4.15	12.8	5.63	2	2.7	1.54	4.3e-06	4.66	3.93	5.53	4.66	4.98	4.43	5.61	4.98	104451	H(+)-ATPASE 3	AHA3, ATAHA3, HA3
[61-4]	2	AT5G57350.2	13	15.6	5.6	2.7e-10	4.2	2.41	11.8	4.95	4.77	4.15	12.8	5.63	2	2.7	1.54	4.3e-06	4.66	3.93	5.53	4.66	4.98	4.43	5.61	4.98	104451	H(+)-ATPASE 3	HA3
[61-5]	1	AT2G07560.1	10	8.7	4.07	1.9e-07	3.81	2.53	6.34	4.21	4.53	3.57	6.66	5.35													105013	H(+)-ATPASE 6	AHA6, HA6
[61-6]	2	AT3G47950.1	10	8.6	5.28	1.1e-09	5.91	3.45	14.3	7.39	6.08	4.25	13.6	8.46	1	1.7	1.54	4.3e-06	5.53			5.53	5.61			5.61	105718	H(+)-ATPASE 4	AHA4, HA4
[61-7]	1	AT3G42640.1	8	7.5	5.28	1.1e-09	5.91	3.26	13.5	6.51	6.08	4.28	13.2	7.1	1	1.7	1.54	4.3e-06	5.53			5.53	5.61			5.61	104132	H(+)-ATPASE 8	AHA8, HA8
[61-8]	1	AT1G80660.1	7	6.6	4.07	1.9e-07	3.45	2.47	5.91	3.94	4.3	3.46	6.08	4.92	1	0.9	0.24	0.00035	14.3			14.3	14.3			14.3	105209	H(+)-ATPASE 9	AHA9, HA9
[61-9]	1	AT1G80660.2	7	6.7	4.07	1.9e-07	3.45	2.47	5.91	3.94	4.3	3.46	6.08	4.92	1	1	0.24	0.00035	14.3			14.3	14.3			14.3	104125	H(+)-ATPASE 9	HA9
[61-10]	1	AT2G24520.1	7	6.9	3.68	1.7e-07	3.45	2.47	5.22	3.72	4.15	3.46	5.77	4.72	2	2	0.56	0.0001	1.2	0.366	3.93	1.2	1.08	0.263	4.43	1.08	102663	H(+)-ATPASE 5	AHA5, HA5
[62]		AT3G10650.1	23	22.5	7.11	1.4e-12	7.01	2.91	12.5	5.85	7.51	3.08	15.3	6.71	1	0.8	-0.05	0.00059	6.04			6.04	5.83			5.83	135934	BEST ARABIDOPSIS THALIANA PROTEIN MATCH IS: NUCLEOPORIN-RELATED (TAIR:AT5G20200.1); HAS 61042 BLAST HITS TO 31782 PROTEINS IN 2093 SPECIES: ARCHAE - 202; BACTERIA - 16480; METAZOA - 16017; FUNGI - 12552; PLANTS - 1653; VIRUSES - 629; OTHER EUKARYOTES - 13509 (SOURCE: NCBI BLINK).
[63]		AT2G41100.1	19	40.4	7.98	3.6e-14	12.9	4.91	23.2	11.7	13.9	10.8	29	14.7	3	10.2	4.08	2.4e-08	11.9	5.33	12	7	12.1	10	12.5	10.9	36807.5	CALCIUM-BINDING EF HAND FAMILY PROTEIN	TCH3, ATCAL4
[64]		AT5G03660.1	18	60.7	9.87	1.1e-17	2.73	2.37	3.34	3.26	3.12	2.64	3.44	3.61	6	34.7	3.53	4.6e-07	2.31	1.88	2.79	2.14	2.46	1.93	2.84	2.22	20186.3	FAMILY OF UNKNOWN FUNCTION (DUF662)
[64-1, 301-1]	6	AT3G09980.1	8	34.3	4.83	3.4e-09	7.49	2.68	10.5	6.65	9.39	6.07	11.4	8.94													20587.9	FAMILY OF UNKNOWN FUNCTION (DUF662)
[65]		AT2G37550.1	17	42.3	14.57	2.2e-26	7.23	2.48	9.4	3.53	8.5	2.59	10.7	5.23	3	8.6	1.26	9.1e-06	8.67	7.84	9.3	8.49	8.63	7.81	9.1	8.37	49252.1	ARF-GAP DOMAIN 7	ASP1, AGD7
[65-1]	10	AT3G53710.1	13	31.8	8.65	2.1e-15	9.4	7.23	23.5	11.7	18.7	8.98	25.1	17.1	2	3.9	1.91	5.7e-07	8.91	7.09	11.2	8.91	9.87	7.07	13.8	9.87	49724.4	ARF-GAP DOMAIN 6	AGD6
[65-2]	10	AT3G53710.2	13	31.8	8.65	2.1e-15	9.4	7.23	23.5	11.7	18.7	8.98	25.1	17.1	2	3.9	1.91	5.7e-07	8.91	7.09	11.2	8.91	9.87	7.07	13.8	9.87	49724.4	ARF-GAP DOMAIN 6	AGD6
[66]		AT2G30520.1	20	39.5	7.84	6.5e-14	42.9	14.1	100	26.6	92.2	19.8	100	30													65854.8	PHOTOTROPIC-RESPONSIVE NPH3 FAMILY PROTEIN	RPT2
[67]		AT3G52930.1	18	57.5	11.02	8.4e-20	2.46	2.27	2.75	2.58	2.52	2.35	2.89	2.65	12	39.7	6.3	4.6e-11	2.23	1.91	2.84	2.34	2.33	2.16	3.1	2.54	38540.1	ALDOLASE SUPERFAMILY PROTEIN
[67-1]	11	AT2G36460.1	15	51.7	11.02	8.4e-20	2.49	1.82	2.83	2.31	2.78	2.23	3.22	2.7	7	26	6.3	4.6e-11	2.25	1.64	2.31	2.01	2.33	2.11	2.96	2.35	38387.1	ALDOLASE SUPERFAMILY PROTEIN
[67-2]	8	AT2G36460.2	11	53.2	11.02	8.4e-20	2.56	1.82	2.83	2.25	2.78	2.02	3.15	2.63	4	18.7	1.85	2.7e-06	2.26	1.55	2.93	2.13	2.31	1.6	3	2.19	28720.1	ALDOLASE SUPERFAMILY PROTEIN
[69]		AT3G13235.1	16	55.8	11.18	4.3e-20	12.9	7.72	15.5	8.31	12.9	7.35	16.5	9.37	2	6.5	1.06	2.8e-05	12.5	12.2	12.8	12.5	12.9	12.8	12.9	12.9	45359.6	UBIQUITIN FAMILY PROTEIN
[71]		AT5G14720.1	18	33.2	9.07	3.4e-16	24.1	10.1	44.8	20.3	25.5	17.3	78.5	24.5													75364.4	PROTEIN KINASE SUPERFAMILY PROTEIN
[72]		AT4G04885.1	16	26.9	10.68	3.6e-19	54	7.45	90.4	22.9	49.3	8	88.2	23.8													89228.4	PCF11P-SIMILAR PROTEIN 4	PCFS4
[73]		AT4G18710.1	18	37.6	9.9	1e-17	88.6	12.7	100	44.6	100	14.6	100	49.3													43099.3	PROTEIN KINASE SUPERFAMILY PROTEIN	BIN2, DWF12, UCU1, ATSK21, SK21
[73-1]	1	AT3G05840.1	6	7.6	5.52	5.3e-10	18.3	5.74	43	8.4	20.3	5.83	70.2	12.9													46587.5	PROTEIN KINASE SUPERFAMILY PROTEIN	ATSK12
[73-2]	1	AT3G05840.2	6	7.6	5.52	5.3e-10	18.3	5.74	43	8.4	20.3	5.83	70.2	12.9													46587.5	PROTEIN KINASE SUPERFAMILY PROTEIN	ATSK12
[73-3]	1	AT5G14640.1	4	5.9	5.52	5.3e-10	13.3	0.607	45.2	5.23	13.3	1.27	55.2	8.36													46074.8	SHAGGY-LIKE KINASE 13	ATSK13, SK13
[73-4]	1	AT5G26751.1	4	5.9	5.52	5.3e-10	13.3	0.607	45.2	5.23	13.3	1.27	55.2	8.36													46035.8	SHAGGY-RELATED KINASE 11	ATSK11, SK 11
[73-5]	1	AT4G00720.1	3	4.4	1.09	4.1e-05	5.74	0.607	22.3	3.17	5.83	1.27	23.1	5.27													53162.4	SHAGGY-LIKE PROTEIN KINASE 32	ATSK32, ASKTHETA, SK32
[73-7]	1	AT3G61160.1	2	3.5	1.09	4.1e-05	2.35	0.0641	86.2	2.35	5.01	0.275	91.3	5.01													49313.8	PROTEIN KINASE SUPERFAMILY PROTEIN
[73-8]	1	AT3G61160.2	2	3.4	1.09	4.1e-05	2.35	0.0641	86.2	2.35	5.01	0.275	91.3	5.01													49998.5	PROTEIN KINASE SUPERFAMILY PROTEIN
[74]		AT5G09620.1	14	29.6	8.62	2.4e-15	5.47	4.36	6.86	5.66	6.59	5.43	8.31	6.64	8	18.5	4.68	1.9e-08	5.7	3.99	6.47	5.07	6.14	5.36	7.2	6	59661	OCTICOSAPEPTIDE/PHOX/BEM1P FAMILY PROTEIN
[74-1]	17	AT5G64430.1	16	34.7	7.94	4.4e-14	6.24	5.76	8.03	7.5	7.8	6.05	10.5	9.19	3	7.6	4.68	1.9e-08	6.14	5.76	6.61	6.18	5.56	4.07	5.92	4.71	56441.6	OCTICOSAPEPTIDE/PHOX/BEM1P FAMILY PROTEIN
[75]		AT2G28150.1	18	40.2	10.08	4.7e-18	26.1	7.94	92.2	21.4	32.6	8.51	90.3	23.8													60084.4	DOMAIN OF UNKNOWN FUNCTION (DUF966)
[76]		AT5G57870.1	22	27.1	5.87	1.1e-10	3.81	2.68	4.46	3.57	4.1	3.14	5.29	4.31	3	4.4	3.42	1.8e-06	4.49	2.99	4.59	3.48	4.62	3.57	4.63	3.89	85572.4	MIF4G DOMAIN-CONTAINING PROTEIN / MA3 DOMAIN-CONTAINING PROTEIN	eIFiso4G1
[77]		AT1G01510.1	17	25.5	7.37	4.8e-13	12	5.27	27.2	10.8	14.1	9.92	55.3	16.5													70150.2	NAD(P)-BINDING ROSSMANN-FOLD SUPERFAMILY PROTEIN	AN
[78]		AT2G20550.1	14	64.4	10.22	2.5e-18	30.9	24.6	33.7	25.5	32.7	26.4	33.3	26.2	3	12.3	2.02	1.5e-05	22	15.3	23.7	18.1	25.8	24.2	28.5	26.4	30701.9	HSP40/DNAJ PEPTIDE-BINDING PROTEIN
[79]		AT5G05970.1	20	28.9	7.23	8.9e-13	13.8	6.53	30.9	11.5	26	13.2	55	17.5													84629.1	TRANSDUCIN/WD40 REPEAT-LIKE SUPERFAMILY PROTEIN	NEDD1
[80]		AT4G35450.1	16	52.6	11.57	8.1e-21	6.78	5.64	9.46	6.93	7.08	5.68	7.96	6.56	4	14.9	4.36	1.2e-09	7.41	5.68	10.8	7.82	5.93	5.6	8.02	6.7	36984.6	ANKYRIN REPEAT-CONTAINING PROTEIN 2	AKR2, AFT, AKR2A
[80-1]	11	AT2G17390.1	12	44.2	9.74	2e-17	7.75	4.61	10.6	6.65	7.86	4.85	10.6	6.77	3	12.2	4.36	1.2e-09	12.3	10.8	13	11.6	10.5	7.57	11.5	8.98	36899.3	ANKYRIN REPEAT-CONTAINING 2B	AKR2B
[81]		AT3G56410.2	18	14.6	8.5	4e-15	27	1.88	100	13	40.5	3.28	100	16.1													174656	PROTEIN OF UNKNOWN FUNCTION (DUF3133)
[82]		AT3G15220.1	16	31	7.99	3.5e-14	26.3	3.15	100	16.9	27.1	3.65	100	18													76318.8	PROTEIN KINASE SUPERFAMILY PROTEIN
[84]		AT1G15750.1	21	20.2	6.92	1.5e-12	15.4	5.59	41.5	14.9	23.4	9.6	39.3	18.7													124299	TRANSDUCIN FAMILY PROTEIN / WD-40 REPEAT FAMILY PROTEIN	WSIP1, TPL
[84-1]	1	AT1G80490.1	19	17.5	6.92	1.5e-12	15.4	6.12	32.2	13.8	19.5	9.25	36.1	16.9													124019	TOPLESS-RELATED 1	TPR1
[84-2]	1	AT1G80490.2	19	17.5	6.92	1.5e-12	15.4	6.12	32.2	13.8	19.5	9.25	36.1	16.9													124090	TOPLESS-RELATED 1	TPR1
[84-3]	6	AT3G15880.1	15	12.2	7.06	1.5e-12	13.5	2.71	36.8	10.7	15.2	3.32	33	13.2													124105	WUS-INTERACTING PROTEIN 2	WSIP2, TPR4
[84-4]	6	AT3G15880.2	15	12.1	7.06	1.5e-12	13.5	2.71	36.8	10.7	15.2	3.32	33	13.2													124238	WUS-INTERACTING PROTEIN 2	WSIP2, TPR4
[84-5]	6	AT3G15880.3	15	12.3	7.06	1.5e-12	13.5	2.71	36.8	10.7	15.2	3.32	33	13.2													122927	WUS-INTERACTING PROTEIN 2	WSIP2
[84-6]	12	AT3G16830.1	15	16.8	6.74	7.1e-12	3.38	1.47	4.64	2.67	3.68	2.54	7.53	4.05	2	1.9	1.14	3.6e-05	3.31	3.09	3.54	3.31	3.36	3.18	3.56	3.36	124761	TOPLESS-RELATED 2	TPR2
[84-7]	1	AT5G27030.1	3	3.4	6.74	7.1e-12	2.4	1.49	4.87	2.81	2.68	2.35	5.61	4.02													122658	TOPLESS-RELATED 3	TPR3
[84-8]	1	AT5G27030.2	3	3.4	6.74	7.1e-12	2.4	1.49	4.87	2.81	2.68	2.35	5.61	4.02													125564	TOPLESS-RELATED 3	TPR3
[85]		AT3G09740.1	18	60.5	6.61	1.2e-11	11.8	7.77	27.8	10.5	19.2	8.23	28.1	11.9													29983.2	SYNTAXIN OF PLANTS 71	SYP71, ATSYP71
[86]		AT4G29440.1	19	21.6	5.28	3.6e-09	6.98	3.9	19	8.12	8.93	6.91	20.2	9.73													119291	REGULATOR OF VPS4 ACTIVITY IN THE MVB PATHWAY PROTEIN
[87]		AT5G17920.1	16	20.3	8	3.3e-14	2.02	1.85	2.2	2.48	2.06	1.94	2.24	2.59	10	14.4	4.28	1.4e-08	1.81	1.71	2.01	1.09	1.89	1.75	2.04	1.12	84357.4	COBALAMIN-INDEPENDENT SYNTHASE FAMILY PROTEIN	ATCIMS, ATMETS, ATMS1
[87-1]	2	AT3G03780.1	12	13.2	8	3.3e-14	2.02	1.91	2.11	1.96	2.06	1.94	2.14	2	6	9.4	4.28	1.4e-08	1.85	1.71	2.01	1.82	1.89	1.75	2.04	1.86	84584.6	METHIONINE SYNTHASE 2	ATMS2, MS2
[87-2]	2	AT3G03780.2	12	13.2	8	3.3e-14	2.02	1.91	2.11	1.96	2.06	1.94	2.14	2	6	9.4	4.28	1.4e-08	1.85	1.71	2.01	1.82	1.89	1.75	2.04	1.86	84584.6	METHIONINE SYNTHASE 2	ATMS2, MS2
[87-3]	2	AT3G03780.3	12	13.2	8	3.3e-14	2.02	1.91	2.11	1.96	2.06	1.94	2.14	2	6	9.4	4.28	1.4e-08	1.85	1.71	2.01	1.82	1.89	1.75	2.04	1.86	84584.6	METHIONINE SYNTHASE 2	ATMS2, MS2
[88]		AT3G16760.1	15	33.5	9.17	2.2e-16	7.88	3.5	9.22	5.12	8.25	4.16	9.77	5.85	2	5.5	2.89	2.3e-06	8.77	7.76	9.91	8.77	8.99	7.99	10.1	8.99	48829	TETRATRICOPEPTIDE REPEAT (TPR)-LIKE SUPERFAMILY PROTEIN
[90]		AT1G70940.1	12	25.9	11.11	5.7e-20	100	75.3	100	69.9	100	79.4	100	75.4													69466.8	AUXIN EFFLUX CARRIER FAMILY PROTEIN	PIN3, ATPIN3
[90-1]	7	AT1G23080.1	9	18.9	11.11	5.7e-20	100	100	100	80.7	100	100	100	95.3													67588.8	AUXIN EFFLUX CARRIER FAMILY PROTEIN	PIN7, ATPIN7
[90-2]	5	AT1G23080.2	7	21.4	11.11	5.7e-20	100	75.1	100	69.9	100	80.5	100	84.9													58049.9	AUXIN EFFLUX CARRIER FAMILY PROTEIN	PIN7
[90-3]	5	AT1G23080.3	7	18.4	11.11	5.7e-20	100	75.1	100	69.9	100	80.5	100	84.9													67160.3	AUXIN EFFLUX CARRIER FAMILY PROTEIN	PIN7
[91]		AT4G00710.1	17	36.2	7.18	1.1e-12	17.3	4.64	89.6	17	33	4.27	89.6	19													54914.1	BR-SIGNALING KINASE 3	BSK3
[91-1]	2	AT1G63500.1	7	14.6	7.18	1.1e-12	5.25	3.74	19.2	8.52	6.84	2.53	55.5	10.8													54798.8	PROTEIN KINASE PROTEIN WITH TETRATRICOPEPTIDE REPEAT DOMAIN
[92]		AT1G54170.1	16	30.7	8.77	1.3e-15	16	6.01	38.6	13.3	21.6	6.22	37.6	14.4	2	3.1	0.7	0.00014	7.87	3.78	16.4	7.87	9.12	4.2	19.8	9.12	65390	CTC-INTERACTING DOMAIN 3	CID3
[92-1]	9	AT3G14010.1	10	17.8	7.87	5.8e-14	4.34	2.95	11.8	5.83	7.47	4.92	16.5	8.93	1	1.8	3.6	6.5e-09	5.24			5.24	5.41			5.41	65710	CTC-INTERACTING DOMAIN 4	CID4
[92-2]	9	AT3G14010.2	10	17.8	7.87	5.8e-14	4.34	2.95	11.8	5.83	7.47	4.92	16.5	8.93	1	1.8	3.6	6.5e-09	5.24			5.24	5.41			5.41	65710	CTC-INTERACTING DOMAIN 4	CID4
[92-3]	9	AT3G14010.3	10	17.8	7.87	5.8e-14	4.34	2.95	11.8	5.83	7.47	4.92	16.5	8.93	1	1.8	3.6	6.5e-09	5.24			5.24	5.41			5.41	65710	CTC-INTERACTING DOMAIN 4	CID4
[92-4]	9	AT3G14010.4	10	19.3	7.87	5.8e-14	4.34	2.95	11.8	5.83	7.47	4.92	16.5	8.93	1	2	3.6	6.5e-09	5.24			5.24	5.41			5.41	60194.7	CTC-INTERACTING DOMAIN 4	CID4
[93]		AT2G44060.1	16	59.4	8.18	1.5e-14	3.48	2.6	3.77	2.95	3.71	3.15	4.83	3.75	4	11.1	1.56	2e-05	3.34	2.87	3.74	3.28	3.38	3.04	3.71	3.36	36036.6	LATE EMBRYOGENESIS ABUNDANT PROTEIN, GROUP 2
[94]		AT1G77180.1	18	31.8	7.91	4.9e-14	14.3	6.53	24.2	9.09	14.3	7.75	30.1	10.6													69423.3	CHROMATIN PROTEIN FAMILY	SKIP
[95]		AT1G68060.1	18	30.9	6.96	2.7e-12	7.63	0.986	20.6	4.76	9.35	1.22	19	5.9													69290.8	MICROTUBULE-ASSOCIATED PROTEINS 70-1	ATMAP70-1, MAP70-1
[95-1]	1	AT1G14840.1	10	13.9	6.96	2.7e-12	1.44	0.481	10.1	1.5	2.71	0.659	14	2.24													67488.2	MICROTUBULE-ASSOCIATED PROTEINS 70-4	ATMAP70-4, MAP70-4
[95-4]	1	AT1G14840.2	7	12.4	6.96	2.7e-12	4.58	0.77	10.1	3.1	10.1	1.12	16.3	4.7													65518.8	MICROTUBULE-ASSOCIATED PROTEINS 70-4	MAP70-4
[96]		AT3G25070.1	11	59.7	11.02	8.5e-20	77.1	41.5	93.5	43.6	79.8	64.7	93.9	50.6	1	7.1	1.47	1.2e-06	76.7			76.7	77.8			77.8	23371.4	RPM1 INTERACTING PROTEIN 4	RIN4
[97]		AT3G01560.1	15	37.4	7.47	3.2e-13	9.61	7.57	15.1	9.12	11.4	9.31	16.2	9.94	2	8.6	1.42	1.7e-05	7.94	7.74	8.15	7.94	8.71	8.15	9.32	8.71	55493	PROTEIN OF UNKNOWN FUNCTION (DUF1421)
[98]		AT2G29190.1	16	19.8	6.66	9.9e-12	51.9	6.03	97.8	23	55.3	8.03	100	25.5													106656	PUMILIO 2	APUM2, PUM2
[98-1]	4	AT2G29140.1	14	14.2	7.41	4.1e-13	19.1	3.37	100	16.2	35.2	5.03	100	19.4													105988	PUMILIO 3	APUM3, PUM3
[98-2]	2	AT2G29200.1	11	10.5	6.4	3.1e-11	34	6.03	100	18.2	50.6	6.62	100	19.6													106564	PUMILIO 1	APUM1, PUM1
[98-3]	5	AT3G20250.1	6	7.4	4.82	6e-09	63.3	4.83	100	11.2	73.6	5.88	100	12.1													106996	PUMILIO 5	APUM5, PUM5
[99]		AT1G75100.1	18	37.8	6.56	1.5e-11	22	7.33	54.9	15.7	23.2	8.8	81.7	17.3													71602	J-DOMAIN PROTEIN REQUIRED FOR CHLOROPLAST ACCUMULATION RESPONSE 1	JAC1
[100]		AT5G46750.1	12	42.3	10.56	5.9e-19	6.18	2.79	9.02	5.23	6.71	5.36	8.1	6.51	3	15.7	4.55	1.7e-10	6.49	5.94	6.62	6.2	6.59	6.08	6.61	6.26	43550.8	ARF-GAP DOMAIN 9	AGD9
[100-1]	10	AT4G17890.1	13	43.1	9.26	1.5e-16	8.54	5.8	13.3	9.3	9.26	7.67	13.9	10.8	3	8.7	2.13	3.6e-07	7.15	6.24	7.21	6.56	7.3	6.4	7.35	6.72	44441.7	ARF-GAP DOMAIN 8	AGD8
[100-2]	8	AT4G17890.2	11	37.2	9.26	1.5e-16	8.54	6.54	12.8	9.59	8.75	6.71	11.7	10.5	3	9.4	2.13	3.6e-07	7.15	6.24	7.21	6.56	7.3	6.4	7.35	6.72	41414.2	ARF-GAP DOMAIN 8	AGD8
[101]		AT3G25690.1	17	20.4	7.67	1.3e-13	6.29	2.69	16.7	7.31	8.6	4.18	16.9	10													111913	HYDROXYPROLINE-RICH GLYCOPROTEIN FAMILY PROTEIN	CHUP1
[102]		AT1G53570.2	16	24	7.66	1.4e-13	20.1	8.45	50.7	17.1	21.4	9.76	59.4	21.7													66319.2	MITOGEN-ACTIVATED PROTEIN KINASE KINASE KINASE 3	MAP3KA, MAPKKK3
[102-1]	1	AT1G53570.1	15	24.1	6.67	9.7e-12	21.9	8.62	50.7	18.5	25.6	12.3	59.4	23.8													66447.3	MITOGEN-ACTIVATED PROTEIN KINASE KINASE KINASE 3	MAP3KA, MAPKKK3
[102-2]	1	AT1G53570.4	15	24.2	6.67	9.7e-12	21.9	8.62	50.7	18.5	25.6	12.3	59.4	23.8													66360.2	MITOGEN-ACTIVATED PROTEIN KINASE KINASE KINASE 3	MAP3KA
[102-3]	1	AT1G53570.5	11	19.6	6.67	9.7e-12	21.9	13.2	43.2	22.1	25.6	13.3	47.9	22.9													63685.1	MITOGEN-ACTIVATED PROTEIN KINASE KINASE KINASE 3	MAP3KA
[102-4]	6	AT5G66850.1	8	11.7	5.77	3.5e-11	3.54	1.86	39.9	5.14	17.4	3.79	47.3	8.82													79319.9	MITOGEN-ACTIVATED PROTEIN KINASE KINASE KINASE 5	MAPKKK5
[102-5]	5	AT4G00970.1	7	7.8	5.66	1.1e-10	2.32	1.62	6.28	3.82	6.93	2.64	20	7.04													74887.9	CYSTEINE-RICH RLK (RECEPTOR-LIKE PROTEIN KINASE) 41	CRK41
[103]		AT3G08530.1	21	12.8	6.36	1.9e-11	2.48	1.44	3.35	2.12	2.9	2.03	3.74	2.44	2	1.2	1.27	3.7e-06	2.42	2.31	2.53	2.42	2.63	2.6	2.66	2.63	193273	CLATHRIN, HEAVY CHAIN
[103-1]	2	AT3G11130.1	20	12.2	5.09	4.2e-09	2.4	1.29	2.91	2.02	2.66	1.35	3.32	2.23	2	1.2	1.27	3.7e-06	2.42	2.31	2.53	2.42	2.63	2.6	2.66	2.63	193247	CLATHRIN, HEAVY CHAIN
[104]		AT3G56100.1	16	17.4	7.46	3.3e-13	43.8	19.8	79.5	33.9	64.1	19.9	100	39.7													77330.6	MERISTEMATIC RECEPTOR-LIKE KINASE	MRLK, IMK3
[105]		AT5G61210.1	14	55.3	7.06	1.8e-12	13.6	7.15	18.5	11.9	17.1	9.37	33.3	15													33644.6	SOLUBLE N-ETHYLMALEIMIDE-SENSITIVE FACTOR ADAPTOR PROTEIN 33	SNAP33, ATSNAP33, SNP33, ATSNAP33B
[107]		AT1G08410.1	15	27.7	6.92	3.3e-12	6.6	1.76	9.43	3.79	7.67	1.97	9.42	4.77	2	4.2	1.75	1.9e-06	7.72	6.78	8.78	7.72	7.98	7.94	8.02	7.98	66743.1	P-LOOP CONTAINING NUCLEOSIDE TRIPHOSPHATE HYDROLASES SUPERFAMILY PROTEIN
[108]		AT4G28400.1	16	47	6.44	2.6e-11	8.53	6.56	15	10.4	10.5	6.41	29.2	12.5	4	15.5	2.65	1.7e-06	4.69	3.07	6.51	4.47	4.58	4.01	12.4	7.06	31018.6	PROTEIN PHOSPHATASE 2C FAMILY PROTEIN
[108-1]	13	AT2G20630.1	15	50.9	7.02	2.2e-12	4.61	3.6	6.51	4.51	4.78	4.58	6.46	4.62	5	21.1	2.84	4.2e-06	4.01	3.54	4.03	3.52	4.12	3.64	4.22	4	30496.8	PP2C INDUCED BY AVRRPM1	PIA1
[108-2]	13	AT2G20630.2	15	49	7.02	2.2e-12	4.61	3.6	6.51	4.51	4.78	4.58	6.46	4.62	5	20.3	2.84	4.2e-06	4.01	3.54	4.03	3.52	4.12	3.64	4.22	4	31847.4	PP2C INDUCED BY AVRRPM1	PIA1
[108-3]	12	AT5G10740.1	10	33.1	6.93	3e-12	3.45	1.26	4.73	1.66	3.14	1.44	4.69	1.73	4	12.7	3.78	2.9e-08	3.72	3.2	4.53	3.81	4.03	3.29	4.81	3.97	38036.5	PROTEIN PHOSPHATASE 2C FAMILY PROTEIN
[108-6]	1	AT2G34740.1	3	7.4	4.62	7.1e-09	7.01	4.37	8.3	5.72	6.12	4.54	12.8	8.18	1	2.9	1.71	3.2e-06	5.17			5.17	4.73			4.73	37880.8	PROTEIN PHOSPHATASE 2C FAMILY PROTEIN
[108-7]	1	AT2G34740.2	3	7.7	4.62	7.1e-09	7.01	4.37	8.3	5.72	6.12	4.54	12.8	8.18	1	3.1	1.71	3.2e-06	5.17			5.17	4.73			4.73	36220	PROTEIN PHOSPHATASE 2C FAMILY PROTEIN
[108-8, 413-1]	2	AT1G22280.1	2	7.8	5.09	8.1e-09	3.4	1.88	6.15	3.4	3.91	2.28	6.7	3.91	1	4.6	0.3	4.1e-05	4.26			4.26	4.43			4.43	30721.9	PHYTOCHROME-ASSOCIATED PROTEIN PHOSPHATASE TYPE 2C	PAPP2C
[108-9, 413-2]	2	AT1G22280.3	2	7.7	5.09	8.1e-09	3.4	1.88	6.15	3.4	3.91	2.28	6.7	3.91	1	4.5	0.3	4.1e-05	4.26			4.26	4.43			4.43	31434.8	PHYTOCHROME-ASSOCIATED PROTEIN PHOSPHATASE TYPE 2C	PAPP2C
[109]		AT1G08420.1	16	20.4	9.11	2.9e-16	33.1	4.65	47.4	13	36	4.8	56.8	15													108581	BRI1 SUPPRESSOR 1 (BSU1)-LIKE 2	BSL2
[109-1]	2	AT2G27210.1	15	19.5	9.11	2.9e-16	38.2	9.3	53.2	18.7	41.9	9.79	61.9	20.9													107524	BRI1 SUPPRESSOR 1 (BSU1)-LIKE 3	BSL3
[109-2]	2	AT2G27210.2	15	19.6	9.11	2.9e-16	38.2	9.3	53.2	18.7	41.9	9.79	61.9	20.9													107025	BRI1 SUPPRESSOR 1 (BSU1)-LIKE 3	BSL3
[110]		AT3G08670.1	14	23.6	9.19	2.1e-16	91.2	13.8	100	38.6	97.7	15.1	100	38.6													60139.6	UNKNOWN PROTEIN; BEST ARABIDOPSIS THALIANA PROTEIN MATCH IS: UNKNOWN PROTEIN (TAIR:AT3G51540.1); HAS 48380 BLAST HITS TO 29827 PROTEINS IN 1356 SPECIES: ARCHAE - 46; BACTERIA - 5589; METAZOA - 17361; FUNGI - 13192; PLANTS - 2237; VIRUSES - 905; OTHER EUKARYOTES - 9050 (SOURCE: NCBI BLINK).
[110-1, 135-1]	5	AT3G09000.1	7	12.4	4.72	2.1e-09	7.18	4.47	29.5	5.33	21.1	4.56	41.4	6.93													56814.2	PROLINE-RICH FAMILY PROTEIN
[111]		AT2G32700.1	14	18.9	6.91	3.4e-12	39.3	15.4	100	22.3	49.6	21.2	100	29.8	2	2.9	0.59	4.9e-05	20.3	8.78	47.1	20.3	18.9	9.02	39.5	18.9	85515.5	LEUNIG_HOMOLOG	LUH
[112]		AT5G56460.1	13	34.1	7.28	7.2e-13	18.2	4.87	32.5	13.6	20	4.19	65	15.7													45871.4	PROTEIN KINASE SUPERFAMILY PROTEIN
[113]		AT1G11330.1	15	18.3	6.55	9.5e-12	17.2	2.51	57	9.82	17.6	4.43	60.3	13.8													94150.8	S-LOCUS LECTIN PROTEIN KINASE FAMILY PROTEIN
[113-1, 478-2]	2	AT4G03230.1	3	2.9	3.42	4.6e-08	2.43	0.935	9.53	3.2	6.5	1.55	14.9	4.34													113556	S-LOCUS LECTIN PROTEIN KINASE FAMILY PROTEIN
[113-2]	1	AT1G11300.1	3	1.8	3.42	4.6e-08	2.43	0.935	15.6	4.44	6.5	1.55	25.5	6.22													184362	PROTEIN SERINE/THREONINE KINASES;PROTEIN KINASES;ATP BINDING;SUGAR BINDING;KINASES;CARBOHYDRATE BINDING
[114]		AT5G07240.1	14	30.7	7.96	3.9e-14	26.8	7.29	100	17.2	30.9	10.4	100	21.7													45263.9	IQ-DOMAIN 24	IQD24
[115]		AT5G67470.1	18	24.2	5.27	3.7e-09	43.2	15.6	91.8	29.9	33.3	14.1	91.8	28.6													98650.5	FORMIN HOMOLOG 6	ATFH6, FH6
[116]		AT3G49490.1	14	12	8.25	1.1e-14	28.1	3.83	100	15.5	29	4.43	100	17													105346	UNKNOWN PROTEIN; HAS 722 BLAST HITS TO 186 PROTEINS IN 64 SPECIES: ARCHAE - 0; BACTERIA - 30; METAZOA - 72; FUNGI - 48; PLANTS - 38; VIRUSES - 0; OTHER EUKARYOTES - 534 (SOURCE: NCBI BLINK).
[117]		AT1G03740.1	13	17.3	7.95	3.5e-14	10.3	6.39	53.5	13.6	12.3	6.97	53.5	14.4													84478	PROTEIN KINASE SUPERFAMILY PROTEIN
[119]		AT1G73180.1	11	25	9.24	1.7e-16	4.69	3.65	4.99	4.13	4.43	4.02	4.95	4.2	9	22.4	5.73	2.1e-11	4.82	4.22	4.88	4.68	4.6	4.44	4.89	4.73	56298.1	EUKARYOTIC TRANSLATION INITIATION FACTOR EIF2A FAMILY PROTEIN
[120]		AT4G20720.1	14	26.3	6.38	2.9e-11	7.16	6.05	8.63	6.79	8.02	6.19	11.3	7.71	1	1.5	1.3	9.2e-07	4.5			4.5	4.45			4.45	79827.3	DENTIN SIALOPHOSPHOPROTEIN-RELATED
[121]		AT5G52310.1	14	24.4	7.55	2.3e-13	6.37	1.81	7.68	4.72	6.32	4.86	9.28	7.13	2	3.4	1.9	1.2e-06	4.7	3.32	6.66	4.7	6.07	5.87	6.29	6.07	77856.3	LOW-TEMPERATURE-RESPONSIVE PROTEIN 78 (LTI78) / DESICCATION-RESPONSIVE PROTEIN 29A (RD29A)	COR78, LTI78, RD29A, LTI140
[122-1]	1	AT4G35090.1	3	7.7	5.56	1.3e-11	2.64	1.86	3.5	2.52	2.52	1.84	3.4	2.5	2	5.1	4.31	2.6e-10	1.2	1.2	1.21	1.2	1.26	1.2	1.32	1.26	56931.8	CATALASE 2	CAT2
[122-2]	1	AT4G35090.2	3	8	5.56	1.3e-11	2.64	1.86	3.5	2.52	2.52	1.84	3.4	2.5	2	5.3	4.31	2.6e-10	1.2	1.2	1.21	1.2	1.26	1.2	1.32	1.26	54995.5	CATALASE 2	CAT2
[123]		AT3G17850.1	15	15.1	6.72	7.9e-12	11.2	3.6	26.9	10.7	12.8	3.66	44.3	12.1													143794	PROTEIN KINASE SUPERFAMILY PROTEIN
[124]		AT1G27850.1	12	11.2	9.62	3.3e-17	20.8	2.97	51.3	11.9	20.5	2.92	54.9	12													124854	UNKNOWN PROTEIN; FUNCTIONS IN: MOLECULAR_FUNCTION UNKNOWN; INVOLVED IN: BIOLOGICAL_PROCESS UNKNOWN; LOCATED IN: PLASMA MEMBRANE; EXPRESSED IN: 22 PLANT STRUCTURES; EXPRESSED DURING: 13 GROWTH STAGES; BEST ARABIDOPSIS THALIANA PROTEIN MATCH IS: UNKNOWN PROTEIN (TAIR:AT2G40070.1); HAS 9215 BLAST HITS TO 5316 PROTEINS IN 473 SPECIES: ARCHAE - 6; BACTERIA - 773; METAZOA - 3392; FUNGI - 1710; PLANTS -…
[125]		AT1G55540.1	13	9.6	7.66	1.4e-13	3.18	1.25	3.95	2	3.86	2.2	4.78	2.67													192572	NUCLEAR PORE COMPLEX PROTEIN	emb1011
[126]		AT1G78150.1	11	40.9	12.23	4.9e-22	5.9	4.9	6.41	6.28	6.11	5.44	6.54	7.37	5	23	5.83	9e-11	5.38	4.73	5.87	5.33	4.75	4.49	5.84	4.86	29679.3	UNKNOWN PROTEIN; BEST ARABIDOPSIS THALIANA PROTEIN MATCH IS: UNKNOWN PROTEIN (TAIR:AT1G35780.1); HAS 152 BLAST HITS TO 146 PROTEINS IN 18 SPECIES: ARCHAE - 0; BACTERIA - 0; METAZOA - 1; FUNGI - 2; PLANTS - 149; VIRUSES - 0; OTHER EUKARYOTES - 0 (SOURCE: NCBI BLINK).
[127]		AT4G17090.1	14	30.7	5.9	1.5e-10	4.71	2.87	5.29	4.65	5.15	4.47	7.03	5.3	1	2.6	3.5	7.4e-09	2.32			2.32	5.52			5.52	61353.7	CHLOROPLAST BETA-AMYLASE	CT-BMY, BAM3, BMY8
[129]		AT1G43690.1	12	23.7	7.08	1.5e-12	5.02	3.52	6.31	4.27	5.39	3.58	6.53	4.65	2	4.8	0.65	0.00015	4.82	4.72	4.93	4.82	4.87	4.59	5.17	4.87	65464.2	UBIQUITIN INTERACTION MOTIF-CONTAINING PROTEIN
[130]		AT5G05010.1	13	27.3	7.36	5.2e-13	3.55	2.14	5.28	3.52	3.76	3.34	4.94	3.35	2	6.5	1.23	2.8e-05	1.76	1.05	2.95	1.76	1.69	0.972	2.93	1.69	57719.4	CLATHRIN ADAPTOR COMPLEXES MEDIUM SUBUNIT FAMILY PROTEIN
[131]		AT5G06260.1	9	22.9	9	4.7e-16	10.6	8.24	13.4	10.2	10.2	8.71	12.4	10.4													47424.5	TLD-DOMAIN CONTAINING NUCLEOLAR PROTEIN
[132]		AT1G50500.1	19	23.9	6.08	1.1e-11	3	0.898	7.49	2.08	6.26	1.31	8.31	2.65													92530.6	MEMBRANE TRAFFICKING VPS53 FAMILY PROTEIN	HIT1, ATVPS53, VPS53
[134]		AT1G76660.1	11	26.9	8.83	9.4e-16	78.2	13	100	30.1	100	6.03	100	28.3													46430.2	FUNCTIONS IN: MOLECULAR_FUNCTION UNKNOWN; INVOLVED IN: BIOLOGICAL_PROCESS UNKNOWN; LOCATED IN: PLASMA MEMBRANE; EXPRESSED IN: 22 PLANT STRUCTURES; EXPRESSED DURING: 13 GROWTH STAGES; BEST ARABIDOPSIS THALIANA PROTEIN MATCH IS: HYDROXYPROLINE-RICH GLYCOPROTEIN FAMILY PROTEIN (TAIR:AT5G52430.1); HAS 353 BLAST HITS TO 231 PROTEINS IN 60 SPECIES: ARCHAE - 0; BACTERIA - 6; METAZOA - 57; FUNGI - 22; PL…
[135]		AT2G40070.1	11	18	8.04	2.8e-14	19	8.73	46.9	18	22.4	7.26	42.6	18.4													64160	BEST ARABIDOPSIS THALIANA PROTEIN MATCH IS: PROLINE-RICH FAMILY PROTEIN (TAIR:AT3G09000.1); HAS 35333 BLAST HITS TO 34131 PROTEINS IN 2444 SPECIES: ARCHAE - 798; BACTERIA - 22429; METAZOA - 974; FUNGI - 991; PLANTS - 531; VIRUSES - 0; OTHER EUKARYOTES - 9610 (SOURCE: NCBI BLINK).
[110-1, 135-1]	5	AT3G09000.1	7	12.4	4.72	2.1e-09	7.18	4.47	29.5	5.33	21.1	4.56	41.4	6.93													56814.2	PROLINE-RICH FAMILY PROTEIN
[136]		AT5G65460.1	15	13.4	7.77	8.8e-14	13.1	3.17	23	7.04	13.1	6.16	25.3	9.02													140398	KINESIN LIKE PROTEIN FOR ACTIN BASED CHLOROPLAST MOVEMENT 2	KCA2, KAC2
[136-1]	6	AT5G10470.1	8	7.9	2.49	1.6e-07	2.69	1.38	7.39	2.44	6.5	3.24	10.9	4.2													141037	KINESIN LIKE PROTEIN FOR ACTIN BASED CHLOROPLAST MOVEMENT 1	KCA1, KAC1
[136-2]	6	AT5G10470.2	8	7.8	2.49	1.6e-07	2.69	1.38	7.39	2.44	6.5	3.24	10.9	4.2													141124	KINESIN LIKE PROTEIN FOR ACTIN BASED CHLOROPLAST MOVEMENT 1	KAC1
[137]		AT5G61040.1	11	18.3	10.24	2.3e-18	20.3	4.23	49.3	15.4	24	2.33	83.3	15.9													66266.7	UNKNOWN PROTEIN; BEST ARABIDOPSIS THALIANA PROTEIN MATCH IS: UNKNOWN PROTEIN (TAIR:AT5G08010.1); HAS 1807 BLAST HITS TO 1807 PROTEINS IN 277 SPECIES: ARCHAE - 0; BACTERIA - 0; METAZOA - 736; FUNGI - 347; PLANTS - 385; VIRUSES - 0; OTHER EUKARYOTES - 339 (SOURCE: NCBI BLINK).
[138]		AT4G24100.1	15	18.8	5.48	1.5e-09	7.15	2.82	16.2	8.03	7.87	4.77	22.9	9.96													78747.6	PROTEIN KINASE SUPERFAMILY PROTEIN
[138-1]	5	AT4G10730.1	6	10.8	4.85	2e-08	7.96	7.44	100	12.4	7.4	4.56	91.9	13.4													78427.7	PROTEIN KINASE SUPERFAMILY PROTEIN
[139]		AT1G03350.1	12	35.5	7.57	2e-13	4.11	2.69	5.47	3.82	4.94	3.8	5.58	4.38	1	2.1	0.35	0.00072	3.66			3.66	3.93			3.93	51895.9	BSD DOMAIN-CONTAINING PROTEIN
[140]		AT5G43960.1	11	38	7.43	3.8e-13	8.27	7.78	8.94	5.52	8.67	7.84	9.32	5.94	4	10.9	2.88	8.8e-08	8.85	8.75	9.01	8.87	9.09	8.36	9.42	8.87	50122.7	NUCLEAR TRANSPORT FACTOR 2 (NTF2) FAMILY PROTEIN WITH RNA BINDING (RRM-RBD-RNP MOTIFS) DOMAIN
[141]		AT5G11710.1	11	26.4	9.67	2.7e-17	6.36	4.77	8.57	5.34	8.39	6.19	13.9	7.1	3	6.8	3.37	1.8e-08	6.73	6.24	6.73	6.4	6.79	6.44	6.83	6.58	60634.8	ENTH/VHS FAMILY PROTEIN
[142]		AT1G21660.1	11	26.6	8.01	3.2e-14	3.26	0.95	8.87	3	3.99	2.29	11.8	4.22													56911.1	CHAPERONE DNAJ-DOMAIN SUPERFAMILY PROTEIN
[143]		AT5G52430.1	11	23.7	8.66	2e-15	31.6	24.5	100	41.4	92.5	31	100	50.9													46833.2	HYDROXYPROLINE-RICH GLYCOPROTEIN FAMILY PROTEIN
[143-1]	5	AT4G25620.1	6	19.2	6.64	1.1e-11	100	73.8	100	66.4	100	66	100	64.1													47718.4	HYDROXYPROLINE-RICH GLYCOPROTEIN FAMILY PROTEIN
[144]		AT4G01810.1	13	20.7	8.02	3.1e-14	9.66	5.77	19.6	10.7	10.8	6.21	20.5	11.7													96005.3	SEC23/SEC24 PROTEIN TRANSPORT FAMILY PROTEIN
[145]		AT1G08800.1	12	15.6	7.78	9.3e-15	10.5	3.53	78.1	11.5	16.4	3.6	87.5	14.4													125430	PROTEIN OF UNKNOWN FUNCTION, DUF593
[146]		AT5G39570.1	10	33.9	9.76	1.8e-17	2.86	2.52	3.09	2.48	2.93	2.52	3.14	2.61	3	11.5	2.2	5.8e-07	2.75	2.63	2.89	2.76	2.81	2.66	2.95	2.8	43526.5	FUNCTIONS IN: MOLECULAR_FUNCTION UNKNOWN; INVOLVED IN: BIOLOGICAL_PROCESS UNKNOWN; LOCATED IN: CYTOSOL, NUCLEUS; EXPRESSED IN: 25 PLANT STRUCTURES; EXPRESSED DURING: 14 GROWTH STAGES; BEST ARABIDOPSIS THALIANA PROTEIN MATCH IS: GLYCINE-RICH PROTEIN (TAIR:AT3G29075.1); HAS 30201 BLAST HITS TO 17322 PROTEINS IN 780 SPECIES: ARCHAE - 12; BACTERIA - 1396; METAZOA - 17338; FUNGI - 3422; PLANTS - 5037;…
[147]		AT1G59610.1	12	15.4	8.76	1.3e-15	4.58	3.27	10.9	5.11	7.56	3.66	13	6.27													100229	DYNAMIN-LIKE 3	ADL3, CF1, DRP2B, DL3
[147-1]	4	AT1G10290.1	10	13.1	4.54	3.8e-09	5.74	3.03	10.3	4.97	10.3	3.31	16.8	6.76													99167.1	DYNAMIN-LIKE PROTEIN 6	ADL6, DRP2A
[148]		AT3G13530.1	14	14.5	5.89	1.9e-10	13.6	0.854	49.3	8.5	14.9	1.52	49.3	9.98													151178	MITOGEN-ACTIVATED PROTEIN KINASE KINASE KINASE 7	MAPKKK7, MAP3KE1
[149]		AT1G69220.1	11	14.4	8.05	2.6e-14	18.8	8.16	55.6	14.3	49	12.3	55.5	18.1													92722.3	PROTEIN KINASE SUPERFAMILY PROTEIN	SIK1
[150]		AT1G29170.1	13	15.4	5.41	6.9e-10	15.9	4.37	50.2	14.7	29.5	4.75	60.2	17													113031	SCAR FAMILY PROTEIN	WAVE2, ATSCAR3, SCAR3
[151]		AT3G13460.1	10	20.5	8	3.3e-14	4.85	2.74	9.83	4.92	9.52	3.02	10.3	5.63	1	1.6	0.87	3.9e-05	2.19			2.19	6.13			6.13	72475.9	EVOLUTIONARILY CONSERVED C-TERMINAL REGION 2	ECT2
[151-1]	8	AT3G13060.2	9	18.1	9	4.6e-16	13.1	9.83	30.1	13.6	12.9	10.3	28.7	12.1													69481.9	EVOLUTIONARILY CONSERVED C-TERMINAL REGION 5	ECT5
[151-2]	6	AT3G13060.1	7	15.6	9	4.6e-16	13.1	8.78	25.4	11.6	10.5	8.33	19.3	10.1													60562	EVOLUTIONARILY CONSERVED C-TERMINAL REGION 5	ECT5
[151-3]	1	AT1G55500.1	2	4.6	4.08	5.5e-10	7.93	6.4	9.83	7.93	8.19	6.49	10.3	8.19													60653	EVOLUTIONARILY CONSERVED C-TERMINAL REGION 4	ECT4
[151-4]	1	AT1G55500.2	2	4.2	4.08	5.5e-10	7.93	6.4	9.83	7.93	8.19	6.49	10.3	8.19													65969	EVOLUTIONARILY CONSERVED C-TERMINAL REGION 4	ECT4
[151-5]	1	AT1G55500.3	2	4.2	4.08	5.5e-10	7.93	6.4	9.83	7.93	8.19	6.49	10.3	8.19													65241.3	EVOLUTIONARILY CONSERVED C-TERMINAL REGION 4	ECT4
[152]		AT2G36480.1	11	17.6	9.43	7.5e-17	8.3	5.16	46.4	10	13.4	5.98	24.6	10.5													90873.3	ENTH/VHS FAMILY PROTEIN
[155]		AT4G16330.1	9	33.7	11.33	2.3e-20	3.12	0.732	4.06	1.88	3.76	0.783	4.17	1.99	4	18.2	5.06	6.3e-12	3.89	3.18	4.03	3.58	3.93	3.33	4.6	3.91	28890.8	2-OXOGLUTARATE (2OG) AND FE(II)-DEPENDENT OXYGENASE SUPERFAMILY PROTEIN
[157]		AT3G05090.1	11	14.5	8.82	9.9e-16	28.4	12.3	95.3	31.1	28.3	15	95.3	29.2													82197.6	TRANSDUCIN/WD40 REPEAT-LIKE SUPERFAMILY PROTEIN	LRS1
[158]		AT4G26750.1	10	30.2	8	3.3e-14	4.47	4.01	5.78	4.16	5.71	4.26	6.09	4.78	3	9	7.95	1.4e-15	5.44	5.03	5.54	5.22	5.53	5.11	5.72	5.37	46218.2	HYDROXYPROLINE-RICH GLYCOPROTEIN FAMILY PROTEIN
[159]		AT3G55000.1	11	29.2	7.12	1.4e-12	100	3.44	100	20.3	100	6.41	100	23.6													29334.5	TONNEAU FAMILY PROTEIN	TON1A, TON1
[160]		AT2G45820.1	11	48.4	6.38	3.4e-11	45.2	19.7	100	36.3	47.5	21.5	100	39.4													20968.3	REMORIN FAMILY PROTEIN
[161]		AT5G66620.1	12	18.5	6.96	2.8e-12	11	2.99	39	9.31	20.9	5.4	60.6	13.5													73646.4	DA1-RELATED PROTEIN 6	DAR6
[162]		AT1G72710.1	12	33.3	9.76	1.8e-17	28.5	5.83	44.6	17.4	29.1	8.08	46.5	21.6													51879.3	CASEIN KINASE 1-LIKE PROTEIN 2	CKL2
[162-1]	4	AT4G28880.1	6	20.5	7.99	3.5e-14	21.4	2.69	31.4	13.1	15.7	2.99	34.9	12.5													46891.6	CASEIN KINASE I-LIKE 3	ckl3
[162-2]	2	AT4G26100.1	6	15.3	5.12	4.7e-09	26.5	2.69	41.5	10.4	26.4	2.99	41.5	11.3													50947	CASEIN KINASE 1	CK1, CKL1
[162-3]	2	AT5G57015.1	6	16.3	4.08	4.7e-09	20.3	2.69	31.4	8.53	16.9	2.99	30.5	8.22													49401.5	CASEIN KINASE I-LIKE 12	ckl12
[162-4]	1	AT4G28860.1	3	9.9	1.96	1.2e-06	31.4	9.19	46	17.9	30.5	9.55	46.4	18.6													46709.6	CASEIN KINASE I-LIKE 4	ckl4
[162-5]	1	AT4G28860.2	3	10.8	1.96	1.2e-06	31.4	9.19	46	17.9	30.5	9.55	46.4	18.6													43105.6	CASEIN KINASE I-LIKE 4	ckl4
[162-6]	2	AT3G23340.1	4	9.3	1.33	1e-05	27.5	8.04	39.2	17.8	27.1	8.47	38.7	18.1													50381.1	CASEIN KINASE I-LIKE 10	ckl10
[162-7]	2	AT4G28540.1	4	9.8	1.33	1e-05	9.19	2.68	39.2	10.2	9.55	1.03	38.7	6.32													54025.8	CASEIN KINASE I-LIKE 6	CKL6, PAPK1
[162-8]	1	AT2G19470.1	3	6.9	0.39	0.00056	31.4	9.19	56	20.4	30.5	9.55	55.2	20.9													48921.4	CASEIN KINASE I-LIKE 5	ckl5
[163]		AT1G16520.1	11	34.5	6.61	1.2e-11	43.7	16.7	69.2	30.1	46.7	23.1	100	42.5													36426.3	UNKNOWN PROTEIN; FUNCTIONS IN: MOLECULAR_FUNCTION UNKNOWN; INVOLVED IN: BIOLOGICAL_PROCESS UNKNOWN; LOCATED IN: PLASMA MEMBRANE; EXPRESSED IN: 22 PLANT STRUCTURES; EXPRESSED DURING: 13 GROWTH STAGES; BEST ARABIDOPSIS THALIANA PROTEIN MATCH IS: UNKNOWN PROTEIN (TAIR:AT1G56080.1); HAS 243 BLAST HITS TO 234 PROTEINS IN 69 SPECIES: ARCHAE - 2; BACTERIA - 2; METAZOA - 61; FUNGI - 9; PLANTS - 125; VIRU…
[164]		AT3G48860.2	13	29.3	5.31	8e-10	9.16	1.14	13.4	4.07	9.31	1.46	14.1	4.2													63725.7	UNKNOWN PROTEIN; INVOLVED IN: BIOLOGICAL_PROCESS UNKNOWN; LOCATED IN: PLASMA MEMBRANE; EXPRESSED IN: 22 PLANT STRUCTURES; EXPRESSED DURING: 13 GROWTH STAGES; BEST ARABIDOPSIS THALIANA PROTEIN MATCH IS: UNKNOWN PROTEIN (TAIR:AT5G23700.1); HAS 12429 BLAST HITS TO 9751 PROTEINS IN 897 SPECIES: ARCHAE - 180; BACTERIA - 1190; METAZOA - 6552; FUNGI - 1361; PLANTS - 886; VIRUSES - 50; OTHER EUKARYOTES -…
[165]		AT3G11910.1	13	14.2	5.06	6.5e-09	2.81	2.08	3.84	3.7	3.88	3.28	6.18	4.99	2	2.1	1.92	5.9e-06	2.14	1.03	4.46	2.14	2.47	1.36	4.49	2.47	130650	UBIQUITIN-SPECIFIC PROTEASE 13	UBP13
[165-1]	4	AT5G06600.1	10	9.7	7.05	1.4e-12	3.17	2.08	4.05	4.04	4.17	3.8	6.18	5.62	3	2.8	1.92	5.9e-06	1.89	1.39	2.9	2.05	4.49	2.47	5.28	3.36	130608	UBIQUITIN-SPECIFIC PROTEASE 12	UBP12
[165-2]	4	AT5G06600.2	10	9.7	7.05	1.4e-12	3.17	2.08	4.05	4.04	4.17	3.8	6.18	5.62	3	2.8	1.92	5.9e-06	1.89	1.39	2.9	2.05	4.49	2.47	5.28	3.36	130480	UBIQUITIN-SPECIFIC PROTEASE 12	UBP12
[165-3]	4	AT5G06600.3	10	11	7.05	1.4e-12	3.17	2.08	4.05	4.04	4.17	3.8	6.18	5.62	3	3.1	1.92	5.9e-06	1.89	1.39	2.9	2.05	4.49	2.47	5.28	3.36	115153	UBIQUITIN-SPECIFIC PROTEASE 12	UBP12
[166-1]	1	AT1G70830.1	5	11.6	5.46	3.3e-11	1.8	1.77	2.07	1.4	2.08	1.84	2.09	2.03	4	8.7	2.75	6.3e-07	1.44	1.29	1.61	1.44	1.47	1.32	1.66	1.48	37614.9	MLP-LIKE PROTEIN 28	MLP28
[166-5]	2	AT1G70890.1	4	23.4	3.84	2.2e-08	1.8	1.53	2.12	1.8	2.05	1.81	2.19	1.99	1	6.3	1.31	5.5e-05	1.43			1.43	1.45			1.45	17889.5	MLP-LIKE PROTEIN 43	MLP43
[167]		AT3G60750.1	13	22.9	5.78	4.9e-11	3.31	1.6	3.57	2.17	3.4	2.74	3.75	2.55	2	3.5	1.58	2e-06	2.31	1.64	3.26	2.31	3.83	3.42	4.28	3.83	79969	TRANSKETOLASE
[168]		AT1G02080.1	15	7.7	7.02	1.3e-13	2.11	1.24	17.6	3.8	5.16	1.39	17.3	5.29													269890	TRANSCRIPTION REGULATORS
[170]		AT2G35050.1	13	10.3	8.24	4.1e-15	9.52	4.66	14.3	5.34	9.44	4.64	15.2	6.45													139706	PROTEIN KINASE SUPERFAMILY PROTEIN WITH OCTICOSAPEPTIDE/PHOX/BEM1P DOMAIN
[170-1]	6	AT1G79570.1	7	6.5	4.97	1.1e-08	9.69	7.92	45.4	11.4	20.5	8.27	53.7	13.5													137244	PROTEIN KINASE SUPERFAMILY PROTEIN WITH OCTICOSAPEPTIDE/PHOX/BEM1P DOMAIN
[170-3]	1	AT1G16270.1	2	1.8	1.98	1.9e-06	2.04	0.202	20.7	2.04	2.05	0.205	20.5	2.05													126782	PROTEIN KINASE SUPERFAMILY PROTEIN WITH OCTICOSAPEPTIDE/PHOX/BEM1P DOMAIN
[170-4]	1	AT1G16270.2	2	1.8	1.98	1.9e-06	2.04	0.202	20.7	2.04	2.05	0.205	20.5	2.05													126782	PROTEIN KINASE SUPERFAMILY PROTEIN WITH OCTICOSAPEPTIDE/PHOX/BEM1P DOMAIN
[171]		AT1G10140.1	9	47.3	9.25	1.6e-16	83.4	61.4	100	45.8	83.4	67.9	100	47.4													18373.8	UNCHARACTERISED CONSERVED PROTEIN UCP031279
[173]		AT4G37300.1	7	63	9.18	2.1e-16	6.18	5.71	7.17	6.27	6.17	5.94	7.42	6.45	5	38.7	4.55	1.5e-09	5.61	5.18	5.87	5.66	5.81	5.3	6.06	5.81	18815.3	MATERNAL EFFECT EMBRYO ARREST 59	MEE59
[174]		AT4G35730.1	10	27	6.89	3.8e-12	26.9	2.72	100	18.3	27.8	4.43	100	19.9													52199	REGULATOR OF VPS4 ACTIVITY IN THE MVB PATHWAY PROTEIN
[175]		AT5G62810.1	12	30.2	6.26	5.4e-11	8.78	4.5	27.2	9.94	12.8	6.25	25.4	12	2	5.1	1.73	8e-07	5.68	3.8	8.49	5.68	7.86	7.2	8.57	7.86	55595.4	PEROXIN 14	PEX14, ATPEX14, PED2
[176]		AT5G12350.1	15	15.6	4.94	2.1e-09	5.34	3.19	31.4	7.18	11	3.35	55.6	10.2													117522	REGULATOR OF CHROMOSOME CONDENSATION (RCC1) FAMILY WITH FYVE ZINC FINGER DOMAIN
[176-1]	3	AT5G19420.1	8	7.6	4.94	2.1e-09	31.9	7.16	78.2	16.9	47.7	8.35	79.1	19.6													120746	REGULATOR OF CHROMOSOME CONDENSATION (RCC1) FAMILY WITH FYVE ZINC FINGER DOMAIN
[176-2]	3	AT5G19420.2	8	7.4	4.94	2.1e-09	31.9	7.16	78.2	16.9	47.7	8.35	79.1	19.6													124677	REGULATOR OF CHROMOSOME CONDENSATION (RCC1) FAMILY WITH FYVE ZINC FINGER DOMAIN
[179]		AT4G37070.1	9	26.6	7.68	1.3e-13	5.03	3.84	6.78	5.58	5.09	3.78	6.72	5.65	2	5.2	1.15	5e-05	3.73	3.5	3.99	3.73	3.81	3.56	4.08	3.81	42130.8	ACYL TRANSFERASE/ACYL HYDROLASE/LYSOPHOSPHOLIPASE SUPERFAMILY PROTEIN	PLP1, PLA IVA, AtPLAIVA
[180]		AT5G16840.1	8	36.3	10.66	3.9e-19	5.95	3.48	6.77	4.83	6.22	4.22	7.3	5.87	7	36.3	3.28	3.8e-07	5.86	4.78	6.49	5.57	6.15	5.05	6.99	5.95	27234.4	BINDING PARTNER OF ACD11 1	BPA1
[180-1]	4	AT4G17720.1	6	16	4.42	2.7e-08	2.42	0.264	7.32	1.44	2.72	0.298	4.91	1.4	1	3.5	2.61	6.4e-06	5.16			5.16	5.64			5.64	33548.1	RNA-BINDING (RRM/RBD/RNP MOTIFS) FAMILY PROTEIN
[181]		AT4G09000.1	12	56.9	7.65	9.9e-14	3.83	2.49	5.87	3.38	3.39	2.42	5.69	3.58	1	3	0.81	0.00033	2.12			2.12	2.17			2.17	29931.8	GENERAL REGULATORY FACTOR 1	GRF1, GF14 CHI
[181-1]	2	AT1G78300.1	8	34	7.65	9.9e-14	3.34	2.16	7.79	3.04	3.37	2.13	8.12	3.4	1	3.1	0.81	0.00033	2.12			2.12	2.17			2.17	29161.9	GENERAL REGULATORY FACTOR 2	GRF2, 14-3-3OMEGA, GF14 OMEGA
[181-2]	3	AT5G38480.1	8	33.3	4.69	3.5e-09	4.8	2.16	7.79	4.23	4.87	2.19	8.12	5.01	1	3.1	0.81	0.00033	2.12			2.12	2.17			2.17	28606.5	GENERAL REGULATORY FACTOR 3	GRF3, RCI1
[181-3]	4	AT5G16050.1	8	31	4.69	3.5e-09	5.23	2.53	7.79	4.5	5.26	2.31	8.12	5.18	2	9.3	1.9	3.2e-06	2.47	2.12	2.87	2.47	2.09	2.01	2.17	2.09	30182.1	GENERAL REGULATORY FACTOR 5	GRF5, GF14 UPSILON
[181-4]	3	AT5G10450.1	6	19.4	6.72	2.2e-12	3.36	1.61	7.71	2.1	2.56	0.962	7.46	2.37	1	3.2	0.81	0.00033	2.12			2.12	2.17			2.17	27975.9	G-BOX REGULATING FACTOR 6	GRF6, AFT1, 14-3-3lambda
[181-5]	3	AT5G10450.2	6	19.5	6.72	2.2e-12	3.36	1.61	7.71	2.1	2.56	0.962	7.46	2.37	1	3.3	0.81	0.00033	2.12			2.12	2.17			2.17	27718.7	G-BOX REGULATING FACTOR 6	GRF6, AFT1, 14-3-3lambda
[181-6]	3	AT5G10450.3	6	18.6	6.72	2.2e-12	3.36	1.61	7.71	2.1	2.56	0.962	7.46	2.37	1	3.1	0.81	0.00033	2.12			2.12	2.17			2.17	29131.3	G-BOX REGULATING FACTOR 6	GRF6
[181-7]	3	AT5G10450.4	6	17.6	6.72	2.2e-12	3.36	1.61	7.71	2.1	2.56	0.962	7.46	2.37	1	2.9	0.81	0.00033	2.12			2.12	2.17			2.17	30991.5	G-BOX REGULATING FACTOR 6	GRF6
[181-8]	3	AT5G65430.1	6	19.4	6.72	2.2e-12	3.36	1.61	7.71	2.1	2.56	0.962	7.46	2.37	1	3.2	0.81	0.00033	2.12			2.12	2.17			2.17	28029	GENERAL REGULATORY FACTOR 8	GRF8, 14-3-3KAPPA, GF14 KAPPA
[181-9]	3	AT5G65430.2	6	19.5	6.72	2.2e-12	3.36	1.61	7.71	2.1	2.56	0.962	7.46	2.37	1	3.3	0.81	0.00033	2.12			2.12	2.17			2.17	27771.7	GENERAL REGULATORY FACTOR 8	GRF8, GF14 KAPPA
[181-10]	3	AT5G65430.3	6	18.5	6.72	2.2e-12	3.36	1.61	7.71	2.1	2.56	0.962	7.46	2.37	1	3.1	0.81	0.00033	2.12			2.12	2.17			2.17	29530.9	GENERAL REGULATORY FACTOR 8	GRF8
[181-11]	3	AT3G02520.1	7	26.8	4.69	3.5e-09	4.35	2.53	7.79	4.29	4.34	2.31	8.12	5.03	2	9.4	1.9	3.2e-06	2.47	2.12	2.87	2.47	2.09	2.01	2.17	2.09	29824.6	GENERAL REGULATORY FACTOR 7	GRF7, GF14 NU
[181-12]	2	AT5G38480.2	7	26	4.69	3.5e-09	4.35	2.16	7.79	4.1	4.34	2.19	8.12	4.95	1	3.1	0.81	0.00033	2.12			2.12	2.17			2.17	28491.4	GENERAL REGULATORY FACTOR 3	GRF3, RCI1
[181-13]	4	AT1G22300.1	6	21.3	4.23	1.8e-08	2.7	1.39	7.87	2.25	2.87	1.45	8.83	3.34	1	4.3	-0.08	0.00048	1.16			1.16	1.2			1.2	28915.5	GENERAL REGULATORY FACTOR 10	GRF10, 14-3-3EPSILON, GF14 EPSILON
[181-14]	4	AT1G22300.2	6	21.3	4.23	1.8e-08	2.7	1.39	7.87	2.25	2.87	1.45	8.83	3.34	1	4.3	-0.08	0.00048	1.16			1.16	1.2			1.2	28900.5	GENERAL REGULATORY FACTOR 10	GRF10, GF14 EPSILON
[181-15]	4	AT1G22300.3	6	21.5	4.23	1.8e-08	2.7	1.39	7.87	2.25	2.87	1.45	8.83	3.34	1	4.4	-0.08	0.00048	1.16			1.16	1.2			1.2	28568.5	GENERAL REGULATORY FACTOR 10	GRF10, GF14 EPSILON
[181-16]	1	AT1G26480.1	3	10.8	3.29	3e-07	8.04	5.92	8.14	6.6	9	6.25	15	9.93													30545.3	GENERAL REGULATORY FACTOR 12	GRF12, GF14 IOTA
[183]		AT4G13350.1	9	18.1	8.04	2.8e-14	8.88	7.62	19.4	9.84	11.2	7.78	13.3	9.57													65027.5	NSP (NUCLEAR SHUTTLE PROTEIN)-INTERACTING GTPASE	NIG
[185]		AT5G11500.1	10	42.8	8.04	2.8e-14	7.45	1.57	10.3	3.63	7.6	3.53	11.4	4.74													25099.7	UNKNOWN PROTEIN; CONTAINS INTERPRO DOMAIN/S: PROTEIN OF UNKNOWN FUNCTION DUF814 (INTERPRO:IPR008532); HAS 1807 BLAST HITS TO 1807 PROTEINS IN 277 SPECIES: ARCHAE - 0; BACTERIA - 0; METAZOA - 736; FUNGI - 347; PLANTS - 385; VIRUSES - 0; OTHER EUKARYOTES - 339 (SOURCE: NCBI BLINK).
[186]		AT4G04210.1	9	20.5	6.79	5.7e-12	27.7	7.6	48.3	19.4	27.7	8.68	51.9	19.3													32896.8	PLANT UBX DOMAIN CONTAINING PROTEIN 4	PUX4
[186-1]	6	AT4G22150.1	9	19.9	6.05	1.9e-11	24.2	3.32	32.3	14.3	8.68	3.01	25.9	12.1													40454.9	PLANT UBX DOMAIN-CONTAINING PROTEIN 3	PUX3
[187]		AT2G03440.1	9	54	7.85	6.3e-14	6.12	5.42	6.67	6.11	6.89	5.58	7.91	6.71	5	41.7	3.87	6.9e-07	6.1	5.49	7.38	6.6	6.08	5.63	7.49	6.7	19700.7	NODULIN-RELATED PROTEIN 1	NRP1, ATNRP1
[188]		AT1G04530.1	11	38.1	6.76	6.6e-12	4.62	4.28	5.5	5.03	4.45	4.27	5.31	5.03	1	5.5	3.41	1.4e-08	3.94			3.94	6.73			6.73	34553.2	TETRATRICOPEPTIDE REPEAT (TPR)-LIKE SUPERFAMILY PROTEIN	TPR4
[189]		AT1G11310.1	10	14	9.08	3.3e-16	67.8	3.7	100	23.5	100	10.4	100	33.7													65544.4	SEVEN TRANSMEMBRANE MLO FAMILY PROTEIN	MLO2, ATMLO2, PMR2
[190]		AT3G58640.1	11	15.2	6.88	3.8e-12	7.54	2.13	9.15	4.31	7.82	4.67	10.8	6.19													90022.9	MITOGEN ACTIVATED PROTEIN KINASE KINASE KINASE-RELATED
[191]		AT5G22120.1	8	24	6.92	3.4e-12	21.6	3.27	56.3	13.9	21.1	3.6	80	17.7													42092.5	UNKNOWN PROTEIN; FUNCTIONS IN: MOLECULAR_FUNCTION UNKNOWN; INVOLVED IN: BIOLOGICAL_PROCESS UNKNOWN; LOCATED IN: CELLULAR_COMPONENT UNKNOWN; EXPRESSED IN: CULTURED CELL; HAS 30201 BLAST HITS TO 17322 PROTEINS IN 780 SPECIES: ARCHAE - 12; BACTERIA - 1396; METAZOA - 17338; FUNGI - 3422; PLANTS - 5037; VIRUSES - 0; OTHER EUKARYOTES - 2996 (SOURCE: NCBI BLINK).
[192]		AT4G04720.1	11	23.9	5.87	2.9e-10	9.6	5.1	18.5	10.5	12.1	5.74	22.3	11.4													59895	CALCIUM-DEPENDENT PROTEIN KINASE 21	CPK21
[192-1]	3	AT3G20410.1	6	15.2	5.13	6.8e-09	5.52	1.54	13.6	6.55	6.21	0.744	17.9	5.62													60363.1	CALMODULIN-DOMAIN PROTEIN KINASE 9	CPK9
[192-2]	3	AT1G76040.2	4	9.6	5.13	6.8e-09	3	1.59	5.62	2.99	4.16	1.53	5.69	2.95													63807.4	CALCIUM-DEPENDENT PROTEIN KINASE 29	CPK29
[192-3]	2	AT1G50700.1	3	7.7	0.92	5.1e-06	7.04	5.52	26.5	14.5	8.58	6.21	29.3	15.7													58606.3	CALCIUM-DEPENDENT PROTEIN KINASE 33	CPK33
[192-4]	1	AT1G61950.1	2	5.3	0.92	5.1e-06	20.8	4.33	100	20.8	21.2	4.49	100	21.2													62948.8	CALCIUM-DEPENDENT PROTEIN KINASE 19	CPK19
[193]		AT5G56030.1	13	20.2	5.74	2.4e-10	2.72	2.33	4.17	3.03	3.26	2.41	5.18	3.56	3	5.2	2.55	1.4e-06	2.71	2.4	3.13	2.75	2.76	2.45	3.19	2.8	80064.7	HEAT SHOCK PROTEIN 81-2	HSP81-2, ERD8, HSP90.2, AtHsp90.2
[193-1]	1	AT5G56010.1	12	18.6	5.74	2.4e-10	2.72	2.3	4.15	2.79	3.02	2.32	4.98	3.33	3	5.2	2.55	1.4e-06	2.71	2.4	3.13	2.75	2.76	2.45	3.19	2.8	80052.8	HEAT SHOCK PROTEIN 81-3	HSP81-3, Hsp81.3, AtHsp90-3, AtHsp90.3
[193-2]	1	AT5G56000.1	9	15.6	5.74	2.4e-10	2.72	2.47	4.13	3	3.26	2.77	4.79	3.44	3	5.2	2.55	1.4e-06	2.71	2.4	3.13	2.75	2.76	2.45	3.19	2.8	80141.8	HEAT SHOCK PROTEIN 81.4	Hsp81.4, AtHsp90.4
[195]		AT2G17550.1	12	21.1	7.03	6.5e-13	11.8	4.02	100	17.3	12.2	3.45	100	16.3													89070.6	UNKNOWN PROTEIN; HAS 264 BLAST HITS TO 258 PROTEINS IN 65 SPECIES: ARCHAE - 5; BACTERIA - 5; METAZOA - 66; FUNGI - 16; PLANTS - 107; VIRUSES - 0; OTHER EUKARYOTES - 65 (SOURCE: NCBI BLINK).
[196]		AT3G19960.1	13	12.2	5.55	1.8e-10	4.55	3.92	20.7	6.64	9.94	4.27	24.4	8.71													131130	MYOSIN 1	ATM1
[197]		AT2G38070.1	9	16.6	7.96	4e-14	21.8	14.3	100	26.9	33.2	16.2	100	36.5													69179.5	PROTEIN OF UNKNOWN FUNCTION (DUF740)
[197-1]	1	AT5G01170.1	2	2.5	0.86	8.3e-05	37.8	14.3	100	37.8	39.1	15.3	100	39.1													62295.4	PROTEIN OF UNKNOWN FUNCTION (DUF740)
[197-2]	1	AT3G09070.1	2	2.5	0.77	0.00013	6.5	2.96	14.3	6.5	7.44	3.61	15.3	7.44													75441.2	PROTEIN OF UNKNOWN FUNCTION (DUF740)
[198]		AT3G18140.1	11	35.4	9.25	1.6e-16	5.12	4.29	7.29	4.19	5.2	4.39	6.79	4.18	2	6.6	0.4	3.7e-05	6.16	4.69	8.09	6.16	6.36	4.93	8.2	6.36	34310.3	TRANSDUCIN/WD40 REPEAT-LIKE SUPERFAMILY PROTEIN
[199]		AT3G23310.1	8	17.3	7.25	8e-13	11.4	4.45	88.2	17	12.3	5.33	88.2	18													65323.2	AGC (CAMP-DEPENDENT, CGMP-DEPENDENT AND PROTEIN KINASE C) KINASE FAMILY PROTEIN
[199-1]	6	AT4G14350.1	8	18.1	6.37	1.5e-11	8.57	2.82	35.6	8.79	10.8	2.83	42.7	9.67													63180.9	AGC (CAMP-DEPENDENT, CGMP-DEPENDENT AND PROTEIN KINASE C) KINASE FAMILY PROTEIN
[199-2]	6	AT4G14350.2	8	18.1	6.37	1.5e-11	8.57	2.82	35.6	8.79	10.8	2.83	42.7	9.67													63180.9	AGC (CAMP-DEPENDENT, CGMP-DEPENDENT AND PROTEIN KINASE C) KINASE FAMILY PROTEIN
[199-3]	6	AT4G14350.3	8	18.2	6.37	1.5e-11	8.57	2.82	35.6	8.79	10.8	2.83	42.7	9.67													63085	AGC (CAMP-DEPENDENT, CGMP-DEPENDENT AND PROTEIN KINASE C) KINASE FAMILY PROTEIN
[200]		AT4G14200.1	12	22.4	5.7	4.4e-11	19.7	3.69	81.6	16.4	52.5	7.1	82.8	24.1													84676.1	PENTATRICOPEPTIDE REPEAT (PPR) SUPERFAMILY PROTEIN
[201]		AT4G22540.1	11	17.8	6.08	7.1e-11	9.94	3.65	19.4	8.17	10	5.65	19.4	8.57													82043	OSBP(OXYSTEROL BINDING PROTEIN)-RELATED PROTEIN 2A	ORP2A
[202]		AT3G49260.1	9	29.9	6.49	1.1e-11	32.8	10.3	100	29.1	37.6	12	100	35.6													52094.8	IQ-DOMAIN 21	iqd21
[18-6, 203-1]	2	AT3G13920.2	8	20	7.54	2.4e-13	2.1	1.48	4.79	2.47	2.42	1.62	4.56	2.87	1	3.6	1.06	3.3e-06	1.95			1.95	2.12			2.12	46950.3	EUKARYOTIC TRANSLATION INITIATION FACTOR 4A1	EIF4A1, RH4, TIF4A1
[205]		AT2G41140.1	8	16.7	6.52	1.8e-11	56.3	9.75	100	30.6	68.5	17.8	100	37.3													64315.6	CDPK-RELATED KINASE 1	CRK1, ATCRK1, ATCBK3
[206]		AT1G79090.1	12	19.3	7.28	2.2e-13	20.6	7.19	71.4	13.7	20.4	8.28	70.4	16.1													88841.2	FUNCTIONS IN: MOLECULAR_FUNCTION UNKNOWN; INVOLVED IN: BIOLOGICAL_PROCESS UNKNOWN; LOCATED IN: CELLULAR_COMPONENT UNKNOWN; EXPRESSED IN: 25 PLANT STRUCTURES; EXPRESSED DURING: 15 GROWTH STAGES; CONTAINS INTERPRO DOMAIN/S: TOPOISOMERASE II-ASSOCIATED PROTEIN PAT1 (INTERPRO:IPR019167); BEST ARABIDOPSIS THALIANA PROTEIN MATCH IS: TOPOISOMERASE II-ASSOCIATED PROTEIN PAT1 (TAIR:AT3G22270.1); HAS 30201…
[207]		AT1G12310.1	9	61.5	7.88	2.4e-14	11.9	4.48	21.6	7.67	20.2	2.96	24.7	8.61													16516.9	CALCIUM-BINDING EF-HAND FAMILY PROTEIN
[208]		AT5G54310.1	9	15.1	6.5	2e-11	7.2	5.37	10.9	9.46	8.05	5.8	11.1	11.4	2	4.6	3.21	1.2e-06	5.98	5.19	6.88	5.98	6.14	5.34	7.06	6.14	52593.1	ARF-GAP DOMAIN 5	NEV, AGD5
[209]		AT5G09960.1	5	40.2	9.61	3.5e-17	100	100	100	100	100	100	100	100													12875.4	FUNCTIONS IN: MOLECULAR_FUNCTION UNKNOWN; INVOLVED IN: BIOLOGICAL_PROCESS UNKNOWN; LOCATED IN: PLASMA MEMBRANE; EXPRESSED IN: 22 PLANT STRUCTURES; EXPRESSED DURING: 13 GROWTH STAGES; CONTAINS INTERPRO DOMAIN/S: RPM1-INTERACTING PROTEIN 4, DEFENCE RESPONSE (INTERPRO:IPR008700); BEST ARABIDOPSIS THALIANA PROTEIN MATCH IS: UNKNOWN PROTEIN (TAIR:AT5G64850.1); HAS 30201 BLAST HITS TO 17322 PROTEINS IN…
[212]		AT5G43310.1	11	8.8	5.35	1.1e-09	9.81	2.49	16	6.99	12.6	6.75	20.3	11.4													137397	COP1-INTERACTING PROTEIN-RELATED
[213]		AT4G32551.1	11	15.8	6.47	6e-12	22.1	4.67	35.5	11.5	30.9	5.02	59.1	14.7													102234	LISH DIMERISATION MOTIF;WD40/YVTN REPEAT-LIKE-CONTAINING DOMAIN	LUG, RON2
[215]		AT4G33580.1	9	24.3	9.32	6.6e-18	4.52	4.23	5.5	4.72	4.66	4.25	5.47	4.79	2	6	0.59	0.00025	4.1	3.61	4.66	4.1	4.23	3.92	4.56	4.23	33401.2	BETA CARBONIC ANHYDRASE 5	ATBCA5, BCA5
[217]		AT1G76180.1	9	54.1	6.68	9.2e-12	4.67	3.37	5.53	4.69	3.92	3.53	5.52	4.81	3	14.6	1.75	6.8e-05	5.06	4.3	5.12	4.58	5.34	4.46	5.43	4.79	20786.5	DEHYDRIN FAMILY PROTEIN	ERD14
[218]		AT2G01420.2	8	20.3	8.29	9.5e-15	100	24.4	100	45.7	100	25.4	100	46.3													66742.7	AUXIN EFFLUX CARRIER FAMILY PROTEIN	PIN4
[218-1]	1	AT2G01420.1	8	20.4	8.07	2.5e-14	100	24.4	100	45.7	100	25.4	100	46.3													66344.3	AUXIN EFFLUX CARRIER FAMILY PROTEIN	PIN4, ATPIN4
[219]		AT4G02450.1	8	31.5	7.01	2.3e-12	30.4	4.94	39.6	12.8	34.6	4.06	45.5	13.7	4	16.2	3.63	6.7e-08	42.8	38.9	45.1	41.9	43.9	42.3	46.2	44.2	25471	HSP20-LIKE CHAPERONES SUPERFAMILY PROTEIN
[220]		AT2G36530.1	10	32.4	6.12	2.1e-11	2.17	1.92	2.29	2.2	2.21	2.1	2.37	2.3	1	4.5	-0.14	0.00016	1.64			1.64	1.72			1.72	47719.7	ENOLASE	LOS2, ENO2
[221]		AT5G12850.1	9	17	6	1.5e-10	26.7	8.49	60.5	17.2	33.8	8.43	60.7	19.1													77776	CCCH-TYPE ZINC FINGER PROTEIN WITH ARM REPEAT DOMAIN
[223]		AT3G50370.1	11	5.3	6	1.1e-11	9.6	6.89	19.1	9.4	14.4	6.41	21.6	11.2													236266	UNKNOWN PROTEIN; FUNCTIONS IN: MOLECULAR_FUNCTION UNKNOWN; INVOLVED IN: BIOLOGICAL_PROCESS UNKNOWN; LOCATED IN: CELLULAR_COMPONENT UNKNOWN; EXPRESSED IN: 26 PLANT STRUCTURES; EXPRESSED DURING: 15 GROWTH STAGES; HAS 27734 BLAST HITS TO 16708 PROTEINS IN 1259 SPECIES: ARCHAE - 81; BACTERIA - 3434; METAZOA - 10876; FUNGI - 2514; PLANTS - 987; VIRUSES - 212; OTHER EUKARYOTES - 9630 (SOURCE: NCBI BLIN…
[224]		AT5G16880.1	8	21.9	6.88	3.9e-12	6.49	4.73	7.78	8.02	7.88	6.75	15.3	11.8	1	2.9	1.7	2.1e-06	7.18			7.18	7.17			7.17	45311.4	TARGET OF MYB PROTEIN 1
[225]		AT1G56440.1	13	29.4	5.12	1.3e-10	10.5	7.34	17.5	9.88	11.3	6.83	22.2	10.2													53641.5	TETRATRICOPEPTIDE REPEAT (TPR)-LIKE SUPERFAMILY PROTEIN	TPR5
[226]		AT3G23540.1	8	18.2	8.85	8.8e-16	16.1	12	19.8	10.3	16.7	14.1	20	10.8	3	5.8	3.14	4.2e-08	17.3	16	17.6	16.5	17.5	16.2	17.8	16.8	63021.3	ALPHA/BETA-HYDROLASES SUPERFAMILY PROTEIN
[227]		AT4G20260.1	9	46.7	6.87	4.1e-12	7.18	3.87	9.72	6.15	9.42	9.03	12.1	9.38													24584	PLASMA-MEMBRANE ASSOCIATED CATION-BINDING PROTEIN 1	ATPCAP1, PCAP1
[228]		AT4G20940.1	11	11	5.36	2.6e-09	3.76	0.816	9.9	3.75	8.08	0.898	17.2	5.38													105112	LEUCINE-RICH RECEPTOR-LIKE PROTEIN KINASE FAMILY PROTEIN
[229]		AT1G52730.1	9	35	6.75	2.3e-12	5.45	3.81	6.72	5.14	5.84	5.07	6.73	5.86	1	2.3	0.59	0.0021	3.84			3.84	4.74			4.74	37754.5	TRANSDUCIN/WD40 REPEAT-LIKE SUPERFAMILY PROTEIN
[230]		AT3G14172.1	9	8.1	6.8	5.6e-12	54.2	3.08	80.3	21	54.2	2.97	80.3	20.8													140962	FUNCTIONS IN: MOLECULAR_FUNCTION UNKNOWN; INVOLVED IN: BIOLOGICAL_PROCESS UNKNOWN; LOCATED IN: CELLULAR_COMPONENT UNKNOWN; BEST ARABIDOPSIS THALIANA PROTEIN MATCH IS: COP1-INTERACTING PROTEIN-RELATED (TAIR:AT1G72410.1); HAS 30201 BLAST HITS TO 17322 PROTEINS IN 780 SPECIES: ARCHAE - 12; BACTERIA - 1396; METAZOA - 17338; FUNGI - 3422; PLANTS - 5037; VIRUSES - 0; OTHER EUKARYOTES - 2996 (SOURCE: NC…
[231]		AT2G19480.1	8	24	6.95	2.9e-12	5.51	2.2	15.7	4.95	12.5	2.22	17.1	6.31													43542.9	NUCLEOSOME ASSEMBLY PROTEIN 1;2	NFA02, NFA2, NAP1;2
[231-1]	8	AT4G26110.1	9	28.5	7.42	3.9e-13	3.23	1.2	10.8	3.5	3.2	1.27	11	3.61													42997.6	NUCLEOSOME ASSEMBLY PROTEIN1;1	NAP1;1, ATNAP1;1
[231-2]	8	AT4G26110.2	9	29.5	7.42	3.9e-13	3.23	1.2	10.8	3.5	3.2	1.27	11	3.61													41608.2	NUCLEOSOME ASSEMBLY PROTEIN1;1	NAP1;1
[231-3]	2	AT5G56950.1	3	6.4	3.05	3e-07	4.35	1.59	9.08	3.63	4.59	1.7	9.14	3.74													43293.9	NUCLEOSOME ASSEMBLY PROTEIN 1;3	NFA03, NFA3, NAP1;3
[232]		AT4G33945.1	8	24.1	9.09	3.1e-16	4.62	4.14	5.55	4.51	4.65	4.35	5.57	4.61	2	5.2	2.28	7.3e-06	6.9	3.67	13	6.9	6.56	3.78	11.4	6.56	49789.4	ARM REPEAT SUPERFAMILY PROTEIN
[233]		AT1G23310.1	8	20.4	7.88	5.5e-14	5.84	3.8	7.64	6.38	5.83	3.91	8.67	6.64	1	2.1	0.04	0.0023	4.29			4.29	4.55			4.55	53301.7	GLUTAMATE:GLYOXYLATE AMINOTRANSFERASE	GGT1, AOAT1, GGAT1
[234]		AT1G50570.1	7	19.6	7.05	1.9e-12	6.67	4.07	8.4	5.52	9.03	6.21	13.2	8.3													42153	CALCIUM-DEPENDENT LIPID-BINDING (CALB DOMAIN) FAMILY PROTEIN
[236]		AT5G14740.1	7	17.5	6.7	8.3e-12	3.04	2.65	7.55	6.01	3.11	2.79	13.5	7.25	2	8.2	4.92	4e-10	2.85	2.54	3.19	2.85	2.91	2.6	3.26	2.91	36615.3	CARBONIC ANHYDRASE 2	CA2, CA18, BETA CA2
[236-1]	4	AT3G01500.1	7	22.2	5.6	3.6e-10	2.78	2.43	5.72	5.09	3.03	2.47	10.8	6.23	3	11.1	0.84	2.2e-05	1.76	1.62	2.11	1.88	1.8	1.65	2.16	1.92	29504.2	CARBONIC ANHYDRASE 1	CA1, ATBCA1, SABP3, ATSABP3
[236-2]	4	AT3G01500.2	7	17.3	5.6	3.6e-10	2.78	2.43	5.72	5.09	3.03	2.47	10.8	6.23	3	8.6	0.84	2.2e-05	1.76	1.62	2.11	1.88	1.8	1.65	2.16	1.92	37450.2	CARBONIC ANHYDRASE 1	CA1
[236-3]	4	AT3G01500.3	7	17.9	5.6	3.6e-10	2.78	2.43	5.72	5.09	3.03	2.47	10.8	6.23	3	8.9	0.84	2.2e-05	1.76	1.62	2.11	1.88	1.8	1.65	2.16	1.92	36144.6	CARBONIC ANHYDRASE 1	CA1
[237]		AT3G15095.1	9	16.5	7.4	4.3e-13	4.5	4	16.2	7.73	5.1	4.18	46.2	10.1													75578.2	UNKNOWN PROTEIN; FUNCTIONS IN: MOLECULAR_FUNCTION UNKNOWN; INVOLVED IN: BIOLOGICAL_PROCESS UNKNOWN; LOCATED IN: CHLOROPLAST; EXPRESSED IN: 22 PLANT STRUCTURES; EXPRESSED DURING: 13 GROWTH STAGES; HAS 9762 BLAST HITS TO 6439 PROTEINS IN 764 SPECIES: ARCHAE - 77; BACTERIA - 1339; METAZOA - 3211; FUNGI - 718; PLANTS - 437; VIRUSES - 131; OTHER EUKARYOTES - 3849 (SOURCE: NCBI BLINK).
[239]		AT3G24170.1	9	27.1	6.57	1.5e-11	1.85	0.747	2.57	1.33	2.6	0.923	2.83	1.87	3	8.6	2.16	1.7e-06	1.96	1.18	2.3	1.56	2.03	2.01	2.7	2.43	53871.2	GLUTATHIONE-DISULFIDE REDUCTASE	ATGR1, GR1
[240]		AT2G44830.1	11	15.9	5.01	1.2e-09	20.1	8.34	75.4	21.8	37.5	14.1	63.6	31.1													84706.9	PROTEIN KINASE SUPERFAMILY PROTEIN
[241]		AT2G42500.1	7	23.3	9.21	1.9e-16	21.5	7.26	23.2	7.94	20.8	12.3	23.4	9.58													35832.9	PROTEIN PHOSPHATASE 2A-3	PP2A-3
[241-1]	2	AT3G58500.1	7	23.3	9.21	1.9e-16	23.1	13.6	27	18.2	23.3	20.3	26.9	21.1													35767.8	PROTEIN PHOSPHATASE 2A-4	PP2A-4
[242]		AT3G50590.1	12	9	4.46	1.1e-09	16.5	1.02	35	7.39	19.3	1.84	31.5	8.44													176307	TRANSDUCIN/WD40 REPEAT-LIKE SUPERFAMILY PROTEIN
[243]		AT2G26280.1	8	14.1	6.31	2.9e-11	12.4	1.77	44.3	6.18	19.6	3.97	42.9	8.42													62147.5	CTC-INTERACTING DOMAIN 7	CID7
[244]		AT3G44110.1	10	22.1	5.81	2.8e-11	7.76	5.02	10.6	3.43	8.26	1.7	11.3	3.6													46444.7	DNAJ HOMOLOGUE 3	ATJ3, ATJ
[245]		AT4G00752.1	7	22	8.59	2.7e-15	19.3	16.6	48.2	29	31.6	21.2	57.3	34.9													52136.7	UBX DOMAIN-CONTAINING PROTEIN
[246]		AT4G15410.1	11	34	6.27	6.1e-13	24.5	4.21	90.7	12.3	23.4	4.63	82.9	12													44996.6	SERINE/THREONINE PROTEIN PHOSPHATASE 2A 55 KDA REGULATORY SUBUNIT B PRIME GAMMA	PUX5
[247]		AT1G01140.1	7	21.3	9.97	5.1e-18	15.3	1.21	22.8	3.24	14.1	1.31	21.4	3.2													50505.2	CBL-INTERACTING PROTEIN KINASE 9	CIPK9, SnRK3.12, PKS6
[248]		AT5G07220.1	8	32.3	6.91	3.4e-12	9.87	1.61	45.7	6.81	12.6	4.78	46.6	9.45													34244.5	BCL-2-ASSOCIATED ATHANOGENE 3	ATBAG3, BAG3
[249-1]	9	ATCG00480.1	8	17.3	2.94	1.4e-07	2.02	1.7	5.05	2.37	2.1	1.72	3.65	2.27	2	5.4	0.1	0.00036	1.7	1.6	1.81	1.7	1.76	1.63	1.91	1.76	53934.3	ATP SYNTHASE SUBUNIT BETA	ATPB, PB
[250]		AT1G69510.1	8	40.9	8.83	9.5e-16	3.99	2.79	6.98	4.99	3.93	3.29	6.71	4.58	2	14.6	0.36	0.00026	6.06	5.52	6.65	6.06	6.03	5.5	6.6	6.03	15095.9	CAMP-REGULATED PHOSPHOPROTEIN 19-RELATED PROTEIN
[250-1]	8	AT5G64130.1	8	53	4.7	1.4e-08	3.23	1.35	5.46	2.1	3.51	2.24	5.75	2.29	2	17.4	0.82	0.00014	4.46	2.99	6.65	4.46	4.57	3.16	6.6	4.57	12298.8	CAMP-REGULATED PHOSPHOPROTEIN 19-RELATED PROTEIN
[250-2]	8	AT5G64130.3	8	43.6	4.7	1.4e-08	3.23	1.35	5.46	2.1	3.51	2.24	5.75	2.29	2	14.3	0.82	0.00014	4.46	2.99	6.65	4.46	4.57	3.16	6.6	4.57	15143.1	CAMP-REGULATED PHOSPHOPROTEIN 19-RELATED PROTEIN
[251]		AT5G08010.1	8	14.5	5.95	2.1e-10	67.8	5.51	100	17.9	67.8	6.94	100	16.4													63977.9	UNKNOWN PROTEIN; BEST ARABIDOPSIS THALIANA PROTEIN MATCH IS: UNKNOWN PROTEIN (TAIR:AT5G61040.1); HAS 5732 BLAST HITS TO 4319 PROTEINS IN 440 SPECIES: ARCHAE - 66; BACTERIA - 397; METAZOA - 2437; FUNGI - 292; PLANTS - 238; VIRUSES - 35; OTHER EUKARYOTES - 2267 (SOURCE: NCBI BLINK).
[252]		AT2G15860.1	9	20.5	6.03	1.5e-10	4.63	2.05	6.37	2.58	4.86	3.19	6.94	3.18													55575.2	UNKNOWN PROTEIN; FUNCTIONS IN: MOLECULAR_FUNCTION UNKNOWN; INVOLVED IN: BIOLOGICAL_PROCESS UNKNOWN; LOCATED IN: CELLULAR_COMPONENT UNKNOWN; EXPRESSED IN: 24 PLANT STRUCTURES; EXPRESSED DURING: 13 GROWTH STAGES; HAS 30201 BLAST HITS TO 17322 PROTEINS IN 780 SPECIES: ARCHAE - 12; BACTERIA - 1396; METAZOA - 17338; FUNGI - 3422; PLANTS - 5037; VIRUSES - 0; OTHER EUKARYOTES - 2996 (SOURCE: NCBI BLINK).
[253]		AT1G71880.1	6	11.9	8.14	1.8e-14	63.5	6.18	100	28.5	82.6	6.52	100	31.2													54858.8	SUCROSE-PROTON SYMPORTER 1	SUC1, ATSUC1
[254]		AT3G26600.1	8	12.5	5.55	1.1e-09	35.5	14	77.1	27.8	63.9	23.7	84.3	38.3													67807	ARMADILLO REPEAT ONLY 4	ARO4
[255]		AT5G12900.1	9	15.7	9.05	1.1e-16	9.67	3.88	64.7	14.7	19	9.89	64.7	22.6													63329.2	UNKNOWN PROTEIN; FUNCTIONS IN: MOLECULAR_FUNCTION UNKNOWN; INVOLVED IN: BIOLOGICAL_PROCESS UNKNOWN; LOCATED IN: CHLOROPLAST; EXPRESSED IN: 21 PLANT STRUCTURES; EXPRESSED DURING: 13 GROWTH STAGES; BEST ARABIDOPSIS THALIANA PROTEIN MATCH IS: UNKNOWN PROTEIN (TAIR:AT1G12330.1); HAS 1807 BLAST HITS TO 1807 PROTEINS IN 277 SPECIES: ARCHAE - 0; BACTERIA - 0; METAZOA - 736; FUNGI - 347; PLANTS - 385; VI…
[257]		AT3G22380.1	8	6.8	6.46	2.4e-11	3.93	0.744	15.8	3.06	7.42	2.17	20.1	4.89													164457	TIME FOR COFFEE	TIC
[258]		AT1G21380.1	7	14.2	7.75	9.4e-14	20.8	15.8	34.7	24.6	20.1	15.6	45.6	26.3	1	3.4	2.55	1.5e-07	9.76			9.76	9.92			9.92	55791.7	TARGET OF MYB PROTEIN 1
[259]		AT4G39860.1	8	36.1	6.3	4.6e-11	6.33	5.23	18.2	9.07	5.8	4.55	13.7	7.98													32077.9	UNKNOWN PROTEIN; BEST ARABIDOPSIS THALIANA PROTEIN MATCH IS: UNKNOWN PROTEIN (TAIR:AT2G22270.1); HAS 152 BLAST HITS TO 146 PROTEINS IN 19 SPECIES: ARCHAE - 0; BACTERIA - 0; METAZOA - 0; FUNGI - 2; PLANTS - 146; VIRUSES - 0; OTHER EUKARYOTES - 4 (SOURCE: NCBI BLINK).
[259-1]	6	AT1G35780.1	7	38.8	6.14	6.1e-11	11.8	5.49	30.7	11.9	18.4	6.09	30.4	13.1													31070.9	UNKNOWN PROTEIN; BEST ARABIDOPSIS THALIANA PROTEIN MATCH IS: UNKNOWN PROTEIN (TAIR:AT1G78150.2); HAS 145 BLAST HITS TO 144 PROTEINS IN 16 SPECIES: ARCHAE - 0; BACTERIA - 0; METAZOA - 0; FUNGI - 0; PLANTS - 145; VIRUSES - 0; OTHER EUKARYOTES - 0 (SOURCE: NCBI BLINK).
[260]		AT5G18230.1	9	13.3	5.06	3.3e-09	13.4	7.96	27.2	10.2	12.9	8.36	27.2	10.8													92953.1	TRANSCRIPTION REGULATOR NOT2/NOT3/NOT5 FAMILY PROTEIN
[261]		AT3G25230.1	8	19.2	8.09	2.2e-14	3.28	2.35	5.93	3.15	3.89	3.02	7.76	3.73													61453.4	ROTAMASE FKBP 1	ROF1, ATFKBP62, FKBP62
[262]		AT5G14540.1	9	20.1	4.5	2.2e-08	11.5	7.63	13.2	8.53	11.4	7.63	14	10.4	1	2.7	-0.32	0.0016	8.6			8.6	8.95			8.95	59098	PROTEIN OF UNKNOWN FUNCTION (DUF1421)
[263]		AT2G43160.1	9	9.6	5.48	4.2e-10	6.77	5.17	13.5	7.64	8.94	7.24	13.5	9.01													95478.5	ENTH/VHS FAMILY PROTEIN
[264]		AT4G28760.1	7	9.6	5.75	4.2e-10	66.9	26.4	78.9	27.9	66.9	32.3	78.9	29.6													102905	PROTEIN OF UNKNOWN FUNCTION (DUF3741)
[265]		AT2G20190.1	8	7.6	5.54	1.2e-09	7.32	3.69	26	9.87	9.68	5.12	36.7	12.4													158953	CLIP-ASSOCIATED PROTEIN	ATCLASP, CLASP
[266]		AT1G31340.1	7	38.5	8.56	3e-15	13.7	9.23	20.2	12.4	15.8	10.2	21.2	13.8	3	25	3.45	7e-08	18	3.68	19.6	6.6	18.5	4.12	19.7	7.09	17397.2	RELATED TO UBIQUITIN 1	RUB1, NEDD8, ATRUB1
[267]		AT1G67970.1	8	28.1	5.55	1.1e-10	21.6	6.07	83	21.6	19.1	8.56	83	24.1													42630.3	HEAT SHOCK TRANSCRIPTION FACTOR A8	AT-HSFA8, HSFA8
[268]		AT5G39590.1	8	18.1	6.71	1e-12	8.65	1.97	10.5	4.97	10.2	3.11	10.6	5.98													59909	TLD-DOMAIN CONTAINING NUCLEOLAR PROTEIN
[269]		AT2G35880.1	7	15.5	6.77	6.2e-12	2.47	1.44	2.98	1.4	2.41	1.26	2.82	1.3													46697	TPX2 (TARGETING PROTEIN FOR XKLP2) PROTEIN FAMILY
[270]		AT1G12200.1	10	23.2	5.86	2.4e-11	8.35	6.19	13.7	9.14	9.33	6.12	14.6	9.59													52983	FLAVIN-BINDING MONOOXYGENASE FAMILY PROTEIN
[271]		AT1G18070.1	13	24.8	4.75	1.7e-10	3.54	2.86	4.8	3.4	4.41	3.13	4.88	3.27	2	3.4	0.44	0.0001	2.38	1.75	3.23	2.38	3.68	3.06	4.42	3.68	59243.1	TRANSLATION ELONGATION FACTOR EF1A/INITIATION FACTOR IF2GAMMA FAMILY PROTEIN
[272]		AT1G20450.1	6	35.8	9.22	1.8e-16	3.81	2.98	4.84	3.77	4.01	3.14	4.9	3.88	1	4.6	2.93	6.3e-08	1.81			1.81	1.82			1.82	29548.1	DEHYDRIN FAMILY PROTEIN	LTI29, LTI45, ERD10
[273]		AT3G11400.1	8	29.3	5.32	3e-09	2.91	2.3	4.51	3.26	3.36	2.82	3.8	3.52	3	9.5	0.39	0.00057	2.49	2.16	4.68	3.45	4.53	3.37	6.4	4.68	32715.1	EUKARYOTIC TRANSLATION INITIATION FACTOR 3G1	EIF3G1, ATEIF3G1
[274]		AT4G32690.1	7	37.1	6.64	1.1e-11	4.49	3.69	6.05	4.3	6.97	4.7	7.94	5.37	1	5.7	3.37	1.3e-07	5.07			5.07	5.4			5.4	20196.8	HEMOGLOBIN 3	GLB3, ATGLB3
[275]		AT2G23120.1	4	81.9	11.74	3.9e-21	4.04	2.43	7.81	4.36	4.32	2.91	7.71	4.73	1	13.3	3.53	3.2e-07	2.47			2.47	2.84			2.84	8482.2	LATE EMBRYOGENESIS ABUNDANT PROTEIN, GROUP 6
[276]		AT5G20200.1	8	13.4	4.93	1.4e-09	3.65	0.648	11.7	3.38	7.33	0.892	23.4	5.45													81685.2	NUCLEOPORIN-RELATED
[277]		AT1G09270.1	7	15.2	6.27	5.1e-11	6.6	5.94	8.08	6.93	8.9	6.81	10.7	8.39													59446.3	IMPORTIN ALPHA ISOFORM 4	IMPA-4
[278]		AT1G19835.1	10	11.1	4.71	1.2e-08	11.3	1.52	86.8	10.1	9.87	1.4	87.2	9.77													109813	PLANT PROTEIN OF UNKNOWN FUNCTION (DUF869)
[279]		AT2G03150.1	6	5.4	7.84	6.4e-14	24	5.79	39.2	16.9	25	5.86	44.5	17.7													150914	ATP/GTP-BINDING PROTEIN FAMILY	emb1579
[280]		AT5G07910.1	10	32.1	5.68	4.8e-11	10.6	2.25	37.7	9.75	10.7	4.31	42.9	9.86													29136.9	LEUCINE-RICH REPEAT (LRR) FAMILY PROTEIN
[282]		AT4G38550.1	9	20.1	5.49	5.2e-11	8.1	4.45	15.3	7.97	10.5	4.45	15.2	8.68													69682.7	ARABIDOPSIS PHOSPHOLIPASE-LIKE PROTEIN (PEARLI 4) FAMILY
[282-1]	3	AT2G20950.1	5	9.8	3.42	3.5e-07	8.1	5.03	100	11.5	10.5	7.5	100	13.2													59570.5	ARABIDOPSIS PHOSPHOLIPASE-LIKE PROTEIN (PEARLI 4) FAMILY
[282-2]	3	AT2G20950.2	5	10.1	3.42	3.5e-07	8.1	5.03	100	11.5	10.5	7.5	100	13.2													57628.4	ARABIDOPSIS PHOSPHOLIPASE-LIKE PROTEIN (PEARLI 4) FAMILY
[282-3]	3	AT2G20950.3	5	10.1	3.42	3.5e-07	8.1	5.03	100	11.5	10.5	7.5	100	13.2													57869.6	ARABIDOPSIS PHOSPHOLIPASE-LIKE PROTEIN (PEARLI 4) FAMILY
[282-4]	3	AT2G20950.4	5	9.6	3.42	3.5e-07	8.1	5.03	100	11.5	10.5	7.5	100	13.2													61002.6	ARABIDOPSIS PHOSPHOLIPASE-LIKE PROTEIN (PEARLI 4) FAMILY
[283]		AT2G26530.1	7	22.7	7.36	8.8e-14	45.1	11.2	100	26.2	45.6	12.3	100	27.2													36204.8	PROTEIN OF UNKNOWN FUNCTION (DUF1645)	AR781
[284]		AT5G13710.1	6	21.7	5.8	4e-10	3.86	0.954	11.2	3.37	9.94	1.06	16.6	4.77	1	2.7	-0.12	0.00032	11			11	10.8			10.8	38268.8	STEROL METHYLTRANSFERASE 1	SMT1, CPH
[285]		AT4G17330.1	12	7.5	4.36	8.4e-10	4.46	1.28	25.5	5.22	5.61	0.973	24.8	5.69													218073	G2484-1 PROTEIN	ATG2484-1, G2484-1
[288]		AT5G24940.1	7	15.4	6.93	3e-12	3.29	2.13	3.71	1.54	3.59	2.12	5.62	1.9	3	7.8	3.78	2.9e-08	3.49	3.2	3.72	3.44	3.43	3.29	4.09	3.75	48120.3	PROTEIN PHOSPHATASE 2C FAMILY PROTEIN
[289]		AT1G54610.1	7	15.9	6.01	1.5e-11	2.19	1.2	23.1	4.75	2.24	0.971	22.4	4.49													63288.6	PROTEIN KINASE SUPERFAMILY PROTEIN
[289-1]	3	AT1G53050.1	4	6.1	4.22	1.6e-09	6.18	2.83	25.5	8.49	7.77	2.3	31.1	8.46													77507.4	PROTEIN KINASE SUPERFAMILY PROTEIN
[290]		AT2G17110.1	6	14.5	8.71	1.6e-15	14.6	7.32	100	14.7	19.2	12.4	100	17.7													82635.2	PROTEIN OF UNKNOWN FUNCTION (DUF630 AND DUF632)
[292]		AT2G40650.1	8	22.5	4.42	6e-09	7.6	6.73	9.49	9.73	9.81	8.2	17.2	12.2													43172.4	PRP38 FAMILY PROTEIN
[294]		AT1G19350.1	5	15.2	6.49	2.1e-11	18.2	12.2	74.5	26.5	41.7	14.2	100	38.2													36485.9	BRASSINOSTEROID SIGNALLING POSITIVE REGULATOR (BZR1) FAMILY PROTEIN	BES1, BZR2
[294-1]	3	AT1G75080.1	4	15.2	6.49	2.1e-11	26.1	4.05	64.3	16.1	27.9	4.1	73.8	17.4													36485.9	BRASSINOSTEROID SIGNALLING POSITIVE REGULATOR (BZR1) FAMILY PROTEIN	BZR1
[294-2]	3	AT1G75080.2	4	15.2	6.49	2.1e-11	26.1	4.05	64.3	16.1	27.9	4.1	73.8	17.4													36485.9	BRASSINOSTEROID SIGNALLING POSITIVE REGULATOR (BZR1) FAMILY PROTEIN	BZR1
[295]		AT2G19710.1	5	6.8	7.32	5.1e-13	22.1	10.4	31.9	17.1	55.8	9.63	58.1	24.2													104928	REGULATOR OF VPS4 ACTIVITY IN THE MVB PATHWAY PROTEIN
[296]		AT5G07940.1	6	3.7	7.89	2.1e-14	14	10.2	15.3	12.4	19.9	13.2	34.6	18.1													167419	BEST ARABIDOPSIS THALIANA PROTEIN MATCH IS: DENTIN SIALOPHOSPHOPROTEIN-RELATED (TAIR:AT5G07980.1); HAS 1906 BLAST HITS TO 1127 PROTEINS IN 203 SPECIES: ARCHAE - 2; BACTERIA - 210; METAZOA - 401; FUNGI - 205; PLANTS - 136; VIRUSES - 0; OTHER EUKARYOTES - 952 (SOURCE: NCBI BLINK).
[296-1]	7	AT5G07970.1	9	8.9	4.48	2.2e-08	5.72	4.17	14.8	5.82	5.64	4.17	15.3	6.68													121120	DENTIN SIALOPHOSPHOPROTEIN-RELATED
[296-2]	7	AT5G07980.1	8	5.8	3.52	1.8e-09	5.3	1.01	12.7	3.92	7.98	1.71	18.6	5.47													164362	DENTIN SIALOPHOSPHOPROTEIN-RELATED
[297]		AT1G31440.1	10	21.4	4.98	7.5e-10	8.08	3.13	32.1	7.32	14.4	3.74	29	8.55													49258.5	SH3 DOMAIN-CONTAINING PROTEIN
[298]		AT1G71860.1	6	18.8	7.3	6.5e-13	3.85	3.06	4.53	3.76	3.66	3.04	4.58	3.68	1	3.5	1.59	1.4e-06	3.53			3.53	3.64			3.64	37799.2	PROTEIN TYROSINE PHOSPHATASE 1	PTP1, ATPTP1
[299]		AT3G07790.1	7	14.6	5.23	7.7e-10	4	1.53	11.8	3.35	11.1	5.18	15.1	6.28													56811.7	DGCR14-RELATED
[300]		AT1G14380.1	7	15.7	6.52	7.2e-13	20.4	1.67	30.3	6.89	20	0.847	32	5.77													72849.4	IQ-DOMAIN 28	IQD28
[300-1]	1	AT2G02790.1	2	3.8	3.87	5e-09	15.7	11.3	21.6	15.7	17.1	14.5	20	17.1													69761.4	IQ-DOMAIN 29	IQD29
[301]		AT3G52920.2	6	28.2	5.59	9.8e-10	2.64	0.787	100	5.19	6.14	0.794	100	7.32													20667.8	FAMILY OF UNKNOWN FUNCTION (DUF662)
[64-1, 301-1]	6	AT3G09980.1	8	34.3	4.83	3.4e-09	7.49	2.68	10.5	6.65	9.39	6.07	11.4	8.94													20587.9	FAMILY OF UNKNOWN FUNCTION (DUF662)
[302]		AT4G23710.1	5	43.4	7.12	1.4e-12	3.68	3.25	5.23	4	3.71	3.52	5.44	4.19	3	30.2	4.04	8.2e-08	3.55	3.31	3.85	3.58	3.7	3.63	3.94	3.81	11742.2	VACUOLAR ATP SYNTHASE SUBUNIT G2	VHA-G2, VAG2, VATG2
[303]		AT4G35100.1	4	17.1	6.49	2e-11	5.32	4.06	8.83	5.98	5.29	4.07	8.93	6.03	2	11.1	0.73	2.7e-05	7.34	6.08	8.85	7.34	6.77	5.14	8.91	6.77	29742.9	PLASMA MEMBRANE INTRINSIC PROTEIN 3	PIP3, PIP3A, PIP2;7, SIMIP
[303-1, 341-1]	2	AT5G60660.1	2	7.2	5.57	5.2e-11	6.51	3.43	12.4	6.51	6.72	3.65	12.4	6.72	2	7.2	0.73	2.7e-05	4.76	2.56	8.85	4.76	5.11	2.93	8.91	5.11	30952.2	PLASMA MEMBRANE INTRINSIC PROTEIN 2;4	PIP2F, PIP2;4
[304]		AT2G37970.1	8	31.6	4.8	6.7e-09	14.9	5.96	23.6	9.74	21.2	7.14	46.4	14.1													24925.2	SOUL HEME-BINDING FAMILY PROTEIN	SOUL-1
[305]		AT5G23510.1	4	14.4	9.1	3.1e-16	6.72	3.94	9.43	6.09	11.5	10	15	12.3													30062.1	UNKNOWN PROTEIN; BEST ARABIDOPSIS THALIANA PROTEIN MATCH IS: UNKNOWN PROTEIN (TAIR:AT5G23490.1); HAS 35333 BLAST HITS TO 34131 PROTEINS IN 2444 SPECIES: ARCHAE - 798; BACTERIA - 22429; METAZOA - 974; FUNGI - 991; PLANTS - 531; VIRUSES - 0; OTHER EUKARYOTES - 9610 (SOURCE: NCBI BLINK).
[307]		AT4G28300.1	5	13.3	9.82	1.4e-17	2.46	1.15	15.9	4.98	2.9	2.75	15.9	6.75													54107.2	PROTEIN OF UNKNOWN FUNCTION (DUF1421)
[308]		AT1G33050.1	6	11.1	5.28	3.6e-09	9.18	8.99	18.3	15.2	10.8	10.1	18.2	15.6													75282.9	UNKNOWN PROTEIN; FUNCTIONS IN: MOLECULAR_FUNCTION UNKNOWN; INVOLVED IN: BIOLOGICAL_PROCESS UNKNOWN; LOCATED IN: CELLULAR_COMPONENT UNKNOWN; EXPRESSED IN: 25 PLANT STRUCTURES; EXPRESSED DURING: 15 GROWTH STAGES; BEST ARABIDOPSIS THALIANA PROTEIN MATCH IS: UNKNOWN PROTEIN (TAIR:AT4G10470.1); HAS 531 BLAST HITS TO 229 PROTEINS IN 83 SPECIES: ARCHAE - 0; BACTERIA - 197; METAZOA - 59; FUNGI - 50; PLAN…
[309]		AT1G23710.1	6	22.4	5.36	5.2e-10	21.1	6.5	66.8	14.6	10.8	8.38	52.6	14.1													33649.2	PROTEIN OF UNKNOWN FUNCTION (DUF1645)
[310]		AT5G15970.1	5	77.3	7.71	1.1e-13	6.9	6.62	9.5	7.6	7.04	6.48	9.92	7.72	2	43.9	4.5	1e-07	8.46	7.47	9.58	8.46	8.63	7.61	9.79	8.63	6551.3	STRESS-RESPONSIVE PROTEIN (KIN2) / STRESS-INDUCED PROTEIN (KIN2) / COLD-RESPONSIVE PROTEIN (COR6.6) / COLD-REGULATED PROTEIN (COR6.6)	KIN2, COR6.6
[310-1]	5	AT5G15960.1	4	71.2	5.47	1.6e-09	2.99	1.29	6.78	2.96	3.15	1.36	7.02	3.09	2	39.4	2.89	1.9e-06	3.19	1.41	7.25	3.19	3.43	1.49	7.88	3.43	6495.2	STRESS-RESPONSIVE PROTEIN (KIN1) / STRESS-INDUCED PROTEIN (KIN1)	KIN1
[311]		AT1G01620.1	5	19.9	9.04	3.9e-16	3.91	1.78	4.34	2.86	4.36	3.92	4.38	3.96	1	3.5	-0.05	0.0008	3.23			3.23	3.47			3.47	30632.9	PLASMA MEMBRANE INTRINSIC PROTEIN 1C	PIP1C, TMP-B, PIP1;3
[311-1]	2	AT3G61430.1	4	18.2	6.12	9.9e-11	2.5	1.88	3.3	2.49	3.41	2.62	4.37	3.38	1	3.5	-0.05	0.0008	3.23			3.23	3.47			3.47	30688.9	PLASMA MEMBRANE INTRINSIC PROTEIN 1A	PIP1A, ATPIP1, PIP1, PIP1;1
[311-2]	2	AT3G61430.2	4	18.2	6.12	9.9e-11	2.5	1.88	3.3	2.49	3.41	2.62	4.37	3.38	1	3.5	-0.05	0.0008	3.23			3.23	3.47			3.47	30688.9	PLASMA MEMBRANE INTRINSIC PROTEIN 1A	PIP1A, ATPIP1, PIP1, PIP1;1
[311-3]	2	AT4G00430.1	4	18.8	4.95	1.5e-08	4.63	2.48	5.04	3.53	4.61	4.37	5.3	4.81	1	3.5	-0.05	0.0008	3.23			3.23	3.47			3.47	30693	PLASMA MEMBRANE INTRINSIC PROTEIN 1;4	TMP-C, PIP1;4, PIP1E
[311-4]	2	AT2G45960.1	3	14.7	6.92	3.3e-12	2.52	1.89	2.54	2.09	2.72	2.69	3.45	3.17													30597.9	PLASMA MEMBRANE INTRINSIC PROTEIN 1B	PIP1B, TMP-A, ATHH2, PIP1;2
[311-5]	2	AT2G45960.2	3	15.3	6.92	3.3e-12	2.52	1.89	2.54	2.09	2.72	2.69	3.45	3.17													29132.1	PLASMA MEMBRANE INTRINSIC PROTEIN 1B	PIP1B, TMP-A, ATHH2, PIP1;2
[311-6]	2	AT2G45960.3	3	14	6.92	3.3e-12	2.52	1.89	2.54	2.09	2.72	2.69	3.45	3.17													32455.1	PLASMA MEMBRANE INTRINSIC PROTEIN 1B	PIP1B, TMP-A, ATHH2, PIP1;2
[311-7]	2	AT4G00430.2	3	20.1	4.95	1.5e-08	4.93	2.64	5.04	3.3	4.85	4.61	5.3	4.97													23328.3	PLASMA MEMBRANE INTRINSIC PROTEIN 1;4	TMP-C, PIP1;4, PIP1E
[311-8]	1	AT4G23400.1	2	9.4	3.11	1.4e-07	4.14	3.95	4.34	4.14	4.11	3.87	4.36	4.11	1	3.5	-0.05	0.0008	3.23			3.23	3.47			3.47	30646.9	PLASMA MEMBRANE INTRINSIC PROTEIN 1;5	PIP1D, PIP1;5
[312]		AT1G06700.1	6	24.7	6.87	1.2e-12	14.2	2.22	28.6	11.4	15	8.76	47.7	18.6													39820	PROTEIN KINASE SUPERFAMILY PROTEIN
[313]		AT4G22290.1	6	17.5	6.21	6.8e-11	23.8	17.2	28.2	17.5	28.8	16.2	41.3	20.5													47537.2	UBIQUITIN-SPECIFIC PROTEASE FAMILY C19-RELATED PROTEIN
[314]		AT2G43910.1	5	29.5	5.64	3.1e-10	3.4	2.87	4.58	3.21	4.61	3.51	5.7	4.47	2	11	1.98	1.3e-05	1.22	1.07	1.4	1.22	4.88	4.18	5.69	4.88	25288.9	HARMLESS TO OZONE LAYER 1	ATHOL1, HOL1
[316]		AT5G05170.1	7	10.4	5.39	2.8e-10	9.99	4.66	27.7	9.22	10	4.88	26.4	9.26													119684	CELLULOSE SYNTHASE FAMILY PROTEIN	CESA3, IXR1, ATCESA3, ATH-B, CEV1
[318]		AT3G61260.1	6	38.7	6.64	1.1e-11	11.3	6.92	100	14.5	27.8	7.38	100	19.9													23144.5	REMORIN FAMILY PROTEIN
[319]		AT5G04870.1	8	16.7	5.86	2.4e-11	10.1	2.28	29.5	8.64	16.1	7.48	30	13													68254.3	CALCIUM DEPENDENT PROTEIN KINASE 1	CPK1, ATCPK1
[320]		AT5G17910.1	5	3.5	7.28	4.8e-13	9.95	3.63	41.5	11.2	11.2	3.72	100	14.2													149601	UNKNOWN PROTEIN; FUNCTIONS IN: MOLECULAR_FUNCTION UNKNOWN; INVOLVED IN: BIOLOGICAL_PROCESS UNKNOWN; LOCATED IN: MITOCHONDRION; EXPRESSED IN: 23 PLANT STRUCTURES; EXPRESSED DURING: 15 GROWTH STAGES; BEST ARABIDOPSIS THALIANA PROTEIN MATCH IS: UNKNOWN PROTEIN (TAIR:AT2G29620.1); HAS 1807 BLAST HITS TO 1807 PROTEINS IN 277 SPECIES: ARCHAE - 0; BACTERIA - 0; METAZOA - 736; FUNGI - 347; PLANTS - 385; …
[321]		AT4G39680.1	6	12.2	6.56	4.9e-12	3.93	2.95	5.32	6.01	4.79	3.69	5.36	7.2													69442.7	SAP DOMAIN-CONTAINING PROTEIN
[322]		AT1G20440.1	5	39.6	6.64	7.6e-13	3	2.55	3.39	2.64	3.41	3.22	3.78	4.04													29897	COLD-REGULATED 47	COR47, RD17, AtCOR47
[324]		AT3G45630.1	10	11.6	4.56	3.8e-10	2.85	0.852	10.6	3.23	2.67	2.09	13.5	3.69													108439	RNA BINDING (RRM/RBD/RNP MOTIFS) FAMILY PROTEIN
[324-1]	3	AT5G60170.1	4	4	3.63	2e-10	13.7	4.77	26.3	11.2	19	16.1	26.3	20.6													108010	RNA BINDING (RRM/RBD/RNP MOTIFS) FAMILY PROTEIN
[324-2]	3	AT5G60170.2	4	4	3.63	2e-10	13.7	4.77	26.3	11.2	19	16.1	26.3	20.6													108253	RNA BINDING (RRM/RBD/RNP MOTIFS) FAMILY PROTEIN
[325]		AT3G47210.1	8	17.5	3.89	1.3e-08	17.2	2.29	97.1	14.4	18.7	2.27	100	14.5													54810.1	PLANT PROTEIN OF UNKNOWN FUNCTION (DUF247)
[326]		AT2G45620.1	5	8.9	8.12	2e-14	12.2	1.4	13.9	5.15	16.6	1.47	18.6	6.61													85764.5	NUCLEOTIDYLTRANSFERASE FAMILY PROTEIN
[327]		AT1G70750.1	5	8.5	8.49	1.3e-15	47	5.74	100	23.5	53.1	20.8	100	31.1													86172	PROTEIN OF UNKNOWN FUNCTION, DUF593
[329]		AT1G50370.1	6	8.9	7.87	5.1e-15	6.66	2.75	31.1	7.07	12.5	2.85	35.9	9.01													34819.7	CALCINEURIN-LIKE METALLO-PHOSPHOESTERASE SUPERFAMILY PROTEIN
[330]		AT4G05150.1	6	15.9	4.81	2.7e-08	6.01	2.15	27	8.39	6.43	1.34	24.6	6.94													53062.6	OCTICOSAPEPTIDE/PHOX/BEM1P FAMILY PROTEIN
[331]		AT4G37120.1	6	14.7	6.09	1.4e-11	21.8	3.75	100	19.6	15.2	4.95	100	18.6													62056.9	PRE-MRNA SPLICING PRP18-INTERACTING FACTOR	SMP2
[332]		AT1G64500.1	7	22.3	5.12	7.1e-10	6.75	2.36	18.4	7.13	15.7	4.94	18.1	9.96													41016.8	GLUTAREDOXIN FAMILY PROTEIN
[333]		AT1G29400.1	7	10.4	5.84	5.8e-12	38.8	13.7	70.3	27.7	39.1	13.1	70.3	30.2													88213.3	MEI2-LIKE PROTEIN 5	AML5, ML5
[333-1]	1	AT4G18120.1	2	2.2	1.38	4.2e-05	0.99	0.281	3.49	0.99	2.21	0.706	6.93	2.21													81328.8	MEI2-LIKE 3	AML3, ML3
[333-2]	1	AT4G18120.2	2	2.2	1.38	4.2e-05	0.99	0.281	3.49	0.99	2.21	0.706	6.93	2.21													81328.8	MEI2-LIKE 3	AML3, ML3
[334]		AT2G16600.1	5	20.2	10.07	4.7e-18	1.78	1.67	2.64	2	2.66	1.88	2.73	2.47													18492.1	ROTAMASE CYP 3	ROC3
[334-1]	3	AT4G34870.1	3	21.5	2.86	2.4e-08	2.71	2.2	2.93	2.48	2.74	2.27	3.03	2.59	1	7	1.39	2.5e-05	1.97			1.97	2.03			2.03	18378.2	ROTAMASE CYCLOPHILIN 5	ROC5, ATCYP1
[335]		AT1G33520.1	5	13.4	9.54	4.6e-17	14.6	10.8	21.1	16	14.6	11.2	29.1	19.7													51027.6	D111/G-PATCH DOMAIN-CONTAINING PROTEIN	MOS2
[336]		AT5G53620.1	5	10.7	6.32	4.2e-11	33.5	11	37.5	12.2	30.5	26.6	70.8	16.7													76317.5	UNKNOWN PROTEIN; INVOLVED IN: BIOLOGICAL_PROCESS UNKNOWN; EXPRESSED IN: 23 PLANT STRUCTURES; EXPRESSED DURING: 13 GROWTH STAGES; HAS 28929 BLAST HITS TO 19542 PROTEINS IN 1425 SPECIES: ARCHAE - 211; BACTERIA - 3079; METAZOA - 14558; FUNGI - 2157; PLANTS - 966; VIRUSES - 80; OTHER EUKARYOTES - 7878 (SOURCE: NCBI BLINK).
[337]		AT5G41620.1	4	7.4	7.95	2.1e-14	2.55	0.934	4.93	2.14	7.35	1.84	11.1	4.52													70830.9	FUNCTIONS IN: MOLECULAR_FUNCTION UNKNOWN; INVOLVED IN: BIOLOGICAL_PROCESS UNKNOWN; LOCATED IN: CHLOROPLAST, PLASMA MEMBRANE; EXPRESSED IN: 9 PLANT STRUCTURES; EXPRESSED DURING: 6 GROWTH STAGES; BEST ARABIDOPSIS THALIANA PROTEIN MATCH IS: INTRACELLULAR PROTEIN TRANSPORT PROTEIN USO1-RELATED (TAIR:AT1G64180.1); HAS 30201 BLAST HITS TO 17322 PROTEINS IN 780 SPECIES: ARCHAE - 12; BACTERIA - 1396; MET…
[337-1]	3	AT1G64180.1	4	6.9	2.09	6.2e-06	2.5	0.572	4.22	1.55	2.07	1.23	4.25	2.29													67940.6	INTRACELLULAR PROTEIN TRANSPORT PROTEIN USO1-RELATED
[338]		AT1G59910.1	6	7.9	6.32	4.2e-11	2.68	2.39	29.4	5.37	7.44	2.57	29.4	7.77													98583	ACTIN-BINDING FH2 (FORMIN HOMOLOGY 2) FAMILY PROTEIN
[339]		AT1G11480.1	7	18.5	4.69	5.8e-09	13.5	10.9	42.3	14.9	12.9	11.9	47.2	17.1													64056	EUKARYOTIC TRANSLATION INITIATION FACTOR-RELATED
[340]		AT1G67590.1	5	13.5	5.39	1.5e-09	100	100	100	46.8	100	100	100	44.3													38783.8	REMORIN FAMILY PROTEIN
[341]		AT3G53420.1	4	13.9	6.87	4.1e-12	3.59	2.85	6.69	4.37	4.52	3.75	7.93	5.45	2	6.6	0.46	0.00021	2.86	2.56	3.2	2.86	3.07	2.93	3.22	3.07	30474.5	PLASMA MEMBRANE INTRINSIC PROTEIN 2A	PIP2A, PIP2, PIP2;1
[303-1, 341-1]	2	AT5G60660.1	2	7.2	5.57	5.2e-11	6.51	3.43	12.4	6.51	6.72	3.65	12.4	6.72	2	7.2	0.73	2.7e-05	4.76	2.56	8.85	4.76	5.11	2.93	8.91	5.11	30952.2	PLASMA MEMBRANE INTRINSIC PROTEIN 2;4	PIP2F, PIP2;4
[342]		AT3G23750.1	8	9.9	5.2	8.4e-11	11.4	1.17	40.4	7.64	11.4	0.833	39.1	5.67													99965.1	LEUCINE-RICH REPEAT PROTEIN KINASE FAMILY PROTEIN
[342-1]	1	AT2G01820.1	3	3.5	6.55	8.8e-12	8.51	1.75	29.2	6.74	8.51	2.41	29.2	8.34													101960	LEUCINE-RICH REPEAT PROTEIN KINASE FAMILY PROTEIN
[342-2]	1	AT1G66150.1	3	2.3	1.02	1.5e-05	8.51	3.08	29.2	9.83	8.51	4.77	29.2	13.2													102388	TRANSMEMBRANE KINASE 1	TMK1
[343]		AT4G28520.1	4	11.1	8.08	2.4e-14	6.87	2.13	28	7.71	6.79	2.79	28	8.85													58235.7	CRUCIFERIN 3	CRU3, CRC
[344]		AT2G26920.1	6	10.2	5.81	1e-10	21.6	11.7	38.6	17.6	25.4	12	35.5	22.2													71058.5	UBIQUITIN-ASSOCIATED/TRANSLATION ELONGATION FACTOR EF1B PROTEIN
[346]		AT1G24050.1	4	28.7	7.28	7.1e-13	9.42	6	12.8	8.76	9.97	6.68	11.9	8.93													20491.4	RNA-PROCESSING, LSM DOMAIN
[347]		AT3G17440.1	6	20.8	6.19	7.5e-11	75.3	2.47	100	25.9	98.2	2.55	100	27.9													30414.2	NOVEL PLANT SNARE 13	NPSN13, ATNPSN13
[347-1]	1	AT1G48240.1	4	11.3	2.63	3.5e-06	11.2	1.92	76.7	12.1	13.9	1.91	100	13.8													29887.5	NOVEL PLANT SNARE 12	ATNPSN12, NPSN12
[347-2]	2	AT2G35190.1	3	12.8	4.13	6.6e-09	44.4	20.2	66.6	34.4	100	30	100	44.9													29872.5	NOVEL PLANT SNARE 11	NPSN11, ATNPSN11, NSPN11
[348]		AT3G60240.2	7	6.3	4.79	1.8e-10	3.76	1.96	4.89	1.98	3.87	2.37	7.37	2.32													187552	EUKARYOTIC TRANSLATION INITIATION FACTOR 4G	EIF4G, CUM2
[349]		AT3G55770.1	5	26.6	6.51	2.4e-12	7.95	6.18	9.73	7.94	9.56	8.17	9.93	9.11	1	3.5	0.2	0.0024	4.57			4.57	10.7			10.7	21663.9	GATA TYPE ZINC FINGER TRANSCRIPTION FACTOR FAMILY PROTEIN
[349-1]	1	AT1G10200.1	2	11.6	1.86	1.1e-05	4.18	2.2	7.95	4.18	4.29	2.25	8.17	4.29													21040.3	GATA TYPE ZINC FINGER TRANSCRIPTION FACTOR FAMILY PROTEIN	WLIM1
[350]		AT4G24800.1	6	9	5.17	3.8e-11	3.1	1.3	4.33	2.49	4	1.51	4.76	3.93	1	2.3	0.04	0.0002	3.36			3.36	3.42			3.42	77436.4	MA3 DOMAIN-CONTAINING PROTEIN
[351]		AT3G11710.1	8	15.7	5.71	2.7e-12	2.99	2.06	4.59	2.35	3.1	2.64	4.62	2.49													70888.5	LYSYL-TRNA SYNTHETASE 1	ATKRS-1
[352]		AT1G30580.1	8	26.1	4.2	1.8e-09	2.38	2.14	3.61	2.66	3.04	2.15	4.02	2.97	1	3.6	0.9	2.7e-06	2.27			2.27	2.21			2.21	44471.5	GTP BINDING
[353]		AT5G28050.1	4	35.7	7.14	1.3e-12	3.31	2.93	3.77	3.32	3.8	3.12	4.31	3.67													20001.9	CYTIDINE/DEOXYCYTIDYLATE DEAMINASE FAMILY PROTEIN
[354]		AT1G08720.1	6	8.4	6.38	5.4e-12	2.13	0.0771	3.58	1.29	2.38	0.0801	4.94	1.17													103589	PROTEIN KINASE SUPERFAMILY PROTEIN	EDR1, ATEDR1
[355]		AT1G17360.1	5	6.5	5.87	6.9e-11	3.27	1.74	5.94	3.75	4.71	3.32	5.94	4													119235	BEST ARABIDOPSIS THALIANA PROTEIN MATCH IS: COP1-INTERACTING PROTEIN-RELATED (TAIR:AT1G72410.1); HAS 9949 BLAST HITS TO 7480 PROTEINS IN 576 SPECIES: ARCHAE - 12; BACTERIA - 1007; METAZOA - 3636; FUNGI - 982; PLANTS - 444; VIRUSES - 50; OTHER EUKARYOTES - 3818 (SOURCE: NCBI BLINK).
[356]		AT5G59730.1	5	10.3	5.89	8.9e-12	0.789	0.534	3.63	1.29	2.72	0.602	3.77	1.7													71226.4	EXOCYST SUBUNIT EXO70 FAMILY PROTEIN H7	ATEXO70H7, EXO70H7
[358]		AT3G26910.1	5	11.5	6.62	4.5e-12	61	45.6	93.9	57.1	59.5	45.6	87.5	57.6													67588.4	HYDROXYPROLINE-RICH GLYCOPROTEIN FAMILY PROTEIN
[360]		AT5G45330.1	5	9.6	5.82	7.7e-12	8.6	5.95	9.53	5.15	11.4	5.95	22.2	6.84													61799.4	DECAPPING 5-LIKE	DCP5-L
[362]		AT3G61050.1	7	15.7	4.31	1.7e-08	4.62	4.13	7.1	5.39	5.11	4.26	7.53	5.58													55095.6	CALCIUM-DEPENDENT LIPID-BINDING (CALB DOMAIN) FAMILY PROTEIN	NTMC2TYPE4, NTMC2T4
[363]		AT5G02240.1	5	30	6.22	1.1e-11	3.05	3.02	6.45	2.85	3.38	2.93	6.28	4.13													27103.1	NAD(P)-BINDING ROSSMANN-FOLD SUPERFAMILY PROTEIN
[364]		AT4G02520.1	5	30.2	7.1	1.5e-12	2.72	1.41	3.09	2.16	3.13	3.06	3.51	3.3	2	12.3	6.13	9.8e-11	1.81	1.19	2.73	1.81	2.03	1.46	2.82	2.03	24128.8	GLUTATHIONE S-TRANSFERASE PHI 2	ATGSTF2, ATPM24.1, ATPM24, GST2, GSTF2
[365]		AT3G53390.1	5	10.2	5.77	4.4e-10	3.7	2.33	9.86	4.14	10.5	2.92	11.9	7.15													59879.2	TRANSDUCIN/WD40 REPEAT-LIKE SUPERFAMILY PROTEIN
[366]		AT3G55005.1	5	22.2	4.96	9.5e-09	100	7.6	100	28.4	100	7.68	100	29.3													29185.5	TONNEAU 1B (TON1B)	TON1B
[367]		AT5G53400.1	6	22.7	4.45	1.8e-09	3.15	2.13	13.1	4.8	4.66	3.09	24.6	7.1													34506.8	HSP20-LIKE CHAPERONES SUPERFAMILY PROTEIN	BOB1
[368]		AT5G64850.1	3	46.5	10.06	5.2e-18	22.4	18.2	47.3	32.1	53.9	28.7	73.4	43.5													13324	FUNCTIONS IN: MOLECULAR_FUNCTION UNKNOWN; INVOLVED IN: BIOLOGICAL_PROCESS UNKNOWN; LOCATED IN: PLASMA MEMBRANE; EXPRESSED IN: 22 PLANT STRUCTURES; EXPRESSED DURING: 13 GROWTH STAGES; CONTAINS INTERPRO DOMAIN/S: RPM1-INTERACTING PROTEIN 4, DEFENCE RESPONSE (INTERPRO:IPR008700); BEST ARABIDOPSIS THALIANA PROTEIN MATCH IS: UNKNOWN PROTEIN (TAIR:AT5G09960.1); HAS 30201 BLAST HITS TO 17322 PROTEINS IN…
[369]		AT3G07020.1	8	18.2	4.51	2.5e-09	2.96	0.799	17.9	3.98	4.67	0.908	22.3	4.86													69321.8	UDP-GLYCOSYLTRANSFERASE SUPERFAMILY PROTEIN
[370]		AT5G64220.1	7	9.1	5.49	3.7e-11	12.4	6.75	13.9	9.49	12.9	10.1	14.6	11.9													117259	CALMODULIN-BINDING TRANSCRIPTION ACTIVATOR PROTEIN WITH CG-1 AND ANKYRIN DOMAINS
[371]		AT3G44310.1	5	20.8	6.92	3.3e-12	1.9	1.78	3.18	1.79	3.11	2	3.84	2.17													38152.5	NITRILASE 1	NIT1, ATNIT1, NITI
[373]		AT5G35980.1	5	5.2	5.21	2e-09	7.14	6.33	11.1	7.44	8.61	8.13	10.5	10													105524	YEAST YAK1-RELATED GENE 1	YAK1
[374]		AT5G43830.1	5	22.7	6.86	4.2e-12	2.74	2.2	3.28	2.09	2.8	2.27	3.24	2.33	2	13.9	0.57	3.4e-05	0.815	0.288	2.31	0.815	0.849	0.304	2.37	0.849	27509.3	ALUMINIUM INDUCED PROTEIN WITH YGL AND LRDR MOTIFS
[376]		AT5G35200.1	6	12.1	5.9	1.1e-11	4.41	3.78	7.99	5.14	11.1	4.72	15	9.13													61179.8	ENTH/ANTH/VHS SUPERFAMILY PROTEIN
[378]		AT4G11260.1	6	19.6	4.34	4.7e-09	3.05	2.72	4.25	4.22	2.9	2.44	3.33	3.93													39762.7	PHOSPHATASE-RELATED	ATSGT1B, ETA3, RPR1, EDM1, SGT1B
[379]		AT1G08820.1	6	22	4.34	1.1e-08	19	10.8	32	17.6	15.1	10.2	31.5	16													43269.9	VAMP/SYNAPTOBREVIN-ASSOCIATED PROTEIN 27-2	VAP27-2
[380]		AT1G66410.1	5	29.5	6.24	2.8e-11	2.9	2.1	3.33	5.26	2.97	2.09	3.61	5.41	2	19.5	2.66	2.2e-07	2.59	2.07	3.25	2.59	2.65	2.15	3.26	2.65	16861.9	CALMODULIN 4	CAM4, ACAM-4
[381]		AT5G44120.1	4	31.6	8	3.3e-14	84.7	3.11	94.1	17.1	89.9	3.27	95.1	17.6													31645.7	RMLC-LIKE CUPINS SUPERFAMILY PROTEIN	CRA1, ATCRA1, CRU1
[382]		AT3G06110.1	3	31.2	8.06	2.5e-14	4.93	1.03	5.71	1.92	5.16	1.07	6.02	2	1	12.7	5.16	1.1e-09	6.11			6.11	6.48			6.48	17315.1	MAPK PHOSPHATASE 2	MKP2, ATMKP2, DSPTP1B
[383]		AT4G32760.1	4	10.1	8.17	1.6e-14	16.3	6.31	43.5	16.6	16.5	6.78	39.3	16.3													72964	ENTH/VHS/GAT FAMILY PROTEIN
[384]		AT3G10020.1	5	22.8	5.75	4.9e-10	6.68	3.03	7.32	4.27	7.8	7.55	7.82	5.53													16736.9	UNKNOWN PROTEIN; FUNCTIONS IN: MOLECULAR_FUNCTION UNKNOWN; INVOLVED IN: RESPONSE TO OXIDATIVE STRESS, ANAEROBIC RESPIRATION; LOCATED IN: CELLULAR_COMPONENT UNKNOWN; EXPRESSED IN: 23 PLANT STRUCTURES; EXPRESSED DURING: 13 GROWTH STAGES; HAS 47 BLAST HITS TO 47 PROTEINS IN 12 SPECIES: ARCHAE - 0; BACTERIA - 0; METAZOA - 1; FUNGI - 0; PLANTS - 46; VIRUSES - 0; OTHER EUKARYOTES - 0 (SOURCE: NCBI BLIN…
[385]		AT5G41100.1	5	13.7	5.75	3.1e-11	27.3	13.8	100	18.8	27.3	10.3	100	17.9													64924.1	FUNCTIONS IN: MOLECULAR_FUNCTION UNKNOWN; INVOLVED IN: BIOLOGICAL_PROCESS UNKNOWN; LOCATED IN: PLASMA MEMBRANE; EXPRESSED IN: 23 PLANT STRUCTURES; EXPRESSED DURING: 13 GROWTH STAGES; BEST ARABIDOPSIS THALIANA PROTEIN MATCH IS: HYDROXYPROLINE-RICH GLYCOPROTEIN FAMILY PROTEIN (TAIR:AT3G26910.2); HAS 1503 BLAST HITS TO 1197 PROTEINS IN 220 SPECIES: ARCHAE - 4; BACTERIA - 108; METAZOA - 481; FUNGI - …
[386]		AT1G56220.1	5	38.7	6.85	4.4e-12	9.06	3.67	11.2	6.88	10.1	9.58	10.9	9.76	1	9.5	3.72	1.6e-08	12.9			12.9	13.1			13.1	14518.2	DORMANCY/AUXIN ASSOCIATED FAMILY PROTEIN
[387]		AT1G09070.1	5	20.4	5.07	8.7e-09	4.57	2.31	13.3	5.4	13.6	2.58	28.1	8.5	2	6.8	1.71	5.7e-06	14.1	12.9	15.5	14.1	16	16	16.1	16	34189.6	SOYBEAN GENE REGULATED BY COLD-2	SRC2, (AT)SRC2
[388]		AT2G37710.1	5	7.9	4.91	5e-09	13.7	3.37	14	9.09	6.76	4.02	42.1	10.6													75542.1	RECEPTOR LECTIN KINASE	RLK
[388-1]	1	AT5G55830.1	2	2.5	0.94	0.00019	37.1	13.7	100	37.1	26	6.76	100	26													75842.9	CONCANAVALIN A-LIKE LECTIN PROTEIN KINASE FAMILY PROTEIN
[389]		AT1G73670.1	5	11.6	8.22	1.3e-14	12.7	7.84	18.2	9.05	17.6	9.04	28.5	12													65251.6	MAP KINASE 15	ATMPK15, MPK15
[389-1]	4	AT1G18150.1	5	13.4	6.55	1.2e-12	10.1	9.52	12.7	7.85	9.58	9.19	19.4	9.51													66232	PROTEIN KINASE SUPERFAMILY PROTEIN	ATMPK8
[389-2]	4	AT1G18150.2	5	13.4	6.55	1.2e-12	10.1	9.52	12.7	7.85	9.58	9.19	19.4	9.51													66232	PROTEIN KINASE SUPERFAMILY PROTEIN	ATMPK8
[389-3]	4	AT1G18150.3	5	13.4	6.55	1.2e-12	10.1	9.52	12.7	7.85	9.58	9.19	19.4	9.51													66232	PROTEIN KINASE SUPERFAMILY PROTEIN	ATMPK8
[389-4]	3	AT5G19010.1	4	9	5.07	9.7e-11	37	1.88	86.6	12.8	35.6	1.86	84.9	12.6													64912.7	MITOGEN-ACTIVATED PROTEIN KINASE 16	MPK16
[389-5]	1	AT3G18040.1	2	3.9	0.72	0.00039	19.7	18.2	21.2	19.7	18.5	17.6	19.4	18.5													58395.1	MAP KINASE 9	MPK9
[390]		AT5G46210.1	5	6.1	6.04	2.8e-11	8.76	1.43	10.1	3.31	10.1	9.38	10.2	5.08													91472.2	CULLIN4	CUL4, ATCUL4
[391]		AT1G48030.1	4	11.4	5.96	2e-10	2	1.75	2.75	2.19	2.12	2.01	2.79	2.37	1	2.4	0.53	5.7e-05	1.82			1.82	1.93			1.93	53988.5	MITOCHONDRIAL LIPOAMIDE DEHYDROGENASE 1	mtLPD1
[392]		AT1G05805.1	4	14.9	6.83	4.9e-12	28.1	4.05	55.2	15	30	6.3	60.7	19.6													38951.5	BASIC HELIX-LOOP-HELIX (BHLH) DNA-BINDING SUPERFAMILY PROTEIN
[394]		AT1G65930.1	4	12.2	7.49	2.9e-13	2.25	1.97	2.51	2.22	2.27	2	2.93	2.42	2	5.9	0.4	3.2e-05	1.44	1.43	1.46	1.44	1.47	1.46	1.49	1.47	45746.6	CYTOSOLIC NADP+-DEPENDENT ISOCITRATE DEHYDROGENASE	cICDH
[395]		AT1G68010.1	5	16.8	6	1.4e-11	4.17	2.43	4.81	2.06	4.33	2.61	5.01	2.39	1	2.8	0.29	0.00062	2.23			2.23	3.28			3.28	42248.2	HYDROXYPYRUVATE REDUCTASE	HPR, ATHPR1
[397]		AT3G07660.1	5	7.4	5.69	3.9e-11	9.17	3.86	38	4.57	8.61	8.4	39.1	5.1													90076.5	KINASE-RELATED PROTEIN OF UNKNOWN FUNCTION (DUF1296)
[398]		AT3G02750.1	4	12.4	8.27	1e-14	15.7	8.85	28.7	15.9	9.52	6.74	20.7	11.8													53715.8	PROTEIN PHOSPHATASE 2C FAMILY PROTEIN
[399]		AT2G18230.1	6	19.7	3.3	7.3e-08	1.9	0.611	3.35	1.78	2.11	0.712	3.38	2.24	1	3.7	-0.48	0.0013	0.615			0.615	0.628			0.628	24671.5	PYROPHOSPHORYLASE 2	AtPPa2, PPa2
[399-1]	1	AT3G53620.1	4	16.7	5.96	4.1e-13	5.91	2.14	14	5.48	5.72	2.52	13.5	5.84													24576.4	PYROPHOSPHORYLASE 4	AtPPa4, PPa4
[400]		AT1G01470.1	4	25.8	7.96	3.9e-14	3.26	1.4	6.43	3	3.49	1.51	6.71	3.18	1	11.3	1.86	1.8e-06	6.71			6.71	7.13			7.13	16543.2	LATE EMBRYOGENESIS ABUNDANT PROTEIN	LEA14, LSR3
[401]		AT5G56290.1	4	7	5.81	7.1e-12	14.8	14.4	27.4	19.8	13.4	12.5	25.7	17.9													80912.4	PEROXIN 5	PEX5, ATPEX5
[403]		AT5G47750.1	6	10.1	5.02	7.3e-10	12.3	8.04	32.6	9.38	13.4	8.04	32.4	9.67													64557.3	D6 PROTEIN KINASE LIKE 2	D6PKL2, PK5
[405]		AT4G24680.1	9	8.5	3.9	2.6e-09	5.09	4.65	18.6	7.67	8.73	3.55	18.6	8.21													155372	MODIFIER OF SNC1	MOS1
[406]		AT3G16630.1	6	9.3	4.99	6.9e-11	49.8	2.74	65	18.5	51.2	3.21	100	20.4													89082.4	P-LOOP CONTAINING NUCLEOSIDE TRIPHOSPHATE HYDROLASES SUPERFAMILY PROTEIN	ATKINESIN-13A, KINESIN-13A
[406-1]	3	AT3G16060.1	4	5.7	3.12	9.7e-07	8.26	1.07	52.7	7.53	8.43	0.663	50.4	5.78													76772.5	ATP BINDING MICROTUBULE MOTOR FAMILY PROTEIN
[408]		AT1G19870.1	6	9.7	4.41	2.3e-09	12.8	3.1	100	13.9	18.7	3.25	100	16													86882.8	IQ-DOMAIN 32	iqd32
[409]		AT3G13690.1	7	10.5	3.61	1.5e-08	17.7	7.85	78.8	14	17.3	7.55	82.5	14													83210.2	PROTEIN KINASE PROTEIN WITH ADENINE NUCLEOTIDE ALPHA HYDROLASES-LIKE DOMAIN
[409-1]	1	AT5G56790.1	2	4.6	3.61	1.5e-08	4.75	1.28	17.7	4.75	4.44	1.14	17.3	4.44													74305.1	PROTEIN KINASE SUPERFAMILY PROTEIN
[411]		AT3G46740.1	8	12.1	4.7	2.6e-10	3.93	2.71	20.3	6.41	11.1	4.05	21.8	8.9													89189.5	TRANSLOCON AT THE OUTER ENVELOPE MEMBRANE OF CHLOROPLASTS 75-III	TOC75-III, MAR1
[412]		AT4G27500.1	7	15.5	3.66	7.5e-08	2.58	2.39	3.16	2.81	2.66	2.4	3.21	3.14													68879.9	PROTON PUMP INTERACTOR 1	PPI1
[413]		AT1G34750.1	6	25.5	4.29	1.7e-08	3.01	1.88	5.88	4.14	3.56	2.28	16.7	5.31													30984.3	PROTEIN PHOSPHATASE 2C FAMILY PROTEIN
[108-8, 413-1]	2	AT1G22280.1	2	7.8	5.09	8.1e-09	3.4	1.88	6.15	3.4	3.91	2.28	6.7	3.91	1	4.6	0.3	4.1e-05	4.26			4.26	4.43			4.43	30721.9	PHYTOCHROME-ASSOCIATED PROTEIN PHOSPHATASE TYPE 2C	PAPP2C
[108-9, 413-2]	2	AT1G22280.3	2	7.7	5.09	8.1e-09	3.4	1.88	6.15	3.4	3.91	2.28	6.7	3.91	1	4.5	0.3	4.1e-05	4.26			4.26	4.43			4.43	31434.8	PHYTOCHROME-ASSOCIATED PROTEIN PHOSPHATASE TYPE 2C	PAPP2C
[414]		AT5G47210.1	6	17.9	3.67	1.1e-08	5.58	3.19	17.2	6.9	5.83	3.41	18.6	7.21													37999.7	HYALURONAN / MRNA BINDING FAMILY
[414-1]	4	AT4G17520.1	6	22.8	3.7	9.1e-09	7.62	4.4	17.2	6.44	7.65	3.85	15.9	6.33													38905.5	HYALURONAN / MRNA BINDING FAMILY
[415]		AT5G20610.1	8	8.2	3.98	1.5e-09	10.3	1.43	22.9	6.13	10.3	5.17	22	9.25													128158	UNKNOWN PROTEIN; BEST ARABIDOPSIS THALIANA PROTEIN MATCH IS: UNKNOWN PROTEIN (TAIR:AT5G26160.1); HAS 918 BLAST HITS TO 759 PROTEINS IN 180 SPECIES: ARCHAE - 6; BACTERIA - 105; METAZOA - 264; FUNGI - 89; PLANTS - 167; VIRUSES - 5; OTHER EUKARYOTES - 282 (SOURCE: NCBI BLINK).
[416]		AT3G52400.1	3	10.9	9.63	5.9e-18	33.6	23.6	41.4	30.6	31.4	24.2	38.3	30.2													37837.2	SYNTAXIN OF PLANTS 122	SYP122, ATSYP122
[417]		AT2G21270.1	5	19.4	4.65	3.3e-10	18.6	9.82	20.3	17.2	18.4	11.5	18.8	17.6													35323.4	UBIQUITIN FUSION DEGRADATION 1	UFD1
[418]		AT1G03380.1	5	7.8	3.92	9e-08	42.9	26.7	100	35.5	44	43	100	39.2													104579	HOMOLOG OF YEAST AUTOPHAGY 18 (ATG18) G	ATATG18G, ATG18G
[420]		AT1G30470.1	4	6.2	6.17	2.5e-11	59	24.6	90.1	47.1	52.5	30.4	84	50.5													89888.6	SIT4 PHOSPHATASE-ASSOCIATED FAMILY PROTEIN
[421]		AT2G17840.1	5	19	5.98	1.9e-12	5.07	4.46	8.08	6.48	5.07	4.71	7.1	6.81													49000.8	SENESCENCE/DEHYDRATION-ASSOCIATED PROTEIN-RELATED	ERD7
[422]		AT5G28840.1	4	13	7.31	3.9e-13	1.14	0.829	2	1.29	2.15	1.39	3.36	2.16													42758.9	GDP-D-MANNOSE 3',5'-EPIMERASE	GME
[423]		AT2G39420.1	7	21.8	3.91	5.9e-09	11.3	9.78	50	17.8	12.8	11.1	49	19.2													35704.6	ALPHA/BETA-HYDROLASES SUPERFAMILY PROTEIN
[424]		AT5G19390.1	5	7.1	4.35	7.3e-08	2.73	1.7	10.3	3.74	2.8	1.66	10.3	3.6													96128.3	RHO GTPASE ACTIVATION PROTEIN (RHOGAP) WITH PH DOMAIN
[425]		AT3G12390.1	3	23.2	6.29	4.9e-11	4.97	4.68	5.2	4.92	5.05	4.82	5.26	5.03													21982.4	NASCENT POLYPEPTIDE-ASSOCIATED COMPLEX (NAC), ALPHA SUBUNIT FAMILY PROTEIN
[425-1]	1	AT5G13850.1	2	14.2	6.29	4.9e-11	5.44			5.44	5.47			5.47													22057.6	NASCENT POLYPEPTIDE-ASSOCIATED COMPLEX SUBUNIT ALPHA-LIKE PROTEIN 3	NACA3
[426]		AT5G57460.1	6	11.3	4.34	9.4e-10	7.69	3.29	30	10.7	7.75	6.05	16.9	10.9													70512.6	UNKNOWN PROTEIN; FUNCTIONS IN: MOLECULAR_FUNCTION UNKNOWN; INVOLVED IN: BIOLOGICAL_PROCESS UNKNOWN; LOCATED IN: PLASMA MEMBRANE, CHLOROPLAST; EXPRESSED IN: 23 PLANT STRUCTURES; EXPRESSED DURING: 13 GROWTH STAGES; HAS 166 BLAST HITS TO 166 PROTEINS IN 41 SPECIES: ARCHAE - 0; BACTERIA - 0; METAZOA - 112; FUNGI - 4; PLANTS - 36; VIRUSES - 0; OTHER EUKARYOTES - 14 (SOURCE: NCBI BLINK).
[427]		AT3G26935.1	4	7.7	5.94	6.4e-11	9.7	1.96	32.4	7.97	14.7	3.18	34.8	10.5													49916.8	DHHC-TYPE ZINC FINGER FAMILY PROTEIN
[429]		AT5G38990.1	4	5.5	4.69	6.6e-09	5.17	1.15	16.2	4.31	3.63	1.26	8.67	3.31													97954	MALECTIN/RECEPTOR-LIKE PROTEIN KINASE FAMILY PROTEIN
[21-4, 429-1]	1	AT1G30570.1	2	2.9	7.04	3e-13	7.98	0.637	100	7.98	9.11	0.83	100	9.11													93947.5	HERCULES RECEPTOR KINASE 2	HERK2
[429-2, 1067-1]	1	AT1G16260.1	2	2.8	0.67	0.00015	7.95	4.9	12.9	7.95	11.9	11	13	11.9													81161.1	WALL-ASSOCIATED KINASE FAMILY PROTEIN
[429-3, 1067-2]	1	AT1G16260.2	2	2.8	0.67	0.00015	7.95	4.9	12.9	7.95	11.9	11	13	11.9													81161.1	WALL-ASSOCIATED KINASE FAMILY PROTEIN
[430]		AT4G12640.1	4	7	5.31	6.6e-10	31.9	1.36	64.6	9.38	31.9	1.57	64.6	10.1													92858.7	RNA RECOGNITION MOTIF (RRM)-CONTAINING PROTEIN
[431]		AT5G48800.1	4	10.4	5.32	3.1e-09	11.4	1.76	38.5	8.22	18.9	3.04	37.2	10.6													69549.7	PHOTOTROPIC-RESPONSIVE NPH3 FAMILY PROTEIN
[433]		AT5G16720.1	6	11.3	3.83	7.1e-09	16.2	2.81	100	13.5	16.2	2.81	100	14.4													77022	PROTEIN OF UNKNOWN FUNCTION, DUF593
[434]		AT4G37870.1	6	12.2	5.95	1.2e-12	3.47	2.62	3.71	3.17	3.5	2.46	3.68	3.15	1	1.8	1.89	1.7e-06	0.648			0.648	2.25			2.25	73405.7	PHOSPHOENOLPYRUVATE CARBOXYKINASE 1	PCK1, PEPCK
[435]		AT4G03280.1	3	19.7	6.32	4.3e-11	2.31	1.69	2.35	1.9	2.3	1.79	2.45	2.02	2	11.4	3.82	9.3e-08	1.31	1.25	1.38	1.31	1.34	1.25	1.44	1.34	24366.3	PHOTOSYNTHETIC ELECTRON TRANSFER C	PETC, PGR1
[436]		AT5G12120.1	7	15.3	4.03	5.7e-09	2.68	1.42	8.78	2.5	2.78	1.82	8.86	2.7													67884.9	UBIQUITIN-ASSOCIATED/TRANSLATION ELONGATION FACTOR EF1B PROTEIN
[437]		AT1G06840.1	7	9.7	3.72	2.4e-08	12.3	2.48	24.3	7.88	18.8	2.29	32.1	8.89													105626	LEUCINE-RICH REPEAT PROTEIN KINASE FAMILY PROTEIN
[437-1]	3	AT1G25390.1	4	6.2	5.41	1.9e-09	17.1	12.1	31.8	19.6	29.1	13.2	57.7	27.6													70856.8	PROTEIN KINASE SUPERFAMILY PROTEIN
[21-8, 437-2]	1	AT5G24010.1	2	2.4	6.99	3e-13	44.9	20.1	100	44.9	43.4	18.8	100	43.4													91824	PROTEIN KINASE SUPERFAMILY PROTEIN
[437-3]	1	AT1G56130.1	2	1.9	1.98	4.1e-05	5.65	3.78	8.43	5.65	6.12	3.82	9.8	6.12													113043	LEUCINE-RICH REPEAT TRANSMEMBRANE PROTEIN KINASE
[438]		AT5G03040.1	4	13.4	6.8	2.8e-12	14.5	7.96	50.3	20	21.6	11.6	55.2	25.3													50463.2	IQ-DOMAIN 2	iqd2
[439]		AT2G39200.1	4	8	6.69	1.6e-13	100	68.4	100	82.7	100	62.1	100	78.8													66548.6	SEVEN TRANSMEMBRANE MLO FAMILY PROTEIN	MLO12, ATMLO12
[440]		AT1G01320.1	4	2.8	5.3	1.2e-10	2.5	0.87	7.06	2.48	2.09	0.968	5.62	2.33													198776	TETRATRICOPEPTIDE REPEAT (TPR)-LIKE SUPERFAMILY PROTEIN
[440-1]	2	AT1G15290.1	3	2.9	3.08	1.3e-08	4.71	2.1	5.9	3.2	4.59	2.1	5.68	3.15													177635	TETRATRICOPEPTIDE REPEAT (TPR)-LIKE SUPERFAMILY PROTEIN
[440-2]	3	AT4G28080.1	3	2	3.12	7.6e-09	4.78	2.12	4.82	2.79	4.66	2.12	6.37	3.39	1	0.7	0.43	1.6e-05	5.18			5.18	5.06			5.06	199117	TETRATRICOPEPTIDE REPEAT (TPR)-LIKE SUPERFAMILY PROTEIN
[442]		AT1G08600.1	4	3.4	5.85	5.6e-11	1.46	0.367	3.92	1.2	3.29	0.811	4.44	1.9													165917	P-LOOP CONTAINING NUCLEOSIDE TRIPHOSPHATE HYDROLASES SUPERFAMILY PROTEIN	ATRX, CHR20
[443]		AT5G47430.1	3	4.4	7.05	1.9e-12	1.9	0.529	5.64	1.67	4.65	0.859	8.95	2.33													99084	DWNN DOMAIN, A CCHC-TYPE ZINC FINGER
[444]		AT1G51200.1	4	31.2	5.02	1.3e-09	64.7	3.96	84.9	18.3	66.5	4.15	84.9	18.8													18429.2	A20/AN1-LIKE ZINC FINGER FAMILY PROTEIN
[445]		AT3G19010.1	3	12.9	6.91	8.3e-13	2.22	1.06	2.99	1.65	2.26	1.19	3.03	1.79													40696.4	2-OXOGLUTARATE (2OG) AND FE(II)-DEPENDENT OXYGENASE SUPERFAMILY PROTEIN
[446]		AT1G75310.1	7	5.7	3.28	4.7e-08	2.77	0.513	3.87	1.44	5.09	0.435	7.31	1.74													161848	AUXIN-LIKE 1 PROTEIN	AUL1
[447]		AT4G18820.1	4	4.8	5.25	3.9e-11	27.1	22.1	55.6	35	27.6	19.4	55.6	32.8													121793	AAA-TYPE ATPASE FAMILY PROTEIN
[447-1]	1	AT5G45720.1	2	3.1	3.88	9e-10	48.7	23.7	100	48.7	39	15.2	100	39													108144	AAA-TYPE ATPASE FAMILY PROTEIN
[447-2]	1	AT5G45720.2	2	3.1	3.88	9e-10	48.7	23.7	100	48.7	39	15.2	100	39													106796	AAA-TYPE ATPASE FAMILY PROTEIN
[451]		AT3G12020.1	8	9.4	3.04	2.1e-07	13.8	2.7	42.6	10.3	17	3.48	42.3	12.7													108468	P-LOOP CONTAINING NUCLEOSIDE TRIPHOSPHATE HYDROLASES SUPERFAMILY PROTEIN
[451-1]	4	AT1G21730.1	7	9	2.04	1e-06	8.93	3.44	18.8	8.92	12.3	3.36	19.7	9.41													98457.2	P-LOOP CONTAINING NUCLEOSIDE TRIPHOSPHATE HYDROLASES SUPERFAMILY PROTEIN
[452]		AT5G05190.1	7	14.1	3.99	3.3e-09	4.87	0.817	16	4.69	5.03	0.88	24.8	5.63													68351.3	PROTEIN OF UNKNOWN FUNCTION (DUF3133)
[453]		AT4G11740.1	6	18.6	4.29	6.9e-10	10.3	3.04	100	13.8	9.85	5.89	100	16.3													62350.1	UBIQUITIN-LIKE SUPERFAMILY PROTEIN	SAY1
[454]		AT1G63720.1	5	16.5	6.12	9e-13	32.8	10.6	100	25.4	32.8	10	100	25.4													38979.7	BEST ARABIDOPSIS THALIANA PROTEIN MATCH IS: HYDROXYPROLINE-RICH GLYCOPROTEIN FAMILY PROTEIN (TAIR:AT5G52430.1); HAS 490 BLAST HITS TO 394 PROTEINS IN 96 SPECIES: ARCHAE - 0; BACTERIA - 2; METAZOA - 132; FUNGI - 88; PLANTS - 175; VIRUSES - 14; OTHER EUKARYOTES - 79 (SOURCE: NCBI BLINK).
[456]		AT3G05900.1	4	13.1	6.41	3.5e-13	3.36	0.573	17.7	3.19	4.6	0.924	17.2	3.98													73454.6	NEUROFILAMENT PROTEIN-RELATED
[457]		AT4G27450.1	4	21.6	5.6	9.2e-10	4.37	2.35	10.1	4.88	4.66	2.48	10.6	5.12													27622.7	ALUMINIUM INDUCED PROTEIN WITH YGL AND LRDR MOTIFS
[458]		AT5G02600.1	4	16	5.24	1.3e-09	4.23	1.06	21.7	4.79	4.31	1.36	21.8	5.44													34509.1	HEAVY METAL TRANSPORT/DETOXIFICATION SUPERFAMILY PROTEIN	NAKR1
[459]		AT3G07410.1	5	20.7	4.58	7.1e-09	4.1	3.36	6.5	1.82	3.53	3.16	3.8	1.35	1	5.1	1	1.7e-05	8.94			8.94	9.73			9.73	24320.4	RAB GTPASE HOMOLOG A5B	AtRABA5b, RABA5b
[459-1]	1	AT3G12160.1	3	13.5	4.58	7.1e-09	3.36	1.91	4.67	2.87	3.53	2.08	4.9	3.09	1	5	1	1.7e-05	8.94			8.94	9.73			9.73	24720.3	RAB GTPASE HOMOLOG A4D	ATRABA4D, RABA4D
[459-2]	1	AT4G39990.1	3	13.4	4.58	7.1e-09	3.36	1.91	4.67	2.87	3.53	2.08	4.9	3.09	1	4.9	1	1.7e-05	8.94			8.94	9.73			9.73	24406.7	RAB GTPASE HOMOLOG A4B	ATRABA4B, ATRAB11G, ATGB3, RABA4B
[459-3]	1	AT5G47960.1	3	13.5	4.58	7.1e-09	3.36	1.91	4.67	2.87	3.53	2.08	4.9	3.09	1	4.9	1	1.7e-05	8.94			8.94	9.73			9.73	24839.3	RAB GTPASE HOMOLOG A4C	SMG1, ATRABA4C, RABA4C
[459-4]	1	AT5G65270.1	3	13.3	4.58	7.1e-09	3.36	1.91	4.67	2.87	3.53	2.08	4.9	3.09	1	4.9	1	1.7e-05	8.94			8.94	9.73			9.73	24842.3	RAB GTPASE HOMOLOG A4A	AtRABA4a, RABA4a
[459-5]	2	AT1G07410.1	3	13.6	4.58	7.1e-09	6.5	3.43	6.89	4.41	6.8	3.72	8.56	5.3	1	5.1	1	1.7e-05	8.94			8.94	9.73			9.73	23688.9	RAB GTPASE HOMOLOG A2B	ATRABA2B, RAB-A2B, ATRAB-A2B, RABA2b
[459-6]	2	AT1G09630.1	3	13.4	4.58	7.1e-09	6.5	3.43	6.89	4.41	6.8	3.72	8.56	5.3	1	5.1	1	1.7e-05	8.94			8.94	9.73			9.73	24108.4	RAB GTPASE 11C	ATRAB11C, ATRABA2A, ATRAB-A2A, RAB-A2A, RAB11c
[459-7]	2	AT1G16920.1	3	13.4	4.58	7.1e-09	6.5	3.43	6.89	4.41	6.8	3.72	8.56	5.3	1	5.1	1	1.7e-05	8.94			8.94	9.73			9.73	24020.4	RAB GTPASE HOMOLOG A1B	RAB11, ATRABA1B, RABA1b
[459-8]	2	AT2G33870.1	3	13.3	4.58	7.1e-09	6.5	3.43	6.89	4.41	6.8	3.72	8.56	5.3	1	5	1	1.7e-05	8.94			8.94	9.73			9.73	24337.5	RAB GTPASE HOMOLOG A1H	ArRABA1h
[459-9]	2	AT3G15060.1	3	13.4	4.58	7.1e-09	6.5	3.43	6.89	4.41	6.8	3.72	8.56	5.3	1	5.1	1	1.7e-05	8.94			8.94	9.73			9.73	24283.5	RAB GTPASE HOMOLOG A1G	AtRABA1g, RABA1g
[459-10]	2	AT3G46830.1	3	13.4	4.58	7.1e-09	6.5	3.43	6.89	4.41	6.8	3.72	8.56	5.3	1	5.1	1	1.7e-05	8.94			8.94	9.73			9.73	23849	RAB GTPASE HOMOLOG A2C	ATRAB11A, ATRABA2C, ATRAB-A2C, RAB-A2C, RABA2c
[459-11]	2	AT4G18430.1	3	13.4	4.58	7.1e-09	6.5	3.43	6.89	4.41	6.8	3.72	8.56	5.3	1	5.1	1	1.7e-05	8.94			8.94	9.73			9.73	24330.7	RAB GTPASE HOMOLOG A1E	AtRABA1e, RABA1e
[459-12]	2	AT4G18800.1	3	13.6	4.58	7.1e-09	6.5	3.43	6.89	4.41	6.8	3.72	8.56	5.3	1	5.1	1	1.7e-05	8.94			8.94	9.73			9.73	23869.9	RAB GTPASE HOMOLOG A1D	ATHSGBP, ATRAB11B, ATRABA1D, RABA1d
[459-13]	2	AT5G45750.1	3	13.4	4.58	7.1e-09	6.5	3.43	6.89	4.41	6.8	3.72	8.56	5.3	1	5.1	1	1.7e-05	8.94			8.94	9.73			9.73	23870.1	RAB GTPASE HOMOLOG A1C	AtRABA1c, RABA1c
[459-14]	2	AT5G59150.1	3	13.4	4.58	7.1e-09	6.5	3.43	6.89	4.41	6.8	3.72	8.56	5.3	1	5.1	1	1.7e-05	8.94			8.94	9.73			9.73	23816	RAB GTPASE HOMOLOG A2D	ATRABA2D, ATRAB-A2D, RABA2D
[459-15]	2	AT5G60860.1	3	13.4	4.58	7.1e-09	6.5	3.43	6.89	4.41	6.8	3.72	8.56	5.3	1	5.1	1	1.7e-05	8.94			8.94	9.73			9.73	24276.6	RAB GTPASE HOMOLOG A1F	AtRABA1f, RABA1f
[459-16]	1	AT1G06400.1	2	8.8	4.58	7.1e-09	3.43	1.81	6.5	3.43	3.72	2.03	6.8	3.72	1	5.1	1	1.7e-05	8.94			8.94	9.73			9.73	23927.3	RAS-RELATED SMALL GTP-BINDING FAMILY PROTEIN	ARA2, ATRABA1A, ATRAB11E, ARA-2
[459-17]	1	AT1G28550.1	2	8.7	4.58	7.1e-09	3.43	1.81	6.5	3.43	3.72	2.03	6.8	3.72	1	5	1	1.7e-05	8.94			8.94	9.73			9.73	24271.5	RAB GTPASE HOMOLOG A1I	AtRABA1i, RABA1i
[460]		AT3G07090.1	7	30.2	2.95	4.2e-07	24.5	9.05	52.4	21.9	24.5	9.5	56.3	22.9													28846.2	PPPDE PUTATIVE THIOL PEPTIDASE FAMILY PROTEIN
[461]		AT5G35180.1	7	9.4	3.65	2.4e-08	13.6	6.09	24.1	12.5	14	7.14	23.3	14.9													87030.1	PROTEIN OF UNKNOWN FUNCTION (DUF1336)
[462]		AT1G15230.1	3	29	7.4	4.3e-13	54.1	30.1	73.5	44.9	100	37	100	51.6													16467.4	UNKNOWN PROTEIN; FUNCTIONS IN: MOLECULAR_FUNCTION UNKNOWN; INVOLVED IN: BIOLOGICAL_PROCESS UNKNOWN; LOCATED IN: CELLULAR_COMPONENT UNKNOWN; EXPRESSED IN: 24 PLANT STRUCTURES; EXPRESSED DURING: 15 GROWTH STAGES; HAS 26 BLAST HITS TO 26 PROTEINS IN 12 SPECIES: ARCHAE - 0; BACTERIA - 0; METAZOA - 0; FUNGI - 0; PLANTS - 26; VIRUSES - 0; OTHER EUKARYOTES - 0 (SOURCE: NCBI BLINK).
[464]		AT1G06650.2	5	14.9	4.23	5.6e-09	3.88	3.05	4.62	2.4	4.54	3.55	5.22	2.71	2	6	1.54	6.8e-06	2.96	2.8	3.13	2.96	3.2	2.87	3.58	3.2	42020.6	2-OXOGLUTARATE (2OG) AND FE(II)-DEPENDENT OXYGENASE SUPERFAMILY PROTEIN
[464-1]	2	AT5G59540.1	3	12.6	4.17	5.6e-09	5.76	4.19	6.77	5.19	3.55	2.94	5.17	4.02	1	2.7	-0.27	0.00052	3.13			3.13	3.58			3.58	41539.6	2-OXOGLUTARATE (2OG) AND FE(II)-DEPENDENT OXYGENASE SUPERFAMILY PROTEIN
[464-2]	1	AT1G06640.1	3	9.8	4.17	5.6e-09	3.05	0.94	5.29	2.01	3.55	1.04	5.91	2.19	1	2.7	-0.27	0.00052	3.13			3.13	3.58			3.58	41745.4	2-OXOGLUTARATE (2OG) AND FE(II)-DEPENDENT OXYGENASE SUPERFAMILY PROTEIN
[466]		AT4G23570.1	5	21.1	5.1	7.2e-11	4.6	4.2	7.38	5.14	5.11	4.64	7.31	5.36													39224.9	PHOSPHATASE-RELATED	SGT1A
[467]		AT4G34660.1	5	13.3	3.27	1.4e-07	1.41	0.899	4.31	2.38	2.37	1.66	4.38	3.65													40925.4	SH3 DOMAIN-CONTAINING PROTEIN
[468]		AT1G51710.1	6	14.5	4.29	1.4e-09	8.27	6.37	14.3	7.93	10.7	6.91	18	9.37	1	2.3	-0.07	0.00042	4.89			4.89	5.5			5.5	53696.4	UBIQUITIN-SPECIFIC PROTEASE 6	UBP6, ATUBP6
[470]		AT4G11860.1	7	11.4	3.19	8.4e-08	4.73	1.8	5.62	2.55	7.28	4.1	18.2	6.28													74428.4	PROTEIN OF UNKNOWN FUNCTION (DUF544)
[471]		AT3G52300.1	6	37.5	3.65	1.1e-07	3.07	2.16	4.68	2.91	3.9	3.34	7.19	4.24													19586.2	ATP SYNTHASE D CHAIN, MITOCHONDRIAL	ATPQ
[472]		AT2G42280.1	5	17.8	3.72	1.3e-08	4.22	1.08	6.82	2.73	7.37	1.18	12.2	3.83													39908.1	BASIC HELIX-LOOP-HELIX (BHLH) DNA-BINDING SUPERFAMILY PROTEIN
[472-1]	1	AT2G43140.1	2	7.1	2.26	1.5e-06	4.02	3.84	4.22	4.02	11.8	10.2	13.6	11.8													32431.7	BASIC HELIX-LOOP-HELIX (BHLH) DNA-BINDING SUPERFAMILY PROTEIN
[472-2]	1	AT2G43140.2	2	6.8	2.26	1.5e-06	4.02	3.84	4.22	4.02	11.8	10.2	13.6	11.8													33803.4	BASIC HELIX-LOOP-HELIX (BHLH) DNA-BINDING SUPERFAMILY PROTEIN
[473]		AT1G08370.1	4	15.8	5.21	4.1e-10	27.1	12.2	48.1	24.2	43.7	11.9	100	34.5													40611.2	DECAPPING 1	DCP1, ATDCP1
[474]		AT1G79830.1	3	4.4	4.86	2.1e-08	4.04	2.62	4.34	3.17	3.97	3.93	4.23	4.11													108355	GOLGIN CANDIDATE 5	GC5
[476]		AT4G11420.1	3	3.9	6.64	1.1e-11	3.64	1.74	5.26	2.84	2.07	1.62	2.49	1.99													114300	EUKARYOTIC TRANSLATION INITIATION FACTOR 3A	EIF3A, ATEIF3A-1, EIF3A-1, ATTIF3A1, TIF3A1
[477]		AT3G19420.1	5	10	3.93	1.5e-08	4.44	2.03	5.84	3.79	6.18	5.89	8.74	7.24	1	1.6	-0.5	0.0019	2.36			2.36	5.71			5.71	66430.8	PTEN 2	ATPEN2, PEN2
[478-1]	1	AT4G11530.1	3	4.6	4.87	2.9e-10	27.5	5.07	32.1	9.86	28.2	5.19	31	9.71													74027.2	CYSTEINE-RICH RLK (RECEPTOR-LIKE PROTEIN KINASE) 34	CRK34
[113-1, 478-2]	2	AT4G03230.1	3	2.9	3.42	4.6e-08	2.43	0.935	9.53	3.2	6.5	1.55	14.9	4.34													113556	S-LOCUS LECTIN PROTEIN KINASE FAMILY PROTEIN
[43-10, 478-3]	1	AT4G23240.1	2	5.1	2.07	5.8e-05	61.2	37.4	100	61.2	58.3	34	100	58.3													39550.4	CYSTEINE-RICH RLK (RECEPTOR-LIKE PROTEIN KINASE) 16	CRK16
[481]		AT3G58730.1	4	18.4	4.74	8.3e-10	2.47	1.77	2.74	2.2	2.69	1.84	2.88	2.3													29058.9	VACUOLAR ATP SYNTHASE SUBUNIT D (VATD) / V-ATPASE D SUBUNIT / VACUOLAR PROTON PUMP D SUBUNIT (VATPD)
[483]		AT1G72880.1	4	15.8	3.89	1.7e-07	7.48	3.01	11	5.75	7.44	2.99	10.9	5.69													40673.9	SURVIVAL PROTEIN SURE-LIKE PHOSPHATASE/NUCLEOTIDASE
[484]		AT1G14685.1	2	11.1	9.33	1.2e-16	6.87	2.61	18	6.87	6.62	2.43	18	6.62													31168.8	BASIC PENTACYSTEINE 2	BPC2, BBR/BPC2, ATBPC2
[485]		AT5G12140.1	3	30.7	6.97	2.6e-12	6.71	6.67	7.29	7.06	6.94	6.88	8.04	7.61	2	24.8	4.7	4.2e-08	5.61	4.92	6.4	5.61	5.92	5.33	6.58	5.92	11255.6	CYSTATIN-1	ATCYS1, CYS1
[486]		AT3G19000.1	2	9.4	6.57	5e-12	16.8	4.18	67.7	16.8	15.5	4.17	57.4	15.5	1	2	0.14	0.0019	0.01			0.01	0.01			0.01	40659	2-OXOGLUTARATE (2OG) AND FE(II)-DEPENDENT OXYGENASE SUPERFAMILY PROTEIN
[487]		AT2G25450.1	4	11.4	4.02	5.9e-08	4.76	1.66	8.31	3.72	4.92	1.7	9.85	4.09													40351.6	2-OXOGLUTARATE (2OG) AND FE(II)-DEPENDENT OXYGENASE SUPERFAMILY PROTEIN
[488]		AT2G32730.1	4	5.3	5.05	2.1e-10	17.2	4.19	30.7	11.3	19.8	5.94	35.8	14.6													108978	26S PROTEASOME REGULATORY COMPLEX, NON-ATPASE SUBCOMPLEX, RPN2/PSMD1 SUBUNIT
[489]		AT1G13650.1	2	9.4	7.11	1.4e-12	13.2	3.82	45.8	13.2	13.5	3.95	45.8	13.5													32622.8	BEST ARABIDOPSIS THALIANA PROTEIN MATCH IS: 18S PRE-RIBOSOMAL ASSEMBLY PROTEIN GAR2-RELATED (TAIR:AT2G03810.4); HAS 3688 BLAST HITS TO 1629 PROTEINS IN 255 SPECIES: ARCHAE - 22; BACTERIA - 222; METAZOA - 684; FUNGI - 292; PLANTS - 62; VIRUSES - 14; OTHER EUKARYOTES - 2392 (SOURCE: NCBI BLINK).
[490]		AT1G47900.1	6	6.4	2.9	1.2e-06	1.32	0.218	11	1.47	2.95	0.17	11.5	1.69													118541	PLANT PROTEIN OF UNKNOWN FUNCTION (DUF869)
[491]		AT4G32180.1	3	5.5	5.65	1.2e-10	2.34	1.19	2.96	1.74	2.52	1.3	3	1.82													99640.5	PANTOTHENATE KINASE 2	ATPANK2, PANK2
[492]		AT2G02950.1	5	13.9	3.08	7.9e-07	5.26	1.18	33.2	6.45	5.53	1.93	60.4	9.32													48085.3	PHYTOCHROME KINASE SUBSTRATE 1	PKS1
[493]		AT1G51805.1	5	7.4	3.21	1.4e-07	13.2	9.26	31.4	16.2	29.1	8.77	34.3	23.6													98076.5	LEUCINE-RICH REPEAT PROTEIN KINASE FAMILY PROTEIN
[494]		AT5G47710.1	2	13.3	8	3.3e-14	15.8	9.43	26.3	15.8	15.5	9.02	26.7	15.5													18335.5	CALCIUM-DEPENDENT LIPID-BINDING (CALB DOMAIN) FAMILY PROTEIN
[495]		AT2G38410.1	3	7	6.54	1.7e-11	10.8	3.9	14.8	6.77	11	4.59	14.6	7.41													72318.8	ENTH/VHS/GAT FAMILY PROTEIN
[496]		AT5G40370.1	2	33.3	6.29	4.9e-11	20.5	4.21	100	20.5	21.3	4.56	100	21.3													11756.5	GLUTAREDOXIN FAMILY PROTEIN
[497]		AT3G25590.1	3	8.5	6.22	1.3e-12	17.6	8.46	17.9	10.9	17.6	8.51	17.7	10.9													47806.9	UNKNOWN PROTEIN; HAS 149 BLAST HITS TO 140 PROTEINS IN 44 SPECIES: ARCHAE - 0; BACTERIA - 6; METAZOA - 40; FUNGI - 6; PLANTS - 39; VIRUSES - 0; OTHER EUKARYOTES - 58 (SOURCE: NCBI BLINK).
[498]		AT5G12430.1	6	4.9	4.71	8.1e-11	22.1	20.2	37.5	26.1	25.2	22.1	29.7	27.7													129180	HEAT SHOCK PROTEIN DNAJ WITH TETRATRICOPEPTIDE REPEAT	TPR16
[499]		AT1G30070.1	4	20.7	3.94	4.1e-09	5.6	1.65	9.88	4.04	5.08	1.7	14.6	4.98													24820.1	SGS DOMAIN-CONTAINING PROTEIN
[500]		AT3G63460.1	4	4.7	4.35	9.6e-10	2.31	0.767	2.97	1.51	2.85	0.875	3.24	1.68													119876	TRANSDUCIN FAMILY PROTEIN / WD-40 REPEAT FAMILY PROTEIN
[503]		AT2G46590.1	4	10.4	5.83	1.1e-11	8.76	1.96	62.6	11.1	13.6	2.88	67.6	14													39114.2	DOF-TYPE ZINC FINGER DNA-BINDING FAMILY PROTEIN	DAG2
[503-1]	1	AT3G61850.1	3	9.1	1.83	8.3e-06	39.2	8.76	62.6	19.7	45.7	9.66	67.6	21.1													32966.8	DOF-TYPE ZINC FINGER DNA-BINDING FAMILY PROTEIN	DAG1
[503-2]	1	AT3G61850.2	3	9.5	1.83	8.3e-06	39.2	8.76	62.6	19.7	45.7	9.66	67.6	21.1													31543.2	DOF-TYPE ZINC FINGER DNA-BINDING FAMILY PROTEIN	DAG1
[503-3]	1	AT3G61850.3	3	9.5	1.83	8.3e-06	39.2	8.76	62.6	19.7	45.7	9.66	67.6	21.1													31543.2	DOF-TYPE ZINC FINGER DNA-BINDING FAMILY PROTEIN	DAG1
[503-4]	1	AT3G61850.4	3	8.3	1.83	8.3e-06	39.2	8.76	62.6	19.7	45.7	9.66	67.6	21.1													36006.2	DOF-TYPE ZINC FINGER DNA-BINDING FAMILY PROTEIN	DAG1
[505]		AT5G30490.1	4	17.4	3.74	2.5e-07	2	1.43	4.95	2.66	2.09	1.66	4.78	2.82													26061.3	CONTAINS INTERPRO DOMAIN/S: CRANIOFACIAL DEVELOPMENT PROTEIN 1/BUCENTAUR (INTERPRO:IPR011421); HAS 333 BLAST HITS TO 324 PROTEINS IN 149 SPECIES: ARCHAE - 0; BACTERIA - 18; METAZOA - 117; FUNGI - 96; PLANTS - 49; VIRUSES - 0; OTHER EUKARYOTES - 53 (SOURCE: NCBI BLINK).
[506]		AT4G30160.1	5	6.1	4.28	1.1e-09	2.39	1.61	2.69	1.48	2.36	1.42	2.96	2.03	1	1	-0.58	0.001	2.81			2.81	2.96			2.96	109328	VILLIN 4	VLN4, ATVLN4
[507]		AT4G25880.1	5	6.5	3.84	2.2e-08	4.47	0.78	4.91	3.76	4.96	2.68	9.27	5.83													96105.8	PUMILIO 6	APUM6, PUM6
[508]		AT3G17330.1	5	10.4	4.99	1.8e-11	46.7	36.4	74	33.4	68.6	42.6	83.5	38.5													65650.2	EVOLUTIONARILY CONSERVED C-TERMINAL REGION 6	ECT6
[508-1]	1	AT1G48110.1	2	2.8	0.16	6.8e-05	18.1	3.28	100	18.1	18.7	3.48	100	18.7													70863.1	EVOLUTIONARILY CONSERVED C-TERMINAL REGION 7	ECT7
[508-2]	1	AT1G48110.2	2	2.8	0.16	6.8e-05	18.1	3.28	100	18.1	18.7	3.48	100	18.7													70863.1	EVOLUTIONARILY CONSERVED C-TERMINAL REGION 7	ECT7
[509]		AT1G68790.1	5	5.6	4.3	2e-09	11.4	1.61	16.9	4.94	9.87	1.71	28.2	6.97													127205	LITTLE NUCLEI3	LINC3
[510]		AT5G67530.1	4	7.2	4.08	1.4e-08	7.35	4.46	20.7	9.61	9.45	2.7	26.1	8.39													65024	PLANT U-BOX 49	ATPUB49, PUB49
[511]		AT1G30360.1	6	8.7	2.62	5.3e-07	3.39	0.524	4.64	1.9	2.27	0.552	4.6	1.7	1	1.1	0.53	6.9e-05	3.95			3.95	4			4	81935.8	EARLY-RESPONSIVE TO DEHYDRATION STRESS PROTEIN (ERD4)	ERD4
[513]		AT1G02750.1	3	10.9	4.91	1.1e-08	17.9	14.6	28.9	21.5	17.1	14.8	27.5	21.3													25105.8	DROUGHT-RESPONSIVE FAMILY PROTEIN
[515]		AT5G21990.1	6	13.9	3.03	3.8e-07	6.4	2.29	10.6	3.46	8.61	2.41	11.9	3.94													60757.8	TETRATRICOPEPTIDE REPEAT (TPR)-LIKE SUPERFAMILY PROTEIN	TPR7
[516]		AT1G11840.1	4	17	3.99	1.1e-07	2.14	0.582	3.44	1.42	2.15	0.436	4.76	1.44													31928.6	GLYOXALASE I HOMOLOG	ATGLX1, GLX1
[517]		AT1G80350.1	5	11.3	4.01	1.3e-08	6.61	4.08	13.5	5.71	7.4	1.66	13.8	5.63													57236.8	P-LOOP CONTAINING NUCLEOSIDE TRIPHOSPHATE HYDROLASES SUPERFAMILY PROTEIN	ERH3, AAA1, FRA2, LUE1, ATKTN1, KTN1, FRC2, BOT1, FTR
[518]		AT4G03080.1	7	10.1	2.73	1.6e-07	8.16	0.431	22.2	2.56	8.66	0.471	24.8	2.72													96146.5	BRI1 SUPPRESSOR 1 (BSU1)-LIKE 1	BSL1
[519]		AT2G04410.1	2	46.6	7.21	2.1e-13	16.8	14.4	19.5	16.8	12.4	7.66	20	12.4													8059.1	RPM1-INTERACTING PROTEIN 4 (RIN4) FAMILY PROTEIN
[521]		AT2G07360.1	4	4.2	3.31	2.6e-07	3.25	1.76	10.2	4.24	5.51	1.86	15.8	5.41													130079	SH3 DOMAIN-CONTAINING PROTEIN
[522]		AT1G22070.1	3	10.2	5.77	3.5e-11	2.94	2.91	13.1	7.91	3.22	2.9	13.7	7.89													43755.4	TGA1A-RELATED GENE 3	TGA3
[523]		AT4G26450.1	3	4.9	5.72	4.4e-10	3.79	3.36	6.08	4.8	4.18	3.47	6.4	4.9													77533.8	UNKNOWN PROTEIN; HAS 614 BLAST HITS TO 492 PROTEINS IN 137 SPECIES: ARCHAE - 0; BACTERIA - 94; METAZOA - 255; FUNGI - 76; PLANTS - 69; VIRUSES - 0; OTHER EUKARYOTES - 120 (SOURCE: NCBI BLINK).
[524]		AT2G44490.1	5	10.4	4.36	5.6e-10	3.07	2.75	3.49	2.78	3.13	2.55	3.54	2.37	1	2.7	-0.16	0.00026	2.85			2.85	2.95			2.95	63916.1	GLYCOSYL HYDROLASE SUPERFAMILY PROTEIN	PEN2, BGLU26
[525]		AT1G18160.1	5	6	3.5	5e-08	10.6	10.4	11.3	10.8	26.5	10.4	29	16.5													108161	PROTEIN KINASE SUPERFAMILY PROTEIN
[525-1]	2	AT1G73660.1	5	6.3	3.5	5e-08	10.6	10.4	27.3	12.3	29	10.4	32.8	13.9													112207	PROTEIN TYROSINE KINASE FAMILY PROTEIN
[525-2]	1	AT5G11850.1	2	2.6	3.5	5e-08	9.8	9.09	10.6	9.8	17.3	9.16	32.8	17.3													97882.7	PROTEIN KINASE SUPERFAMILY PROTEIN
[526]		AT5G63905.1	2	14.5	5.89	2.5e-10	7.71	2.35	25.3	7.71	7.92	2.31	27.1	7.92													8477.5	UNKNOWN PROTEIN; FUNCTIONS IN: MOLECULAR_FUNCTION UNKNOWN; INVOLVED IN: N-TERMINAL PROTEIN MYRISTOYLATION; LOCATED IN: CELLULAR_COMPONENT UNKNOWN; EXPRESSED IN: 20 PLANT STRUCTURES; EXPRESSED DURING: 12 GROWTH STAGES; HAS 30201 BLAST HITS TO 17322 PROTEINS IN 780 SPECIES: ARCHAE - 12; BACTERIA - 1396; METAZOA - 17338; FUNGI - 3422; PLANTS - 5037; VIRUSES - 0; OTHER EUKARYOTES - 2996 (SOURCE: NCBI…
[527]		AT4G25940.1	5	6.2	2.75	5.9e-06	6.53	2.52	8.51	4.65	6.37	2.7	19.3	5.87													67768.3	ENTH/ANTH/VHS SUPERFAMILY PROTEIN
[529]		AT5G18610.1	4	10.7	4.61	1.7e-09	23.4	9.67	54.9	23	38.3	11	83.6	30.4													55931.4	PROTEIN KINASE SUPERFAMILY PROTEIN
[530]		AT3G16270.1	4	7.5	4.05	7.5e-09	17.8	9.71	32.3	17.7	38.3	19.4	49.3	30.9													74892.9	ENTH/VHS FAMILY PROTEIN
[532]		AT3G14990.1	3	11	4.59	2.4e-09	2.43	2.14	8.16	5	2.49	2.27	8.26	5.2													41857.7	CLASS I GLUTAMINE AMIDOTRANSFERASE-LIKE SUPERFAMILY PROTEIN
[533]		AT1G31730.1	4	6.9	4.36	2e-09	3.37	0.649	5.54	1.89	3.98	1.41	5.7	2.84													103736	ADAPTIN FAMILY PROTEIN
[534]		AT5G20730.2	3	3.8	4.93	6.6e-10	5.97	4.36	16.7	9.63	5.97	4.54	16.7	9.9													128887	TRANSCRIPTIONAL FACTOR B3 FAMILY PROTEIN / AUXIN-RESPONSIVE FACTOR AUX/IAA-RELATED	NPH4, MSG1, IAA21, ARF7, TIR5, BIP
[534-1]	1	AT1G19220.1	3	4.7	4.93	6.6e-10	3.18	2.62	4.36	3.45	3.46	2.76	4.54	3.57													120577	AUXIN RESPONSE FACTOR 19	ARF19, IAA22, ARF11
[534-2]	1	AT5G37020.1	2	3.2	4.93	6.6e-10	2.8	2.45	3.18	2.8	3.06	2.7	3.46	3.06													90148.8	AUXIN RESPONSE FACTOR 8	ARF8, ATARF8
[534-3]	1	AT5G37020.2	2	3.4	4.93	6.6e-10	2.8	2.45	3.18	2.8	3.06	2.7	3.46	3.06													85945.1	AUXIN RESPONSE FACTOR 8	ARF8
[535]		AT1G54920.1	4	5.7	3.89	1.1e-07	9.42	3.24	25.4	9.07	19.8	6.88	24.6	13													84461.5	UNKNOWN PROTEIN; FUNCTIONS IN: MOLECULAR_FUNCTION UNKNOWN; INVOLVED IN: BIOLOGICAL_PROCESS UNKNOWN; LOCATED IN: MEMBRANE; EXPRESSED IN: 23 PLANT STRUCTURES; EXPRESSED DURING: 15 GROWTH STAGES; HAS 30201 BLAST HITS TO 17322 PROTEINS IN 780 SPECIES: ARCHAE - 12; BACTERIA - 1396; METAZOA - 17338; FUNGI - 3422; PLANTS - 5037; VIRUSES - 0; OTHER EUKARYOTES - 2996 (SOURCE: NCBI BLINK).
[536]		AT4G36470.1	3	8.1	4.43	4.1e-09	2.87	1.39	4.96	2.55	3.01	0.818	4.86	1.74													41985	S-ADENOSYL-L-METHIONINE-DEPENDENT METHYLTRANSFERASES SUPERFAMILY PROTEIN
[538]		AT1G32050.1	3	6.8	4.45	1.8e-08	27.4	24.4	32.4	28.3	28.2	25.8	31.9	28.9													30060.4	SCAMP FAMILY PROTEIN
[539]		AT5G45690.1	3	13.8	4.57	1.7e-08	27.4	8.82	34.5	15	28.2	12.8	37.5	20.2													27846.2	PROTEIN OF UNKNOWN FUNCTION (DUF1264)
[540]		AT5G16590.1	3	6.1	4.34	1.6e-08	19.2	17.4	28.9	23.6	19.8	19.5	30.1	25.9													67464	LEUCINE-RICH REPEAT PROTEIN KINASE FAMILY PROTEIN	LRR1
[541]		AT1G71410.1	3	3.9	4.65	4.2e-09	6.25	4.88	11	7.72	6.53	5.8	9.37	7.68													98765	ARM REPEAT SUPERFAMILY PROTEIN
[542]		AT4G35600.1	4	11.5	3.73	1.8e-08	7.37	2.84	16	6.74	6.81	2.75	16.1	6.65													46340.2	PROTEIN KINASE SUPERFAMILY PROTEIN	CONNEXIN 32
[544]		AT2G38440.1	4	4.1	4.21	7.6e-10	6.15	1.64	17	5.26	8.2	1.47	23.1	5.83													151586	SCAR HOMOLOG 2	ITB1, SCAR2, DIS3, WAVE4, ATSCAR2
[545]		AT1G13190.1	3	4.9	4.59	1.1e-09	14.3	11.2	16.3	13.3	13.5	11.2	15.7	13.2													61400.4	RNA-BINDING (RRM/RBD/RNP MOTIFS) FAMILY PROTEIN
[547]		AT1G22710.1	2	3.3	7.75	9.8e-14	82	67.2	100	82	79.1	66.2	94.5	79.1													54547.4	SUCROSE-PROTON SYMPORTER 2	SUC2, SUT1, ATSUC2
[549]		AT3G55980.1	4	8.4	4.04	1.9e-09	17.3	3.5	84.1	17.2	56.8	11.5	84.1	31													64059	SALT-INDUCIBLE ZINC FINGER 1	SZF1, ATSZF1
[550]		AT4G23600.1	6	16.6	2.68	2.5e-07	2.13	0.774	19.6	3.2	2.44	0.818	19	3.46													47039.5	TYROSINE TRANSAMINASE FAMILY PROTEIN	CORI3, JR2
[552]		AT2G25950.1	2	13.7	5.66	5.7e-10	12.1	10.2	14.4	12.1	12.3	10.6	14.2	12.3													22689.3	PROTEIN OF UNKNOWN FUNCTION (DUF1000)
[554]		AT1G26110.1	3	8.7	3.81	7.1e-09	13.1	10.3	23.3	16.4	12.9	10.6	21.7	16													64370.6	DECAPPING 5	DCP5
[555]		AT5G13460.1	2	6.5	5.96	9.3e-11	16.2	15.9	16.5	16.2	16.6	16.4	16.7	16.6													50821.1	IQ-DOMAIN 11	IQD11
[558]		AT2G33540.1	3	3	4.84	4.9e-10	68.3	1.96	75.2	6.83	68.3	3.22	75.2	9.5													136480	C-TERMINAL DOMAIN PHOSPHATASE-LIKE 3	CPL3, ATCPL3
[559]		AT2G02480.1	3	3	4.85	1.4e-11	24.7	20.8	28.9	24.5	39.3	29.3	57.9	41.8													135305	AAA-TYPE ATPASE FAMILY PROTEIN	STI
[560]		AT5G04430.1	4	16	3.29	1.1e-06	3.21	1.32	3.9	2.27	3.3	1.4	4.19	2.42													33821	BINDING TO TOMV RNA 1L (LONG FORM)	BTR1, BTR1S
[561]		AT1G63850.1	3	9.3	3.89	2.7e-08	14.6	8.91	16.4	11.3	14.6	9.08	29	16.8													61495.5	BTB/POZ DOMAIN-CONTAINING PROTEIN
[563]		AT5G58060.1	4	20.1	3.53	3.2e-07	15.8	11	20.8	15.1	31	21.8	49.4	32.8													22543.8	SNARE-LIKE SUPERFAMILY PROTEIN	YKT61, ATYKT61, ATGP1
[564]		AT5G41810.1	3	11.5	4.67	1.6e-08	4.29	2.27	6.41	3.66	3.93	2.8	6.22	4.26													32181.4	UNKNOWN PROTEIN; BEST ARABIDOPSIS THALIANA PROTEIN MATCH IS: UNKNOWN PROTEIN (TAIR:AT1G64340.1); HAS 876 BLAST HITS TO 690 PROTEINS IN 132 SPECIES: ARCHAE - 0; BACTERIA - 38; METAZOA - 180; FUNGI - 112; PLANTS - 59; VIRUSES - 2; OTHER EUKARYOTES - 485 (SOURCE: NCBI BLINK).
[566]		AT5G05600.1	4	11.6	3.14	1.1e-06	2.09	1.04	2.77	1.69	2.89	2.01	3.15	2.52													42177.2	2-OXOGLUTARATE (2OG) AND FE(II)-DEPENDENT OXYGENASE SUPERFAMILY PROTEIN
[567]		AT1G24160.1	5	8.1	2.43	6.4e-06	6.79	4.91	10.9	5.2	12.2	1.23	19.5	5.26													59547.8	UNKNOWN PROTEIN; BEST ARABIDOPSIS THALIANA PROTEIN MATCH IS: UNKNOWN PROTEIN (TAIR:AT1G70100.3); HAS 5230 BLAST HITS TO 4162 PROTEINS IN 477 SPECIES: ARCHAE - 30; BACTERIA - 540; METAZOA - 2022; FUNGI - 429; PLANTS - 280; VIRUSES - 32; OTHER EUKARYOTES - 1897 (SOURCE: NCBI BLINK).
[568]		AT5G40760.1	3	8.3	4.89	3.7e-10	3.08	1.93	3.76	2.58	4.52	3.91	4.68	4.2													59117	GLUCOSE-6-PHOSPHATE DEHYDROGENASE 6	G6PD6
[568-1]	2	AT3G27300.1	3	4.7	2.02	2.2e-05	6.06	4.32	6.63	5.13	5.66	5.24	6.08	5.63													59157.4	GLUCOSE-6-PHOSPHATE DEHYDROGENASE 5	G6PD5
[568-2]	2	AT3G27300.2	3	4.7	2.02	2.2e-05	6.06	4.32	6.63	5.13	5.66	5.24	6.08	5.63													59157.4	GLUCOSE-6-PHOSPHATE DEHYDROGENASE 5	G6PD5
[568-3]	2	AT3G27300.3	3	4.7	2.02	2.2e-05	6.06	4.32	6.63	5.13	5.66	5.24	6.08	5.63													59157.4	GLUCOSE-6-PHOSPHATE DEHYDROGENASE 5	G6PD5
[569]		AT4G32410.1	2	1.2	6.02	1.1e-12	2.43	0.129	45.7	2.43	2.44	0.13	45.7	2.44													122238	CELLULOSE SYNTHASE 1	CESA1, RSW1, AtCESA1
[570]		AT3G51800.1	5	13	3.18	3.3e-07	2.55	2.27	2.77	2.12	2.56	2.56	2.7	2.21	1	2	0.25	0.0023	3.98			3.98	4.32			4.32	42979.6	METALLOPEPTIDASE M24 FAMILY PROTEIN	ATG2, EBP1, ATEBP1
[571]		AT3G48330.1	3	16.5	4.06	5e-08	9.18	7.07	30.3	17.1	8.64	7.15	29.4	17.2													24614.2	PROTEIN-L-ISOASPARTATE METHYLTRANSFERASE 1	PIMT1, ATPIMT1
[572]		AT4G19840.1	3	15.4	3.99	2.7e-08	2.61	0.894	9.14	2.95	2.78	0.946	9.68	3.11													28101.8	PHLOEM PROTEIN 2-A1	ATPP2-A1, ATPP2A-1, PP2-A1
[573]		AT1G80840.1	5	19.5	2.89	4.1e-07	5.07	2.38	7.95	3.11	6.55	0.806	12	3.06													33696.3	WRKY DNA-BINDING PROTEIN 40	WRKY40, ATWRKY40
[574]		AT1G07530.1	3	6	5.85	5.2e-12	5	2.89	14.3	6.99	7.19	5.17	16.9	10.2													85929.7	SCARECROW-LIKE 14	SCL14, ATGRAS2, GRAS2
[575]		AT5G63190.1	5	9.8	3.47	3.7e-09	1.66	1.6	4.18	2.46	2.19	1.89	4.48	2.73													77556.9	MA3 DOMAIN-CONTAINING PROTEIN
[576]		AT5G54430.1	2	4.5	6.53	2.3e-12	3.43	3.29	3.58	3.43	3.02	2.82	3.24	3.02													26202.6	ADENINE NUCLEOTIDE ALPHA HYDROLASES-LIKE SUPERFAMILY PROTEIN	ATPHOS32, PHOS32
[577]		AT3G22190.1	3	10	5.62	8.4e-13	11.7	5.39	12.5	7.29	11.4	5.4	12.4	7.3													46899.1	IQ-DOMAIN 5	IQD5
[578]		AT5G49910.1	2	3.1	5.51	6.3e-10	1.01	0.678	1.51	1.01	2.18	1.17	4.07	2.18	2	3.1	0.72	6.5e-05	2.89	2.88	2.9	2.89	3.47	3.35	3.6	3.47	76997.1	CHLOROPLAST HEAT SHOCK PROTEIN 70-2	CPHSC70-2EAT SHOCK PROTEIN 70-2, HSC70-7, cpHsc70-2
[580]		AT1G07660.1	3	21.4	4.49	1.6e-08	2.27	1.31	9.07	3.96	2.56	1.13	10.1	3.71													11409.5	HISTONE SUPERFAMILY PROTEIN
[583]		AT5G37600.1	2	10.4	4.82	2.6e-08	1.9	1.69	2.13	1.9	3.06	2.28	4.12	3.06													39115.4	GLUTAMINE SYNTHASE CLONE R1	ATGSR1, GLN1;1, GSR 1, ATGLN1;1
[583-1]	1	AT3G17820.1	2	6.5	2.75	4.8e-08	3.08	1.69	5.63	3.08	5.46	4.12	7.23	5.46													38594.9	GLUTAMINE SYNTHETASE 1.3	ATGSKB6, GLN1.3, GLN1;3
[584]		AT1G68910.1	4	7	3.83	1.1e-08	3.65	1.42	8.4	3.46	4.53	1.53	8.4	3.59													71852.7	WPP DOMAIN-INTERACTING PROTEIN 2	WIT2
[585]		AT3G51130.1	3	8	3.58	6.2e-07	2.37	1.48	3.29	2.15	2.34	1.76	3.13	2.34													45682.4	UNKNOWN PROTEIN; CONTAINS INTERPRO DOMAIN/S: UNCHARACTERISED PROTEIN FAMILY UPF0183 (INTERPRO:IPR005373); HAS 269 BLAST HITS TO 265 PROTEINS IN 123 SPECIES: ARCHAE - 0; BACTERIA - 0; METAZOA - 131; FUNGI - 82; PLANTS - 37; VIRUSES - 0; OTHER EUKARYOTES - 19 (SOURCE: NCBI BLINK).
[586]		AT4G11790.1	3	7.2	4.44	1.6e-09	3.71	0.876	5	1.73	4.87	1.05	5.35	1.87													47420.6	PLECKSTRIN HOMOLOGY (PH) DOMAIN SUPERFAMILY PROTEIN
[587]		AT1G03900.1	3	14	4.08	1.1e-08	4.21	3.67	4.97	4.29	4.66	4.52	5.18	4.9	1	4.4	0.47	5.2e-05	4.89			4.89	5.02			5.02	29795.5	NON-INTRINSIC ABC PROTEIN 4	ATNAP4, NAP4
[588]		AT4G24690.1	4	7.2	3.36	6.5e-08	6.08	1.87	9.18	4.14	6.49	4.59	9.08	6.46													76186.7	UBIQUITIN-ASSOCIATED (UBA)/TS-N DOMAIN-CONTAINING PROTEIN / OCTICOSAPEPTIDE/PHOX/BEMP1 (PB1) DOMAIN-CONTAINING PROTEIN
[591]		AT4G35240.1	2	3.7	6.03	4.6e-12	7.25	2.06	25.4	7.25	7.39	2.1	26.1	7.39													96027.2	PROTEIN OF UNKNOWN FUNCTION (DUF630 AND DUF632)
[593]		AT2G14835.1	4	23.9	3.03	1.1e-07	2.96	2.13	4.51	3.1	3	2.49	4.45	3.33	1	2.9	1.76	9.3e-06	0.0152			0.0152	0.0152			0.0152	37438.2	RING/U-BOX SUPERFAMILY PROTEIN
[594]		AT3G62770.1	5	11.1	3.22	1.3e-08	2.04	1.25	6.2	1.08	5.91	2.15	9.13	1.68													46800.3	TRANSDUCIN/WD40 REPEAT-LIKE SUPERFAMILY PROTEIN	AtATG18a
[595]		AT1G79430.2	3	8.4	4.88	5.5e-10	3.36	2.67	18.3	8.94	3.55	2.76	18.8	9.14													39597.9	HOMEODOMAIN-LIKE SUPERFAMILY PROTEIN	APL, WDY
[596]		AT3G14100.1	4	11	2.75	5e-08	16.6	11.6	33.5	19.7	22.2	16.8	42.1	26.6													47089.1	RNA-BINDING (RRM/RBD/RNP MOTIFS) FAMILY PROTEIN
[596-1]	2	AT1G17370.1	3	7.2	3.12	6.4e-08	9.38	5.76	15.5	9.47	17	12.6	34.1	22.2													46049.2	OLIGOURIDYLATE BINDING PROTEIN 1B	UBP1B
[596-2]	2	AT1G17370.2	3	7.2	3.12	6.4e-08	9.38	5.76	15.5	9.47	17	12.6	34.1	22.2													45733.8	OLIGOURIDYLATE BINDING PROTEIN 1B	UBP1B
[597]		AT5G67385.1	5	9.6	2.78	1.9e-07	20.5	9.43	22.4	17.4	22.8	16	41.1	26.9													67559.5	PHOTOTROPIC-RESPONSIVE NPH3 FAMILY PROTEIN
[598]		AT4G31700.1	2	7.6	5.07	4.6e-10	3	1.48	6.09	3	6.21	1.46	26.5	6.21													28367.3	RIBOSOMAL PROTEIN S6	RPS6, RPS6A
[599]		AT5G37475.1	2	12	4.68	4.6e-08	8.47	3.92	18.3	8.47	8.57	4.01	18.3	8.57													25168.6	TRANSLATION INITIATION FACTOR EIF3 SUBUNIT
[600]		AT1G79340.1	5	16	2.81	4.3e-08	1.29	1.25	2.45	1.62	2.22	1.28	2.51	1.85													45484.2	METACASPASE 4	AtMC4, MC4
[601]		AT5G55850.3	2	34.7	5.56	6.6e-10	42.8	18.3	100	42.8	56.8	32.2	100	56.8													10466.9	RPM1-INTERACTING PROTEIN 4 (RIN4) FAMILY PROTEIN	NOI
[602]		AT5G59830.1	3	7.5	3.36	1.2e-06	3.33	3.11	9.4	6.35	3.16	2.02	9.69	4.96													47090.6	UNKNOWN PROTEIN; BEST ARABIDOPSIS THALIANA PROTEIN MATCH IS: UNKNOWN PROTEIN (TAIR:AT5G13660.2); HAS 174 BLAST HITS TO 139 PROTEINS IN 16 SPECIES: ARCHAE - 0; BACTERIA - 0; METAZOA - 0; FUNGI - 0; PLANTS - 172; VIRUSES - 0; OTHER EUKARYOTES - 2 (SOURCE: NCBI BLINK).
[603]		AT3G48200.1	4	3.6	3.43	2.1e-07	3.43	0.528	36.2	4.37	6.39	0.592	75.1	6.67													122159	UNKNOWN PROTEIN; FUNCTIONS IN: MOLECULAR_FUNCTION UNKNOWN; INVOLVED IN: BIOLOGICAL_PROCESS UNKNOWN; LOCATED IN: ENDOMEMBRANE SYSTEM; EXPRESSED IN: 21 PLANT STRUCTURES; EXPRESSED DURING: 13 GROWTH STAGES; HAS 210 BLAST HITS TO 148 PROTEINS IN 42 SPECIES: ARCHAE - 0; BACTERIA - 118; METAZOA - 0; FUNGI - 0; PLANTS - 48; VIRUSES - 0; OTHER EUKARYOTES - 44 (SOURCE: NCBI BLINK).
[605]		AT1G79920.1	5	6.4	2.97	1.4e-07	2.23	1.22	3.42	1.52	2.31	1.41	3.62	1.4													91681.7	HEAT SHOCK PROTEIN 70 (HSP 70) FAMILY PROTEIN
[607]		AT5G40450.1	3	1.5	3.51	8.5e-09	3.48	0.685	11	2.54	3.62	0.61	11.1	2.33													323008	UNKNOWN PROTEIN; FUNCTIONS IN: MOLECULAR_FUNCTION UNKNOWN; INVOLVED IN: BIOLOGICAL_PROCESS UNKNOWN; LOCATED IN: CHLOROPLAST, PLASMA MEMBRANE; EXPRESSED IN: 24 PLANT STRUCTURES; EXPRESSED DURING: 13 GROWTH STAGES; HAS 30201 BLAST HITS TO 17322 PROTEINS IN 780 SPECIES: ARCHAE - 12; BACTERIA - 1396; METAZOA - 17338; FUNGI - 3422; PLANTS - 5037; VIRUSES - 0; OTHER EUKARYOTES - 2996 (SOURCE: NCBI BLIN…
[608]		AT4G23460.1	3	3.4	3.62	6.3e-07	2.76	0.895	3.06	1.39	4.2	1.67	8.03	3.5													99098.2	ADAPTIN FAMILY PROTEIN
[609]		AT1G02130.1	3	14.3	3.71	4.5e-08	6.92	0.583	12	1.92	6.92	0.578	10.4	1.73	1	5.4	1.26	9.6e-06	30.2			30.2	23.3			23.3	22648.7	RAS 5	ATRAB1B, ARA5, ARA-5, ATRABD2A, RABD2A, RA-5
[609-1]	1	AT3G09900.1	2	10.1	3.1	4.5e-08	5.89	1.66	20.9	5.89	5.18	1.72	15.6	5.18	1	5	1.26	9.6e-06	30.2			30.2	23.3			23.3	24294.7	RAB GTPASE HOMOLOG E1E	ATRABE1E, ATRAB8E, RABE1e
[609-2]	1	AT3G46060.1	2	10.2	3.1	4.5e-08	5.89	1.66	20.9	5.89	5.18	1.72	15.6	5.18	1	5.1	1.26	9.6e-06	30.2			30.2	23.3			23.3	23835.2	RAB GTPASE HOMOLOG 8A	ARA3, ARA-3, ATRABE1C, ATRAB8A, RAB8A
[609-3]	1	AT3G46060.2	2	10.2	3.1	4.5e-08	5.89	1.66	20.9	5.89	5.18	1.72	15.6	5.18	1	5.1	1.26	9.6e-06	30.2			30.2	23.3			23.3	23835.2	RAB GTPASE HOMOLOG 8A	ARA3
[609-4]	1	AT3G46060.3	2	10.2	3.1	4.5e-08	5.89	1.66	20.9	5.89	5.18	1.72	15.6	5.18	1	5.1	1.26	9.6e-06	30.2			30.2	23.3			23.3	23835.2	RAB GTPASE HOMOLOG 8A	ARA3
[609-5]	1	AT5G03520.1	2	10.2	3.1	4.5e-08	5.89	1.66	20.9	5.89	5.18	1.72	15.6	5.18	1	5.1	1.26	9.6e-06	30.2			30.2	23.3			23.3	24037.5	RAB GTPASE HOMOLOG 8C	ATRAB8C, ATRABE1D, ATRAB-E1D, RAB-E1D, RAB8C
[609-6]	1	AT5G03520.2	2	10.7	3.1	4.5e-08	5.89	1.66	20.9	5.89	5.18	1.72	15.6	5.18	1	5.3	1.26	9.6e-06	30.2			30.2	23.3			23.3	22991.4	RAB GTPASE HOMOLOG 8C	ATRAB8C, ATRABE1D, ATRAB-E1D, RAB-E1D, RAB8C
[609-7]	1	AT5G59840.1	2	10.2	3.1	4.5e-08	5.89	1.66	20.9	5.89	5.18	1.72	15.6	5.18	1	5.1	1.26	9.6e-06	30.2			30.2	23.3			23.3	23834.2	RAS-RELATED SMALL GTP-BINDING FAMILY PROTEIN
[611]		AT3G12400.1	3	7.8	3.01	7.3e-08	9.07	2	11	3.77	11.5	2.13	12.3	3.92													44716.1	UBIQUITIN-CONJUGATING ENZYME/RWD-LIKE PROTEIN	ELC, ATELC
[612]		AT3G53120.1	4	21.2	2.59	1.6e-06	6.72	0.157	26.1	2.03	10	0.216	28.7	2.49													24940.3	MODIFIER OF RUDIMENTARY (MOD(R)) PROTEIN	VPS37-1
[613]		AT1G11260.1	2	5.9	5.61	8.7e-10	9.26	3.66	23.5	9.26	9.75	4.58	20.8	9.75													57611.2	SUGAR TRANSPORTER 1	STP1, ATSTP1
[614]		AT1G78610.1	2	3.9	4.36	1e-10	10.8	1.16	100	10.8	10.4	1.09	100	10.4													96605.3	MECHANOSENSITIVE CHANNEL OF SMALL CONDUCTANCE-LIKE 6	MSL6
[616]		AT1G62380.1	3	10	4.83	1e-10	4.19	3.47	5.03	4.17	4.41	3.69	5.16	4.35													36183.3	ACC OXIDASE 2	ACO2, ATACO2
[617]		AT5G65590.1	3	13	3.62	2.4e-08	100	47	100	60.4	100	47	100	60.4													34854.1	DOF-TYPE ZINC FINGER DNA-BINDING FAMILY PROTEIN
[618]		AT4G00060.1	3	2.2	3.14	5.6e-07	18.3	17.8	27.7	23.7	41.3	25.1	46.4	32													163799	NUCLEOTIDYLTRANSFERASE FAMILY PROTEIN	MEE44
[619]		AT1G58420.1	2	12.8	4.31	3.2e-08	30.2	9.15	100	30.2	31	9.64	100	31													20002.7	UNCHARACTERISED CONSERVED PROTEIN UCP031279
[620]		AT3G27310.1	3	20.3	4.4	5.6e-09	5.94	4.46	16.8	9.81	4.39	3.82	14.6	8.93													28502.3	PLANT UBX DOMAIN-CONTAINING PROTEIN 1	PUX1
[622]		AT2G40080.1	2	29.7	4.86	6.8e-11	15	7.07	31.7	15	15	7.07	31.7	15													12375.7	PROTEIN OF UNKNOWN FUNCTION (DUF1313)	ELF4
[623]		AT2G34680.1	6	5.8	2.35	4.8e-07	5.68	0.913	35.9	5.78	18.1	0.799	35.9	8.14													186863	OUTER ARM DYNEIN LIGHT CHAIN 1 PROTEIN	AIR9
[625]		AT3G06868.1	4	17.1	2.98	2.2e-08	33.9	7.84	83.1	25.5	32.6	7.71	83.1	25.3													39367.1	UNKNOWN PROTEIN; FUNCTIONS IN: MOLECULAR_FUNCTION UNKNOWN; INVOLVED IN: BIOLOGICAL_PROCESS UNKNOWN; LOCATED IN: CELLULAR_COMPONENT UNKNOWN; BEST ARABIDOPSIS THALIANA PROTEIN MATCH IS: UNKNOWN PROTEIN (TAIR:AT5G49100.1); HAS 30201 BLAST HITS TO 17322 PROTEINS IN 780 SPECIES: ARCHAE - 12; BACTERIA - 1396; METAZOA - 17338; FUNGI - 3422; PLANTS - 5037; VIRUSES - 0; OTHER EUKARYOTES - 2996 (SOURCE: NC…
[627]		AT1G28380.1	3	5.9	3.07	2.3e-06	2.33	1.82	3.32	2.5	4.31	2.54	6.91	4.15													67980.7	MAC/PERFORIN DOMAIN-CONTAINING PROTEIN	NSL1
[628]		AT5G58430.1	3	6.1	3.68	2.5e-08	68.6	17.6	82.8	31.4	68.6	17.3	82.8	31													70640.2	EXOCYST SUBUNIT EXO70 FAMILY PROTEIN B1	ATEXO70B1, EXO70B1
[629]		AT1G66070.1	4	21.7	2.99	2.7e-08	1.03	0.383	2.94	1.06	2.16	0.598	3.39	1.42													25507.1	TRANSLATION INITIATION FACTOR EIF3 SUBUNIT
[630]		AT1G34320.1	3	5.5	3.99	5.4e-09	49.4	18.6	56.4	28.1	46.4	17.7	51.5	26.2													72841.2	PROTEIN OF UNKNOWN FUNCTION (DUF668)
[631]		AT1G72010.1	2	6.9	5.8	2.7e-10	4.48	0.878	22.9	4.48	4.46	0.87	22.9	4.46													39599.3	TCP FAMILY TRANSCRIPTION FACTOR
[632]		AT1G27660.1	2	6.6	5.67	4.7e-10	75.8	57.5	100	75.8	79.9	65.6	97.3	79.9													49557.3	BASIC HELIX-LOOP-HELIX (BHLH) DNA-BINDING SUPERFAMILY PROTEIN
[633]		AT3G14810.1	3	4.7	4.25	1.1e-09	100	5.67	100	14.8	100	9.74	100	21.2													100366	MECHANOSENSITIVE CHANNEL OF SMALL CONDUCTANCE-LIKE 5	MSL5
[634]		AT1G15270.1	2	32.8	5.98	6.4e-11	5.95	4.41	8.01	5.95	5.99	4.34	8.25	5.99													6978.1	TRANSLATION MACHINERY ASSOCIATED TMA7
[635]		AT5G62000.1	3	4.4	3.97	1.7e-09	1.66	1.23	7.55	3.73	2.13	1.9	7.71	4.66													95701.7	AUXIN RESPONSE FACTOR 2	ARF2, ARF1-BP, HSS, ORE14
[637]		AT3G09840.1	4	6.4	2.81	9.7e-08	2.48	1.68	2.99	2.24	2.97	2.52	3.78	3.08	1	1.5	0.13	6.7e-05	3.4			3.4	3.93			3.93	89394.2	CELL DIVISION CYCLE 48	CDC48, ATCDC48, CDC48A
[638]		AT1G17440.1	3	5.7	4.69	1.6e-10	2.73	2.68	14.9	8.37	6.48	3.9	23.8	11													74806.2	TRANSCRIPTION INITIATION FACTOR TFIID SUBUNIT A	EER4, TAF12B
[640]		AT5G40490.1	5	12.5	2.95	6.5e-07	9.88	3.76	100	12.7	9.41	4	100	12.9													42408.1	RNA-BINDING (RRM/RBD/RNP MOTIFS) FAMILY PROTEIN
[642]		AT1G65150.1	4	15.2	2.5	3.9e-06	2.52	1.06	7.27	2.78	3.31	2	7.87	3.96													33584.2	TRAF-LIKE FAMILY PROTEIN
[643]		AT3G10260.1	2	10.9	4.13	3.4e-09	3.19	2.32	4.38	3.19	3.2	2.39	4.27	3.2													27912.8	RETICULON FAMILY PROTEIN
[645]		AT2G42010.1	2	2.8	4.83	9.9e-11	2.42	1.02	5.74	2.42	2.49	1.09	5.71	2.49													121102	PHOSPHOLIPASE D BETA 1	PLDBETA1, PLDBETA
[646]		AT1G28330.1	2	20.5	5.4	2.1e-09	18.2	4.88	67.7	18.2	16.5	4.82	56.4	16.5													13406.3	DORMANCY-ASSOCIATED PROTEIN-LIKE 1	DRM1, DYL1
[648]		AT3G15040.1	2	9.9	4.01	8.2e-07	33.3	11.1	100	33.3	31.9	10.2	100	31.9													25550.6	PROTEIN OF UNKNOWN FUNCTION, DUF584
[650]		AT1G72370.1	2	7	5.16	5.9e-09	1.24	0.823	1.87	1.24	2.06	1.93	2.2	2.06	1	4.4	3.15	3.2e-07	1.17			1.17	1.73			1.73	32291.7	40S RIBOSOMAL PROTEIN SA	P40, AP40, RP40, RPSAA
[651]		AT4G35800.1	3	2.2	4.45	5.7e-10	7.64	3.07	7.86	4.24	12.8	4.31	15.6	7.08													204628	RNA POLYMERASE II LARGE SUBUNIT	NRPB1, RPB1, RNA_POL_II_LSRNA_POL_II_LS, RNA_POL_II_LS
[652]		AT5G10240.1	3	6.4	4.54	5.8e-11	2.23	1.39	4.26	2.51	2.38	2.36	2.48	2.43	1	1.7	-0.77	0.0018	1.87			1.87	1.91			1.91	65227.8	ASPARAGINE SYNTHETASE 3	ASN3
[653]		AT4G29810.1	3	9.9	2.92	8.8e-08	1.72	1.08	6.68	3.11	2.3	1.28	7.22	3.34													39848.8	MAP KINASE KINASE 2	ATMKK2, MKK2, MK1
[654]		AT5G45390.1	2	12.3	5.57	4.1e-11	3.79	2.46	5.84	3.79	3.9	2.6	5.84	3.9	1	2.7	0.75	0.00032	1.18			1.18	1.26			1.26	31498.5	CLP PROTEASE P4	CLPP4, NCLPP4
[656]		AT3G19370.1	4	6	3.21	4.4e-07	5.52	1.96	28.3	7.44	3.62	1.32	28.3	6.12													81548.9	PLANT PROTEIN OF UNKNOWN FUNCTION (DUF869)
[657]		AT3G50970.1	2	15.5	4.41	2.8e-09	10.1	1.78	57.1	10.1	10.9	2.1	57.1	10.9													20909.5	DEHYDRIN FAMILY PROTEIN	LTI30, XERO2
[658]		AT2G31390.1	3	12	3.37	1.3e-08	1.85	1.78	2.15	1.99	2.07	1.93	2.31	2.13													35275.7	PFKB-LIKE CARBOHYDRATE KINASE FAMILY PROTEIN
[658-1]	1	AT5G51830.1	2	7.3	0.97	7.2e-05	1.37	0.751	2.5	1.37	2.09	1.69	2.59	2.09													37028.7	PFKB-LIKE CARBOHYDRATE KINASE FAMILY PROTEIN
[659]		AT5G60300.1	5	6.5	2.92	3.2e-08	27.5	5.59	49.2	16	28.2	16.5	49.2	20.1													79483.5	CONCANAVALIN A-LIKE LECTIN PROTEIN KINASE FAMILY PROTEIN
[661]		AT1G25420.1	3	7.1	3.26	7.7e-08	15.6	14.7	39.5	27.9	26.1	19	44.3	30.1													35813.5	REGULATOR OF VPS4 ACTIVITY IN THE MVB PATHWAY PROTEIN
[662]		AT5G19400.1	3	4.4	2.99	4.1e-08	3.21	2.41	17.9	8.35	3.44	2.28	18.5	8.05													117007	TELOMERASE ACTIVATING PROTEIN EST1	SMG7
[663]		AT4G01090.1	3	4.6	5.08	2e-11	29.4	14.2	36.1	20.7	34.9	15.5	39.3	22													79565.3	PROTEIN OF UNKNOWN FUNCTION (DUF3133)
[665]		AT5G54900.1	3	7	3.82	4e-09	1.87	0.906	3.29	1.68	5.61	1.92	5.78	2.8													42324.2	RNA-BINDING PROTEIN 45A	ATRBP45A, RBP45A
[666]		AT5G20010.1	3	12.7	3.24	9.3e-08	1.74	1.7	2.42	2.13	3.13	2.3	3.45	2.72	1	5	1.32	4e-05	2.32			2.32	2.36			2.36	25276	RAS-RELATED NUCLEAR PROTEIN-1	RAN-1, RAN1, ATRAN1
[667]		AT5G09680.1	3	16.6	3.7	4.3e-07	5.93	2.98	6.34	3.92	6.12	3.17	6.47	4.1													23697.2	REDUCED LATERAL ROOT FORMATION	RLF
[671]		AT2G23350.1	3	5.3	3.09	6.6e-08	2.29	2.09	3.19	2.69	2.32	2.08	3.14	2.64													71653.2	POLY(A) BINDING PROTEIN 4	PAB4, PABP4
[672]		AT1G14280.1	2	5.7	3.85	7.3e-08	64	41	100	64	64	41	100	64													49131.3	PHYTOCHROME KINASE SUBSTRATE 2	PKS2
[675]		AT1G30230.1	3	25.5	3.36	5.1e-09	2.39	1.66	2.51	1.94	2.3	1.65	2.49	1.94													25132.4	GLUTATHIONE S-TRANSFERASE, C-TERMINAL-LIKE;TRANSLATION ELONGATION FACTOR EF1B/RIBOSOMAL PROTEIN S6
[678]		AT5G43880.1	2	3	4.15	2.8e-09	47.5	46.7	48.3	47.5	45	41.9	48.3	45													93492.5	PROTEIN OF UNKNOWN FUNCTION (DUF3741)
[679]		AT5G14240.1	4	19.5	2.46	7.3e-07	2.27	0.976	3.21	1.77	2.91	1.17	5.55	2.55													28749.2	THIOREDOXIN SUPERFAMILY PROTEIN
[680]		AT2G22475.1	2	8.7	4.67	3.7e-09	10.7	4.95	23.1	10.7	11.4	4.78	27.3	11.4													32215.2	GRAM DOMAIN FAMILY PROTEIN	GEM
[681]		AT5G07470.1	2	10.9	4.04	1.3e-07	8.37	1.37	51.2	8.37	11.2	2.47	51.2	11.2													22545	PEPTIDEMETHIONINE SULFOXIDE REDUCTASE 3	PMSR3, ATMSRA3
[681-1]	2	AT5G07460.1	3	14.2	1.24	9.8e-06	4.14	2.38	5.83	3.59	4.4	3.3	6.1	4.51													24434.5	PEPTIDEMETHIONINE SULFOXIDE REDUCTASE 2	PMSR2, ATMSRA2
[683]		AT3G20630.1	4	5.5	2.7	4.5e-08	4.22	0.767	10.9	2.89	7.11	1.38	9.63	3.65													88374.6	UBIQUITIN-SPECIFIC PROTEASE 14	UBP14, TTN6, ATUBP14, PER1
[684]		AT5G24710.1	3	1.9	3.18	2e-07	3.47	1.65	7.69	3.59	3.26	1.56	7.21	3.39													148072	TRANSDUCIN/WD40 REPEAT-LIKE SUPERFAMILY PROTEIN
[685]		AT5G54110.1	4	17.3	2.05	2.2e-06	9.77	2.91	16.9	7.02	12.8	2.93	25.3	8.61													30254.9	MEMBRANE-ASSOCIATED MANNITOL-INDUCED	ATMAMI, MAMI
[685-1]	2	AT4G21450.1	3	9.5	1.52	1.5e-05	16.2	14.1	35.3	24.8	21.5	20.1	44.7	33.5													32964.4	PAPD-LIKE SUPERFAMILY PROTEIN
[685-2]	2	AT4G21450.3	3	8.9	1.52	1.5e-05	16.2	14.1	35.3	24.8	21.5	20.1	44.7	33.5													35187.9	PAPD-LIKE SUPERFAMILY PROTEIN
[687]		AT1G02330.1	2	7.2	4.79	1.3e-08	5.4	2.98	9.82	5.4	4.95	2.61	9.38	4.95													32349.5	CONTAINS INTERPRO DOMAIN/S: HEPATOCELLULAR CARCINOMA-ASSOCIATED ANTIGEN 59 (INTERPRO:IPR010756); HAS 1239 BLAST HITS TO 998 PROTEINS IN 204 SPECIES: ARCHAE - 4; BACTERIA - 71; METAZOA - 421; FUNGI - 109; PLANTS - 87; VIRUSES - 5; OTHER EUKARYOTES - 542 (SOURCE: NCBI BLINK).
[688]		AT1G73030.1	4	19.2	2.05	2.7e-06	4.66	0.848	9.65	2.86	4.66	0.792	9.25	2.71													22691.1	SNF7 FAMILY PROTEIN	VPS46.2, CHMP1A
[689]		AT5G27470.1	3	8.4	3.06	3.5e-07	3.72	3.71	5.33	4.72	3.82	3.77	4.88	4.46	1	2.2	-0.72	0.002	5.22			5.22	4.5			4.5	51629.4	SERYL-TRNA SYNTHETASE / SERINE--TRNA LIGASE
[690]		AT4G15545.1	3	12.2	2.69	1.1e-06	9.02	2.86	13.4	5.46	8.92	4.63	13	7.41													37206.3	UNKNOWN PROTEIN; BEST ARABIDOPSIS THALIANA PROTEIN MATCH IS: UNKNOWN PROTEIN (TAIR:AT1G16520.1); HAS 30201 BLAST HITS TO 17322 PROTEINS IN 780 SPECIES: ARCHAE - 12; BACTERIA - 1396; METAZOA - 17338; FUNGI - 3422; PLANTS - 5037; VIRUSES - 0; OTHER EUKARYOTES - 2996 (SOURCE: NCBI BLINK).
[692]		AT3G10360.1	2	2.4	4.17	2.9e-09	2.09	1.95	2.24	2.09	3.34	2.01	5.54	3.34													111614	PUMILIO 4	APUM4, PUM4
[694]		AT1G17720.1	4	7.2	3.17	6.3e-08	2.24	1.05	4.08	2.07	2.36	1.7	4.42	2.74													56275.4	PROTEIN PHOSPHATASE 2A, REGULATORY SUBUNIT PR55	ATB BETA
[695]		AT1G15280.1	2	5	4.98	5.2e-10	22.4	14	36	22.4	20.5	11.7	36	20.5													63308	CASC3/BARENTSZ EIF4AIII BINDING
[696]		AT5G66930.2	2	5.6	3.98	7.2e-09	8.78	1.88	41.1	8.78	11.7	3.94	34.9	11.7													25278.5	UNKNOWN PROTEIN; CONTAINS INTERPRO DOMAIN/S: PROTEIN OF UNKNOWN FUNCTION DUF1649 (INTERPRO:IPR012445); HAS 251 BLAST HITS TO 251 PROTEINS IN 113 SPECIES: ARCHAE - 0; BACTERIA - 0; METAZOA - 91; FUNGI - 85; PLANTS - 58; VIRUSES - 0; OTHER EUKARYOTES - 17 (SOURCE: NCBI BLINK).
[697]		AT3G08510.1	2	3.4	4.88	2.3e-10	4.19	2.65	6.64	4.19	4.58	3	6.99	4.58													66122.9	PHOSPHOLIPASE C 2	ATPLC2, PLC2
[698]		AT1G16470.1	4	19.6	2.43	8.2e-07	2.12	0.504	24.5	3.52	3.36	0.729	27.7	4.5													25701.5	PROTEASOME SUBUNIT PAB1	PAB1
[699]		AT2G26110.1	2	10.7	5.37	3.3e-11	15.8	9.37	26.5	15.8	15.5	9.37	25.6	15.5													35372	PROTEIN OF UNKNOWN FUNCTION (DUF761)
[703]		AT2G27960.1	3	31	4.33	2.3e-10	10.2	9.34	10.9	10.1	11.9	10.8	12.3	11.4													10521.1	CYCLIN-DEPENDENT KINASE-SUBUNIT 1	CKS1, CKS1AT
[705]		AT2G38240.1	3	9.6	4.77	1e-11	3.41	2.51	3.58	2.87	3.76	3.49	4.29	3.9													39681.8	2-OXOGLUTARATE (2OG) AND FE(II)-DEPENDENT OXYGENASE SUPERFAMILY PROTEIN
[709]		AT2G46280.1	2	7	3.47	2.6e-08	2.35	1.28	4.32	2.35	2.55	1.56	4.18	2.55													36388.4	TGF-BETA RECEPTOR INTERACTING PROTEIN 1	TRIP-1, TIF3I1
[710-1]	1	AT4G21850.1	2	14	2.1	1.1e-05	2.93	2.14	4.02	2.93	2.93	2.17	3.94	2.93													15412.4	METHIONINE SULFOXIDE REDUCTASE B9	ATMSRB9, MSRB9
[711]		AT3G28690.3	2	5.6	3.16	4.1e-08	4.74	2.21	10.2	4.74	5.93	2.53	13.9	5.93													47140.7	PROTEIN KINASE SUPERFAMILY PROTEIN
[712]		AT1G05510.1	4	13.3	2.48	1.2e-06	40.5	8.16	100	28.6	39.1	14.1	100	37.5													27293.6	PROTEIN OF UNKNOWN FUNCTION (DUF1264)
[713]		AT1G50670.1	2	10.6	3.62	3.5e-08	2.2	0.666	7.24	2.2	6.09	5.07	7.32	6.09	1	5.3	0.7	0.00016	0.766			0.766	4.41			4.41	23425.7	OTU-LIKE CYSTEINE PROTEASE FAMILY PROTEIN
[714]		AT4G24760.1	2	4.1	5.77	3.7e-13	2.34	0.86	6.37	2.34	3.03	0.843	10.9	3.03													41936.4	ALPHA/BETA-HYDROLASES SUPERFAMILY PROTEIN
[715]		AT4G31480.1	3	2.8	2.64	6.9e-08	1.53	1.44	1.68	1.57	2.13	1.85	2.19	1.97	1	1.7	6.25	4.3e-12	1.52			1.52	1.49			1.49	106146	COATOMER, BETA SUBUNIT
[718]		AT2G20960.1	4	5.9	3.36	4e-09	11.4	4.64	15.1	8.36	11.1	4.88	15	8.56													84863.7	ARABIDOPSIS PHOSPHOLIPASE-LIKE PROTEIN (PEARLI 4) FAMILY	pEARLI4
[719]		AT3G27320.1	2	5.4	3.47	1.2e-08	31.8	10.1	100	31.8	31.4	9.87	100	31.4	1	2.6	1.88	1.5e-07	100			100	17			17	50531.9	ALPHA/BETA-HYDROLASES SUPERFAMILY PROTEIN
[721]		AT1G18590.1	5	13.6	1.68	2.4e-05	1.78	0.707	1.95	1.03	2.13	1.38	5.43	1.75													39912.7	SULFOTRANSFERASE 17	SOT17, ATSOT17, ATST5C
[723]		AT3G53930.1	2	3.1	4.18	8.3e-10	28.7	13.4	61.8	28.7	28.7	13.4	61.8	28.7													78799.1	PROTEIN KINASE SUPERFAMILY PROTEIN
[728]		AT4G39320.1	3	19.9	2.22	6.7e-06	3.61	3.54	7.75	5.93	3.7	3.67	8.99	6.65													18469.1	MICROTUBULE-ASSOCIATED PROTEIN-RELATED
[729]		AT1G28960.1	2	6.1	3.63	2e-08	2.58	1.42	4.7	2.58	4.38	3.82	5.02	4.38													32824.7	NUDIX HYDROLASE HOMOLOG 15	ATNUDT15, ATNUDX15, NUDX15
[730]		AT2G23140.1	4	6.8	2.34	8e-07	3.68	0.772	18.6	3.79	4.08	0.848	20.1	4.13													90346.3	RING/U-BOX SUPERFAMILY PROTEIN WITH ARM REPEAT DOMAIN
[732]		AT5G43440.1	2	5.5	3.01	2e-06	4.3	3.22	5.76	4.3	2.82	2.44	3.26	2.82													40860.3	2-OXOGLUTARATE (2OG) AND FE(II)-DEPENDENT OXYGENASE SUPERFAMILY PROTEIN
[732-1]	1	AT5G59540.2	2	12.6	2.22	1.7e-06	6.77	5.76	7.95	6.77	4.28	2.44	7.52	4.28													32254	2-OXOGLUTARATE (2OG) AND FE(II)-DEPENDENT OXYGENASE SUPERFAMILY PROTEIN
[734]		AT1G80510.1	2	5.5	3.22	4.9e-07	7.44	5.09	10.9	7.44	17	6.43	44.8	17													52958.5	TRANSMEMBRANE AMINO ACID TRANSPORTER FAMILY PROTEIN
[735]		AT1G09340.1	4	14.6	2.44	2.3e-07	1.51	0.91	2.19	1.41	2	1.49	2.21	1.81													42620.1	CHLOROPLAST RNA BINDING	CRB, CSP41B, HIP1.3
[737]		AT4G17410.1	2	2.8	3.07	2.1e-08	17.3	6.07	49.1	17.3	17.3	6.61	45.1	17.3													91306.9	DWNN DOMAIN, A CCHC-TYPE ZINC FINGER
[739]		AT4G31430.1	2	5.8	3.84	2.2e-08	1.36	1.3	1.43	1.36	3.22	1.7	6.09	3.22													52148.5	UNKNOWN PROTEIN; LOCATED IN: PLASMA MEMBRANE; EXPRESSED IN: 25 PLANT STRUCTURES; EXPRESSED DURING: 15 GROWTH STAGES; HAS 30201 BLAST HITS TO 17322 PROTEINS IN 780 SPECIES: ARCHAE - 12; BACTERIA - 1396; METAZOA - 17338; FUNGI - 3422; PLANTS - 5037; VIRUSES - 0; OTHER EUKARYOTES - 2996 (SOURCE: NCBI BLINK).
[741]		AT4G11660.1	3	6.9	3.17	3.5e-08	8.9	7.86	17.7	13	9	8.02	17.8	13.1													39705.4	WINGED-HELIX DNA-BINDING TRANSCRIPTION FACTOR FAMILY PROTEIN	AT-HSFB2B, HSFB2B
[746]		AT3G07195.1	2	17.8	3.71	8.8e-09	9.09	1.49	55.5	9.09	9.22	1.53	55.5	9.22													24013.7	RPM1-INTERACTING PROTEIN 4 (RIN4) FAMILY PROTEIN
[749]		AT3G01290.1	4	16.1	1.94	3.8e-06	4.15	1.44	6.57	3.08	4.31	1.77	9.86	4.17													31321.3	SPFH/BAND 7/PHB DOMAIN-CONTAINING MEMBRANE-ASSOCIATED PROTEIN FAMILY
[753]		AT4G30780.1	2	4.4	5.37	4.5e-13	4.99	1.32	18.9	4.99	8.61	3.92	18.9	8.61													64574.1	UNKNOWN PROTEIN; BEST ARABIDOPSIS THALIANA PROTEIN MATCH IS: UNKNOWN PROTEIN (TAIR:AT2G24100.1); HAS 109 BLAST HITS TO 109 PROTEINS IN 18 SPECIES: ARCHAE - 0; BACTERIA - 0; METAZOA - 1; FUNGI - 0; PLANTS - 95; VIRUSES - 0; OTHER EUKARYOTES - 13 (SOURCE: NCBI BLINK).
[754]		AT1G29350.1	3	5.3	3.32	6.2e-08	7.83	7.69	28	18.1	7.95	7.76	28.2	18.2													90879.9	KINASE-RELATED PROTEIN OF UNKNOWN FUNCTION (DUF1296)
[755]		AT4G22890.1	2	7.4	3.78	8.3e-09	2.17	1.69	2.79	2.17	2.13	1.73	2.64	2.13	1	4.3	0.47	7.3e-05	0.804			0.804	0.956			0.956	35721.4	PGR5-LIKE A	PGR5-LIKE A
[756]		AT4G36520.1	3	2	2.4	1.3e-06	38.1	31.6	44.2	37.1	42.4	31.7	45.8	36.8													162915	CHAPERONE DNAJ-DOMAIN SUPERFAMILY PROTEIN
[757]		AT2G19830.1	2	8.9	3.54	2.5e-08	5.03	2.86	8.85	5.03	8.24	6.89	9.85	8.24													24014.5	SNF7 FAMILY PROTEIN	SNF7.2, VPS32
[758]		AT4G00960.1	2	3.5	3.32	2.7e-08	2.46	1.52	3.99	2.46	2.64	1.5	4.64	2.64													42531.3	PROTEIN KINASE SUPERFAMILY PROTEIN
[760]		AT5G20890.1	4	9.1	1.67	0.00014	2.12	1.04	9.33	3.12	2.19	1.1	9.54	3.23													57286.5	TCP-1/CPN60 CHAPERONIN FAMILY PROTEIN
[762]		AT2G21870.1	2	8.8	3.92	1.9e-08	2.1	1.41	3.15	2.1	2.53	1.51	4.25	2.53													27597.1	COPPER ION BINDING;COBALT ION BINDING;ZINC ION BINDING	MGP1
[764]		AT5G63640.1	4	11.6	2.03	9.2e-06	0.8	0.0835	1.94	0.402	3.39	0.315	6.86	1.47													49422.9	ENTH/VHS/GAT FAMILY PROTEIN
[765]		AT4G36500.1	3	31.1	3.03	3.8e-08	15.5	10.8	38.3	22.2	15.5	13.6	39.4	26.5													13875.2	UNKNOWN PROTEIN; FUNCTIONS IN: MOLECULAR_FUNCTION UNKNOWN; INVOLVED IN: BIOLOGICAL_PROCESS UNKNOWN; LOCATED IN: MITOCHONDRION; EXPRESSED IN: 22 PLANT STRUCTURES; EXPRESSED DURING: 13 GROWTH STAGES; BEST ARABIDOPSIS THALIANA PROTEIN MATCH IS: UNKNOWN PROTEIN (TAIR:AT2G18210.1); HAS 50 BLAST HITS TO 50 PROTEINS IN 7 SPECIES: ARCHAE - 0; BACTERIA - 0; METAZOA - 0; FUNGI - 0; PLANTS - 50; VIRUSES - 0…
[766]		AT1G61690.1	2	1.8	3.42	4.6e-08	4.88	3.09	7.71	4.88	8.73	7.71	9.87	8.73													128945	PHOSPHOINOSITIDE BINDING
[767]		AT4G38710.1	2	6.6	4.4	1.3e-10	21.6	8.44	55.3	21.6	23.4	8.83	61.7	23.4													48987.6	GLYCINE-RICH PROTEIN
[769]		AT1G73840.1	2	5.7	2.99	1e-06	6.56	4.89	8.79	6.56	5.37	5.04	5.72	5.37													41830.3	HYDROXYPROLINE-RICH GLYCOPROTEIN FAMILY PROTEIN	ESP1
[770]		AT3G27210.1	3	13.2	2.61	3.9e-07	6.6	3.96	8.7	5.65	11.6	8.22	21.2	13.7													26000.9	UNKNOWN PROTEIN; FUNCTIONS IN: MOLECULAR_FUNCTION UNKNOWN; INVOLVED IN: N-TERMINAL PROTEIN MYRISTOYLATION; LOCATED IN: PLASMA MEMBRANE; EXPRESSED IN: 22 PLANT STRUCTURES; EXPRESSED DURING: 13 GROWTH STAGES; BEST ARABIDOPSIS THALIANA PROTEIN MATCH IS: UNKNOWN PROTEIN (TAIR:AT5G40860.1); HAS 133 BLAST HITS TO 98 PROTEINS IN 25 SPECIES: ARCHAE - 0; BACTERIA - 6; METAZOA - 32; FUNGI - 7; PLANTS - 70;…
[771]		AT1G55820.1	2	4.2	3.75	2.4e-08	7.72	4.03	14.8	7.72	7.86	4.28	14.4	7.86													61877.3	KINASE-RELATED PROTEIN OF UNKNOWN FUNCTION (DUF1296)
[772]		AT5G07300.1	3	5.3	2.09	3e-06	2.2	1.44	8.4	4.05	13.3	3.89	20.6	7.85													64033.9	CALCIUM-DEPENDENT PHOSPHOLIPID-BINDING COPINE FAMILY PROTEIN	BON2
[773]		AT5G14780.1	3	7.8	2.52	9.8e-07	1.75	1.62	2.01	1.83	2.65	2.07	2.77	2.31													42410	FORMATE DEHYDROGENASE	FDH
[774]		AT5G18400.1	3	12.6	2.88	1.4e-07	4.78	3.91	13.8	8.45	4.88	3.94	13.9	8.51													29102.9	CYTOKINE-INDUCED ANTI-APOPTOSIS INHIBITOR 1, FE-S BIOGENESIS
[777]		AT5G19350.1	3	7.3	2.85	5e-08	5.13	2.62	8.84	4.71	4.96	2.85	8.43	4.88													46597.3	RNA-BINDING (RRM/RBD/RNP MOTIFS) FAMILY PROTEIN
[781]		AT2G17870.1	2	7.3	3.97	5.4e-09	2.52	2.3	2.75	2.52	2.61	2.34	2.93	2.61	2	5	0.02	0.00029	2.08	1.59	2.71	2.08	2.27	1.82	2.83	2.27	29564.5	COLD SHOCK DOMAIN PROTEIN 3	ATCSP3, CSP3
[782]		AT4G14160.1	3	6.6	1.82	5.9e-06	3.59	1.17	8.35	2.99	3.33	1.23	8.04	3.09													85378.3	SEC23/SEC24 PROTEIN TRANSPORT FAMILY PROTEIN
[785]		AT3G05350.1	2	3.1	3.57	1.7e-07	3.47	1.96	6.16	3.47	3.71	2.16	6.35	3.71													78709.7	METALLOPEPTIDASE M24 FAMILY PROTEIN
[786]		AT5G10200.1	2	4.4	3.26	1.9e-08	12.3	7.36	20.5	12.3	20.9	18.6	23.5	20.9													71253.8	ARM-REPEAT/TETRATRICOPEPTIDE REPEAT (TPR)-LIKE PROTEIN
[787]		AT5G58440.1	3	4.8	2.73	1.1e-07	2.87	1.92	5.23	3.28	5.95	4.24	7.54	5.56													65527.9	SORTING NEXIN 2A	SNX2a
[788]		AT1G79690.1	2	2.8	2.86	1.5e-07	0.796	0.426	1.49	0.796	3.21	1.61	6.41	3.21													86857.4	NUDIX HYDROLASE HOMOLOG 3	atnudt3, NUDT3
[793]		AT1G06210.1	4	12.5	1.8	2.6e-06	2.25	0.674	3.61	1.56	3.16	1.49	8.27	3.51													42797.3	ENTH/VHS/GAT FAMILY PROTEIN
[795]		AT3G45900.1	2	5.1	3.2	7.8e-07	0.818	0.374	1.79	0.818	2.19	2.17	2.21	2.19													45343.4	RIBONUCLEASE P PROTEIN SUBUNIT P38-RELATED
[797]		AT3G05220.1	3	7.6	1.79	2.8e-06	12	3.19	34.7	10.1	22.4	3.58	47.4	10.9													58882.4	HEAVY METAL TRANSPORT/DETOXIFICATION SUPERFAMILY PROTEIN
[798]		AT5G58930.1	2	3.5	3.86	4.8e-09	5.36	0.36	79.7	5.36	5.38	0.363	79.7	5.38													58372.9	PROTEIN OF UNKNOWN FUNCTION (DUF740)
[799]		AT1G76040.1	3	12.4	2.38	1.5e-06	5.5	3	5.62	3.72	5.5	4.16	5.69	4.67													37162	CALCIUM-DEPENDENT PROTEIN KINASE 29	CPK29
[802]		AT2G35110.1	2	1.9	3.28	1.5e-07	4.52	0.969	21.1	4.52	4.42	1.05	18.7	4.42													158916	TRANSCRIPTION ACTIVATORS	GRL, NAP1, NAPP
[805]		AT2G25070.1	2	5.1	3.13	6.2e-09	1.05	0.691	1.59	1.05	2.01	0.729	5.52	2.01													39354.5	PROTEIN PHOSPHATASE 2C FAMILY PROTEIN
[808]		AT1G17140.1	2	6.7	2.5	1.3e-06	6.26	0.935	41.9	6.26	6.03	0.962	37.8	6.03													38358	INTERACTOR OF CONSTITUTIVE ACTIVE ROPS 1	ICR1, RIP1
[810]		AT4G02710.1	2	2.6	2.61	4.1e-07	28.9	8.36	100	28.9	31.1	9.68	100	31.1													127711	KINASE INTERACTING (KIP1-LIKE) FAMILY PROTEIN
[818]		AT3G10380.1	2	2	3.1	5.9e-07	8.77	6.68	11.5	8.77	8.43	6.08	11.7	8.43													116606	SUBUNIT OF EXOCYST COMPLEX 8	SEC8, ATSEC8
[824]		AT3G12640.1	3	6.3	2.82	2.5e-08	5.23	5.09	5.74	5.46	5.54	4.94	6.53	5.73													70099.1	RNA BINDING (RRM/RBD/RNP MOTIFS) FAMILY PROTEIN
[825]		AT4G16144.1	5	10.7	2.69	5.6e-08	9.9	9.45	100	18.1	23.6	9.84	100	22.2													57268.6	ASSOCIATED MOLECULE WITH THE SH3 DOMAIN OF STAM 3	AMSH3
[826]		AT5G37790.1	2	4	2.68	1.9e-07	8.04	0.903	71.6	8.04	8.05	0.92	70.4	8.05													60218.1	PROTEIN KINASE SUPERFAMILY PROTEIN
[830]		AT2G01650.1	2	4.8	2.27	1e-05	4.41	2.22	8.76	4.41	4.78	2.55	8.97	4.78													51064.3	PLANT UBX DOMAIN-CONTAINING PROTEIN 2	PUX2
[832]		AT4G14465.1	2	10	2.95	1.7e-08	16.6	3.35	82.2	16.6	53.7	35.1	82.2	53.7													29540.2	AT-HOOK MOTIF NUCLEAR-LOCALIZED PROTEIN 20	AHL20
[834]		AT4G24370.1	2	14	3.44	1.5e-08	2.72	1.25	5.92	2.72	2.73	1.26	5.92	2.73													18405.2	UNKNOWN PROTEIN; HAS 30201 BLAST HITS TO 17322 PROTEINS IN 780 SPECIES: ARCHAE - 12; BACTERIA - 1396; METAZOA - 17338; FUNGI - 3422; PLANTS - 5037; VIRUSES - 0; OTHER EUKARYOTES - 2996 (SOURCE: NCBI BLINK).
[835]		AT3G24503.1	3	8.4	2.31	4.3e-07	2.93	2.66	3.65	3.18	2.17	1.73	3.28	2.46	1	2	-0.75	0.0024	2.37			2.37	2.13			2.13	54360.8	ALDEHYDE DEHYDROGENASE 2C4	ALDH2C4, ALDH1A, REF1
[836]		AT3G58560.1	2	3.8	2.41	1.7e-07	3.88	2.78	5.41	3.88	5.08	5.05	5.12	5.08													66761.9	DNASE I-LIKE SUPERFAMILY PROTEIN
[841]		AT2G40980.1	2	3.2	2.88	1.3e-07	5.62	1.2	26.2	5.62	5.07	2.83	9.08	5.07													69106.2	PROTEIN KINASE SUPERFAMILY PROTEIN
[842]		AT3G25500.1	2	1.7	3.28	3.4e-09	1.98	0.29	13.6	1.98	3.38	0.783	14.6	3.38													115149	FORMIN HOMOLOGY 1	AFH1, FH1, AHF1, ATFH1
[844]		AT3G51740.1	2	1.2	2.95	4e-08	6.9	5.53	8.59	6.9	15	7.44	30.3	15													90262	INFLORESCENCE MERISTEM RECEPTOR-LIKE KINASE 2	IMK2
[846]		AT1G55160.1	2	13.8	2.73	1.2e-07	10.2	4.2	25	10.2	11.4	5.16	25	11.4													20828.4	UNKNOWN PROTEIN; FUNCTIONS IN: MOLECULAR_FUNCTION UNKNOWN; INVOLVED IN: BIOLOGICAL_PROCESS UNKNOWN; LOCATED IN: MITOCHONDRION, PLASTID; EXPRESSED IN: 24 PLANT STRUCTURES; EXPRESSED DURING: 13 GROWTH STAGES; BEST ARABIDOPSIS THALIANA PROTEIN MATCH IS: UNKNOWN PROTEIN (TAIR:AT2G19530.1); HAS 63 BLAST HITS TO 63 PROTEINS IN 14 SPECIES: ARCHAE - 0; BACTERIA - 0; METAZOA - 0; FUNGI - 0; PLANTS - 63; V…
[850]		AT1G55830.2	2	4.7	2.85	1e-08	5.51	5.3	5.73	5.51	5.4	5.17	5.64	5.4													56883.5	UNKNOWN PROTEIN; FUNCTIONS IN: MOLECULAR_FUNCTION UNKNOWN; INVOLVED IN: BIOLOGICAL_PROCESS UNKNOWN; LOCATED IN: CELLULAR_COMPONENT UNKNOWN; EXPRESSED IN: 22 PLANT STRUCTURES; EXPRESSED DURING: 13 GROWTH STAGES; CONTAINS INTERPRO DOMAIN/S: PROTEIN OF UNKNOWN FUNCTION DUF812 (INTERPRO:IPR008530).
[854]		AT1G60710.1	3	10.4	2.11	4.4e-07	2.43	1.47	3.2	2.09	2.76	2.59	3	2.8	2	6.4	0.8	0.00034	1.22	0.363	4.1	1.22	1.08	0.662	1.78	1.08	37924.9	NAD(P)-LINKED OXIDOREDUCTASE SUPERFAMILY PROTEIN	ATB2
[855]		AT1G06410.1	2	2.7	3.05	2.3e-08	2.97	2.77	3.18	2.97	8.46	2.87	24.9	8.46													96689.4	TREHALOSE-PHOSPHATASE/SYNTHASE 7	ATTPS7, TPS7, ATTPSA
[858]		AT4G13460.1	4	5.7	2.11	2.9e-07	2.72	1.48	8.78	3.6	2.92	2.14	9.01	4.39													72174.9	SU(VAR)3-9 HOMOLOG 9	SDG22, SUVH9, SET22
[861]		AT2G30990.1	2	4.7	2.73	3.2e-08	24.2	5.86	100	24.2	47.9	22.9	100	47.9													66232.9	PROTEIN OF UNKNOWN FUNCTION (DUF688)
[863]		AT3G28940.1	2	13	2.42	1.5e-06	4.78	2.18	10.5	4.78	5.84	3.61	9.44	5.84													19465.1	AIG2-LIKE (AVIRULENCE INDUCED GENE) FAMILY PROTEIN
[865]		ATCG00130.1	2	14.7	2.47	4.8e-07	2.43	1.91	3.09	2.43	2.33	1.94	2.8	2.33	2	10.3	0.38	0.00041	15.3	2.61	89.5	15.3	15.5	2.4	100	15.5	21057.1	ATPASE, F0 COMPLEX, SUBUNIT B/B', BACTERIAL/CHLOROPLAST	ATPF
[866]		AT1G12430.1	4	5.7	1.52	1.1e-06	10.9	2.69	59.2	12.6	9.8	2.65	53.3	11.9													100888	ARMADILLO REPEAT KINESIN 3	PAK, ARK3
[869]		AT5G13300.1	3	4.2	1.76	5.7e-06	7.74	2.63	9.96	4.46	7.95	2.66	10.1	4.49													92525	ARF GTPASE-ACTIVATING PROTEIN	SFC, VAN3, AGD3
[873]		AT4G10480.1	2	14.2	2.33	3.9e-07	11.4	10.7	12.2	11.4	14.9	10.1	21.9	14.9													23171.9	NASCENT POLYPEPTIDE-ASSOCIATED COMPLEX (NAC), ALPHA SUBUNIT FAMILY PROTEIN
[875]		AT4G38630.1	3	7	1.67	4.2e-06	9.09	4.5	11.5	6.64	6.93	3.87	7.8	5.08													40757.7	REGULATORY PARTICLE NON-ATPASE 10	RPN10, MCB1, ATMCB1, MBP1
[880]		AT1G22840.1	3	29.8	1.86	3.4e-06	2.89	2.88	3.51	3.29	3.02	2.97	3.41	3.24													12394.2	CYTOCHROME C-1	CYTC-1, ATCYTC-A
[883]		AT4G23060.1	2	6.2	1.9	4.1e-07	96.3	92.7	100	96.3	99.5	99.1	100	99.5													53475.6	IQ-DOMAIN 22	IQD22
[884]		AT3G58600.1	3	13.6	2.73	4.1e-09	3.51	1.54	4.27	2.31	4.93	4.53	5.11	4.77													33917.9	ADAPTIN EAR-BINDING COAT-ASSOCIATED PROTEIN 1 NECAP-1
[truncated: 75 more rows]

## Sheet: Dataset 1D
Supplemental Data. Kim et al. (2023). Plant Cell
[truncated: 620 more rows]
