# Supplementary material for: Mapping the signaling network of BIN2 kinase using TurboID-mediated biotin labeling and phosphoproteomics
Source: Plant Cell. 2023 Jan 20;35(3):975–93. doi: 10.1093/plcell/koad013 (PMC10015162; doi:10.1093/plcell/koad013)
Supplement: koad013_Supplementary_Data [file koad013_supplementary_data.zip › TPC2022LSB00484SupplementalDataset 3.xlsx]

## Sheet: Sheet1
Supplemental Data. Kim et al. (2023). Plant Cell
Dataset S3. List of mouse O-GlcNAcylated and GSK3 substrates.
Acc #	Gene	Species
Q8BHL3	TB10B_MOUSE	MOUSE
P47708	RP3A_MOUSE	MOUSE
Q8CBE3	WDR37_MOUSE	MOUSE
A2ALS5	A2ALS5_MOUSE	MOUSE
P62814	VATB2_MOUSE	MOUSE
Q9QYX7	PCLO_MOUSE	MOUSE
Q80VP1	EPN1_MOUSE	MOUSE
P13020	GELS_MOUSE	MOUSE
A2AJI0	MA7D1_MOUSE	MOUSE
P13595	NCAM1_MOUSE	MOUSE
D3YZU1	D3YZU1_MOUSE	MOUSE
Q0KL02	TRIO_MOUSE	MOUSE
Q9DBR7	MYPT1_MOUSE	MOUSE
Q8VHH5	AGAP3_MOUSE	MOUSE
O88746	TOM1_MOUSE	MOUSE
Q8CGY8	OGT1_MOUSE	MOUSE
P08752	GNAI2_MOUSE	MOUSE
Q9EPN1	NBEA_MOUSE	MOUSE
Q8R1A4	DOCK7_MOUSE	MOUSE
P58871	TB182_MOUSE	MOUSE
Q4ACU6	SHAN3_MOUSE	MOUSE
P59759	MKL2_MOUSE	MOUSE
O08788	DCTN1_MOUSE	MOUSE
Q60598	SRC8_MOUSE	MOUSE
B9EJA2	B9EJA2_MOUSE	MOUSE
Q3UVX5	GRM5_MOUSE	MOUSE
O35927	CTND2_MOUSE	MOUSE
P08414	KCC4_MOUSE	MOUSE
P46935	NEDD4_MOUSE	MOUSE
