# Supplementary material for: Mapping the signaling network of BIN2 kinase using TurboID-mediated biotin labeling and phosphoproteomics
Source: Plant Cell. 2023 Jan 20;35(3):975–93. doi: 10.1093/plcell/koad013 (PMC10015162; doi:10.1093/plcell/koad013)
Supplement: koad013_Supplementary_Data [file koad013_supplementary_data.zip › TPC2022LSB00484Supplemetal_Dataset4.xlsx]

## Sheet: Dataset 4A
Supplemental Data. Kim et al. (2023). Plant Cell
Supplemental Dataset 4. Anti-GFP IP-MS enriched proteins in 14N-BIN2-YFP-TbID/15N-YFP-TbID (forward).
Rank	Uniq Pep	Acc #	Num Unique	% Cov	Best Disc Score	Best Expect Val	Med L/H A	Q1	Q3	Mn L/H A	Med L/H I	Q1	Q3	Mn L/H I	Num Unique	% Cov	Best Disc Score	Best Expect Val	Med L/H A	Q1	Q3	Mn L/H A	Med L/H I	Q1	Q3	Mn L/H I	Protein MW	Species	Protein Name
[21]		AT4G18710.1	26	53.2	10.61	4.8e-19	41.7	6.37	100	20	61	6.59	100	24.6	2	4.7	0.06	0.00025	100	100	100	100	100	100	100	100	43099.3	PROTEIN KINASE SUPERFAMILY PROTEIN	BIN2, DWF12, UCU1, ATSK21, SK21
[418]		AT2G38380.1	5	15.8	7.49	3e-13	16.2	11.1	32.6	21.8	16.8	11.4	28.2	21.6	2	8.6	1.18	1.1e-05	11.5	11.3	11.8	11.5	11.2	10.8	11.6	11.2	38108.7	PEROXIDASE SUPERFAMILY PROTEIN
[2137]		AT3G13300.1	2	1.8	0.17	0.00013	9.89	1.53	64.1	9.89	10	1.56	64.1	10	1	1.4	0.1	0.0004	0.735			0.735	0.906			0.906	145722	TRANSDUCIN/WD40 REPEAT-LIKE SUPERFAMILY PROTEIN	VCS
[2078]		AT1G69210.1	2	4.6	0.18	0.00071	9.7	0.941	100	9.7	9.59	0.919	100	9.59													34220.7	UNCHARACTERISED PROTEIN FAMILY UPF0090
[1102]		AT1G03220.1	2	5.3	3.36	4.2e-09	9.64	0.929	100	9.64	9.76	0.953	100	9.76	1	3.5	1.11	8.2e-06	0.982			0.982	1.01			1.01	45717.8	EUKARYOTIC ASPARTYL PROTEASE FAMILY PROTEIN
[1764]		AT3G20800.1	2	9.2	1.67	4.5e-07	9.47	1.72	52.2	9.47	9.32	1.66	52.2	9.32													34711.5	CELL DIFFERENTIATION, RCD1-LIKE PROTEIN
[1113]		AT3G22330.1	2	4.4	4.92	3.3e-11	9.46	5	17.9	9.46	10.3	5.91	17.9	10.3													65359.9	PUTATIVE MITOCHONDRIAL RNA HELICASE 2	PMH2, ATRH53
[1830]		AT2G17010.1	2	2.3	0.64	0.0013	9.32	3.07	28.3	9.32	9.75	3.48	27.3	9.75													89791.5	MECHANOSENSITIVE ION CHANNEL FAMILY PROTEIN
[1163]		AT4G29400.1	2	7.6	3.9	6.3e-10	8.87	2.66	29.5	8.87	12.3	5.12	29.5	12.3													34640.4	PROTEIN OF UNKNOWN FUNCTION (DUF3531)
[1200]		AT3G02830.1	2	4.8	3.72	7e-08	8.81	1.06	73.3	8.81	9.04	0.97	84.3	9.04													44181.9	ZINC FINGER PROTEIN 1	ZFN1
[2172]		AT2G07690.1	2	3.2	0.61	1.3e-05	8.53	1.34	54.3	8.53	8.11	1.21	54.3	8.11													81015.2	MINICHROMOSOME MAINTENANCE (MCM2/3/5) FAMILY PROTEIN	MCM5
[1266]		AT3G52140.1	2	2.1	2.22	4.6e-07	8.27	1.5	45.6	8.27	8.53	1.6	45.6	8.53	1	1	2.11	1.2e-07	1.48			1.48	1.47			1.47	153267	TETRATRICOPEPTIDE REPEAT (TPR)-CONTAINING PROTEIN
[1052]		AT4G33250.1	2	12.8	3.22	8.1e-08	7.72	0.596	100	7.72	7.77	0.604	100	7.77	4	24.3	2.22	8e-07	0.825	0.673	1.03	0.832	0.69	0.612	0.858	0.725	25728.7	EUKARYOTIC TRANSLATION INITIATION FACTOR 3K	EIF3K, TIF3K1, ATTIF3K1
[353-10]	1	AT1G55060.1	5	20	5.39	2.3e-09	6.63	6.42	8.07	7.17	8.19	6.83	10.2	8.76	3	11.7	2.65	1.1e-06	5.25	5.05	5.83	5.48	5.34	5.15	5.95	5.6	25842.7	UBIQUITIN 12	UBQ12
[353-1]	1	AT1G65350.1	7	16.3	5.39	2.3e-09	6.42	5.11	7.31	4.41	6.83	5.71	9.14	5.1	4	10.3	2.65	1.1e-06	5.83	5.05	7.09	5.98	5.95	5.15	7.22	6.1	35397.9	UBIQUITIN 13	UBQ13
[353-2]	1	AT4G02890.1	7	22.7	5.39	2.3e-09	6.42	5.11	7.31	4.41	6.83	5.71	9.14	5.1	4	14.4	2.65	1.1e-06	5.83	5.05	7.09	5.98	5.95	5.15	7.22	6.1	25685.7	UBIQUITIN FAMILY PROTEIN	UBQ14
[353-3]	1	AT4G02890.2	7	22.7	5.39	2.3e-09	6.42	5.11	7.31	4.41	6.83	5.71	9.14	5.1	4	14.4	2.65	1.1e-06	5.83	5.05	7.09	5.98	5.95	5.15	7.22	6.1	25685.7	UBIQUITIN FAMILY PROTEIN	UBQ14
[353-4]	1	AT4G05050.1	7	22.7	5.39	2.3e-09	6.42	5.11	7.31	4.41	6.83	5.71	9.14	5.1	4	14.4	2.65	1.1e-06	5.83	5.05	7.09	5.98	5.95	5.15	7.22	6.1	25685.7	UBIQUITIN 11	UBQ11
[353-5]	1	AT4G05320.1	7	13.6	5.39	2.3e-09	6.42	5.11	7.31	4.41	6.83	5.71	9.14	5.1	4	8.7	2.65	1.1e-06	5.83	5.05	7.09	5.98	5.95	5.15	7.22	6.1	42699.3	POLYUBIQUITIN 10	UBQ10
[353-6]	1	AT4G05320.2	7	11.4	5.39	2.3e-09	6.42	5.11	7.31	4.41	6.83	5.71	9.14	5.1	4	7.2	2.65	1.1e-06	5.83	5.05	7.09	5.98	5.95	5.15	7.22	6.1	51206.2	POLYUBIQUITIN 10	UBQ10
[353-7]	1	AT4G05320.3	7	13.6	5.39	2.3e-09	6.42	5.11	7.31	4.41	6.83	5.71	9.14	5.1	4	8.7	2.65	1.1e-06	5.83	5.05	7.09	5.98	5.95	5.15	7.22	6.1	42699.3	POLYUBIQUITIN 10	UBQ10
[353-8]	1	AT4G05320.4	7	11.4	5.39	2.3e-09	6.42	5.11	7.31	4.41	6.83	5.71	9.14	5.1	4	7.2	2.65	1.1e-06	5.83	5.05	7.09	5.98	5.95	5.15	7.22	6.1	51206.2	POLYUBIQUITIN 10	UBQ10
[353-9]	1	AT4G05320.5	7	17	5.39	2.3e-09	6.42	5.11	7.31	4.41	6.83	5.71	9.14	5.1	4	10.8	2.65	1.1e-06	5.83	5.05	7.09	5.98	5.95	5.15	7.22	6.1	34192.5	POLYUBIQUITIN 10	UBQ10
[189]		AT3G52380.1	9	24.3	7.52	2.5e-13	6.3	5.91	8.27	7.58	6.39	6.24	7.94	7.67	7	24.6	4.6	3.4e-08	6.17	6.01	6.69	6.91	6.28	6.01	6.76	6.96	35744.5	CHLOROPLAST RNA-BINDING PROTEIN 33	CP33, PDE322
[353-11]	1	AT4G02890.3	6	14.1	3.64	1.2e-07	6.03	4.6	8.07	4.12	7.44	4.84	10.2	4.85	3	7.9	2.44	2.7e-06	6.48	5.83	7.09	6.41	6.62	5.95	7.22	6.53	34192.5	UBIQUITIN FAMILY PROTEIN	UBQ14
[353]		AT1G23410.1	7	30.1	5.39	2.3e-09	5.68	1.71	6.52	2.99	6.75	1.77	7.48	3.44	5	26.3	2.65	1.1e-06	5.25	4.86	6.48	4.1	5.34	4.97	6.62	4.19	17671.8	RIBOSOMAL PROTEIN S27A / UBIQUITIN FAMILY PROTEIN
[295]		AT3G56100.1	8	13.6	7.35	9.9e-14	5.39	1.82	73.5	8.47	11.6	3.47	73.3	14.1													77330.6	MERISTEMATIC RECEPTOR-LIKE KINASE	MRLK, IMK3
[767]		AT1G56450.1	2	13.8	0.34	2.5e-05	5.19	0.269	100	5.19	5.55	0.308	100	5.55	3	19.5	4.45	5.5e-08	0.23	0.179	0.315	0.24	0.429	0.326	0.594	0.444	27651.6	20S PROTEASOME BETA SUBUNIT G1	PBG1
[1296]		AT5G53620.1	2	3.2	3.36	3.2e-08	4.65	0.707	30.6	4.65	4.39	0.715	27	4.39													76317.5	UNKNOWN PROTEIN; INVOLVED IN: BIOLOGICAL_PROCESS UNKNOWN; EXPRESSED IN: 23 PLANT STRUCTURES; EXPRESSED DURING: 13 GROWTH STAGES; HAS 28929 BLAST HITS TO 19542 PROTEINS IN 1425 SPECIES: ARCHAE - 211; BACTERIA - 3079; METAZOA - 14558; FUNGI - 2157; PLANTS - 966; VIRUSES - 80; OTHER EUKARYOTES - 7878 (SOURCE: NCBI BLINK).
[353-12]	1	AT4G02890.4	3	6.2	1.19	4.8e-05	4.6	1.31	6.7	2.56	4.84	1.32	7.02	2.61	1	2	0.07	0.0017	7.75			7.75	7.87			7.87	34192.5	UBIQUITIN FAMILY PROTEIN	UBQ14
[353-13]	1	AT4G05050.2	3	8.3	1.19	4.8e-05	4.6	1.31	6.7	2.56	4.84	1.32	7.02	2.61	1	2.6	0.07	0.0017	7.75			7.75	7.87			7.87	25685.7	UBIQUITIN 11	UBQ11
[353-14]	1	AT4G05050.3	3	8.3	1.19	4.8e-05	4.6	1.31	6.7	2.56	4.84	1.32	7.02	2.61	1	2.6	0.07	0.0017	7.75			7.75	7.87			7.87	25685.7	UBIQUITIN 11	UBQ11
[353-15]	1	AT4G05050.4	3	12.4	1.19	4.8e-05	4.6	1.31	6.7	2.56	4.84	1.32	7.02	2.61	1	3.9	0.07	0.0017	7.75			7.75	7.87			7.87	17178.9	UBIQUITIN 11	UBQ11
[353-16]	1	AT4G05320.6	3	5	1.19	4.8e-05	4.6	1.31	6.7	2.56	4.84	1.32	7.02	2.61	1	1.6	0.07	0.0017	7.75			7.75	7.87			7.87	42699.3	POLYUBIQUITIN 10	UBQ10
[353-17]	1	AT5G03240.1	3	6.2	1.19	4.8e-05	4.6	1.31	6.7	2.56	4.84	1.32	7.02	2.61	1	2	0.07	0.0017	7.75			7.75	7.87			7.87	34279.6	POLYUBIQUITIN 3	UBQ3
[1515]		AT1G22630.1	2	16.4	1.36	2.7e-05	4.58	1.26	16.6	4.58	4.88	1.23	19.4	4.88	1	10	1.72	2.5e-05	1.34			1.34	1.3			1.3	11879	UNKNOWN PROTEIN; LOCATED IN: CHLOROPLAST; EXPRESSED IN: 21 PLANT STRUCTURES; EXPRESSED DURING: 13 GROWTH STAGES; HAS 87 BLAST HITS TO 86 PROTEINS IN 34 SPECIES: ARCHAE - 0; BACTERIA - 13; METAZOA - 27; FUNGI - 0; PLANTS - 40; VIRUSES - 0; OTHER EUKARYOTES - 7 (SOURCE: NCBI BLINK).
[1602]		AT4G12980.1	2	5.3	1.3	1.6e-05	4.58	1.32	15.8	4.58	4.32	1.45	12.9	4.32													42229.3	AUXIN-RESPONSIVE FAMILY PROTEIN
[300]		AT4G37210.1	8	23	7.29	3.6e-14	4.54	1.8	8.72	3.26	4.77	1.89	9.01	3.49	1	2.4	1.68	6.7e-07	3.84			3.84	3.86			3.86	52275.9	TETRATRICOPEPTIDE REPEAT (TPR)-LIKE SUPERFAMILY PROTEIN
[550]		AT2G21390.1	6	5.7	5.55	1.4e-11	4.31	0.753	6.74	3.83	4.53	0.802	5.32	3.86													136468	COATOMER, ALPHA SUBUNIT
[1168]		AT4G24550.1	2	5.3	2.74	4.3e-08	4.28	2.02	9.11	4.28	4.33	2.02	9.28	4.33	1	2.6	1.37	1.2e-05	1.36			1.36	1.37			1.37	42880.2	CLATHRIN ADAPTOR COMPLEXES MEDIUM SUBUNIT FAMILY PROTEIN
[1506]		AT4G09010.1	2	5.2	1.58	4.9e-06	4.14	0.48	35.7	4.14	5.37	0.81	35.7	5.37	1	5.4	1.45	8.4e-06	0.933			0.933	1			1	37934.3	ASCORBATE PEROXIDASE 4	APX4, TL29
[1345]		AT1G04530.1	2	10	2.74	8.7e-08	3.57	2.79	4.58	3.57	4.31	2.83	6.57	4.31													34553.2	TETRATRICOPEPTIDE REPEAT (TPR)-LIKE SUPERFAMILY PROTEIN	TPR4
[91-1]	1	AT5G06400.1	2	1.3	1.76	2.8e-05	3.53	0.937	13.3	3.53	3.61	0.964	13.6	3.61	1	0.6	0.51	0.00064	0.797			0.797	0.828			0.828	116911	PENTATRICOPEPTIDE REPEAT (PPR) SUPERFAMILY PROTEIN
[10-1]	41	AT4G24190.1	30	33.2	7.57	2.1e-13	3.42	1.82	4.43	2.97	3.68	2.59	4.64	3.29	14	17.5	5.14	4.9e-09	3.65	2.95	4.63	3.6	3.7	3.03	4.63	3.75	94204.8	CHAPERONE PROTEIN HTPG FAMILY PROTEIN	SHD, HSP90.7, AtHsp90.7, AtHsp90-7
[10-2]	41	AT4G24190.2	30	33.2	7.57	2.1e-13	3.42	1.82	4.43	2.97	3.68	2.59	4.64	3.29	14	17.5	5.14	4.9e-09	3.65	2.95	4.63	3.6	3.7	3.03	4.63	3.75	94149.7	CHAPERONE PROTEIN HTPG FAMILY PROTEIN	SHD, AtHsp90.7, AtHsp90-7
[1714]		AT3G49470.1	2	12.9	1.06	2.7e-05	3.42	1.63	7.14	3.42	4.74	1.72	13.1	4.74													23712.3	NASCENT POLYPEPTIDE-ASSOCIATED COMPLEX SUBUNIT ALPHA-LIKE PROTEIN 2	NACA2
[1107]		AT5G20280.1	5	4.5	2.19	2e-06	3.2	1.35	3.44	2.35	3.47	2.74	3.96	3.08													117322	SUCROSE PHOSPHATE SYNTHASE 1F	ATSPS1F, SPS1F
[1853]		AT4G10480.1	2	10.8	1.14	6.8e-06	3.18	2.37	4.27	3.18	2.95	2.69	3.22	2.95													23171.9	NASCENT POLYPEPTIDE-ASSOCIATED COMPLEX (NAC), ALPHA SUBUNIT FAMILY PROTEIN
[610-1]	2	AT1G07990.1	2	2.2	0.84	1.6e-05	3.08	2.57	3.69	3.08	3.05	2.6	3.57	3.05	2	3.4	2.08	1.2e-06	0.264	0.213	0.325	0.264	0.26	0.221	0.305	0.26	89589.9	SIT4 PHOSPHATASE-ASSOCIATED FAMILY PROTEIN
[700]		AT5G19300.1	3	9.5	5.2	1.1e-10	2.99	2.49	3.22	2.78	2.82	2.42	3.14	2.73	1	2.5	1.48	2.5e-05	3.03			3.03	2.8			2.8	44880.1	CONTAINS INTERPRO DOMAIN/S: NUCLEIC ACID-BINDING, OB-FOLD-LIKE (INTERPRO:IPR016027), PROTEIN OF UNKNOWN FUNCTION DUF171 (INTERPRO:IPR003750); HAS 3649 BLAST HITS TO 1964 PROTEINS IN 291 SPECIES: ARCHAE - 113; BACTERIA - 121; METAZOA - 1082; FUNGI - 399; PLANTS - 227; VIRUSES - 4; OTHER EUKARYOTES - 1703 (SOURCE: NCBI BLINK).
[1338]		AT1G33980.1	2	6.2	2.98	1.2e-08	2.89	0.855	9.77	2.89	2.09	0.873	4.99	2.09	2	5.8	1.35	4.3e-05	1.39	0.778	2.5	1.39	0.798	0.785	0.81	0.798	53804.4	SMG-4/UPF3 FAMILY PROTEIN	ATUPF3, UPF3
[1062]		AT1G73170.1	2	3.8	4.29	4.1e-09	2.76	0.982	7.75	2.76	5.11	3.81	6.84	5.11													73735.4	P-LOOP CONTAINING NUCLEOSIDE TRIPHOSPHATE HYDROLASES SUPERFAMILY PROTEIN
[34]		AT3G03710.1	23	30.4	8.16	1.7e-14	2.73	1.99	3.44	2.29	2.78	2.12	3.75	2.49	13	16.5	6.2	7.2e-11	2.67	2.48	3.16	2.61	2.76	2.54	3.36	2.77	99567.3	POLYRIBONUCLEOTIDE NUCLEOTIDYLTRANSFERASE, PUTATIVE	RIF10, PNP
[172]		AT5G19820.1	12	12.3	6.34	3.8e-12	2.72	2.18	4.21	2.46	2.94	2.5	5.5	3.01	2	2.2	2.64	6.3e-07	1.36	0.58	3.21	1.36	1.43	0.623	3.28	1.43	123827	ARM REPEAT SUPERFAMILY PROTEIN	emb2734
[238]		ATCG00500.1	11	25.8	5.82	3.3e-11	2.68	1.35	3.4	2.39	3.13	1.79	3.42	2.42	3	6.6	0.47	4e-05	4.19	3.66	4.92	4.26	3.15	2.86	3.43	3.12	55610.4	ACETYL-COA CARBOXYLASE CARBOXYL TRANSFERASE SUBUNIT BETA	ACCD
[77]		AT1G04820.1	14	37.6	11.11	5.8e-20	2.67	2.33	3.04	2.63	2.61	1.73	3.05	2.59	12	31.3	6.63	5.8e-12	2.23	1.75	2.48	1.26	2.06	1.37	2.52	1.2	49541.3	TUBULIN ALPHA-4 CHAIN	TUA4, TOR2
[1741]		AT5G46580.1	2	2.5	1.22	2.4e-05	2.66	1.5	4.73	2.66	2.72	1.63	4.54	2.72													80880.3	PENTATRICOPEPTIDE (PPR) REPEAT-CONTAINING PROTEIN
[757-1]	1	AT5G27600.1	2	4	2.23	3.8e-07	2.6	2.01	3.37	2.6	2.24	1.99	2.52	2.24													77353.9	LONG-CHAIN ACYL-COA SYNTHETASE 7	LACS7, ATLACS7
[1372]		AT3G50500.1	2	8	2.04	1.6e-06	2.54	1.81	3.56	2.54	2.58	1.93	3.46	2.58													41207.2	SNF1-RELATED PROTEIN KINASE 2.2	SPK-2-2, SNRK2-2, SNRK2.2, SRK2D
[689]		AT1G02140.1	4	28	4.74	6.6e-09	2.5	0.334	3.03	1.01	2.54	0.331	3.01	0.997	1	6.7	0.74	8.5e-05	1.56			1.56	1.6			1.6	17458	MAGO NASHI FAMILY PROTEIN	MEE63, MAGO, HAP1
[840]		AT4G25520.1	4	6.6	3.29	2.8e-06	2.35	1.9	3.32	2.52	4	3.18	4.63	3.84	1	1.9	0.05	0.00013	1.68			1.68	1.8			1.8	83315	SEUSS-LIKE 1	SLK1
[330-1]	4	AT5G65460.1	4	3.3	3.48	1.9e-08	2.34	1.23	6.51	2.83	2.2	1.15	6.83	2.8	2	2.2	0.42	0.00019	3.82	3.78	3.86	3.82	2.33	1.53	3.54	2.33	140398	KINESIN LIKE PROTEIN FOR ACTIN BASED CHLOROPLAST MOVEMENT 2	KCA2, KAC2
[631]		AT5G14250.1	7	18.9	5.24	1.6e-11	2.32	1.81	2.74	2.15	2.4	1.85	2.74	2.17	1	3.3	0.16	0.00047	1.69			1.69	1.69			1.69	47741.5	PROTEASOME COMPONENT (PCI) DOMAIN PROTEIN	COP13, CSN3, FUS11
[1341]		AT5G47040.1	2	3.3	2.63	2.1e-06	2.32	1.88	2.86	2.32	2.38	1.8	3.16	2.38													97862.6	LON PROTEASE 2	LON2
[315]		AT1G21380.1	6	15.2	7.22	9.2e-13	2.31	1.98	2.42	2.21	2.18	1.81	2.39	2.06	4	12.1	5.51	5.4e-10	1.73	1.44	2.07	1.73	1.83	1.51	2.19	1.82	55791.7	TARGET OF MYB PROTEIN 1
[1201-1]	3	AT2G42790.1	3	7.7	1.59	2.1e-06	2.31	1.3	2.41	1.62	2.05	1.25	2.44	1.65	2	4.9	2.88	1e-06	1.13	0.729	1.75	1.13	1.23	0.757	1.99	1.23	56175.7	CITRATE SYNTHASE 3	CSY3
[175]		AT5G05970.1	10	13.8	7.94	4.2e-14	2.3	1.61	3.28	2.42	2.17	0.623	3.19	2.15	4	7	4.25	2.2e-09	2.09	1.82	4.03	2.71	2.16	1.84	4.15	2.76	84629.1	TRANSDUCIN/WD40 REPEAT-LIKE SUPERFAMILY PROTEIN	NEDD1
[41-1]	2	AT5G56010.1	20	30.9	6.67	9.7e-12	2.29	1.23	2.98	2.04	2.58	1.87	3.21	2.27	10	17	4.88	7.6e-09	2.8	2.19	2.99	2.62	2.9	2.51	3.44	2.79	80052.8	HEAT SHOCK PROTEIN 81-3	HSP81-3, Hsp81.3, AtHsp90-3, AtHsp90.3
[41-2]	3	AT5G56000.1	18	28	6.67	9.7e-12	2.29	1.35	3.07	2.23	2.5	1.72	3.19	2.36	9	15	4.88	7.6e-09	2.72	2.19	2.97	2.45	2.86	2.51	3.03	2.63	80141.8	HEAT SHOCK PROTEIN 81.4	Hsp81.4, AtHsp90.4
[610]		AT3G45190.1	6	7.4	2.92	6.4e-07	2.27	1.89	3.69	1.62	2.26	1.85	3.57	1.57	4	5.2	6.06	1.8e-12	0.788	0.416	2.23	0.964	0.774	0.479	2.13	1.01	87640.4	SIT4 PHOSPHATASE-ASSOCIATED FAMILY PROTEIN
[77-1]	9	AT5G19770.1	12	28.4	9.69	2.4e-17	2.23	2	2.73	2.05	2.31	1.73	2.79	2.07	10	25.3	6.57	1.3e-12	2.43	2.07	2.9	2.06	2.3	2.05	2.79	1.92	49654.6	TUBULIN ALPHA-3	TUA3
[77-2]	9	AT5G19780.1	12	28.4	9.69	2.4e-17	2.23	2	2.73	2.05	2.31	1.73	2.79	2.07	10	25.3	6.57	1.3e-12	2.43	2.07	2.9	2.06	2.3	2.05	2.79	1.92	49654.6	TUBULIN ALPHA-5	TUA5
[39-7]	11	AT1G20010.1	17	41.2	7.62	1.6e-13	2.21	1.33	2.62	1.88	2.51	1.9	3	2.35	7	19.2	4.23	3.3e-09	2.28	2.07	2.9	2.42	2.37	2.04	2.93	2.5	50343	TUBULIN BETA-5 CHAIN	TUB5
[41]		AT5G56030.1	21	32.5	6.67	9.7e-12	2.19	1.35	2.9	2.07	2.58	1.8	3.19	2.3	10	17	4.88	7.6e-09	2.59	2.11	2.97	2.43	2.75	2.42	3.44	2.61	80064.7	HEAT SHOCK PROTEIN 81-2	HSP81-2, ERD8, HSP90.2, AtHsp90.2
[1497]		AT1G33811.1	2	7	1.43	3e-06	2.19	1.8	2.65	2.19	2.42	2.16	2.7	2.42													41697.7	GDSL-LIKE LIPASE/ACYLHYDROLASE SUPERFAMILY PROTEIN
[64]		AT1G56340.1	16	40.5	8.43	5.4e-15	2.18	1.41	3.15	2.01	2.23	1.43	3.2	2.04	13	30.1	6.27	5.2e-11	2.75	1.47	3.18	2.51	2.81	1.5	3.23	2.56	48527.7	CALRETICULIN 1A	CRT1, CRT1a, AtCRT1a
[493]		AT5G04130.1	7	10.8	5.53	1.5e-11	2.18	1.6	2.86	3.41	2.26	1.53	3.03	3.43	3	4.6	2.97	6.6e-08	2.12	1.14	2.89	1.72	1.53	0.971	1.83	1.27	81054	DNA GYRASE B2	GYRB2
[209]		AT3G44110.1	8	23.6	10.6	5.1e-19	2.17	1.32	3.08	1.94	2.36	1.49	3.3	2.24	4	11	4.6	1.6e-10	2.13	2.02	2.2	2.11	2.24	2.14	2.3	2.22	46444.7	DNAJ HOMOLOGUE 3	ATJ3, ATJ
[209-1]	1	AT5G22060.1	8	22.2	6.87	4.1e-12	2.17	1.32	2.89	1.91	2.36	1.49	3.09	2.2	3	7.9	4.6	1.6e-10	2.18	2.13	2.2	2.16	2.28	2.24	2.3	2.27	46438.9	DNAJ HOMOLOGUE 2	ATJ2, J2
[605]		AT1G52360.1	4	4.6	4.74	4.2e-09	2.16	1.26	4.36	2.35	3.66	1.52	6.79	3.21													104468	COATOMER, BETA' SUBUNIT
[39-4]	6	AT2G29550.1	16	39.9	9.86	1.2e-17	2.11	1.36	2.99	1.93	2.7	1.75	4.62	2.77	8	18.5	5.38	1.1e-10	2.31	1.93	2.88	2.37	2.36	2.04	2.95	2.46	50747.5	TUBULIN BETA-7 CHAIN	TUB7
[1114]		AT5G65260.1	2	12.3	3.01	1.1e-07	2.1	1.55	2.83	2.1	2.07	1.52	2.81	2.07	1	4.5	3.14	6.9e-07	1.33			1.33	1.31			1.31	25250.7	RNA-BINDING (RRM/RBD/RNP MOTIFS) FAMILY PROTEIN
[194-1]	2	AT5G63190.1	3	5.8	6.93	3.2e-12	2.07	1.9	2.09	1.97	2.19	1.97	2.28	2.09	2	3.1	0.79	8.9e-05	1.5	1.34	1.67	1.5	1.55	1.31	1.83	1.55	77556.9	MA3 DOMAIN-CONTAINING PROTEIN
[194-2]	2	AT5G63190.2	3	5.8	6.93	3.2e-12	2.07	1.9	2.09	1.97	2.19	1.97	2.28	2.09	2	3.1	0.79	8.9e-05	1.5	1.34	1.67	1.5	1.55	1.31	1.83	1.55	77556.9	MA3 DOMAIN-CONTAINING PROTEIN
[192-1]	4	AT1G27430.1	6	5.9	7.27	7.5e-13	2.05	1.03	3.66	1.96	2.28	1.26	3.42	2.19	4	3.3	6.2	2e-11	1.72	1.65	1.9	1.77	1.64	0.998	1.81	1.34	165436	GYF DOMAIN-CONTAINING PROTEIN
[347]		AT2G32700.1	7	15.2	5.43	4.8e-10	2.05	1.74	2.16	2.34	2.09	1.82	2.38	2.42													85515.5	LEUNIG_HOMOLOG	LUH
[92]		AT4G22670.1	11	31.3	8.71	1.6e-15	2.04	1.76	2.25	1.98	2.13	1.91	2.31	2.08	8	21.5	6.4	3e-11	1.82	1.6	2.26	1.89	1.86	1.62	2.36	1.93	46621.8	HSP70-INTERACTING PROTEIN 1	AtHip1, HIP1, TPR11
[218]		AT3G53110.1	9	23.4	6.98	2.2e-13	1.99	1.69	2.36	2.07	2.01	1.68	2.18	2.07	7	21	6.5	2e-11	1.46	1.13	1.63	1.27	1.49	1.11	1.64	1.27	55384.5	P-LOOP CONTAINING NUCLEOSIDE TRIPHOSPHATE HYDROLASES SUPERFAMILY PROTEIN	LOS4
[158-1]	4	AT5G07350.1	8	9	4.11	1.2e-08	1.98	0.6	2.23	1.15	2.05	1.01	2.37	1.44	2	2	1.71	2.1e-06	0.668	0.386	1.16	0.668	0.717	0.401	1.28	0.717	108236	TUDOR-SN PROTEIN 1	Tudor1, AtTudor1, TSN1
[158-2]	4	AT5G07350.2	8	8.8	4.11	1.2e-08	1.98	0.6	2.23	1.15	2.05	1.01	2.37	1.44	2	2	1.71	2.1e-06	0.668	0.386	1.16	0.668	0.717	0.401	1.28	0.717	110049	TUDOR-SN PROTEIN 1	Tudor1, AtTudor1, TSN1
[303]		AT1G02080.1	11	6.2	5.81	1.7e-12	1.98	1.31	3.55	1.74	2.1	1.42	3.29	1.79	2	1.1	1.31	1.2e-05	2.38	1.94	2.93	2.38	2.48	2.06	2.97	2.48	269890	TRANSCRIPTION REGULATORS
[504]		AT1G17220.1	5	6.8	8.33	7.9e-15	1.98	1.89	2.21	1.78	2.01	1.81	2.18	1.82	2	2.2	0.48	0.00016	2.3	1.37	3.86	2.3	2.58	1.71	3.88	2.58	109748	TRANSLATION INITIATION FACTOR 2, SMALL GTP-BINDING PROTEIN	FUG1
[144]		AT1G43850.1	12	15.4	7.68	1.3e-13	1.94	1.52	2.6	1.86	2.33	1.78	2.73	2.09	3	3.6	2.99	3.8e-07	1.8	1.71	1.89	1.8	1.81	1.77	1.82	1.79	96232.8	SEUSS TRANSCRIPTIONAL CO-REGULATOR	SEU
[39]		AT5G44340.1	18	47.5	9.86	1.2e-17	1.93	1.33	2.82	1.8	2.61	1.9	4.77	2.78	9	23.4	5.38	1.1e-10	2.23	1.67	2.31	2.2	2.3	1.94	2.37	2.32	49823.6	TUBULIN BETA CHAIN 4	TUB4
[39-1]	9	AT5G62690.1	18	39.6	9.86	1.2e-17	1.9	1.32	2.51	1.64	2.17	1.59	4.47	2.36	9	20.9	5.38	1.1e-10	2.23	1.91	2.6	2.27	2.35	1.9	2.64	2.35	50734.4	TUBULIN BETA CHAIN 2	TUB2
[39-2]	9	AT5G62700.1	18	39.6	9.86	1.2e-17	1.9	1.32	2.51	1.64	2.17	1.59	4.47	2.36	9	20.9	5.38	1.1e-10	2.23	1.91	2.6	2.27	2.35	1.9	2.64	2.35	50734.4	TUBULIN BETA CHAIN 3	TUB3
[39-5]	8	AT5G23860.1	16	36.3	9.86	1.2e-17	1.9	1.36	2.53	1.75	2.43	1.74	4.62	2.52	8	18.5	5.38	1.1e-10	2.27	1.79	2.88	2.31	2.36	1.88	2.95	2.41	50607.4	TUBULIN BETA 8	TUB8
[39-6]	8	AT5G23860.2	16	36.3	9.86	1.2e-17	1.9	1.36	2.53	1.75	2.43	1.74	4.62	2.52	8	18.5	5.38	1.1e-10	2.27	1.79	2.88	2.31	2.36	1.88	2.95	2.41	50607.4	TUBULIN BETA 8	TUB8
[39-8]	9	AT1G75780.1	14	30.2	7.62	1.6e-13	1.9	1.32	2.55	1.77	2.52	1.86	3.26	2.3	7	18.6	4.23	3.3e-09	2.6	2.07	2.9	2.47	2.6	2.15	2.95	2.57	50217.8	TUBULIN BETA-1 CHAIN	TUB1
[39-9]	9	AT5G12250.1	12	26.7	7.09	1.6e-12	1.9	1.36	2.54	1.9	2.52	1.74	3.82	2.43	7	18.5	4.23	3.3e-09	2.6	2.07	2.9	2.47	2.6	2.15	2.95	2.57	50586.3	BETA-6 TUBULIN	TUB6
[39-3]	1	AT4G20890.1	17	44.8	9.86	1.2e-17	1.86	1.32	2.3	1.55	2.33	1.86	4.47	2.6	9	23.4	5.38	1.1e-10	2.23	1.67	2.31	2.2	2.3	1.94	2.37	2.32	49658.4	TUBULIN BETA-9 CHAIN	TUB9
[684]		AT5G26742.1	4	5.4	4.52	3.1e-10	1.81	1.07	2.59	1.67	2.15	1.23	3	1.92	1	1.5	0.95	0.00019	0.788			0.788	1.02			1.02	81000.9	DEAD BOX RNA HELICASE (RH3)	emb1138
[702]		AT1G43800.1	3	10	6.47	5.2e-13	1.66	1.35	1.97	1.62	4.79	2.26	5.44	3.16	1	2	-0.27	0.0018	0.626			0.626	0.618			0.618	44156	PLANT STEAROYL-ACYL-CARRIER-PROTEIN DESATURASE FAMILY PROTEIN
[791]		AT3G02200.1	4	10.2	3.5	9.6e-08	1.65	1.14	4.91	2.36	2.2	1.68	5.7	3.09													41156.9	PROTEASOME COMPONENT (PCI) DOMAIN PROTEIN
[1043]		AT5G36230.1	3	7.5	3.38	1.5e-07	1.63	1.58	1.84	1.73	2.12	2.02	2.17	2.08	1	2.7	-0.2	0.0025	1.55			1.55	2.21			2.21	47215.6	ARM REPEAT SUPERFAMILY PROTEIN
[600-1]	1	AT5G60730.1	2	7.2	3.39	1.1e-08	1.46	1.22	1.74	1.46	2.12	1.91	2.36	2.12													42940	ANION-TRANSPORTING ATPASE
[985]		AT4G18950.1	5	8.7	2.35	4.5e-07	1.4	1.32	1.98	1.51	2.48	1.94	2.71	2.36	1	2.6	2.76	2.1e-07	1.33			1.33	1.35			1.35	52618.3	INTEGRIN-LINKED PROTEIN KINASE FAMILY
[1956-1]	1	AT3G01090.1	2	3.1	0.61	8.5e-05	1.33	1.28	1.39	1.33	2.66	1.41	5.02	2.66													58373.9	SNF1 KINASE HOMOLOG 10	AKIN10, SNRK1.1, KIN10
[1956-2]	1	AT3G01090.2	2	3	0.61	8.5e-05	1.33	1.28	1.39	1.33	2.66	1.41	5.02	2.66													61182.2	SNF1 KINASE HOMOLOG 10	AKIN10, KIN10
[1956-3]	1	AT3G01090.3	2	3.1	0.61	8.5e-05	1.33	1.28	1.39	1.33	2.66	1.41	5.02	2.66													58373.9	SNF1 KINASE HOMOLOG 10	AKIN10, KIN10
[566]		AT3G20630.1	6	9.3	4.14	1.9e-09	1.31	0.889	1.98	2.38	2.03	1.4	2.13	3.32	2	3.5	0.84	1.9e-05	0.97	0.699	1.35	0.97	1.62	1.33	1.97	1.62	88374.6	UBIQUITIN-SPECIFIC PROTEASE 14	UBP14, TTN6, ATUBP14, PER1
[701]		AT5G08280.1	5	16	3.96	4.1e-09	1.26	1.07	1.92	1.49	2.22	1.37	2.85	2.8	3	8.6	2.58	2.5e-07	1.46	1.02	1.71	1.28	1.48	1.08	1.74	1.34	41043.6	HYDROXYMETHYLBILANE SYNTHASE	HEMC
[926]		AT2G23930.1	2	30	5.01	3.9e-10	1.12	1.01	1.24	1.12	2.11	1.28	3.46	2.11	2	30	4.4	5e-09	1.31	1.3	1.32	1.31	1.33	1.33	1.34	1.33	8839.3	PROBABLE SMALL NUCLEAR RIBONUCLEOPROTEIN G	SNRNP-G
[768]		AT5G58470.1	3	7.3	5.6	5.9e-11	0.996	0.524	1.14	0.71	2.33	1.87	2.37	2.03	1	2.6	0.46	0.0002	1.12			1.12	1.18			1.18	42316.1	TBP-ASSOCIATED FACTOR 15B	TAF15b
[729]		AT4G34412.1	3	16.9	5.26	8.8e-10	0.239	0.203	0.55	0.374	3.38	2	4.54	2.9	1	7	1.75	6.1e-05	1.41			1.41	3.43			3.43	18826.8	CONTAINS INTERPRO DOMAIN/S: KINASE BINDING PROTEIN CGI-121 (INTERPRO:IPR013926); HAS 275 BLAST HITS TO 275 PROTEINS IN 139 SPECIES: ARCHAE - 0; BACTERIA - 5; METAZOA - 98; FUNGI - 109; PLANTS - 42; VIRUSES - 0; OTHER EUKARYOTES - 21 (SOURCE: NCBI BLINK).

## Sheet: Dataset 4B
Supplemental Data. Kim et al. (2023). Plant Cell
Supplemental Dataset 4. anti-GFP IP-MS enriched proteins of 14N-YFP-TbID/15N-BIN2-YFP-TbID (reverse)
Rank	Uniq Pep	Acc #	Num Unique	% Cov	Best Disc Score	Best Expect Val	Med L/H A	Q1	Q3	Mn L/H A	Med L/H I	Q1	Q3	Mn L/H I	Num Unique	% Cov	Best Disc Score	Best Expect Val	Med L/H A	Q1	Q3	Mn L/H A	Med L/H I	Q1	Q3	Mn L/H I	Protein MW	Species	Protein Name
[60]		AT4G18710.1													21	41.3	6.14	9.1e-11	0.0292	0.01	0.0938	0.0381	0.0274	0.01	0.0959	0.0346	43099.3	PROTEIN KINASE SUPERFAMILY PROTEIN	BIN2, DWF12, UCU1, ATSK21, SK21
[998]		AT1G43800.1													2	6.9	3.8	3.6e-10	0.0542	0.01	0.294	0.0542	0.0513	0.01	0.263	0.0513	44156	PLANT STEAROYL-ACYL-CARRIER-PROTEIN DESATURASE FAMILY PROTEIN
[808]		ATCG00380.1	3	16.4	2.55	1.9e-06	0.471	0.409	0.57	0.487	0.725	0.706	0.836	0.783	2	11.4	1.84	5.8e-06	0.061	0.011	0.338	0.061	0.0983	0.011	0.877	0.0983	23240.3	CHLOROPLAST RIBOSOMAL PROTEIN S4	RPS4
[1070]		AT3G07880.1	2	10	1.21	2.5e-05	0.407	0.401	0.413	0.407	0.434	0.419	0.449	0.434	2	8.8	3.33	7.2e-09	0.0652	0.0106	0.4	0.0652	0.0668	0.0106	0.421	0.0668	27231.4	IMMUNOGLOBULIN E-SET SUPERFAMILY PROTEIN	SCN1
[867]		AT2G20930.1													2	19.3	4.18	5.3e-09	0.0725	0.01	0.526	0.0725	0.0738	0.01	0.544	0.0738	15679.1	SNARE-LIKE SUPERFAMILY PROTEIN
[1064]		AT5G20500.1													3	22.2	2.27	1e-06	0.0778	0.0767	0.191	0.141	0.125	0.122	0.157	0.143	14827.2	GLUTAREDOXIN FAMILY PROTEIN
[683]		AT5G66400.1	2	24.2	6.64	1.2e-13	0.641	0.579	0.709	0.641	0.696	0.616	0.787	0.696	2	22.6	4.63	3.3e-10	0.0807	0.01	0.651	0.0807	0.0822	0.01	0.675	0.0822	18463.8	DEHYDRIN FAMILY PROTEIN	RAB18, ATDI8
[777]		AT1G31330.1	1	8.1	7.62	1.7e-13	1.5			1.5	1.53			1.53	2	10.9	5.2	4.8e-10	0.0926	0.01	0.857	0.0926	0.0937	0.01	0.878	0.0937	24173.4	PHOTOSYSTEM I SUBUNIT F	PSAF
[571]		AT1G23410.1	5	26.3	3.06	7.8e-07	0.149	0.107	0.15	0.17	0.153	0.109	0.153	0.175	6	36.5	2.71	9.6e-07	0.103	0.0785	0.168	0.103	0.105	0.0806	0.145	0.102	17671.8	RIBOSOMAL PROTEIN S27A / UBIQUITIN FAMILY PROTEIN
[1111]		AT2G43770.1	2	7.3	1.62	4.8e-07	0.144	0.0957	0.216	0.144	0.27	0.0998	0.728	0.27	2	7.9	2.5	1.3e-07	0.129	0.0868	0.191	0.129	0.142	0.0997	0.203	0.142	37886.2	TRANSDUCIN/WD40 REPEAT-LIKE SUPERFAMILY PROTEIN
[1539]		AT1G68590.1	1	3.6	1.32	4.3e-05	0.438			0.438	0.458			0.458	2	18.7	-0.09	0.00081	0.132	0.068	0.255	0.132	0.148	0.068	0.321	0.148	18472.6	RIBOSOMAL PROTEIN PSRP-3/YCF65
[901]		AT1G15230.1													2	15.5	3.81	1.8e-07	0.147	0.132	0.163	0.147	0.12	0.0853	0.168	0.12	16467.4	UNKNOWN PROTEIN; FUNCTIONS IN: MOLECULAR_FUNCTION UNKNOWN; INVOLVED IN: BIOLOGICAL_PROCESS UNKNOWN; LOCATED IN: CELLULAR_COMPONENT UNKNOWN; EXPRESSED IN: 24 PLANT STRUCTURES; EXPRESSED DURING: 15 GROWTH STAGES; HAS 26 BLAST HITS TO 26 PROTEINS IN 12 SPECIES: ARCHAE - 0; BACTERIA - 0; METAZOA - 0; FUNGI - 0; PLANTS - 26; VIRUSES - 0; OTHER EUKARYOTES - 0 (SOURCE: NCBI BLINK).
[1280]		AT5G58240.1													2	13.3	1.8	1.1e-05	0.147	0.128	0.17	0.147	0.117	0.109	0.126	0.117	20400.5	FRAGILE HISTIDINE TRIAD	FHIT
[951]		AT2G15890.1	2	8.9	2.99	2.6e-07	0.209	0.193	0.227	0.209	0.222	0.213	0.232	0.222	4	22.2	1.68	1.5e-05	0.153	0.0751	0.2	0.123	0.164	0.0619	0.206	0.113	23154.5	MATERNAL EFFECT EMBRYO ARREST 14	MEE14
[1842]		AT1G08970.1													2	9.5	0.18	0.00078	0.156	0.0866	0.28	0.156	0.171	0.0971	0.302	0.171	25640	NUCLEAR FACTOR Y, SUBUNIT C9	HAP5C, NF-YC9
[963]		AT4G34730.1													3	16.3	2.4	4.2e-07	0.164	0.138	0.204	0.169	0.151	0.137	0.199	0.17	24289	RIBOSOME-BINDING FACTOR A FAMILY PROTEIN
[1208]		AT2G33450.1	1	6.3	2.2	2.6e-06	0.482			0.482	0.999			0.999	2	12.6	1.7	8.4e-05	0.165	0.0769	0.354	0.165	0.32	0.28	0.367	0.32	16033.1	RIBOSOMAL L28 FAMILY
[570]		AT4G15000.1	3	22.2	6.28	5.7e-12	0.131	0.091	0.192	0.132	0.135	0.094	0.301	0.181	2	11.9	1	3.6e-05	0.17	0.0515	0.559	0.17	0.167	0.0471	0.592	0.167	15607.7	RIBOSOMAL L27E PROTEIN FAMILY
[1659]		AT5G23020.1	1	2.8	-0.43	0.0011	0.599			0.599	0.693			0.693	2	5.2	0.45	0.00023	0.178	0.0606	0.52	0.178	0.168	0.0606	0.465	0.168	55230	2-ISOPROPYLMALATE SYNTHASE 2	MAM-L, MAM3, IMS2
[1442]		AT4G21090.1													2	8.1	1.17	6.3e-05	0.197	0.138	0.284	0.197	0.316	0.31	0.323	0.316	22121.5	MITOCHONDRIAL FERREDOXIN 2	ATMFDX2, MFDX2
[655-1]	1	AT5G16400.1													2	10.8	1.89	4.5e-06	0.201	0.165	0.244	0.201	0.217	0.182	0.258	0.217	19999.5	THIOREDOXIN F2	TRXF2, ATF2
[997]		AT1G07470.1	1	3.5	3.12	3.3e-09	0.287			0.287	0.296			0.296	2	3.5	2.65	1.3e-07	0.203	0.0883	0.468	0.203	0.205	0.0883	0.476	0.205	41264.6	TRANSCRIPTION FACTOR IIA, ALPHA/BETA SUBUNIT
[1316]		AT5G16660.1													2	14.9	1.49	1.9e-05	0.206	0.0763	0.555	0.206	0.389	0.256	0.592	0.389	18177.4	UNKNOWN PROTEIN; FUNCTIONS IN: MOLECULAR_FUNCTION UNKNOWN; INVOLVED IN: BIOLOGICAL_PROCESS UNKNOWN; LOCATED IN: CHLOROPLAST THYLAKOID MEMBRANE, CHLOROPLAST, MEMBRANE, CHLOROPLAST ENVELOPE; EXPRESSED IN: 23 PLANT STRUCTURES; EXPRESSED DURING: 14 GROWTH STAGES; BEST ARABIDOPSIS THALIANA PROTEIN MATCH IS: UNKNOWN PROTEIN (TAIR:AT3G02900.1); HAS 30201 BLAST HITS TO 17322 PROTEINS IN 780 SPECIES: ARCH…
[918]		AT3G51780.1													2	8.6	3.76	2.3e-07	0.211	0.146	0.304	0.211	0.365	0.174	0.764	0.365	29211	BCL-2-ASSOCIATED ATHANOGENE 4	ATBAG4, BAG4
[1211]		AT2G30110.1	3	3.7	1.46	1.8e-06	0.61	0.538	0.624	0.57	0.644	0.591	0.658	0.617	2	3.3	0.96	4.9e-05	0.22	0.159	0.303	0.22	0.256	0.201	0.327	0.256	120252	UBIQUITIN-ACTIVATING ENZYME 1	ATUBA1, MOS5, UBA1
[598]		AT5G61500.1													3	11.5	5.77	4.5e-10	0.227	0.146	0.279	0.194	0.25	0.0944	0.569	0.226	35331.8	AUTOPHAGY 3 (APG3)	ATATG3, ATG3
[1284]		AT1G77550.1	1	2	-0.79	0.0021	1.41			1.41	0.273			0.273	2	3.2	2.37	8.9e-08	0.232	0.112	0.482	0.232	0.248	0.116	0.533	0.248	97544.1	TUBULIN-TYROSINE LIGASES;TUBULIN-TYROSINE LIGASES
[534]		AT4G38710.1	3	11.3	2.9	2.1e-08	0.344	0.341	0.354	0.349	0.389	0.369	0.403	0.384	5	16.4	3.25	6.5e-07	0.237	0.217	0.344	0.295	0.227	0.216	0.389	0.264	48987.6	GLYCINE-RICH PROTEIN
[868]		AT3G48590.1													2	9.4	3.87	4e-08	0.237	0.201	0.281	0.237	0.247	0.202	0.303	0.247	25328.8	NUCLEAR FACTOR Y, SUBUNIT C1	HAP5A, ATHAP5A, NF-YC1
[842]		AT5G16040.1	1	3.5	6.63	1.1e-11	0.41			0.41	0.433			0.433	3	12.9	2.35	2.9e-06	0.238	0.164	0.269	0.201	0.263	0.198	0.29	0.233	42899.2	REGULATOR OF CHROMOSOME CONDENSATION (RCC1) FAMILY PROTEIN
[968]		AT2G01755.1	1	4.6	-0.3	0.00071	0.248			0.248	0.262			0.262	2	12.1	3.62	3e-08	0.24	0.206	0.28	0.24	0.256	0.221	0.296	0.256	19590.6	UNKNOWN PROTEIN; FUNCTIONS IN: MOLECULAR_FUNCTION UNKNOWN; INVOLVED IN: BIOLOGICAL_PROCESS UNKNOWN; LOCATED IN: CHLOROPLAST; HAS 120 BLAST HITS TO 120 PROTEINS IN 52 SPECIES: ARCHAE - 0; BACTERIA - 80; METAZOA - 0; FUNGI - 0; PLANTS - 24; VIRUSES - 0; OTHER EUKARYOTES - 16 (SOURCE: NCBI BLINK).
[1744]		AT4G29690.1													2	6.8	0.44	5e-05	0.241	0.208	0.28	0.241	0.27	0.208	0.351	0.27	51261.4	ALKALINE-PHOSPHATASE-LIKE FAMILY PROTEIN
[655]		AT3G02730.1	2	11.2	2.45	5.4e-07	0.262	0.219	0.314	0.262	0.244	0.179	0.334	0.244	3	15.7	4.95	1.1e-09	0.244	0.239	0.282	0.265	0.258	0.227	0.305	0.265	19325.6	THIOREDOXIN F-TYPE 1	TRXF1, ATF1
[563]		AT1G08780.1	3	22.5	4.29	6.8e-08	0.346	0.34	0.383	0.365	0.364	0.353	0.397	0.378	2	17.8	2.34	8.7e-06	0.263	0.2	0.346	0.263	0.27	0.202	0.361	0.27	14880.8	ABI3-INTERACTING PROTEIN 3	AIP3, PFD4
[576]		AT2G26590.1	2	9	1.59	1.1e-06	0.327	0.217	0.492	0.327	0.333	0.223	0.498	0.333	3	13.3	5.07	8.8e-09	0.269	0.247	1.16	0.674	0.29	0.26	0.383	0.324	33297.5	REGULATORY PARTICLE NON-ATPASE 13	RPN13
[1073]		AT2G04700.1	2	11.6	2.2	1.5e-06	0.219	0.176	0.273	0.219	0.254	0.229	0.282	0.254	2	11.6	2.52	1.9e-05	0.273	0.206	0.362	0.273	0.321	0.267	0.386	0.321	16433.9	FERREDOXIN THIOREDOXIN REDUCTASE CATALYTIC BETA CHAIN FAMILY PROTEIN
[931]		AT2G43090.1	1	5.6	1.19	5.3e-06	0.418			0.418	0.464			0.464	2	13.9	3.96	6.2e-08	0.278	0.178	0.435	0.278	0.351	0.255	0.485	0.351	26790.5	ACONITASE/3-ISOPROPYLMALATE DEHYDRATASE PROTEIN
[1081]		AT3G58010.1	1	2.6	-0.08	0.0005	0.237			0.237	0.257			0.257	3	11.4	2.08	2.4e-06	0.281	0.241	0.358	0.298	0.293	0.254	0.301	0.272	34091.3	PLASTOGLOBULIN 34KD	PGL34
[313-1]	5	AT3G22630.1	4	23.5	4.09	2.1e-09	0.379	0.12	0.504	0.246	0.416	0.135	0.517	0.264	3	16.2	1.83	5e-06	0.283	0.276	0.901	0.603	0.367	0.342	0.503	0.432	22540.9	20S PROTEASOME BETA SUBUNIT D1	PBD1, PRCGB
[197]		AT2G37220.1	6	26.3	12.66	7.8e-23	0.383	0.274	0.414	0.334	0.391	0.296	0.419	0.344	7	35.3	5.13	2.7e-09	0.284	0.215	0.352	0.223	0.288	0.219	0.364	0.212	30718.2	RNA-BINDING (RRM/RBD/RNP MOTIFS) FAMILY PROTEIN
[983]		AT2G26340.1	1	5.1	0.03	9.6e-05	0.287			0.287	0.308			0.308	2	9.5	4.25	6.9e-11	0.285	0.264	0.307	0.285	0.315	0.287	0.346	0.315	27824.1	UNKNOWN PROTEIN; FUNCTIONS IN: MOLECULAR_FUNCTION UNKNOWN; INVOLVED IN: BIOLOGICAL_PROCESS UNKNOWN; LOCATED IN: CHLOROPLAST THYLAKOID MEMBRANE, CHLOROPLAST THYLAKOID LUMEN, CHLOROPLAST; EXPRESSED IN: 22 PLANT STRUCTURES; EXPRESSED DURING: 13 GROWTH STAGES; HAS 38 BLAST HITS TO 38 PROTEINS IN 13 SPECIES: ARCHAE - 0; BACTERIA - 0; METAZOA - 0; FUNGI - 0; PLANTS - 38; VIRUSES - 0; OTHER EUKARYOTES -…
[356-2]	3	AT5G55160.2	1	9.5	2.43	2.4e-06	0.281			0.281	0.326			0.326	3	29.3	5.71	2e-10	0.288	0.27	0.426	0.358	0.324	0.307	0.405	0.363	13104	SMALL UBIQUITIN-LIKE MODIFIER 2	SUM2, SUMO 2, SUMO2, ATSUMO2
[168]		AT2G35410.1	9	29.2	6.79	2e-12	0.303	0.287	0.338	0.34	0.319	0.306	0.355	0.341	5	17.9	4.33	4.1e-09	0.293	0.274	0.327	0.301	0.299	0.28	0.323	0.305	33785.8	RNA-BINDING (RRM/RBD/RNP MOTIFS) FAMILY PROTEIN
[720]		AT1G07320.1	2	6	1.38	1.5e-05	0.418	0.362	0.482	0.418	0.688	0.49	0.967	0.688	4	13.5	3.2	9.2e-07	0.293	0.0681	0.382	0.161	0.391	0.0754	0.597	0.212	30558.9	RIBOSOMAL PROTEIN L4	RPL4
[686]		AT4G11010.1	3	12.6	3.82	3e-08	0.443	0.351	0.495	0.409	0.444	0.376	0.503	0.432	4	18.1	3.39	6.9e-08	0.294	0.228	0.4	0.302	0.408	0.309	0.541	0.409	25734.6	NUCLEOSIDE DIPHOSPHATE KINASE 3	NDPK3
[510]		AT1G69510.1	3	24.1	3.71	1.7e-08	0.261	0.25	0.395	0.334	0.252	0.248	0.263	0.257	4	32.8	4.37	1.5e-08	0.295	0.29	0.379	0.332	0.302	0.298	0.355	0.325	15095.9	CAMP-REGULATED PHOSPHOPROTEIN 19-RELATED PROTEIN
[1085]		AT4G34120.1													3	15.5	1.58	4.5e-06	0.297	0.196	0.297	0.225	0.298	0.211	0.301	0.238	25955.8	CYSTATHIONINE BETA-SYNTHASE (CBS) FAMILY PROTEIN	LEJ1, CDCP1
[1688]		AT3G13300.1	1	0.6	-0.32	0.00098	0.374			0.374	0.566			0.566	2	2.2	0.46	0.0001	0.297	0.256	0.343	0.297	0.354	0.327	0.383	0.354	145722	TRANSDUCIN/WD40 REPEAT-LIKE SUPERFAMILY PROTEIN	VCS
[1361]		AT5G38890.1													2	14.1	1.42	6e-06	0.298	0.278	0.32	0.298	0.321	0.301	0.343	0.321	20232.4	NUCLEIC ACID-BINDING, OB-FOLD-LIKE PROTEIN
[814]		AT3G06730.1	1	7.7	4.88	2.8e-10	0.43			0.43	0.49			0.49	2	13.7	5.01	2.6e-10	0.3	0.238	0.379	0.3	0.339	0.274	0.419	0.339	20670.3	THIOREDOXIN Z	TRX P, TRX z
[905]		AT5G40490.1	2	5.7	2.08	1.9e-06	0.29	0.267	0.314	0.29	0.312	0.279	0.349	0.312	2	5.9	3.73	1.5e-08	0.3	0.267	0.335	0.3	0.313	0.288	0.34	0.313	42408.1	RNA-BINDING (RRM/RBD/RNP MOTIFS) FAMILY PROTEIN
[1960-1]	1	AT3G05190.1													2	4.9	-0.13	0.00057	0.3	0.138	0.654	0.3	0.304	0.15	0.616	0.304	62212.9	D-AMINOACID AMINOTRANSFERASE-LIKE PLP-DEPENDENT ENZYMES SUPERFAMILY PROTEIN
[197-1]	4	AT3G53460.1	2	6.4	3.13	8.5e-08	0.22	0.176	0.274	0.22	0.23	0.179	0.296	0.23	5	15.8	3.71	2.7e-08	0.305	0.284	0.31	0.381	0.327	0.309	0.654	0.46	36007.6	CHLOROPLAST RNA-BINDING PROTEIN 29	CP29
[197-2]	4	AT3G53460.2	2	6.4	3.13	8.5e-08	0.22	0.176	0.274	0.22	0.23	0.179	0.296	0.23	5	15.8	3.71	2.7e-08	0.305	0.284	0.31	0.381	0.327	0.309	0.654	0.46	36007.6	CHLOROPLAST RNA-BINDING PROTEIN 29	CP29
[197-3]	4	AT3G53460.3	2	6.4	3.13	8.5e-08	0.22	0.176	0.274	0.22	0.23	0.179	0.296	0.23	5	15.8	3.71	2.7e-08	0.305	0.284	0.31	0.381	0.327	0.309	0.654	0.46	36007.6	CHLOROPLAST RNA-BINDING PROTEIN 29	CP29
[197-4]	4	AT3G53460.4	2	6.1	3.13	8.5e-08	0.22	0.176	0.274	0.22	0.23	0.179	0.296	0.23	5	14.9	3.71	2.7e-08	0.305	0.284	0.31	0.381	0.327	0.309	0.654	0.46	38403.7	CHLOROPLAST RNA-BINDING PROTEIN 29	CP29
[347]		AT3G55010.1	6	29	5.42	3.5e-10	0.386	0.293	0.538	0.527	0.409	0.294	0.547	0.544	7	30.6	2.78	2.3e-06	0.309	0.236	0.367	0.349	0.309	0.239	0.382	0.354	41504.6	PHOSPHORIBOSYLFORMYLGLYCINAMIDINE CYCLO-LIGASE, CHLOROPLAST / PHOSPHORIBOSYL-AMINOIMIDAZOLE SYNTHETASE / AIR SYNTHASE (PUR5)	ATPURM, PUR5
[356]		AT4G26840.1	3	38	4.99	1.2e-08	0.327	0.306	0.382	0.347	0.336	0.314	0.391	0.355	6	46	5.84	3.3e-10	0.309	0.272	0.382	0.321	0.32	0.291	0.391	0.334	10976.3	SMALL UBIQUITIN-LIKE MODIFIER 1	SUM1, SUMO 1, SUMO1, ATSUMO1
[117-1]	7	AT4G39260.1	5	37.9	4.66	1.6e-09	0.329	0.282	0.363	0.319	0.34	0.253	0.367	0.318	4	24.9	4.43	1.8e-08	0.31	0.302	0.356	0.328	0.318	0.313	0.365	0.338	16578.7	COLD, CIRCADIAN RHYTHM, AND RNA BINDING 1	CCR1, ATGRP8, GR-RBP8, GRP8
[117-2]	6	AT4G39260.2	4	31	4.66	1.6e-09	0.32	0.262	0.383	0.317	0.304	0.252	0.388	0.313	4	33.3	4.43	1.8e-08	0.31	0.302	0.356	0.328	0.318	0.313	0.365	0.338	12806.9	COLD, CIRCADIAN RHYTHM, AND RNA BINDING 1	CCR1, ATGRP8, GR-RBP8, GRP8
[117-3]	6	AT4G39260.3	4	42.4	4.66	1.6e-09	0.32	0.262	0.383	0.317	0.304	0.252	0.388	0.313	4	45.7	4.43	1.8e-08	0.31	0.302	0.356	0.328	0.318	0.313	0.365	0.338	10230.3	COLD, CIRCADIAN RHYTHM, AND RNA BINDING 1	CCR1, ATGRP8, GR-RBP8, GRP8
[1453]		AT1G15950.1	1	2.9	1.68	6.5e-06	3.68			3.68	0.496			0.496	2	6.1	0.55	0.00083	0.311	0.154	0.628	0.311	0.422	0.199	0.896	0.422	37489.2	CINNAMOYL COA REDUCTASE 1	CCR1, IRX4, ATCCR1
[251-1]	2	AT3G50820.1	6	23	4.81	7.8e-10	0.392	0.381	0.538	0.439	0.393	0.372	0.409	0.402	6	19	3.3	9.1e-07	0.314	0.261	0.511	0.309	0.331	0.28	0.371	0.298	35019.6	PHOTOSYSTEM II SUBUNIT O-2	PSBO2, PSBO-2, OEC33
[912]		AT5G13120.1	1	5	4.28	5.5e-10	0.313			0.313	0.353			0.353	2	10.4	3.79	1.4e-08	0.319	0.319	0.319	0.319	0.325	0.321	0.329	0.325	28306.3	CYCLOPHILIN 20-2	ATCYP20-2, CYP20-2
[312]		AT1G30470.1	5	7.4	4.8	1.6e-10	0.318	0.297	0.452	0.358	0.333	0.293	0.481	0.368	6	9.1	6.27	2.4e-12	0.321	0.305	0.381	0.333	0.349	0.311	0.403	0.349	89888.6	SIT4 PHOSPHATASE-ASSOCIATED FAMILY PROTEIN
[599]		AT5G04430.1	3	11.5	4.39	4.5e-08	0.309	0.308	0.339	0.328	0.325	0.312	0.35	0.332	3	11.8	2.69	2.2e-06	0.321	0.288	0.499	0.4	0.344	0.288	0.659	0.471	33821	BINDING TO TOMV RNA 1L (LONG FORM)	BTR1, BTR1S
[1121]		AT2G24020.1	1	6	3.51	3.5e-07	0.741			0.741	0.779			0.779	3	19.8	1.48	2.9e-05	0.324	0.271	0.334	0.293	0.339	0.251	0.347	0.281	19811.7	UNCHARACTERISED BCR, YBAB FAMILY COG0718
[898]		AT4G38810.2	1	1.6	0.29	0.00097	0.526			0.526	0.537			0.537	2	6.9	3.95	1.7e-08	0.325	0.262	0.404	0.325	0.352	0.272	0.455	0.352	41156.5	CALCIUM-BINDING EF-HAND FAMILY PROTEIN
[1042]		AT4G27700.1	2	10.3	2.98	7e-08	0.456	0.451	0.462	0.456	0.421	0.381	0.465	0.421	2	10.3	0.58	0.00012	0.326	0.316	0.337	0.326	0.347	0.31	0.389	0.347	24872.7	RHODANESE/CELL CYCLE CONTROL PHOSPHATASE SUPERFAMILY PROTEIN
[359-1]	3	AT5G42190.1	3	27.5	3.8	1.5e-09	0.394	0.388	0.488	0.45	0.403	0.401	0.499	0.463	4	19.9	2.04	1.2e-06	0.327	0.0541	0.382	0.144	0.338	0.0554	0.391	0.147	19097.5	E3 UBIQUITIN LIGASE SCF COMPLEX SUBUNIT SKP1/ASK1 FAMILY PROTEIN	ASK2, SKP1B
[1182]		AT3G47390.1													3	5.5	1.76	8.9e-06	0.327	0.246	0.457	0.338	0.35	0.228	0.486	0.327	65502.7	CYTIDINE/DEOXYCYTIDYLATE DEAMINASE FAMILY PROTEIN	PHS1
[264]		AT5G50250.1	6	19	7.44	3.5e-13	0.36	0.309	0.41	0.363	0.372	0.32	0.397	0.371	4	15.6	4.8	7.1e-10	0.328	0.205	0.762	0.395	0.333	0.13	0.356	0.216	31869.6	CHLOROPLAST RNA-BINDING PROTEIN 31B	CP31B
[420]		AT3G54900.1	4	19.7	6.53	1.7e-11	0.392	0.304	0.523	0.398	0.412	0.331	0.526	0.417	4	19.7	4.94	2.8e-09	0.328	0.268	0.406	0.33	0.303	0.214	0.391	0.289	19309.6	CAX INTERACTING PROTEIN 1	CXIP1, ATGRXCP
[235-1]	8	AT4G35450.1	5	23.7	7.84	6.4e-15	0.401	0.353	0.427	0.317	0.38	0.358	0.466	0.419	7	26.3	4.85	1.7e-09	0.33	0.203	0.364	0.273	0.355	0.284	0.434	0.331	36984.6	ANKYRIN REPEAT-CONTAINING PROTEIN 2	AKR2, AFT, AKR2A
[235-2]	8	AT4G35450.2	5	23.7	7.84	6.4e-15	0.401	0.353	0.427	0.317	0.38	0.358	0.466	0.419	7	26.3	4.85	1.7e-09	0.33	0.203	0.364	0.273	0.355	0.284	0.434	0.331	36984.6	ANKYRIN REPEAT-CONTAINING PROTEIN 2	AKR2, AFT, AKR2A
[235-3]	8	AT4G35450.3	5	23.7	7.84	6.4e-15	0.401	0.353	0.427	0.317	0.38	0.358	0.466	0.419	7	26.3	4.85	1.7e-09	0.33	0.203	0.364	0.273	0.355	0.284	0.434	0.331	36984.6	ANKYRIN REPEAT-CONTAINING PROTEIN 2	AKR2, AFT, AKR2A
[235-4]	8	AT4G35450.4	5	26.6	7.84	6.4e-15	0.401	0.353	0.427	0.317	0.38	0.358	0.466	0.419	7	29.6	4.85	1.7e-09	0.33	0.203	0.364	0.273	0.355	0.284	0.434	0.331	33074.4	ANKYRIN REPEAT-CONTAINING PROTEIN 2	AKR2, AFT, AKR2A
[235-5]	8	AT4G35450.5	5	23.1	7.84	6.4e-15	0.401	0.353	0.427	0.317	0.38	0.358	0.466	0.419	7	25.7	4.85	1.7e-09	0.33	0.203	0.364	0.273	0.355	0.284	0.434	0.331	38056.9	ANKYRIN REPEAT-CONTAINING PROTEIN 2	AKR2
[549]		AT4G15545.1	4	16.3	3.68	5.7e-09	0.292	0.258	0.351	0.301	0.303	0.276	0.363	0.317	5	31.2	3.57	1.6e-07	0.33	0.267	0.357	0.272	0.345	0.269	0.377	0.283	37206.3	UNKNOWN PROTEIN; BEST ARABIDOPSIS THALIANA PROTEIN MATCH IS: UNKNOWN PROTEIN (TAIR:AT1G16520.1); HAS 30201 BLAST HITS TO 17322 PROTEINS IN 780 SPECIES: ARCHAE - 12; BACTERIA - 1396; METAZOA - 17338; FUNGI - 3422; PLANTS - 5037; VIRUSES - 0; OTHER EUKARYOTES - 2996 (SOURCE: NCBI BLINK).
[747]		AT5G58110.1	1	4.6	0.83	0.00016	0.42			0.42	0.433			0.433	2	12.2	5.43	1e-09	0.33	0.291	0.374	0.33	0.36	0.332	0.39	0.36	22435.6	CHAPERONE BINDING;ATPASE ACTIVATORS
[442]		AT5G22580.1	4	42.3	4.91	4.5e-09	0.296	0.268	0.446	0.346	0.306	0.281	0.413	0.341	4	42.3	2.01	3.8e-06	0.331	0.308	0.422	0.361	0.347	0.313	0.405	0.356	12349.2	STRESS RESPONSIVE A/B BARREL DOMAIN
[1069]		AT3G60240.2	3	1.7	0.55	0.0014	0.437	0.4	0.489	0.444	0.497	0.496	0.534	0.521	2	1.2	2.71	9e-07	0.332	0.328	0.336	0.332	0.399	0.334	0.477	0.399	187552	EUKARYOTIC TRANSLATION INITIATION FACTOR 4G	EIF4G, CUM2
[450]		AT1G22270.1	3	32.3	6.41	1e-11	0.459	0.416	0.467	0.435	0.473	0.442	0.481	0.457	4	37.9	7.63	1.4e-13	0.334	0.319	0.412	0.362	0.342	0.329	0.425	0.374	13961.3	TRM112P-LIKE PROTEIN
[705]		AT5G08410.1	2	11.4	6.87	9.6e-14	0.282	0.239	0.333	0.282	0.304	0.27	0.342	0.304	2	8.7	2.27	1.5e-07	0.338	0.303	0.377	0.338	0.349	0.314	0.389	0.349	20146.4	FERREDOXIN/THIOREDOXIN REDUCTASE SUBUNIT A (VARIABLE SUBUNIT) 2	FTRA2
[221]		AT1G53850.1	7	37.6	4.61	1.4e-08	0.349	0.33	0.407	0.337	0.4	0.357	0.437	0.398	8	43.9	6.97	2.7e-12	0.339	0.25	0.344	0.294	0.357	0.272	0.364	0.313	25947.5	20S PROTEASOME ALPHA SUBUNIT E1	PAE1, ATPAE1
[1222]		AT2G25950.1													2	13.7	1.69	7.5e-06	0.341	0.329	0.353	0.341	0.346	0.326	0.367	0.346	22689.3	PROTEIN OF UNKNOWN FUNCTION (DUF1000)
[221-1]	3	AT3G14290.1	8	46	4.61	1.4e-08	0.351	0.33	0.389	0.335	0.369	0.356	0.437	0.39	7	35.9	6.97	2.7e-12	0.343	0.305	0.371	0.312	0.363	0.322	0.386	0.329	25977.5	20S PROTEASOME ALPHA SUBUNIT E2	PAE2
[915]		AT2G38040.1	2	2.5	4.11	6.9e-10	0.321	0.282	0.364	0.321	0.478	0.352	0.649	0.478	3	4.3	2.48	1.7e-06	0.343	0.341	0.472	0.423	0.362	0.357	0.503	0.447	85306.9	ACETYL CO-ENZYME A CARBOXYLASE CARBOXYLTRANSFERASE ALPHA SUBUNIT	CAC3
[1309]		AT1G76080.1													2	6.3	1.44	4.3e-06	0.343	0.197	0.598	0.343	0.363	0.212	0.621	0.363	33685.1	CHLOROPLASTIC DROUGHT-INDUCED STRESS PROTEIN OF 32 KD	ATCDSP32, CDSP32
[833]		AT5G46390.1													3	8.2	3.96	1.1e-09	0.345	0.0587	0.459	0.128	0.322	0.0567	0.34	0.105	46480.5	PEPTIDASE S41 FAMILY PROTEIN
[251]		AT5G66570.1	8	34	5.14	7.8e-10	0.382	0.362	0.494	0.404	0.384	0.347	0.403	0.383	7	22	3.3	9.1e-07	0.346	0.272	0.446	0.319	0.354	0.288	0.386	0.309	35142.7	PS II OXYGEN-EVOLVING COMPLEX 1	PSBO-1, OEE1, OEE33, OE33, PSBO1, MSP-1
[1424]		AT3G20630.1	2	2.3	1.56	3.7e-06	1.52	0.524	4.42	1.52	0.904	0.542	1.51	0.904	3	5	0.72	5.9e-05	0.346	0.134	0.51	0.238	0.315	0.206	0.349	0.254	88374.6	UBIQUITIN-SPECIFIC PROTEASE 14	UBP14, TTN6, ATUBP14, PER1
[1509]		AT1G03900.1	1	4.4	-0.3	0.00024	0.52			0.52	0.948			0.948	2	9.6	1.19	8.8e-06	0.348	0.279	0.434	0.348	0.348	0.273	0.445	0.348	29795.5	NON-INTRINSIC ABC PROTEIN 4	ATNAP4, NAP4
[261]		AT4G04020.1	4	14.8	6.56	1.5e-11	0.38	0.249	0.42	0.323	0.419	0.287	0.544	0.395	6	29.9	6.09	2.5e-11	0.35	0.322	0.38	0.351	0.362	0.357	0.368	0.35	34948.7	FIBRILLIN	FIB
[546]		AT1G77710.1	3	53.8	7.65	1.5e-13	0.418	0.378	0.581	0.487	0.357	0.348	0.397	0.377	2	46.2	3.14	1.5e-07	0.35	0.328	0.372	0.35	0.367	0.344	0.391	0.367	9928.6	CONTAINS INTERPRO DOMAIN/S: UBIQUITIN-LIKE, UFM1 (INTERPRO:IPR005375); HAS 244 BLAST HITS TO 244 PROTEINS IN 106 SPECIES: ARCHAE - 0; BACTERIA - 0; METAZOA - 149; FUNGI - 0; PLANTS - 47; VIRUSES - 0; OTHER EUKARYOTES - 48 (SOURCE: NCBI BLINK).
[724]		AT1G17100.1	2	10.8	5.13	2.8e-09	0.455	0.408	0.506	0.455	0.481	0.449	0.515	0.481	2	17.2	3.54	6.5e-09	0.352	0.318	0.39	0.352	0.364	0.335	0.395	0.364	25388.5	SOUL HEME-BINDING FAMILY PROTEIN
[1192]		AT1G60080.1													2	11.9	1.65	3.1e-05	0.352	0.197	0.627	0.352	0.26	0.237	0.286	0.26	32699	3'-5'-EXORIBONUCLEASE FAMILY PROTEIN
[117-4]	2	AT4G39260.4	2	19	4.66	1.6e-09	0.383	0.363	0.404	0.383	0.388	0.367	0.41	0.388	2	19	4.43	1.8e-08	0.354	0.308	0.407	0.354	0.359	0.312	0.413	0.359	10863.8	COLD, CIRCADIAN RHYTHM, AND RNA BINDING 1	CCR1, ATGRP8, GR-RBP8, GRP8
[356-1]	3	AT5G55160.1	2	20.4	4.99	1.2e-08	0.284	0.281	0.287	0.284	0.309	0.294	0.326	0.309	4	42.7	5.71	2e-10	0.354	0.27	0.524	0.376	0.38	0.307	0.474	0.382	11654.2	SMALL UBIQUITIN-LIKE MODIFIER 2	SUM2, SUMO 2, SUMO2, ATSUMO2
[49-10]	16	AT5G10450.1	10	34.3	7.68	1.3e-13	0.51	0.421	0.591	0.443	0.487	0.39	0.618	0.462	10	31	4.67	5.6e-09	0.355	0.269	0.446	0.308	0.373	0.277	0.448	0.329	27975.9	G-BOX REGULATING FACTOR 6	GRF6, AFT1, 14-3-3lambda
[49-11]	16	AT5G10450.2	10	34.6	7.68	1.3e-13	0.51	0.421	0.591	0.443	0.487	0.39	0.618	0.462	10	31.3	4.67	5.6e-09	0.355	0.269	0.446	0.308	0.373	0.277	0.448	0.329	27718.7	G-BOX REGULATING FACTOR 6	GRF6, AFT1, 14-3-3lambda
[49-12]	16	AT5G10450.3	10	32.9	7.68	1.3e-13	0.51	0.421	0.591	0.443	0.487	0.39	0.618	0.462	10	29.8	4.67	5.6e-09	0.355	0.269	0.446	0.308	0.373	0.277	0.448	0.329	29131.3	G-BOX REGULATING FACTOR 6	GRF6
[49-13]	16	AT5G10450.4	10	31.1	7.68	1.3e-13	0.51	0.421	0.591	0.443	0.487	0.39	0.618	0.462	10	28.2	4.67	5.6e-09	0.355	0.269	0.446	0.308	0.373	0.277	0.448	0.329	30991.5	G-BOX REGULATING FACTOR 6	GRF6
[207]		AT1G55480.1	8	25.4	7.42	3.6e-13	0.35	0.302	0.452	0.37	0.322	0.31	0.385	0.353	8	28.1	5.3	3.3e-09	0.355	0.333	0.396	0.441	0.363	0.326	0.417	0.45	37410.3	PROTEIN CONTAINING PDZ DOMAIN, A K-BOX DOMAIN, AND A TPR REGION	ZKT
[285-1]	1	AT3G26340.1	4	12.8	8.25	1.2e-14	0.368	0.212	0.516	0.33	0.425	0.367	0.522	0.438	8	26.7	5.25	6.2e-12	0.357	0.175	0.426	0.268	0.399	0.169	0.459	0.275	29485.6	N-TERMINAL NUCLEOPHILE AMINOHYDROLASES (NTN HYDROLASES) SUPERFAMILY PROTEIN
[1071]		AT4G36430.1	1	5.1	4.12	1.6e-10	0.33			0.33	0.373			0.373	3	12.7	1.57	6.7e-07	0.358	0.329	0.571	0.462	0.37	0.356	0.61	0.504	36164.3	PEROXIDASE SUPERFAMILY PROTEIN
[596]		AT1G08550.1	2	5	1.59	8.4e-07	0.483	0.453	0.516	0.483	0.48	0.449	0.512	0.48	7	15.2	3.5	1.9e-08	0.359	0.297	0.399	0.356	0.377	0.354	0.478	0.436	52017.7	NON-PHOTOCHEMICAL QUENCHING 1	NPQ1, AVDE1
[595]		AT5G23310.1	3	9.9	4.16	2.6e-10	0.406	0.342	0.452	0.389	0.425	0.364	0.469	0.41	5	20.9	3.79	4.9e-09	0.361	0.337	0.375	0.356	0.378	0.372	0.384	0.372	30360.6	FE SUPEROXIDE DISMUTASE 3	FSD3
[791]		AT5G59160.1	2	8.3	1.88	3.6e-06	0.555	0.339	0.91	0.555	1.22	0.344	4.34	1.22	4	16.3	2.5	8.1e-07	0.361	0.319	0.503	0.401	0.383	0.336	0.514	0.415	35532.2	TYPE ONE SERINE/THREONINE PROTEIN PHOSPHATASE 2	TOPP2, PPO
[299]		AT3G16640.1	5	29.2	4.56	8.6e-09	0.386	0.362	0.427	0.434	0.397	0.364	0.433	0.44	7	38.7	4.56	4.2e-08	0.362	0.253	0.406	0.324	0.368	0.255	0.414	0.32	18910.5	TRANSLATIONALLY CONTROLLED TUMOR PROTEIN	TCTP
[893]		AT2G35830.1	2	12	2.57	7.8e-08	0.183	0.157	0.213	0.183	0.195	0.167	0.227	0.195	2	19.6	3.98	3.1e-09	0.362	0.202	0.649	0.362	0.342	0.215	0.544	0.342	20231.7	UNKNOWN PROTEIN; BEST ARABIDOPSIS THALIANA PROTEIN MATCH IS: UNKNOWN PROTEIN (TAIR:AT2G35810.1); HAS 155 BLAST HITS TO 155 PROTEINS IN 54 SPECIES: ARCHAE - 0; BACTERIA - 66; METAZOA - 0; FUNGI - 0; PLANTS - 82; VIRUSES - 0; OTHER EUKARYOTES - 7 (SOURCE: NCBI BLINK).
[75]		AT5G52310.1	12	27.9	8.29	9.4e-15	0.405	0.372	0.486	0.354	0.402	0.368	0.52	0.373	14	34.8	4.85	1.9e-09	0.365	0.313	0.4	0.354	0.379	0.328	0.403	0.365	77856.3	LOW-TEMPERATURE-RESPONSIVE PROTEIN 78 (LTI78) / DESICCATION-RESPONSIVE PROTEIN 29A (RD29A)	COR78, LTI78, RD29A, LTI140
[89-3]	7	AT5G12110.1	4	23.7	7.62	1.7e-13	0.418	0.245	0.5	0.35	0.458	0.395	0.515	0.451	5	27.6	6.08	1.2e-10	0.365	0.273	0.41	0.349	0.368	0.3	0.418	0.356	24788.7	GLUTATHIONE S-TRANSFERASE, C-TERMINAL-LIKE;TRANSLATION ELONGATION FACTOR EF1B/RIBOSOMAL PROTEIN S6
[749]		AT4G14570.1													3	4.8	4.45	1.2e-08	0.368	0.31	0.681	0.495	0.389	0.309	0.648	0.469	83938.4	ACYLAMINOACYL-PEPTIDASE-RELATED
[773]		AT1G03680.1	2	14	0.75	4.2e-05	0.301	0.247	0.368	0.301	0.294	0.226	0.383	0.294	3	14	2.91	9.8e-07	0.368	0.293	0.456	0.364	0.384	0.324	0.524	0.422	19664.8	THIOREDOXIN M-TYPE 1	ATHM1, TRX-M1, ATM1, THM1
[449]		AT1G21720.1	4	24.5	6.48	2.1e-11	0.458	0.392	0.546	0.463	0.473	0.411	0.815	0.578	4	24.5	4.57	2.6e-09	0.369	0.34	0.521	0.421	0.387	0.352	0.575	0.45	22798.4	PROTEASOME BETA SUBUNIT C1	PBC1
[1483]		AT4G03520.1													3	22	1.18	1.4e-05	0.369	0.366	0.391	0.381	0.378	0.237	0.388	0.282	20312.6	THIOREDOXIN SUPERFAMILY PROTEIN	ATHM2
[49-22]	6	AT1G26480.1	5	16	4.69	6.4e-09	0.591	0.384	0.761	0.683	0.607	0.394	0.775	0.65	5	12.3	1.91	4.3e-05	0.37	0.342	0.373	0.396	0.381	0.341	0.383	0.678	30545.3	GENERAL REGULATORY FACTOR 12	GRF12, GF14 IOTA
[240]		AT2G16780.1	6	18.6	6.54	1.7e-11	0.456	0.412	0.588	0.496	0.476	0.449	0.635	0.519	4	10.6	5.75	2.3e-10	0.37	0.332	0.424	0.375	0.381	0.343	0.438	0.387	46704.4	TRANSDUCIN FAMILY PROTEIN / WD-40 REPEAT FAMILY PROTEIN	MSI2, MSI02, NFC02, NFC2
[49-14]	15	AT5G65430.1	10	36.7	6.18	7.8e-11	0.46	0.349	0.591	0.426	0.407	0.352	0.607	0.44	9	26.6	4.78	3.4e-09	0.373	0.269	0.477	0.347	0.383	0.277	0.483	0.506	28029	GENERAL REGULATORY FACTOR 8	GRF8, 14-3-3KAPPA, GF14 KAPPA
[49-15]	15	AT5G65430.2	10	37	6.18	7.8e-11	0.46	0.349	0.591	0.426	0.407	0.352	0.607	0.44	9	26.8	4.78	3.4e-09	0.373	0.269	0.477	0.347	0.383	0.277	0.483	0.506	27771.7	GENERAL REGULATORY FACTOR 8	GRF8, GF14 KAPPA
[49-16]	15	AT5G65430.3	10	35	6.18	7.8e-11	0.46	0.349	0.591	0.426	0.407	0.352	0.607	0.44	9	25.4	4.78	3.4e-09	0.373	0.269	0.477	0.347	0.383	0.277	0.483	0.506	29530.9	GENERAL REGULATORY FACTOR 8	GRF8
[615]		AT1G66410.1	3	18.1	4.67	3.7e-08	0.502	0.453	0.554	0.5	0.517	0.466	0.567	0.513	3	38.3	4.43	2.6e-08	0.374	0.324	0.41	0.361	0.37	0.322	0.415	0.364	16861.9	CALMODULIN 4	CAM4, ACAM-4
[860]		AT1G10522.1	2	14	3.38	3.3e-07	0.339	0.277	0.416	0.339	0.597	0.436	0.819	0.597	3	18.4	3.26	6e-08	0.374	0.335	0.404	0.366	0.384	0.322	0.415	0.36	20252.2	UNKNOWN PROTEIN; FUNCTIONS IN: MOLECULAR_FUNCTION UNKNOWN; INVOLVED IN: BIOLOGICAL_PROCESS UNKNOWN; LOCATED IN: CHLOROPLAST; EXPRESSED IN: 23 PLANT STRUCTURES; EXPRESSED DURING: 13 GROWTH STAGES; HAS 24 BLAST HITS TO 24 PROTEINS IN 8 SPECIES: ARCHAE - 0; BACTERIA - 0; METAZOA - 0; FUNGI - 0; PLANTS - 24; VIRUSES - 0; OTHER EUKARYOTES - 0 (SOURCE: NCBI BLINK).
[1219]		AT3G26900.1	1	5	0.1	9.1e-05	0.233			0.233	0.275			0.275	2	7.1	1.74	1.3e-05	0.375	0.369	0.38	0.375	0.363	0.338	0.39	0.363	30474	SHIKIMATE KINASE LIKE 1	SKL1, ATSKL1
[320]		AT1G07700.1	5	28.9	5.92	2.3e-10	0.388	0.363	0.418	0.34	0.393	0.331	0.428	0.347	6	33.3	4.83	8.1e-09	0.376	0.111	0.434	0.187	0.326	0.118	0.398	0.169	23011.1	THIOREDOXIN SUPERFAMILY PROTEIN
[89-1]	17	AT5G19510.1	9	40.6	9.75	1.9e-17	0.416	0.363	0.485	0.43	0.422	0.373	0.491	0.433	10	40.6	7.51	2.7e-13	0.377	0.365	0.41	0.34	0.385	0.368	0.418	0.344	24201.3	TRANSLATION ELONGATION FACTOR EF1B/RIBOSOMAL PROTEIN S6 FAMILY PROTEIN
[235]		AT2G17390.1	3	12.2	5.96	1.9e-11	0.401	0.394	0.414	0.405	0.38	0.369	0.417	0.396	8	38.4	5.06	1.7e-09	0.377	0.334	0.442	0.379	0.396	0.346	0.449	0.392	36899.3	ANKYRIN REPEAT-CONTAINING 2B	AKR2B
[1179]		AT1G01470.1	1	11.3	1.15	9.4e-06	0.426			0.426	0.472			0.472	3	24.5	1.62	2.5e-05	0.378	0.376	0.418	0.403	0.443	0.39	0.487	0.434	16543.2	LATE EMBRYOGENESIS ABUNDANT PROTEIN	LEA14, LSR3
[1377]		AT1G07960.1	1	6.2	0.78	2.6e-05	0.601			0.601	0.614			0.614	3	24.7	0.96	0.00011	0.378	0.361	0.479	0.429	0.395	0.385	0.443	0.42	16565.4	PDI-LIKE 5-1	ATPDIL5-1, PDIL5-1
[496]		AT5G14910.1	3	27.5	7.33	5.7e-13	0.382	0.382	0.39	0.388	0.399	0.395	0.429	0.416	2	14.6	4.14	4.7e-07	0.379	0.284	0.507	0.379	0.39	0.297	0.512	0.39	18956.6	HEAVY METAL TRANSPORT/DETOXIFICATION SUPERFAMILY PROTEIN
[611]		AT3G15360.1	3	16.6	4.13	1.1e-08	0.389	0.359	0.403	0.378	0.405	0.378	0.417	0.395	2	10.4	2.04	3.4e-05	0.379	0.357	0.402	0.379	0.395	0.37	0.422	0.395	21172.5	THIOREDOXIN M-TYPE 4	ATHM4, TRX-M4, ATM4
[585]		AT3G52380.1	3	13.1	1.52	4.4e-06	0.378	0.317	0.407	0.353	0.385	0.335	0.417	0.37	4	15.5	4.55	1e-09	0.38	0.295	0.844	0.499	0.365	0.295	0.872	0.507	35744.5	CHLOROPLAST RNA-BINDING PROTEIN 33	CP33, PDE322
[597]		AT2G30060.1	3	12.9	3.55	3.8e-06	0.408	0.372	0.455	0.413	0.415	0.378	0.465	0.42	4	16.1	3.33	8.2e-06	0.38	0.345	0.414	0.378	0.397	0.356	0.429	0.391	24389.2	PLECKSTRIN HOMOLOGY (PH) DOMAIN SUPERFAMILY PROTEIN
[215]		AT1G16470.1	7	39.6	5.81	2.7e-10	0.424	0.402	0.457	0.436	0.436	0.41	0.468	0.446	6	41.7	5.42	1.9e-10	0.381	0.248	0.454	0.355	0.386	0.248	0.466	0.356	25701.5	PROTEASOME SUBUNIT PAB1	PAB1
[597-1]	5	AT1G07140.1	3	14	5.4	6e-11	0.403	0.334	0.427	0.369	0.414	0.343	0.439	0.379	3	13.6	3.13	3e-07	0.381	0.371	0.391	0.381	0.391	0.383	0.407	0.396	25601.6	PLECKSTRIN HOMOLOGY (PH) DOMAIN SUPERFAMILY PROTEIN	SIRANBP
[285]		AT1G13060.1	5	20.1	8.25	1.2e-14	0.407	0.319	0.424	0.345	0.411	0.394	0.44	0.429	9	38	5.25	6.2e-12	0.383	0.333	0.43	0.339	0.428	0.34	0.476	0.341	29667.8	20S PROTEASOME BETA SUBUNIT E1	PBE1
[49-2]	25	AT1G78300.1	16	67.6	8.91	6.9e-16	0.466	0.329	0.578	0.416	0.51	0.347	0.6	0.448	15	55.6	5.84	2.6e-11	0.384	0.273	0.486	0.493	0.402	0.298	0.504	0.622	29161.9	GENERAL REGULATORY FACTOR 2	GRF2, 14-3-3OMEGA, GF14 OMEGA
[313]		AT4G14800.1	3	22.6	6.35	5.3e-12	0.412	0.401	0.422	0.411	0.424	0.417	0.433	0.425	6	40.7	5.97	1.4e-10	0.384	0.356	0.478	0.442	0.388	0.363	0.437	0.391	21984.3	20S PROTEASOME BETA SUBUNIT D2	PBD2
[1523]		AT3G07750.1	1	5.2	0.67	3.2e-05	0.483			0.483	0.557			0.557	2	11.9	1.1	2.7e-05	0.384	0.375	0.394	0.384	0.443	0.396	0.496	0.443	29962.1	3'-5'-EXORIBONUCLEASE FAMILY PROTEIN
[49-9]	20	AT3G02520.1	12	48.3	7.33	5.8e-13	0.451	0.343	0.588	0.411	0.463	0.347	0.602	0.437	14	53.2	5.93	4.2e-11	0.386	0.309	0.65	0.561	0.395	0.316	0.669	0.701	29824.6	GENERAL REGULATORY FACTOR 7	GRF7, GF14 NU
[359]		AT1G75950.1	3	22.5	7.42	3.9e-13	0.383	0.366	0.428	0.4	0.399	0.378	0.44	0.411	5	30.6	6.81	5.3e-12	0.386	0.293	0.4	0.179	0.396	0.307	0.405	0.182	17857.3	S PHASE KINASE-ASSOCIATED PROTEIN 1	SKP1, ASK1, ATSKP1, SKP1A, UIP1
[49-6]	23	AT1G35160.1	14	48.7	8.91	6.9e-16	0.445	0.349	0.603	0.451	0.456	0.352	0.607	0.456	15	55.8	5.84	2.6e-11	0.387	0.346	0.468	0.503	0.383	0.309	0.456	0.569	30194.2	GF14 PROTEIN PHI CHAIN	GRF4, 14-3-3PHI, GF14 PHI
[295]		AT3G51260.1	6	32	6.08	1.7e-11	0.417	0.392	0.488	0.377	0.434	0.401	0.546	0.356	5	34.4	5.77	1e-10	0.387	0.315	0.475	0.386	0.373	0.34	0.49	0.406	27337.4	20S PROTEASOME ALPHA SUBUNIT PAD1	PAD1
[408]		AT3G52150.1	6	20.6	1.87	2.2e-05	0.438	0.316	0.579	0.443	0.381	0.317	0.622	0.412	6	21.7	3.56	1.5e-06	0.387	0.325	0.536	0.405	0.385	0.321	0.413	0.372	27748.7	RNA-BINDING (RRM/RBD/RNP MOTIFS) FAMILY PROTEIN
[556]		AT2G42130.3	2	7.7	3.56	1.8e-08	0.381	0.355	0.409	0.381	0.363	0.314	0.419	0.363	4	18.8	3.79	1.9e-07	0.387	0.333	0.447	0.386	0.368	0.303	0.463	0.375	30067.7	PLASTID-LIPID ASSOCIATED PROTEIN PAP / FIBRILLIN FAMILY PROTEIN
[748-1]	1	AT1G15930.1	1	5.6	2.25	3.3e-05	0.526			0.526	0.534			0.534	2	15.3	5.19	3e-10	0.389	0.315	0.48	0.389	0.402	0.33	0.491	0.402	15377.1	RIBOSOMAL PROTEIN L7AE/L30E/S12E/GADD45 FAMILY PROTEIN
[748-2]	1	AT1G15930.2	1	5.6	2.25	3.3e-05	0.526			0.526	0.534			0.534	2	15.3	5.19	3e-10	0.389	0.315	0.48	0.389	0.402	0.33	0.491	0.402	15377.1	RIBOSOMAL PROTEIN L7AE/L30E/S12E/GADD45 FAMILY PROTEIN
[1331]		AT5G60340.1													2	16.3	1.46	1e-05	0.389	0.164	0.922	0.389	0.186	0.178	0.195	0.186	20443.8	P-LOOP CONTAINING NUCLEOSIDE TRIPHOSPHATE HYDROLASES SUPERFAMILY PROTEIN
[938]		AT1G05385.1	4	22.1	1.39	3.4e-05	0.496	0.392	0.564	0.47	0.523	0.409	0.591	0.491	3	16.6	3	1.6e-07	0.39	0.352	0.469	0.412	0.405	0.367	0.494	0.434	22267.5	PHOTOSYSTEM II 11 KDA PROTEIN-RELATED	LPA19, Psb27-H1
[161]		AT3G29185.1	10	36.4	7.21	1.9e-13	0.364	0.327	0.387	0.362	0.372	0.327	0.416	0.365	10	36.1	5.93	1.2e-10	0.391	0.332	0.454	0.393	0.414	0.326	0.436	0.4	44676.8	DOMAIN OF UNKNOWN FUNCTION (DUF3598)
[454]		AT2G25830.1	1	4.2	3.91	1.2e-06	0.409			0.409	0.425			0.425	4	12.7	4.88	1.8e-08	0.392	0.352	0.441	0.394	0.389	0.317	0.468	0.386	36814.2	YEBC-RELATED
[483]		AT3G27830.1	4	20.4	6.2	7.2e-11	0.474	0.32	0.565	0.425	0.481	0.325	0.574	0.432	4	20.4	2.95	1.5e-05	0.393	0.308	0.429	0.364	0.4	0.313	0.435	0.369	20075	RIBOSOMAL PROTEIN L12-A	RPL12-A, RPL12
[49-7]	22	AT1G35160.2	14	44.1	8.91	6.9e-16	0.445	0.349	0.603	0.451	0.456	0.352	0.607	0.456	14	44.1	5.84	2.6e-11	0.394	0.355	0.477	0.565	0.39	0.344	0.464	0.643	33357	GF14 PROTEIN PHI CHAIN	GF14 PHI
[367]		AT1G01080.1	4	15	6.2	7e-11	0.752	0.615	0.963	0.77	0.761	0.634	1.12	0.843	4	15.7	5.72	5.6e-10	0.394	0.0743	0.738	0.234	0.417	0.0781	0.864	0.26	32576	RNA-BINDING (RRM/RBD/RNP MOTIFS) FAMILY PROTEIN
[857]		AT4G12060.1	2	9.1	3.52	8e-07	0.482	0.426	0.545	0.482	0.434	0.379	0.497	0.434	2	15.4	2.81	5.6e-06	0.394	0.26	0.596	0.394	0.395	0.27	0.578	0.395	26560.8	DOUBLE CLP-N MOTIF PROTEIN
[725]		AT3G56650.1	1	6.5	3.51	7.5e-09	0.445			0.445	0.459			0.459	4	19.1	2.91	8.6e-08	0.401	0.382	1.26	0.694	0.446	0.412	0.629	0.509	28630.1	MOG1/PSBP/DUF1795-LIKE PHOTOSYSTEM II REACTION CENTER PSBP FAMILY PROTEIN
[746]		AT2G03390.1	2	7.6	1.64	3.4e-06	0.422	0.301	0.59	0.422	0.338	0.322	0.355	0.338	5	20	2.7	3e-07	0.401	0.376	0.402	0.404	0.293	0.287	0.386	0.319	37440.5	UVRB/UVRC MOTIF-CONTAINING PROTEIN
[239]		AT2G30695.1	7	32.2	6.27	8.8e-12	0.4	0.395	0.443	0.403	0.332	0.303	0.399	0.352	5	27.6	4.7	3.1e-09	0.402	0.392	0.417	0.409	0.396	0.364	0.423	0.388	22260.6	FUNCTIONS IN: MOLECULAR_FUNCTION UNKNOWN; INVOLVED IN: PROTEIN FOLDING, PROTEIN TRANSPORT; LOCATED IN: CHLOROPLAST STROMA, CHLOROPLAST; EXPRESSED IN: 23 PLANT STRUCTURES; EXPRESSED DURING: 13 GROWTH STAGES; CONTAINS INTERPRO DOMAIN/S: TRIGGER FACTOR, RIBOSOME-BINDING, BACTERIAL (INTERPRO:IPR008881); HAS 253 BLAST HITS TO 253 PROTEINS IN 72 SPECIES: ARCHAE - 0; BACTERIA - 138; METAZOA - 0; FUNGI -…
[875]		AT5G13410.1	1	3.9	1.09	3.5e-05	0.302			0.302	0.342			0.342	2	8.2	4.7	2.1e-09	0.402	0.333	0.486	0.402	0.413	0.336	0.506	0.413	27778.6	FKBP-LIKE PEPTIDYL-PROLYL CIS-TRANS ISOMERASE FAMILY PROTEIN
[112]		AT1G62660.1	11	21.8	7.09	1.6e-12	0.409	0.396	0.452	0.436	0.421	0.387	0.44	0.432	11	23.1	5.06	3.3e-09	0.403	0.359	0.47	0.412	0.418	0.347	0.451	0.41	72228.8	GLYCOSYL HYDROLASES FAMILY 32 PROTEIN
[499]		AT1G11360.1	3	17.4	6.72	2.1e-12	0.52	0.519	0.777	0.679	0.542	0.538	0.795	0.696	3	16.9	4.98	9.2e-10	0.404	0.339	0.43	0.375	0.403	0.347	0.435	0.383	26508.7	ADENINE NUCLEOTIDE ALPHA HYDROLASES-LIKE SUPERFAMILY PROTEIN
[295-1]	1	AT5G66140.1	4	15.6	4.65	7.6e-09	0.398	0.24	0.444	0.326	0.414	0.178	0.483	0.293	4	24.8	2.1	3.3e-06	0.407	0.297	0.594	0.42	0.446	0.32	0.636	0.451	27324.3	PROTEASOME ALPHA SUBUNIT D2	PAD2
[399]		AT3G62030.1	5	18.5	7.06	1.5e-13	0.401	0.342	0.405	0.45	0.412	0.354	0.418	0.475	6	24.6	3.2	2.4e-07	0.408	0.307	0.503	0.398	0.312	0.298	0.46	0.345	28208.4	ROTAMASE CYP 4	ROC4
[49-17]	10	AT2G42590.1	7	30	11.53	9.5e-21	0.389	0.385	0.502	0.452	0.396	0.393	0.507	0.459	7	22.8	4.1	3.7e-09	0.409	0.372	0.869	0.855	0.406	0.382	3.64	1.29	29520.4	GENERAL REGULATORY FACTOR 9	GRF9, GF14 MU
[49-18]	10	AT2G42590.3	7	28.6	11.53	9.5e-21	0.389	0.385	0.502	0.452	0.396	0.393	0.507	0.459	7	21.7	4.1	3.7e-09	0.409	0.372	0.869	0.855	0.406	0.382	3.64	1.29	30969	GENERAL REGULATORY FACTOR 9	GRF9, GF14 MU
[49-19]	9	AT2G42590.2	6	22.5	6.61	1.8e-12	0.405	0.384	0.591	0.463	0.408	0.392	0.607	0.47	7	22.9	4.1	3.7e-09	0.409	0.372	0.869	0.855	0.406	0.382	3.64	1.29	29463.3	GENERAL REGULATORY FACTOR 9	GRF9, GF14 MU
[491]		AT3G15640.1	3	22.2	6.44	2.6e-11	0.499	0.499	0.508	0.505	0.516	0.512	0.534	0.525	3	22.2	3.41	2.9e-08	0.409	0.389	0.547	0.479	0.418	0.41	0.585	0.516	19415.8	RUBREDOXIN-LIKE SUPERFAMILY PROTEIN
[550]		AT3G18190.1	6	15.1	3.43	1.7e-08	0.538	0.491	0.82	0.617	0.557	0.504	0.894	0.626	6	12.5	2.6	5.3e-07	0.409	0.326	0.625	0.444	0.399	0.38	0.632	0.462	57775.7	TCP-1/CPN60 CHAPERONIN FAMILY PROTEIN
[1561]		AT5G45170.1	2	5.4	0.9	1.7e-05	0.629	0.584	0.678	0.629	0.692	0.677	0.707	0.692	2	5.4	1.16	1e-05	0.409	0.359	0.468	0.409	0.443	0.4	0.49	0.443	40741.4	HALOACID DEHALOGENASE-LIKE HYDROLASE (HAD) SUPERFAMILY PROTEIN
[214]		AT2G02500.1	6	26.8	7.11	1.4e-12	0.39	0.359	0.45	0.396	0.394	0.363	0.461	0.403	4	17.9	6.17	8.2e-11	0.41	0.397	0.431	0.414	0.417	0.401	0.442	0.421	33937.5	NUCLEOTIDE-DIPHOSPHO-SUGAR TRANSFERASES SUPERFAMILY PROTEIN	ISPD, ATMEPCT, MCT
[394]		AT1G69740.1	5	13	4.82	6.5e-10	0.411	0.395	0.42	0.399	0.427	0.42	0.431	0.411	4	14.7	7.01	2.2e-12	0.41	0.361	0.504	0.426	0.426	0.373	0.531	0.445	46690.8	ALDOLASE SUPERFAMILY PROTEIN	HEMB1
[470-1]	2	AT1G32470.1	2	21.7	9.42	7.7e-17	0.766	0.606	0.967	0.766	0.542	0.471	0.623	0.542	3	27.1	3.58	1.2e-08	0.41	0.374	1.2	0.79	0.357	0.349	1.1	0.744	17897.3	SINGLE HYBRID MOTIF SUPERFAMILY PROTEIN
[49-20]	4	AT1G34760.1	6	16.1	4.79	4.2e-09	0.41	0.381	0.591	0.465	0.448	0.374	0.607	0.481	6	16.1	3.69	2.2e-08	0.411	0.37	0.46	0.425	0.422	0.381	0.516	0.682	29121.9	GENERAL REGULATORY FACTOR 11	GRF11, GF14 OMICRON, RHS5
[49-21]	4	AT1G34760.2	6	16.3	4.79	4.2e-09	0.41	0.381	0.591	0.465	0.448	0.374	0.607	0.481	6	16.3	3.69	2.2e-08	0.411	0.37	0.46	0.425	0.422	0.381	0.516	0.682	28781.5	GENERAL REGULATORY FACTOR 11	GRF11, GF14 OMICRON, RHS5
[49-5]	21	AT5G16050.1	13	51.5	9.34	1.1e-16	0.435	0.381	0.584	0.422	0.446	0.374	0.596	0.441	14	51.5	5.72	4.2e-11	0.412	0.348	0.49	0.546	0.413	0.355	0.483	0.687	30182.1	GENERAL REGULATORY FACTOR 5	GRF5, GF14 UPSILON
[243]		AT3G22110.1	6	27.6	5.68	2.7e-10	0.405	0.386	0.693	0.535	0.428	0.395	0.719	0.553	7	32.4	5.48	1.5e-09	0.412	0.374	0.457	0.385	0.419	0.388	0.461	0.394	27475.5	20S PROTEASOME ALPHA SUBUNIT C1	PAC1
[49]		AT1G22300.1	15	60.6	10.08	4.7e-18	0.441	0.41	0.587	0.486	0.458	0.42	0.601	0.502	14	55.1	5.52	2.1e-10	0.415	0.368	0.46	0.313	0.443	0.375	0.497	0.331	28915.5	GENERAL REGULATORY FACTOR 10	GRF10, 14-3-3EPSILON, GF14 EPSILON
[1009]		AT1G30630.1													3	15.1	2.68	2.1e-07	0.415	0.229	0.452	0.295	0.417	0.253	0.444	0.312	32602.4	COATOMER EPSILON SUBUNIT
[1672]		AT1G14060.1	1	5	0.76	0.00025	0.369			0.369	0.39			0.39	2	9.5	0.79	6.6e-05	0.417	0.377	0.461	0.417	0.434	0.394	0.479	0.434	19427.3	GCK DOMAIN-CONTAINING PROTEIN
[443]		AT1G24020.1	5	33.5	6.01	3.5e-11	0.393	0.379	0.409	0.406	0.418	0.387	0.434	0.421	6	44.5	3.83	4.4e-08	0.419	0.232	0.534	0.367	0.483	0.432	0.544	0.435	17054.6	MLP-LIKE PROTEIN 423	MLP423
[790]		AT1G51100.1	3	17.5	3.31	1.8e-07	0.351	0.166	0.363	0.218	0.345	0.169	0.355	0.219	2	16.6	4.36	1.4e-09	0.419	0.348	0.505	0.419	0.444	0.373	0.529	0.444	24161.1	UNKNOWN PROTEIN; FUNCTIONS IN: MOLECULAR_FUNCTION UNKNOWN; INVOLVED IN: BIOLOGICAL_PROCESS UNKNOWN; LOCATED IN: CHLOROPLAST, CHLOROPLAST STROMA; EXPRESSED IN: 22 PLANT STRUCTURES; EXPRESSED DURING: 13 GROWTH STAGES; HAS 26 BLAST HITS TO 26 PROTEINS IN 9 SPECIES: ARCHAE - 0; BACTERIA - 0; METAZOA - 0; FUNGI - 0; PLANTS - 26; VIRUSES - 0; OTHER EUKARYOTES - 0 (SOURCE: NCBI BLINK).
[597-2]	2	AT5G58590.1	1	5.5	5.52	1.3e-09	0.496			0.496	0.515			0.515	2	8.7	4.35	1.9e-07	0.42	0.401	0.439	0.42	0.439	0.423	0.456	0.439	24722.5	RAN BINDING PROTEIN 1	RANBP1
[795]		AT2G26060.1	1	2.6	1.02	9e-05	0.581			0.581	0.516			0.516	2	8.5	4.6	3.1e-09	0.42	0.347	0.509	0.42	0.466	0.352	0.617	0.466	39131.7	TRANSDUCIN/WD40 REPEAT-LIKE SUPERFAMILY PROTEIN	emb1345
[110]		AT1G15340.1	10	30.5	8.66	2e-15	0.537	0.443	0.568	0.526	0.551	0.446	0.58	0.541	8	20.1	4.35	1.9e-07	0.421	0.36	0.508	0.442	0.43	0.36	0.521	0.45	42358.3	METHYL-CPG-BINDING DOMAIN 10	MBD10
[328]		AT5G51100.1	5	13.8	6.09	1.2e-11	0.424	0.398	0.45	0.421	0.44	0.402	0.464	0.43	7	20.7	4.91	2.9e-10	0.421	0.391	0.456	0.44	0.433	0.404	0.472	0.451	34664.2	FE SUPEROXIDE DISMUTASE 2	FSD2
[1124]		AT4G21445.1	1	13.6	3.66	1.6e-09	0.354			0.354	0.364			0.364	2	20.1	1.86	3e-06	0.421	0.396	0.448	0.421	0.44	0.419	0.461	0.44	17618.1	UNKNOWN PROTEIN; FUNCTIONS IN: MOLECULAR_FUNCTION UNKNOWN; INVOLVED IN: BIOLOGICAL_PROCESS UNKNOWN; LOCATED IN: CHLOROPLAST, CHLOROPLAST STROMA; HAS 30201 BLAST HITS TO 17322 PROTEINS IN 780 SPECIES: ARCHAE - 12; BACTERIA - 1396; METAZOA - 17338; FUNGI - 3422; PLANTS - 5037; VIRUSES - 0; OTHER EUKARYOTES - 2996 (SOURCE: NCBI BLINK).
[49-4]	22	AT5G38480.1	14	56.9	9.74	2e-17	0.448	0.349	0.497	0.416	0.472	0.374	0.515	0.455	14	52.9	6.01	1.2e-11	0.423	0.303	0.477	0.539	0.435	0.353	0.483	0.689	28606.5	GENERAL REGULATORY FACTOR 3	GRF3, RCI1
[49-8]	20	AT5G38480.2	13	49.6	8.18	1.6e-14	0.441	0.349	0.497	0.412	0.464	0.374	0.515	0.452	13	45.7	6.01	1.2e-11	0.424	0.373	0.477	0.563	0.437	0.383	0.483	0.726	28491.4	GENERAL REGULATORY FACTOR 3	GRF3, RCI1
[296]		AT5G04740.1	8	26.2	4.92	1.3e-09	0.438	0.336	0.508	0.433	0.473	0.362	0.534	0.46	6	14.3	3.7	2.4e-07	0.425	0.397	0.479	0.419	0.441	0.419	0.497	0.442	33242.2	ACT DOMAIN-CONTAINING PROTEIN
[332-1]	4	AT2G22230.1	5	19.5	5.24	3.3e-10	0.572	0.332	0.623	0.494	0.646	0.339	0.653	0.527	4	19.1	3.78	2e-07	0.425	0.339	0.453	0.392	0.447	0.352	0.477	0.41	24242.3	THIOESTERASE SUPERFAMILY PROTEIN
[148-5]	1	AT1G70890.1	1	6.3	3.25	1.3e-07	0.678			0.678	0.69			0.69	2	13.3	3.46	3.6e-08	0.426	0.419	0.433	0.426	0.454	0.426	0.484	0.454	17889.5	MLP-LIKE PROTEIN 43	MLP43
[532]		AT4G12730.1	4	13.6	3.69	1.5e-08	0.658	0.585	0.71	0.645	0.667	0.608	0.736	0.669	5	15.4	4.5	9.5e-10	0.427	0.341	0.486	0.413	0.422	0.345	0.515	0.441	43448.8	FASCICLIN-LIKE ARABINOGALACTAN 2	FLA2
[577]		AT4G15802.1	4	51.2	3.6	4.1e-08	0.41	0.327	0.468	0.391	0.492	0.402	0.579	0.482	3	38.4	2.25	2.3e-06	0.427	0.404	0.469	0.438	0.403	0.394	0.484	0.448	9347.3	HEAT SHOCK FACTOR BINDING PROTEIN	HSBP, AtHSBP
[881]		AT1G50370.1	2	6.6	3.09	1.7e-06	0.389	0.314	0.482	0.389	0.691	0.495	0.966	0.691	2	6.9	4.6	9.9e-12	0.427	0.391	0.467	0.427	0.468	0.464	0.471	0.468	34819.7	CALCINEURIN-LIKE METALLO-PHOSPHOESTERASE SUPERFAMILY PROTEIN
[247]		AT4G09650.1	6	34.2	8.22	1.3e-14	0.427	0.373	0.537	0.445	0.472	0.38	0.546	0.464	5	23.9	3.7	2.1e-07	0.428	0.412	0.581	0.558	0.44	0.422	0.601	0.566	25668.8	ATP SYNTHASE DELTA-SUBUNIT GENE	ATPD
[1601]		AT1G49300.1													3	15	0.5	0.00026	0.428	0.408	1.18	0.814	0.461	0.38	1.26	0.79	22980.1	RAB GTPASE HOMOLOG G3E	ATRAB7, ATRABG3E, RABG3E
[262]		AT3G58500.1	5	22.4	8.65	2e-15	0.648	0.588	0.671	0.62	0.657	0.608	0.669	0.639	3	11.8	4.3	1.9e-08	0.432	0.406	0.492	0.452	0.437	0.412	0.501	0.46	35767.8	PROTEIN PHOSPHATASE 2A-4	PP2A-4
[177]		AT1G62740.1	10	20.3	7.35	5.4e-13	0.479	0.46	0.584	0.302	0.491	0.386	0.593	0.3	14	36.3	5.26	1.1e-10	0.433	0.371	0.461	0.322	0.434	0.385	0.478	0.357	64520.2	STRESS-INDUCIBLE PROTEIN, PUTATIVE	Hop2
[610]		AT5G51660.1	5	4.9	3.6	2.7e-08	0.581	0.519	0.793	0.606	0.653	0.558	0.722	0.599	2	1.9	0.53	8.6e-05	0.433	0.338	0.556	0.433	0.43	0.346	0.535	0.43	158076	CLEAVAGE AND POLYADENYLATION SPECIFICITY FACTOR 160	CPSF160, ATCPSF160
[881-1]	2	AT3G19980.1	2	6.6	2.79	2.3e-06	0.453	0.425	0.482	0.453	0.475	0.456	0.495	0.475	3	10.6	4.6	9.9e-12	0.433	0.411	0.45	0.429	0.464	0.462	0.468	0.465	34845.8	FLOWER-SPECIFIC, PHYTOCHROME-ASSOCIATED PROTEIN PHOSPHATASE 3	ATFYPP3, EMB2736, STPP, FYPP3
[126]		AT3G11630.1	9	41.7	8.74	1.4e-15	0.538	0.431	0.563	0.506	0.551	0.439	0.575	0.516	9	45.1	4.08	3.7e-08	0.434	0.398	0.518	0.451	0.457	0.401	0.533	0.459	29092.2	THIOREDOXIN SUPERFAMILY PROTEIN
[196]		AT5G42790.1	7	39.2	7.56	5.1e-14	0.491	0.385	0.527	0.463	0.506	0.394	0.54	0.477	7	33.1	5.32	8.5e-10	0.434	0.412	0.568	0.545	0.453	0.423	0.577	0.559	30476.3	PROTEASOME ALPHA SUBUNIT F1	PAF1, ATPSM30, ARS5
[782]		AT1G20810.1	3	16.4	4.36	2.1e-10	0.58	0.412	0.62	0.483	0.539	0.413	0.568	0.468	2	12.5	2.95	8.4e-08	0.434	0.344	0.548	0.434	0.458	0.369	0.567	0.458	25530.2	FKBP-LIKE PEPTIDYL-PROLYL CIS-TRANS ISOMERASE FAMILY PROTEIN
[114]		AT5G17710.1	11	33	9.15	2.5e-16	0.417	0.406	0.433	0.434	0.427	0.412	0.437	0.442	11	32.4	4.28	2.6e-07	0.435	0.381	0.524	0.429	0.448	0.386	0.52	0.441	35493.8	CO-CHAPERONE GRPE FAMILY PROTEIN	EMB1241
[231]		AT2G35490.1	7	20.7	6.59	1.3e-11	0.506	0.47	0.559	0.511	0.518	0.49	0.581	0.525	3	9.6	3.89	6.2e-09	0.435	0.433	0.477	0.461	0.451	0.448	0.491	0.476	40505.5	PLASTID-LIPID ASSOCIATED PROTEIN PAP / FIBRILLIN FAMILY PROTEIN
[1670]		AT5G56740.1	1	2.4	0.6	1.1e-05	0.594			0.594	0.614			0.614	2	4.7	0.64	0.00016	0.435	0.432	0.438	0.435	0.453	0.429	0.479	0.453	52738.6	HISTONE ACETYLTRANSFERASE OF THE GNAT FAMILY 2	HAG2, HAC7, HAG02, HAC07
[89]		AT1G30230.1	11	66.7	9.31	1.3e-16	0.41	0.382	0.435	0.408	0.417	0.387	0.438	0.414	9	48.9	6.15	9e-11	0.437	0.41	0.514	0.471	0.448	0.418	0.523	0.455	25132.4	GLUTATHIONE S-TRANSFERASE, C-TERMINAL-LIKE;TRANSLATION ELONGATION FACTOR EF1B/RIBOSOMAL PROTEIN S6
[89-2]	8	AT2G18110.1	8	39	8.75	1.4e-15	0.421	0.394	0.461	0.43	0.423	0.4	0.468	0.435	11	54.1	6.97	2.7e-12	0.437	0.37	0.543	0.432	0.433	0.374	0.527	0.418	25266.6	TRANSLATION ELONGATION FACTOR EF1B/RIBOSOMAL PROTEIN S6 FAMILY PROTEIN
[276]		AT1G16880.1	6	29.7	6.95	8.7e-13	0.392	0.379	0.411	0.4	0.405	0.379	0.428	0.411	6	34.5	6.12	9.8e-11	0.44	0.393	0.642	0.511	0.455	0.407	0.66	0.515	31294.9	URIDYLYLTRANSFERASE-RELATED
[88-1]	1	AT2G29570.1	10	40.9	7.15	1.2e-12	0.51	0.406	0.566	0.568	0.529	0.414	0.906	0.613	9	39.8	5.78	4.3e-10	0.441	0.39	0.482	0.409	0.441	0.4	0.49	0.419	29222.6	PROLIFERATING CELL NUCLEAR ANTIGEN 2	PCNA2, ATPCNA2
[232]		AT5G05780.1	6	24.7	6.67	7.2e-12	0.546	0.504	0.723	0.429	0.565	0.54	0.733	0.38	6	24.7	4.38	1.9e-08	0.441	0.346	0.537	0.377	0.452	0.348	0.556	0.322	34728.2	RP NON-ATPASE SUBUNIT 8A	RPN8A, AE3, ATHMOV34
[661]		AT4G02450.1	2	10.4	6.33	7.6e-12	0.639	0.607	0.673	0.639	0.679	0.633	0.727	0.679	2	9.1	3.02	2.1e-08	0.441	0.371	0.525	0.441	0.445	0.376	0.526	0.445	25471	HSP20-LIKE CHAPERONES SUPERFAMILY PROTEIN
[79-1]	10	AT4G05180.1	7	35.7	9.43	7.5e-17	0.469	0.391	0.565	0.422	0.455	0.39	0.525	0.482	5	23.5	4.62	2.9e-08	0.442	0.386	0.653	0.52	0.456	0.368	0.703	0.496	24643.2	PHOTOSYSTEM II SUBUNIT Q-2	PSBQ, PSBQ-2, PSII-Q
[474]		AT5G60980.1	4	12.4	6.7	1.9e-12	0.469	0.414	0.488	0.45	0.471	0.363	0.497	0.425	4	10.5	4.44	1.9e-08	0.442	0.426	0.453	0.439	0.416	0.362	0.444	0.401	49415.6	NUCLEAR TRANSPORT FACTOR 2 (NTF2) FAMILY PROTEIN WITH RNA BINDING (RRM-RBD-RNP MOTIFS) DOMAIN
[56]		AT2G28000.1	17	34.3	7.68	1.3e-13	0.472	0.414	0.522	0.487	0.502	0.432	0.531	0.502	14	29.7	5.64	1.9e-10	0.443	0.4	0.477	0.474	0.454	0.405	0.509	0.492	62072.5	CHAPERONIN-60ALPHA	CPN60A, CH-CPN60A, SLP
[177-1]	6	AT1G12270.1	5	9.4	3.7	4.9e-09	0.406	0.339	0.477	0.296	0.386	0.159	0.416	0.285	5	8.6	1.91	6.4e-05	0.443	0.403	0.485	0.563	0.433	0.414	0.456	0.563	64585.2	STRESS-INDUCIBLE PROTEIN, PUTATIVE	Hop1
[132]		AT5G55220.1	13	25.2	4.51	2.1e-09	0.484	0.435	0.553	0.501	0.563	0.457	0.585	0.539	17	36	4.11	4.1e-08	0.444	0.43	0.498	0.444	0.467	0.441	0.522	0.472	61734.1	TRIGGER FACTOR TYPE CHAPERONE FAMILY PROTEIN
[178]		AT5G35590.1	9	40.2	6.49	2.1e-11	0.395	0.372	0.539	0.397	0.423	0.392	0.595	0.465	7	30.1	3.22	1.8e-07	0.444	0.388	0.789	0.666	0.364	0.339	0.458	0.53	27294.3	PROTEASOME ALPHA SUBUNIT A1	PAA1
[362]		ATCG00780.1	5	53.3	6.93	4.8e-13	0.606	0.507	0.62	0.568	0.627	0.52	0.639	0.581	5	53.3	7.82	6.8e-15	0.444	0.391	0.534	0.468	0.442	0.401	0.547	0.479	13581.9	RIBOSOMAL PROTEIN L14	RPL14
[570-1]	2	AT3G22230.1	3	20.7	6.28	5.7e-12	0.28	0.133	0.473	0.242	0.671	0.21	0.75	0.333	3	18.5	1	3.6e-05	0.446	0.152	0.499	0.234	0.474	0.149	0.529	0.236	15614.8	RIBOSOMAL L27E PROTEIN FAMILY
[1419]		AT3G47810.1	2	14.2	1.15	2.1e-05	0.34	0.25	0.462	0.34	0.356	0.262	0.482	0.356	2	25.8	0.29	6.1e-05	0.446	0.336	0.592	0.446	0.44	0.353	0.547	0.44	20968.4	CALCINEURIN-LIKE METALLO-PHOSPHOESTERASE SUPERFAMILY PROTEIN	MAG1, VPS29, ATVPS29
[88]		AT1G07370.1	12	47.9	7.15	1.2e-12	0.477	0.404	0.563	0.528	0.529	0.425	0.772	0.599	12	53.2	5.78	4.3e-10	0.449	0.406	0.536	0.586	0.471	0.408	0.575	0.605	29122.5	PROLIFERATING CELLULAR NUCLEAR ANTIGEN 1	PCNA1, ATPCNA1
[352]		AT2G27020.1	5	21.3	7.3	2e-13	0.46	0.357	0.59	0.465	0.372	0.344	0.598	0.447	6	25.3	5.91	4.7e-11	0.449	0.4	0.54	0.524	0.464	0.391	0.557	0.534	27377.6	20S PROTEASOME ALPHA SUBUNIT G1	PAG1
[615-1]	1	AT2G27030.1	3	18.1	4.67	3.7e-08	0.502	0.453	0.554	0.5	0.517	0.466	0.567	0.513	3	38.3	3.8	4e-07	0.45	0.41	0.664	0.549	0.464	0.415	0.675	0.552	16819.8	CALMODULIN 5	CAM5, ACAM-2
[615-2]	1	AT2G27030.3	3	14.9	4.67	3.7e-08	0.502	0.453	0.554	0.5	0.517	0.466	0.567	0.513	3	31.5	3.8	4e-07	0.45	0.41	0.664	0.549	0.464	0.415	0.675	0.552	20576.2	CALMODULIN 5	CAM5
[615-3]	1	AT2G41110.1	3	18.1	4.67	3.7e-08	0.502	0.453	0.554	0.5	0.517	0.466	0.567	0.513	3	38.3	3.8	4e-07	0.45	0.41	0.664	0.549	0.464	0.415	0.675	0.552	16819.8	CALMODULIN 2	CAM2, ATCAL5
[615-4]	1	AT2G41110.2	3	16.8	4.67	3.7e-08	0.502	0.453	0.554	0.5	0.517	0.466	0.567	0.513	3	35.4	3.8	4e-07	0.45	0.41	0.664	0.549	0.464	0.415	0.675	0.552	18109.4	CALMODULIN 2	CAM2
[615-5]	1	AT3G43810.1	3	18.1	4.67	3.7e-08	0.502	0.453	0.554	0.5	0.517	0.466	0.567	0.513	3	38.3	3.8	4e-07	0.45	0.41	0.664	0.549	0.464	0.415	0.675	0.552	16847.8	CALMODULIN 7	CAM7
[615-6]	1	AT3G56800.1	3	18.1	4.67	3.7e-08	0.502	0.453	0.554	0.5	0.517	0.466	0.567	0.513	3	38.3	3.8	4e-07	0.45	0.41	0.664	0.549	0.464	0.415	0.675	0.552	16819.8	CALMODULIN 3	CAM3, acam-3
[615-7]	1	AT5G21274.1	3	18.1	4.67	3.7e-08	0.502	0.453	0.554	0.5	0.517	0.466	0.567	0.513	3	38.3	3.8	4e-07	0.45	0.41	0.664	0.549	0.464	0.415	0.675	0.552	16833.8	CALMODULIN 6	CAM6, ACAM-6
[796]		AT5G66090.1	1	5.2	3.68	1.7e-07	0.0781			0.0781	0.239			0.239	3	20.5	4.15	8.2e-10	0.45	0.205	0.529	0.297	0.471	0.358	0.535	0.427	22540	UNKNOWN PROTEIN; FUNCTIONS IN: MOLECULAR_FUNCTION UNKNOWN; LOCATED IN: CHLOROPLAST, CHLOROPLAST STROMA; EXPRESSED IN: 21 PLANT STRUCTURES; EXPRESSED DURING: 13 GROWTH STAGES; HAS 30201 BLAST HITS TO 17322 PROTEINS IN 780 SPECIES: ARCHAE - 12; BACTERIA - 1396; METAZOA - 17338; FUNGI - 3422; PLANTS - 5037; VIRUSES - 0; OTHER EUKARYOTES - 2996 (SOURCE: NCBI BLINK).
[290]		AT1G52380.1	6	12.3	6.81	1.2e-12	0.554	0.527	0.626	0.517	0.614	0.559	0.647	0.608	4	9.8	3.86	2.3e-07	0.451	0.389	0.563	0.468	0.462	0.395	0.58	0.479	46592.6	NUP50 (NUCLEOPORIN 50 KDA) PROTEIN
[924]		AT5G23290.1	2	16.6	3.69	5.9e-09	0.553	0.412	0.741	0.553	0.561	0.444	0.71	0.561	2	19.9	3.29	2.4e-07	0.451	0.27	0.754	0.451	0.477	0.313	0.729	0.477	16410	PREFOLDIN 5	PFD5
[1295]		AT2G07340.1													2	13.3	1.68	4.1e-06	0.452	0.343	0.596	0.452	0.477	0.35	0.65	0.477	14604.8	PREFOLDIN 1	PFD1
[73-2]	8	AT4G16830.1	6	13	5.64	3.3e-10	0.572	0.423	1.1	0.637	0.554	0.458	1.12	0.675	8	16.1	4.53	8.7e-08	0.453	0.326	0.821	0.49	0.477	0.34	0.839	0.525	37468.1	HYALURONAN / MRNA BINDING FAMILY
[73-3]	8	AT4G16830.2	6	17.4	5.64	3.3e-10	0.572	0.423	1.1	0.637	0.554	0.458	1.12	0.675	8	21.5	4.53	8.7e-08	0.453	0.326	0.821	0.49	0.477	0.34	0.839	0.525	28676.1	HYALURONAN / MRNA BINDING FAMILY
[73-4]	8	AT4G16830.3	6	13.3	5.64	3.3e-10	0.572	0.423	1.1	0.637	0.554	0.458	1.12	0.675	8	16.5	4.53	8.7e-08	0.453	0.326	0.821	0.49	0.477	0.34	0.839	0.525	37062.1	HYALURONAN / MRNA BINDING FAMILY
[126-1]	6	AT5G06290.1	8	38.5	8.74	1.4e-15	0.539	0.398	0.625	0.503	0.501	0.405	0.588	0.485	8	41.8	4.88	3.8e-09	0.453	0.355	0.626	0.46	0.44	0.361	0.516	0.424	29780.1	2-CYSTEINE PEROXIREDOXIN B	2-Cys Prx B, 2CPB
[261-1]	4	AT4G22240.1	2	10	6.04	1.5e-11	0.37	0.359	0.382	0.37	0.413	0.376	0.453	0.413	4	23.2	4.45	2.6e-08	0.455	0.326	0.972	0.563	0.467	0.353	0.949	0.579	33655.7	PLASTID-LIPID ASSOCIATED PROTEIN PAP / FIBRILLIN FAMILY PROTEIN
[8-1]	21	AT5G49910.1	29	42.1	9.28	1.4e-16	0.488	0.43	0.557	0.465	0.494	0.429	0.564	0.475	29	41.5	6.71	8.2e-12	0.456	0.389	0.556	0.472	0.469	0.42	0.581	0.49	76997.1	CHLOROPLAST HEAT SHOCK PROTEIN 70-2	CPHSC70-2EAT SHOCK PROTEIN 70-2, HSC70-7, cpHsc70-2
[666]		AT5G19680.1	1	2.4	1.62	4.6e-05	0.451			0.451	0.483			0.483	6	20.4	2.2	5e-06	0.456	0.432	0.566	0.503	0.484	0.421	0.492	0.459	36985.4	LEUCINE-RICH REPEAT (LRR) FAMILY PROTEIN
[49-3]	23	AT4G09000.2	15	45.9	8.91	6.9e-16	0.455	0.359	0.552	0.419	0.465	0.363	0.564	0.448	14	40.6	5.84	2.6e-11	0.457	0.373	0.528	0.565	0.464	0.383	0.548	0.716	35838.9	GENERAL REGULATORY FACTOR 1	GRF1, GF14 CHI
[942-1]	2	AT1G23820.1	2	6.6	2.75	6.7e-08	0.489	0.471	0.507	0.489	0.513	0.496	0.53	0.513	2	6.6	2.53	6e-07	0.457	0.447	0.468	0.457	0.479	0.467	0.492	0.479	41679.8	SPERMIDINE SYNTHASE 1	SPDS1
[49-1]	25	AT4G09000.1	16	61.8	8.91	6.9e-16	0.498	0.359	0.565	0.427	0.509	0.363	0.581	0.456	15	55.4	5.84	2.6e-11	0.46	0.38	0.522	0.561	0.465	0.39	0.558	0.705	29931.8	GENERAL REGULATORY FACTOR 1	GRF1, GF14 CHI
[52]		AT5G60640.1	18	33.3	8.66	1.9e-15	0.458	0.399	0.5	0.465	0.47	0.422	0.539	0.485	18	34	6.41	2.9e-11	0.46	0.355	0.564	0.461	0.438	0.367	0.58	0.47	66357.6	PDI-LIKE 1-4	ATPDIL1-4, PDI2, ATPDI2, PDIL1-4
[729]		AT1G35420.1	4	15.8	3.18	1.2e-06	0.515	0.432	0.755	0.572	0.526	0.437	1.09	0.69	5	23.2	1.86	6.7e-05	0.46	0.459	0.477	0.524	0.475	0.475	0.494	0.528	34167.6	ALPHA/BETA-HYDROLASES SUPERFAMILY PROTEIN
[497]		AT3G12490.1	3	17.4	7.56	7.3e-14	0.442	0.441	0.483	0.468	0.466	0.456	0.501	0.482	4	27.9	1.64	4.2e-06	0.461	0.347	0.574	0.446	0.497	0.363	0.61	0.47	22477.6	CYSTATIN B	ATCYSB, ATCYS6, CYSB
[1278]		AT1G71730.1	1	4.5	0.39	1.9e-05	0.604			0.604	0.536			0.536	2	9	1.32	4.2e-05	0.461	0.372	0.572	0.461	0.462	0.358	0.595	0.462	19578.2	UNKNOWN PROTEIN; HAS 52 BLAST HITS TO 52 PROTEINS IN 24 SPECIES: ARCHAE - 0; BACTERIA - 0; METAZOA - 4; FUNGI - 0; PLANTS - 41; VIRUSES - 0; OTHER EUKARYOTES - 7 (SOURCE: NCBI BLINK).
[634]		AT3G23400.1	3	13	4.97	5.1e-10	0.397	0.0659	0.409	0.122	0.448	0.07	0.448	0.13	2	7.7	0.85	3.3e-05	0.462	0.419	0.51	0.462	0.477	0.446	0.511	0.477	30454.8	PLASTID-LIPID ASSOCIATED PROTEIN PAP / FIBRILLIN FAMILY PROTEIN	FIB4
[303-1]	4	AT1G13320.1	6	13.1	5.66	1e-11	0.589	0.396	0.654	0.442	0.674	0.552	0.708	0.512	3	6.8	3.56	7.6e-08	0.463	0.336	0.502	0.394	0.498	0.361	0.552	0.43	65517.8	PROTEIN PHOSPHATASE 2A SUBUNIT A3	PP2AA3
[303-2]	4	AT1G13320.2	6	14.3	5.66	1e-11	0.589	0.396	0.654	0.442	0.674	0.552	0.708	0.512	3	7.4	3.56	7.6e-08	0.463	0.336	0.502	0.394	0.498	0.361	0.552	0.43	59999.2	PROTEIN PHOSPHATASE 2A SUBUNIT A3	PP2AA3
[303-3]	4	AT1G13320.3	6	13.1	5.66	1e-11	0.589	0.396	0.654	0.442	0.674	0.552	0.708	0.512	3	6.8	3.56	7.6e-08	0.463	0.336	0.502	0.394	0.498	0.361	0.552	0.43	65517.8	PROTEIN PHOSPHATASE 2A SUBUNIT A3	PP2AA3
[1107]		AT1G23130.1	1	6.9	3.81	1.4e-08	0.466			0.466	0.479			0.479	2	9.4	0.45	0.00082	0.463	0.434	0.495	0.463	0.267	0.164	0.436	0.267	17859.8	POLYKETIDE CYCLASE/DEHYDRASE AND LIPID TRANSPORT SUPERFAMILY PROTEIN
[332]		AT5G10160.1	6	25.6	5.02	9.1e-10	0.507	0.411	0.601	0.501	0.547	0.452	0.689	0.545	5	22.8	4.59	2e-08	0.465	0.408	0.59	0.843	0.483	0.45	0.602	0.883	24123.5	THIOESTERASE SUPERFAMILY PROTEIN
[432]		AT3G05590.1	4	20.9	5.45	1.8e-09	0.647	0.564	0.739	0.646	0.682	0.592	0.783	0.681	5	25.1	4.83	2.1e-08	0.465	0.358	0.513	0.229	0.482	0.375	0.52	0.236	20925.9	RIBOSOMAL PROTEIN L18	RPL18
[438]		AT1G70410.1	4	21.7	4.17	5.6e-09	0.727	0.576	0.741	0.653	0.676	0.536	0.797	0.654	7	33.3	3.43	2.8e-08	0.465	0.403	0.76	0.544	0.447	0.374	0.532	0.451	28412.7	BETA CARBONIC ANHYDRASE 4	ATBCA4, BCA4, CA4
[551]		AT2G46820.1	3	23.6	7.08	1.7e-12	0.454	0.444	0.455	0.448	0.444	0.427	0.461	0.444	3	23.6	2.77	4.3e-07	0.465	0.446	0.851	0.677	0.444	0.426	0.736	0.605	18482.3	PHOTOSYSTEM I P SUBUNIT	PTAC8, TMP14, PSAP, PSI-P
[137]		AT1G20440.1	8	59.6	8.64	2.1e-15	0.492	0.401	0.548	0.477	0.501	0.411	0.559	0.487	9	59.6	4.1	1.2e-08	0.466	0.366	0.528	0.486	0.449	0.349	0.526	0.425	29897	COLD-REGULATED 47	COR47, RD17, AtCOR47
[361]		AT1G71310.1	5	33	6.52	3e-12	0.442	0.421	0.475	0.382	0.511	0.454	0.564	0.589	4	23.9	5.26	2.2e-10	0.467	0.398	0.513	0.452	0.473	0.405	0.517	0.458	19484.2	COBALT ION BINDING
[445]		AT1G14320.1	4	18.6	4.77	1.5e-08	0.819	0.755	0.913	0.831	0.847	0.788	0.979	0.879	3	13.6	1.63	1.2e-05	0.467	0.408	0.57	0.487	0.496	0.3	0.598	0.401	24917.5	RIBOSOMAL PROTEIN L16P/L10E FAMILY PROTEIN	SAC52, RPL10, RPL10A
[484]		AT5G19140.1	3	20.9	6.45	1e-11	0.36	0.348	0.361	0.352	0.366	0.354	0.38	0.367	2	11.5	5.45	8.4e-10	0.467	0.421	0.517	0.467	0.487	0.431	0.551	0.487	25015.5	ALUMINIUM INDUCED PROTEIN WITH YGL AND LRDR MOTIFS	ATAILP1, AILP1
[400]		AT2G39460.1	5	31.8	5.18	3.5e-09	0.492	0.465	0.732	0.571	0.482	0.477	0.633	0.556	3	19.5	3.65	1.2e-07	0.468	0.418	0.524	0.468	0.485	0.433	0.537	0.481	17440.8	RIBOSOMAL PROTEIN L23AA	ATRPL23A, RPL23A, RPL23AA
[617-1]	3	AT5G24780.1	3	10	1.48	4.7e-06	0.524	0.457	0.554	0.497	0.511	0.451	0.601	0.524	4	11.5	1.36	0.0001	0.468	0.401	0.523	0.458	0.463	0.404	0.517	0.457	30261.8	VEGETATIVE STORAGE PROTEIN 1	VSP1, ATVSP1
[682]		AT3G10220.1	4	25.5	3.41	7e-09	0.471	0.425	0.514	0.467	0.49	0.447	0.532	0.488	2	10.3	4.69	5.3e-10	0.468	0.457	0.48	0.468	0.479	0.469	0.489	0.479	27331	TUBULIN FOLDING COFACTOR B
[53]		AT4G00490.1	14	30.3	8.04	2.8e-14	0.471	0.439	0.534	0.497	0.476	0.435	0.54	0.476	13	21.2	7.14	1.2e-12	0.469	0.38	0.556	0.462	0.466	0.383	0.511	0.429	61398.6	BETA-AMYLASE 2	BAM2, BMY9
[540]		AT4G38800.1	4	25.8	5.11	2.3e-11	0.544	0.489	0.594	0.539	0.539	0.505	0.59	0.546	5	29.2	3.64	2.2e-08	0.469	0.401	0.538	0.489	0.483	0.413	0.542	0.501	28451	METHYLTHIOADENOSINE NUCLEOSIDASE 1	ATMTN1, ATMTAN1, MTN1, MTAN1
[1213]		AT3G48110.1													2	2.6	1.84	5.7e-06	0.47	0.314	0.704	0.47	0.307	0.299	0.314	0.307	119774	GLYCINE-TRNA LIGASES	EDD1, EDD
[1636]		AT2G15430.1													2	6.3	0.53	0.00053	0.47	0.427	0.518	0.47	0.497	0.45	0.548	0.497	35461.6	DNA-DIRECTED RNA POLYMERASE FAMILY PROTEIN	RBP36A, RPB35.5A, NRPB3, NRPD3, NRPE3A
[390]		AT5G48580.1	4	24.5	8.78	1.2e-15	0.459	0.415	0.528	0.468	0.467	0.424	0.54	0.479	4	24.5	6.58	1.4e-11	0.471	0.37	0.543	0.448	0.479	0.389	0.555	0.465	17658.2	FK506- AND RAPAMYCIN-BINDING PROTEIN 15 KD-2	FKBP15-2
[1304]		AT1G16190.1													2	5.4	1.48	2.7e-05	0.473	0.362	0.619	0.473	0.497	0.404	0.611	0.497	39842.6	RAD23 UV EXCISION REPAIR PROTEIN FAMILY	RAD23A
[547]		AT4G04950.1	3	6.4	2.17	1.9e-06	0.47	0.432	0.515	0.472	0.474	0.441	0.528	0.485	6	20.3	3.08	4.7e-07	0.475	0.29	0.597	0.421	0.488	0.324	0.615	0.444	53115.7	THIOREDOXIN FAMILY PROTEIN
[303-4]	7	AT1G25490.1	6	11.1	5.66	1e-11	0.478	0.396	0.635	0.412	0.592	0.448	0.788	0.571	5	10.2	5.03	1.5e-09	0.477	0.465	0.501	0.432	0.483	0.426	0.531	0.44	65494.7	ARM REPEAT SUPERFAMILY PROTEIN	RCN1, REGA, ATB BETA BETA, EER1
[8]		AT4G24280.1	27	40.7	15.76	1.4e-28	0.527	0.44	0.595	0.507	0.537	0.445	0.61	0.515	33	46.4	6.64	1.1e-11	0.478	0.416	0.601	0.489	0.481	0.42	0.582	0.492	76508.6	CHLOROPLAST HEAT SHOCK PROTEIN 70-1	cpHsc70-1
[289]		AT5G54160.1	6	18.7	4.22	1.7e-08	0.58	0.452	0.611	0.479	0.598	0.471	0.625	0.491	9	32.8	4.12	4.1e-07	0.478	0.423	0.65	0.631	0.498	0.462	0.656	0.659	39618.3	O-METHYLTRANSFERASE 1	ATOMT1, OMT1
[277]		AT4G26500.1	7	25.6	5.2	1.7e-09	0.526	0.499	0.577	0.539	0.549	0.516	0.581	0.554	9	28	4.3	6.3e-09	0.481	0.394	0.555	0.302	0.492	0.419	0.585	0.329	40833.9	CHLOROPLAST SULFUR E	EMB1374, CPSUFE, ATSUFE, SUFE1
[469]		AT4G25080.1	6	21.2	3.44	2.8e-07	0.656	0.616	0.829	0.745	0.715	0.638	0.806	0.761	4	15.4	3.33	1.7e-07	0.482	0.407	0.527	0.463	0.492	0.411	0.535	0.469	33796.1	MAGNESIUM-PROTOPORPHYRIN IX METHYLTRANSFERASE	CHLM
[30]		ATCG00490.1	20	41.5	8.77	1.2e-15	0.507	0.472	0.587	0.56	0.511	0.476	0.613	0.537	18	36.3	4.53	1.3e-08	0.483	0.374	0.596	0.535	0.494	0.404	0.594	0.52	52955.5	RIBULOSE-BISPHOSPHATE CARBOXYLASES	RBCL
[233]		AT2G47450.1	7	20.4	6.15	8.9e-11	0.481	0.422	0.553	0.347	0.503	0.446	0.533	0.357	8	25.7	5.19	1.8e-09	0.483	0.396	0.561	0.502	0.44	0.385	0.525	0.45	41279.5	CHLOROPLAST SIGNAL RECOGNITION PARTICLE COMPONENT (CAO)	CAO, CPSRP43
[944]		AT1G18210.1													2	13.5	3.67	1.1e-08	0.491	0.489	0.493	0.491	0.497	0.48	0.514	0.497	18350.4	CALCIUM-BINDING EF-HAND FAMILY PROTEIN
[788]		AT1G66680.1	2	5.9	2.9	8.3e-08	0.488	0.318	0.751	0.488	0.475	0.297	0.758	0.475	4	12.6	3.46	1.4e-08	0.492	0.275	0.656	0.424	0.481	0.295	0.712	0.458	39229.4	S-ADENOSYL-L-METHIONINE-DEPENDENT METHYLTRANSFERASES SUPERFAMILY PROTEIN	AR401
[273]		AT3G20050.1	6	11.4	6.24	1.2e-12	0.474	0.443	0.528	0.377	0.463	0.398	0.504	0.37	11	24.4	4.86	4.9e-10	0.493	0.465	0.675	0.52	0.46	0.407	0.564	0.466	59229.9	T-COMPLEX PROTEIN 1 ALPHA SUBUNIT	ATTCP-1, TCP-1
[525]		AT2G20890.1	3	11	4.58	6.5e-09	0.652	0.607	0.733	0.672	0.688	0.647	0.765	0.709	4	14.3	5.07	3.2e-09	0.496	0.46	0.632	0.539	0.491	0.415	0.522	0.466	33795.9	PHOTOSYSTEM II REACTION CENTER PSB29 PROTEIN	PSB29, THF1
[640]		AT2G21385.1	5	15.2	2.93	4.3e-07	0.52	0.433	0.549	0.916	0.53	0.474	0.562	0.95	3	10.9	2.1	1.2e-05	0.504	0.458	0.708	0.593	0.439	0.397	0.475	0.433	37554.6	UNKNOWN PROTEIN; FUNCTIONS IN: MOLECULAR_FUNCTION UNKNOWN; INVOLVED IN: BIOLOGICAL_PROCESS UNKNOWN; LOCATED IN: CHLOROPLAST, CHLOROPLAST ENVELOPE; EXPRESSED IN: 22 PLANT STRUCTURES; EXPRESSED DURING: 13 GROWTH STAGES; HAS 49 BLAST HITS TO 49 PROTEINS IN 20 SPECIES: ARCHAE - 0; BACTERIA - 0; METAZOA - 0; FUNGI - 0; PLANTS - 44; VIRUSES - 0; OTHER EUKARYOTES - 5 (SOURCE: NCBI BLINK).
[455]		AT1G61150.1	4	27.2	6.87	2.2e-13	0.445	0.265	0.612	0.403	0.482	0.448	0.62	0.527	4	25.5	3.08	1.2e-07	0.505	0.423	0.597	0.503	0.428	0.356	0.591	0.459	27785.8	LISH AND RANBPM DOMAINS CONTAINING PROTEIN
[517]		AT5G01600.1	4	23.5	5.27	9.2e-11	0.575	0.451	0.816	0.607	0.577	0.497	0.656	0.571	3	15.3	2.62	3.9e-07	0.505	0.499	0.815	0.689	0.359	0.345	0.433	0.396	28178.2	FERRETIN 1	ATFER1, FER1
[370]		AT3G60820.1	7	34.1	5.02	8.1e-11	0.406	0.4	0.513	0.458	0.459	0.421	0.53	0.48	5	31.4	5.42	2e-09	0.506	0.35	0.508	0.454	0.365	0.34	0.518	0.386	24644.3	N-TERMINAL NUCLEOPHILE AMINOHYDROLASES (NTN HYDROLASES) SUPERFAMILY PROTEIN	PBF1
[886]		AT5G17020.1	1	1.2	3.07	5.8e-09	0.487			0.487	0.502			0.502	3	3	2.35	2.1e-06	0.507	0.482	0.752	0.638	0.464	0.448	0.488	0.468	123244	EXPORTIN 1A	XPO1A, ATCRM1, ATXPO1, XPO1, HIT2
[223]		AT1G52510.1	6	18.9	8.25	1.1e-14	0.624	0.541	0.879	0.627	0.592	0.541	0.664	0.599	3	12.4	7.11	5.1e-13	0.51	0.493	0.648	0.585	0.492	0.335	0.642	0.455	41839.6	ALPHA/BETA-HYDROLASES SUPERFAMILY PROTEIN
[404]		AT2G44350.1	5	13.7	4.43	2.4e-09	0.475	0.358	0.583	0.327	0.493	0.274	0.838	0.348	3	9.5	3.13	7.2e-07	0.512	0.463	0.561	0.509	0.426	0.34	0.525	0.421	52654.8	CITRATE SYNTHASE FAMILY PROTEIN	ATCS, CSY4
[603]		AT5G16130.1	4	22.1	3.46	5.4e-07	0.778	0.692	0.855	0.769	0.751	0.488	0.812	0.63	2	15.8	1.09	2.2e-05	0.515	0.454	0.586	0.515	0.491	0.412	0.585	0.491	22060.9	RIBOSOMAL PROTEIN S7E FAMILY PROTEIN
[741]		AT3G27430.2	4	12.5	2.85	4.9e-07	0.467	0.383	0.626	0.49	0.468	0.39	0.627	0.494	4	15	3.64	5.4e-09	0.517	0.376	0.875	0.574	0.475	0.349	0.86	0.548	29555.2	N-TERMINAL NUCLEOPHILE AMINOHYDROLASES (NTN HYDROLASES) SUPERFAMILY PROTEIN	PBB1
[482]		AT5G47870.1	3	25.6	7.17	7.2e-13	0.488	0.416	0.609	0.509	0.508	0.431	0.627	0.523	3	19.6	3.86	9.1e-07	0.522	0.473	0.544	0.503	0.44	0.319	0.506	0.39	21409.3	FUNCTIONS IN: MOLECULAR_FUNCTION UNKNOWN; INVOLVED IN: BIOLOGICAL_PROCESS UNKNOWN; LOCATED IN: CHLOROPLAST; EXPRESSED IN: 22 PLANT STRUCTURES; EXPRESSED DURING: 13 GROWTH STAGES; BEST ARABIDOPSIS THALIANA PROTEIN MATCH IS: COBALT ION BINDING (TAIR:AT1G71310.1); HAS 1807 BLAST HITS TO 1807 PROTEINS IN 277 SPECIES: ARCHAE - 0; BACTERIA - 0; METAZOA - 736; FUNGI - 347; PLANTS - 385; VIRUSES - 0; OTH…
[1231]		AT2G47790.1	1	2.6	2.86	2.3e-07	0.502			0.502	0.507			0.507	2	4.8	1.13	7.8e-05	0.522	0.492	0.554	0.522	0.494	0.465	0.524	0.494	43066.1	TRANSDUCIN/WD40 REPEAT-LIKE SUPERFAMILY PROTEIN
[801]		AT3G29200.1	1	3.5	-0.42	0.0018	0.461			0.461	0.466			0.466	4	19.4	2.4	1.6e-06	0.537	0.319	0.751	0.49	0.435	0.332	0.647	0.463	38239.1	CHORISMATE MUTASE 1	CM1, ATCM1
[297]		AT3G11830.1	7	16	4.42	2.7e-09	0.54	0.407	0.651	0.526	0.672	0.458	0.683	0.553	7	15.1	5.37	1e-10	0.547	0.479	0.694	0.578	0.418	0.381	0.568	0.485	59776.9	TCP-1/CPN60 CHAPERONIN FAMILY PROTEIN
[643]		AT1G74970.1	3	18.8	4.61	7.1e-09	0.436	0.419	0.494	0.462	0.422	0.421	0.51	0.479	3	21.2	3.36	1.5e-07	0.557	0.477	0.669	0.568	0.5	0.333	0.558	0.41	22577.4	RIBOSOMAL PROTEIN S9	RPS9, TWN3
[128]		AT3G57410.1	14	19.5	5.97	3e-12	0.714	0.609	0.807	0.724	0.674	0.561	0.819	0.725	14	18.9	6.73	5.3e-13	0.559	0.357	0.668	0.511	0.458	0.34	0.698	0.49	106350	VILLIN 3	VLN3, ATVLN3
[219]		AT4G29060.1	9	12.8	5.27	2e-10	0.579	0.541	0.681	0.612	0.614	0.554	0.748	0.657	7	10.7	3.72	7e-08	0.581	0.481	0.853	0.646	0.492	0.449	0.543	0.498	103783	ELONGATION FACTOR TS FAMILY PROTEIN	emb2726
[781]		AT5G60160.1	3	7.5	3.22	4.1e-08	0.494	0.487	0.51	0.5	0.516	0.503	0.52	0.51	3	9.2	3.62	6.9e-09	0.584	0.311	0.61	0.395	0.189	0.172	0.319	0.251	52426.2	ZN-DEPENDENT EXOPEPTIDASES SUPERFAMILY PROTEIN
[249]		AT4G17100.1	5	12.7	11.09	6.3e-20	0.457	0.382	0.68	0.466	0.369	0.253	0.473	0.386	7	21.9	6.72	7.6e-12	0.619	0.374	0.75	0.52	0.42	0.295	0.684	0.429	49415.6	CONTAINS INTERPRO DOMAIN/S: ENDORIBONUCLEASE XENDOU (INTERPRO:IPR018998); HAS 943 BLAST HITS TO 770 PROTEINS IN 162 SPECIES: ARCHAE - 0; BACTERIA - 61; METAZOA - 472; FUNGI - 40; PLANTS - 78; VIRUSES - 35; OTHER EUKARYOTES - 257 (SOURCE: NCBI BLINK).
[1288]		AT3G25530.1	3	13.5	1.44	4e-06	0.5	0.438	0.72	0.583	0.47	0.45	0.509	0.482	2	6.2	1.29	4.7e-05	0.629	0.378	1.05	0.629	0.411	0.397	0.426	0.411	30692.1	GLYOXYLATE REDUCTASE 1	GHBDH, ATGHBDH, GLYR1, GR1
[1896]		AT1G71720.1													2	5	0.38	5.1e-05	0.64	0.367	1.12	0.64	0.486	0.387	0.611	0.486	56326.7	NUCLEIC ACID-BINDING PROTEINS SUPERFAMILY
[934]		AT1G72680.1	3	11	3.26	1.3e-07	0.632	0.552	0.745	0.645	0.928	0.728	1.24	0.958	2	7.6	2.53	5.3e-07	0.648	0.563	0.746	0.648	0.462	0.359	0.595	0.462	38671.8	CINNAMYL-ALCOHOL DEHYDROGENASE	ATCAD1, CAD1
[902]		AT4G25050.1	1	11.7	5.85	1.1e-10	0.787			0.787	0.746			0.746	2	32.8	3.28	2.1e-07	0.664	0.481	0.917	0.664	0.462	0.458	0.466	0.462	14544.5	ACYL CARRIER PROTEIN 4	ACP4
[745]		AT1G22450.1	2	11.5	5.31	1.3e-09	0.581	0.475	0.71	0.581	0.788	0.732	0.848	0.788	2	16.2	3.54	4.8e-06	0.681	0.563	0.823	0.681	0.435	0.324	0.583	0.435	21195	CYTOCHROME C OXIDASE 6B	COX6B, ATCOX6B2
[1060]		AT3G04480.1													2	3.5	2.08	6.5e-06	0.696	0.545	0.89	0.696	0.45	0.441	0.459	0.45	79899.8	ENDORIBONUCLEASES
[468]		AT4G16720.1	3	17.6	7.85	7e-15	0.871	0.809	0.976	0.894	0.895	0.827	1	0.916	3	17.6	4.62	3.8e-10	0.728	0.726	0.775	0.758	0.465	0.233	0.588	0.343	24239.2	RIBOSOMAL PROTEIN L23/L15E FAMILY PROTEIN
[880-1]	3	AT5G04850.1	1	6	0.08	0.00043	0.192			0.192	0.176			0.176	4	21.7	2	2.7e-06	0.777	0.449	1.2	0.732	0.416	0.292	0.757	0.47	26238.7	SNF7 FAMILY PROTEIN	VPS60.2
[880-2]	3	AT5G04850.2	1	5.1	0.08	0.00043	0.192			0.192	0.176			0.176	4	18.8	2	2.7e-06	0.777	0.449	1.2	0.732	0.416	0.292	0.757	0.47	30310.7	SNF7 FAMILY PROTEIN	VPS60.2
[958]		AT1G02816.1	2	12	1.43	1.5e-05	0.667	0.501	0.887	0.667	0.241	0.11	0.526	0.241	2	12	3.19	2.2e-07	0.783	0.471	1.3	0.783	0.371	0.278	0.494	0.371	18496.4	PROTEIN OF UNKNOWN FUNCTION, DUF538
[1386]		AT4G34620.1													2	19.5	1.37	5.2e-05	0.835	0.824	0.847	0.835	0.498	0.303	0.82	0.498	12698.9	SMALL SUBUNIT RIBOSOMAL PROTEIN 16	SSR16
[880]		AT3G10640.1													3	10.2	3.06	2.2e-07	0.999	0.659	1.2	0.853	0.486	0.458	0.757	0.628	26170.6	SNF7 FAMILY PROTEIN	VPS60.1
[1337]		AT1G79650.1													2	5.4	1.61	1.9e-05	1.02	0.539	1.94	1.02	0.274	0.261	0.287	0.274	39747.7	RAD23 UV EXCISION REPAIR PROTEIN FAMILY	RAD23, RAD23B
[1538]		AT4G00620.1	1	3.1	0.63	6.3e-06	0.436			0.436	0.498			0.498	2	7.2	0.94	1.6e-05	1.02	1.01	1.04	1.02	0.407	0.371	0.446	0.407	38742.1	AMINO ACID DEHYDROGENASE FAMILY PROTEIN
[1396]		AT1G02090.1													2	8.5	1.48	1.4e-05	1.16	1.09	1.24	1.16	0.497	0.479	0.516	0.497	29469.1	PROTEASOME COMPONENT (PCI) DOMAIN PROTEIN	FUS5, CSN7, COP15, ATCSN7
[980]		AT2G20420.1	2	4.8	1.01	5.5e-05	0.9	0.69	1.17	0.9	1.07	0.686	1.67	1.07	3	7.8	2.38	5.1e-07	1.23	0.895	1.83	1.3	0.43	0.41	0.855	0.659	45346	ATP CITRATE LYASE (ACL) FAMILY PROTEIN
[1154]		AT5G22330.1	3	9.6	0.89	1.1e-05	1.51	0.999	2.04	1.4	0.694	0.614	1.41	1.03	3	9	1.5	2.6e-05	1.32	0.184	1.62	0.407	0.254	0.0807	0.722	0.237	50323.7	P-LOOP CONTAINING NUCLEOSIDE TRIPHOSPHATE HYDROLASES SUPERFAMILY PROTEIN	ATTIP49A, RIN1
